# Supplementary material for: Development of genome-wide insertion and deletion markers for maize, based on next-generation sequencing data
Source: BMC Genomics. 2015 Aug 13;16(1):601. doi: 10.1186/s12864-015-1797-5 (PMC4535256; doi:10.1186/s12864-015-1797-5)
Supplement: Additional file 2: — Genome differences between varieties and B73. (XLSX 37 kb) [file 12864_2015_1797_MOESM2_ESM.xlsx]

## Sheet: Supplementary Table 2
The difference of genome between materials and B73
Name	e-PCR			Difference
	Counta	Rateb(%)		Countc	Rated(%)
Mol7	8218890	69.6089		472506	5.74902
BKN017	5386340	45.619		287970	5.3463
BKN033	5834601	49.4155		306967	5.26115
BKN035	5833951	49.4099		304572	5.22068
BKN022	5975446	50.6083		310667	5.19906
BKN029	4247245	35.9715		220287	5.18659
BKN009	6131335	51.9286		316034	5.15441
BKN011	6069602	51.4058		312609	5.1504
BKN030	5823121	49.3182		298239	5.12163
BKN023	5809421	49.2022		295192	5.08126
BKN026	5960282	50.4799		301926	5.06563
BKN014	6222392	52.6998		313673	5.04104
huangzaosi	4527747	38.3472		221899	4.90087
BKN016	6206955	52.5691		303884	4.89586
BKN031	6120077	51.8333		299442	4.89278
Lx9801	1096824	9.28942		53576	4.88465
BKN015	6222223	52.6984		302644	4.86392
niu2-1	1365563	11.5655		66253	4.8517
BKN032	6137232	51.9785		297623	4.84947
BKN020	6182111	52.3586		299402	4.84304
BKN027	6321186	53.5365		305694	4.83602
H99	2727288	23.0984		131861	4.83488
CML247	2780932	23.5528		134005	4.81871
BKN019	6191605	52.4391		298306	4.81791
BKN034	5868398	49.7017		282561	4.81496
chang7-2	7731580	65.4817		371903	4.81018
CML85	4676015	39.6029		224016	4.79075
BKN025	6138759	51.9915		293682	4.78406
P1	4354500	36.8799		208222	4.78177
NC350	3246336	27.4945		154930	4.77246
BKN010	6204663	52.5496		294480	4.74611
shuang741	1003187	8.49637		47581	4.74298
suwan1611	3637136	30.8043		172407	4.74019
lv45	1128721	9.55957		53493	4.73926
CML312R	4087448	34.6181		193297	4.72904
VL062784	4233096	35.8517		200034	4.72548
VL056883	4269339	36.1587		201638	4.72293
CML418	3974009	33.6574		187298	4.71307
CML504	4128315	34.9643		194552	4.71262
P39	5169072	43.7788		243331	4.70744
CML330	4197727	35.5521		197598	4.70726
CML511	4253611	36.0254		199514	4.69046
huangyesi3	3900220	33.0324		182889	4.6892
VL0512447	3746761	31.7327		175045	4.6719
CML479	4251457	36.0072		198619	4.67179
H16	3830416	32.4412		178907	4.67069
VL054178	4364168	36.9618		203704	4.66765
CML341	4173721	35.3488		194793	4.66713
VL05610	4623336	39.1568		215567	4.66259
CML411	4082544	34.5766		190211	4.65913
CML202	4201425	35.5835		195677	4.6574
CML206	4148899	35.1386		193180	4.65618
CML277	3329997	28.203		154933	4.65265
NC358	3108012	26.3229		144556	4.65108
KI11	3002349	25.428		139503	4.64646
CML133	4672823	39.5759		216668	4.63677
huobai	2856177	24.19		132148	4.62674
chang72	5627393	47.6605		260348	4.62644
CML84	4493541	38.0575		207492	4.61756
ye5237	2420449	20.4997		111618	4.61146
CML192	4253360	36.0233		196012	4.6084
huangyesi	3277103	27.755		151014	4.60816
CML228	3830911	32.4454		176248	4.60068
MOl8W	3743645	31.7064		172112	4.59744
TZI8	2659370	22.5232		122080	4.59056
shangyin110-1	2409938	20.4107		110605	4.58954
CML52	3939464	33.3648		180662	4.58595
CML505	4676594	39.6079		214342	4.58329
wu126	1739935	14.7362		79696	4.5804
CML322	3416060	28.9319		155902	4.5638
KI13	4632897	39.2378		211062	4.55572
P138	1263635	10.7022		57513	4.55139
ji444	2747654	23.2709		124763	4.54071
hai014	2706803	22.9249		122685	4.53247
fengke1	1624964	13.7624		73428	4.51875
fusheA	3147355	26.6561		142116	4.51541
TX303	5715433	48.4062		257463	4.5047
CML103	4008685	33.9511		180358	4.49918
CML69	4243473	35.9396		190809	4.49653
Sg1533	1396927	11.8311		62792	4.49501
H21	921355	7.80331		41401	4.49349
H105W	1997679	16.9191		89666	4.48851
5003	8063972	68.2968		361356	4.48112
zhonghuang64	3137737	26.5747		140307	4.4716
3H2	2371871	20.0883		106006	4.4693
changK	5680619	48.1113		252982	4.45342
huangchangb	1252239	10.6057		55736	4.45091
CML333	4145678	35.1113		184241	4.44417
M162W	4017352	34.0245		178527	4.4439
changD	3409854	28.8793		151512	4.44336
xun92-8	2120418	17.9586		94191	4.4421
M37W	3714980	31.4636		164945	4.44
ji4112	1860513	15.7574		82534	4.43609
BKN018	6210131	52.596		275274	4.43266
IL14H	4292437	36.3543		190129	4.4294
VL05128	4325503	36.6343		191202	4.42034
ji853	2079268	17.6101		91773	4.41372
baihe43	1720834	14.5744		75950	4.41356
qi205	1433478	12.1407		63234	4.41123
zaC546	1593602	13.4968		70223	4.40656
IA5125	3001655	25.4222		132197	4.40414
C166	3273194	27.7219		143979	4.39873
ernan24	3820405	32.3565		167891	4.39459
CN165	1853574	15.6986		81264	4.38418
huotanghuang17	2070268	17.5339		90650	4.37866
CML96	3920691	33.2058		171618	4.37724
HP301	5389893	45.6491		235743	4.3738
huotanghuang	3007756	25.4738		131499	4.372
W153	2265092	19.1839		98908	4.36662
178	3333060	28.229		145426	4.36314
BKN040	4662231	39.4862		203021	4.35459
LH52	1522204	12.8921		66127	4.34416
wenhuang31413	3399673	28.7931		147544	4.33995
K10	2043047	17.3033		88577	4.33553
200B	1429441	12.1065		61958	4.33442
WIL901	1354034	11.4678		58608	4.3284
9058	1993368	16.8826		86273	4.328
ji434	1797440	15.2232		77683	4.32187
OH43	7816599	66.2017		337569	4.31862
LH57	2161723	18.3085		93342	4.31794
B12	4230636	35.8309		182627	4.31677
zhongyin15	2367871	20.0544		102206	4.31637
dai6	2850560	24.1425		123010	4.31529
PHJ31	2004317	16.9753		86309	4.30616
PHW03	2041218	17.2879		87858	4.30419
R017	3279646	27.7766		141109	4.30257
shen137	3180409	26.9361		136793	4.30111
k12	4338245	36.7422		186459	4.29803
78371A	3265823	27.6595		140272	4.29515
PHW20	2025833	17.1575		86912	4.29019
wu125	2838021	24.0363		121732	4.28933
CML99	4631115	39.2227		198635	4.28914
cheng18	3907897	33.0975		167601	4.28878
N138	3464103	29.3388		148412	4.28428
B8	3005686	25.4563		128661	4.28059
qi410	167605	1.41951		7173	4.27971
P136	1771770	15.0058		75745	4.2751
MBPM	1711847	14.4983		73149	4.2731
shen135	4980665	42.1831		212714	4.2708
PHG50	1747555	14.8007		74596	4.26859
dan3115	3336866	28.2612		142425	4.26823
P007	2415381	20.4568		103090	4.26806
dan9064	6539663	55.3869		278640	4.26077
A554	2022179	17.1266		86092	4.25739
Pa91	1235898	10.4673		52549	4.25189
WIL903	1479144	12.5274		62891	4.25185
ji533	1629912	13.8043		69184	4.24465
W23	1196754	10.1358		50754	4.24097
H127	5372638	45.5029		227828	4.24052
qi319	2495454	21.1349		105757	4.23799
zheng22	1801876	15.2608		76326	4.23592
shen977	1799991	15.2448		76194	4.23302
lian87	1876291	15.891		79409	4.23223
L-1	2169305	18.3727		91775	4.23062
LH51	2295427	19.4408		97043	4.22767
dong327	2000199	16.9404		84380	4.21858
ji63	1317488	11.1583		55568	4.21772
LH38	2223167	18.8288		93753	4.21709
KY21	3274006	27.7288		138037	4.21615
CR1HT	2197076	18.6079		92625	4.21583
xinlun5-9	1183795	10.026		49864	4.21222
B97	6131471	51.9298		258196	4.211
R25	2824672	23.9232		118867	4.20817
zong31	6030825	51.0773		253768	4.20785
P25	2799149	23.7071		117689	4.20446
tian77	2377487	20.1358		99884	4.20124
PHZ51	2839699	24.0505		119243	4.19914
PHG84	1585052	13.4244		66552	4.19873
1145	3738465	31.6625		156936	4.19787
LH60	1028410	8.70999		43126	4.19346
B7	2791626	23.6433		116954	4.18946
xiangai3	4683103	39.663		196121	4.18784
hai1134	3922570	33.2217		164194	4.18588
fu8521	1421527	12.0395		59458	4.18269
P167	2534469	21.4654		105982	4.18163
hai9-21	2085900	17.6663		87167	4.17887
PHR63	3160517	26.7676		132032	4.17754
R98	2727468	23.1		113928	4.17706
MBST	3615632	30.6222		150987	4.17595
PHR32	2027295	17.1699		84617	4.17389
huo17	2581919	21.8673		107723	4.17221
11430	2393011	20.2673		99838	4.17207
chengzi108	2169064	18.3706		90310	4.16355
B100	1350288	11.4361		56214	4.16311
ji846	4273599	36.1947		177866	4.16197
shan89	2229358	18.8813		92736	4.15976
AMA22	1567998	13.28		65176	4.15664
4F1	3955618	33.5016		164180	4.15055
7327	2010110	17.0244		83253	4.14171
PHM57	1628585	13.7931		67446	4.14139
lv28	4006490	33.9325		165916	4.14118
Mo24W	2791349	23.641		115587	4.1409
zhong451	1682717	14.2516		69635	4.13825
E8501	2561127	21.6912		105675	4.12611
yu537A	1284898	10.8823		53001	4.12492
danhuang02	4330254	36.6746		178562	4.12359
IB02	1799514	15.2408		74035	4.11417
D20	3436515	29.1052		141383	4.11414
LH39	3401974	28.8126		139959	4.11405
longkang11	4146693	35.1199		170487	4.1114
jiu138-5	3842424	32.5429		157801	4.10681
OH7B	5621293	47.6089		230444	4.09948
Q1261	3431141	29.0596		140633	4.09872
guan17-1	1329299	11.2583		54471	4.09772
B98	4490469	38.0315		183754	4.09209
B394	2295709	19.4432		93913	4.09081
IB014	1832657	15.5215		74939	4.08909
Q381	2397791	20.3078		98047	4.08906
PHT60	1282863	10.8651		52366	4.08196
Va26	1872223	15.8566		76406	4.08103
LH54	2359509	19.9836		96228	4.07831
MS71	4783095	40.5098		195065	4.07822
ben7884	2527115	21.4031		102985	4.0752
787	2339859	19.8172		95212	4.06913
PHW43	1562109	13.2301		63459	4.06239
PHN82	2917713	24.7112		118432	4.05907
PHJ75	1910489	16.1807		77455	4.0542
yu87-1	4410881	37.3574		178684	4.05098
W182bn	2499720	21.1711		101081	4.04369
tangsipingtou	3154825	26.7194		127566	4.04352
PHP60	1300576	11.0151		52503	4.0369
RS710	1858987	15.7445		74898	4.02897
W64A	7690591	65.1345		309562	4.0252
E28	1650577	13.9794		66421	4.02411
DH149	2089277	17.6949		84029	4.02192
LH127	2058388	17.4333		82708	4.0181
ning55	2540555	21.5169		102053	4.01696
LH93	1640048	13.8902		65793	4.01165
zong3	1309337	11.0893		52519	4.01111
W22	4732285	40.0795		189478	4.00394
B95	4981908	42.1937		198926	3.99297
PHR36	1591237	13.4768		63482	3.98947
PHK76	1348877	11.4242		53802	3.98865
PHH93	1550272	13.1298		61831	3.9884
R08	2456062	20.8013		97831	3.98325
L135	1619113	13.7129		64364	3.97526
807	2662803	22.5523		105841	3.9748
R31	2357176	19.9638		93687	3.97454
shen5005	1226045	10.3838		48726	3.97424
huangC	4056325	34.3546		160898	3.9666
ye515	2423436	20.525		95699	3.9489
ye52106	4123351	34.9222		162748	3.94698
CAU528	2290387	19.3982		90108	3.93418
PHG83	2159863	18.2927		84735	3.92317
WIL500	1549222	13.1209		60684	3.91706
xun971	1506642	12.7603		58743	3.89894
PHV78	2621272	22.2005		101820	3.88437
PHP55	3055377	25.8771		118306	3.87206
zheng58	8432024	71.414		325971	3.86587
IBB15	4546382	38.505		175285	3.85548
liao2202	1143820	9.68745		44048	3.85096
chong72	1073875	9.09506		41243	3.84058
M101	2952087	25.0023		113366	3.8402
PHN11	2419700	20.4934		92913	3.83986
207	2954901	25.0262		112960	3.8228
FC-13	2249699	19.0536		85927	3.81949
jiao05	3063737	25.948		116809	3.81263
PHM10	2582379	21.8711		98303	3.80668
PHN47	2027640	17.1729		76972	3.79614
qiong51	4111575	34.8225		154309	3.75304
ye107	3570724	30.2418		133970	3.7519
K22	3983879	33.741		147956	3.71387
yi36	1226495	10.3877		45393	3.70103
PHJ40	1392944	11.7974		51133	3.67086
su75	2117470	17.9337		77576	3.66362
bao3040	2701811	22.8827		98763	3.65544
Maxa	1584984	13.4238		57822	3.64811
807D	1706211	14.4505		61826	3.62358
PHV37	2330473	19.7377		84231	3.61433
yu82	2329310	19.7278		83486	3.58415
B76	1762108	14.924		62022	3.51976
han21	2447599	20.7296		85320	3.48587
NS501	1895976	16.0577		66036	3.48296
nan21-3	2444210	20.7009		84837	3.47094
DM07	3554443	30.1039		123185	3.46566
IBB14	1669551	14.1401		57780	3.46081
De811	1489266	12.6132		51371	3.44942
H84	1898458	16.0788		65438	3.4469
xing230	3375863	28.5915		116075	3.43838
fu8701	2116819	17.9281		72567	3.42812
PHG71	1767407	14.9688		60583	3.42779
shen142	2308989	19.5557		78955	3.41946
jiutai1	3114272	26.376		106065	3.40577
LH1	2284787	19.3507		76936	3.36732
4676A	2152168	18.2275		72270	3.35801
PHW51	2103311	17.8137		70516	3.35262
698-3	4179619	35.3988		138799	3.32085
yu374	3417579	28.9448		112559	3.29353
478	8807473	74.5938		288397	3.27446
cheng698-3	3644569	30.8672		118650	3.25553
S22	2678188	22.6826		87083	3.25156
B47	1585401	13.4274		51428	3.24385
CM105	2784025	23.579		89762	3.22418
siyi	1908167	16.161		61418	3.21869
B68	1465868	12.415		46995	3.20595
PHG35	1296276	10.9787		41460	3.19839
ye488	3056691	25.8883		97207	3.18014
XOP2	4428508	37.5067		140286	3.16779
D340	6196819	52.4832		195940	3.16194
A632	7177438	60.7884		224659	3.13007
LH143	4195205	35.5308		126973	3.02662
ji870	1329677	11.2615		39210	2.94884
6103	3000544	25.4127		88416	2.94667
H8431	1813322	15.3577		53067	2.92651
1205A	4280144	36.2502		122400	2.85972
FAPW	1388978	11.7638		38941	2.80357
M14	2932681	24.838		81205	2.76897
Yd6	3975144	33.667		109122	2.74511
CR14	1605513	13.5977		43135	2.68668
M131-5	4818889	40.813		128554	2.66771
hu803	3074297	26.0374		77537	2.52211
D15	4634614	39.2523		112932	2.43671
tie7922	2676885	22.6716		65154	2.43395
PHW52	2693783	22.8147		61963	2.30022
PHJ70	1704563	14.4366		38951	2.2851
PHP85	3272569	27.7166		73934	2.2592
Beck	2361618	20.0014		52498	2.22297
LH191	2640697	22.3651		56692	2.14686
PHT10	2006529	16.9941		37807	1.8842
ye8112	8575673	72.6306		160890	1.87612
zi330	1194438	10.1161		21732	1.81943
ye832	1379077	11.6799		24861	1.80273
792	1630770	13.8116		28830	1.76788
78010	2195970	18.5985		37659	1.71491
NC268	2514717	21.2981		41140	1.63597
87916W	2403723	20.358		37826	1.57364
790	1774824	15.0317		26985	1.52043
LH194	2278253	19.2954		34412	1.51046
S8324	2248739	19.0454		33712	1.49915
LH192	2602178	22.0388		36513	1.40317
2369	2358401	19.9742		32674	1.38543
78002A	1431349	12.1226		19293	1.34789
zheng32	5390020	45.6501		70578	1.30942
LH205	2268246	19.2106		29110	1.28337
W117	3130374	26.5123		39150	1.25065
W499	3717992	31.4891		46292	1.24508
794	1773973	15.0245		21689	1.22262
LH149	2315285	19.609		25663	1.10842
NS701	2583541	21.881		26794	1.0371
A679	2613804	22.1373		25833	0.98833
LH190	2162102	18.3117		20858	0.964709
LH202	1347401	11.4117		9406	0.698085
PB80	2372412	20.0929		16290	0.686643
DJ7	1849740	15.6662		7690	0.415734
aPrimer number with results
bThis rate was the percentage of unique primer with results against overall primer
cPrimer number with difference between the matierial and B73
dThis rate was the percentage of unique primer with difference against unique primer with results

## Sheet: read me
a	Primer number with results
b	This rate was the percentage of unique primer with results against overall primer
c	Primer number with difference between the matierial and B73
d	This rate was the percentage of unique primer with difference against unique primer with results
