# Supplementary material for: Development of genome-wide insertion and deletion markers for maize, based on next-generation sequencing data
Source: BMC Genomics. 2015 Aug 13;16(1):601. doi: 10.1186/s12864-015-1797-5 (PMC4535256; doi:10.1186/s12864-015-1797-5)
Supplement: Additional file 3: — Polymorphic indel markers (3 bp). The indel markers had PIC values ≥ 0.5, and major allele differences ≥ 3 bp. (XLSX 17940 kb) [file 12864_2015_1797_MOESM3_ESM.xlsx]

## Sheet: Additional file 2
Polymorphic indel markers (PIC ≥ 0.5 and major allele size difference ≥ 3 bp)
Name	Chromosome	Location	Genome region	Primer			Counta	PICb	Major allele Indelc			Major allele Indeld		Indel size (max)	Indel size(min)	Allele	Indel is located from 140 to 160 bp
				Forward	Reverse	PCR product length (bp)			Indel size	Count		Indel size	Count
chr1-37160	1	37160	intergenic	-	-	-	91	0.78	-4	24		0	24	4	-8	7	CTTTAGCCTATTTAGATAGCTCTCTCTGGAGTCCTTGCAGGGTCGATGGGGCGTGAGTCCTTGTGCGCGAACTACATGCCCGAGAACAAGGGCAGGGGCCAGCAGCCCTGGCCCCCGTAACCCTCCAGTAACGTGTGTGTGTCTATATATATAAATATATATATATTCCCTATACCTTCCCTATGTATATATATATAGGGAATGTGTTAGAAATATAGGCATTTTCTGTATTATTTTAATTCCATAAATTAACATTATGATGATGACATATAATAGATAATCAAACATGGAAAACGTGAT
chr1-155020	1	155020	intergenic	-	-	-	79	0.54	0	44		7	31	50	-15	6	TTCATCGCCTCCGGCTCTAGTCTGGCGGTCTTCAGATCCGGATCCTAATGCTGCTGCCAACGTGTTGGAGGGACTGCAACACATTTCTGCCAAGTCTTGTCGCGCCACGGATCCCCCCACCCTCTGCTCCCCGCCATCAACGCCGATCCGCCCTCCCCCCTCCCGCCGGCCATCCCAGCATCCGAAACATGTTGGAGGGACGTCGTTGGCACCTAGGGAGGTCAAGCTGGGCTAGATCTGGTTCAAGTGGGCAGCGTCGACGAAGGCTACCAGGTAGGAACGGTCGGGGTGGGAGCAGTT
chr1-155040	1	155040	intergenic	-	-	-	118	0.56	0	72		7	23	35	-1	6	TCTGGCGGTCTTCAGATCCGGATCCTAATGCTGCTGCCAACGTGTTGGAGGGACTGCAACACATTTCTGCCAAGTCTTGTCGCGCCACGGATCCCCCCACCCTCTGCTCCCCGCCATCAACGCCGATCCGCCCTCCCCCCTCCCGCCGGCCATCCCAGCATCCGAAACATGTTGGAGGGACGTCGTTGGCACCTAGGGAGGTCAAGCTGGGCTAGATCTGGTTCAAGTGGGCAGCGTCGACGAAGGCTACCAGGTAGGAACGGTCGGGGTGGGAGCAGTTGAGCAAGAGGGAGATGCAGT
chr1-157280	1	157280	intergenic	-	-	-	119	0.77	-3	49		0	18	4	-4	9	TGAGCCTGAGAACAATGTGTCAGTATTATTCCTTACCTCGACATTGAAAGAACCCATGTGGAATCCGGTGACACCCCTCCTCAACCGTGTCAACAAGTCCTCCAGGTGATGAACAGATGGGAATCTGCAAAAATAGATGGTCATTCTTTTTTTTTTTTGCACTTTCTCTAATTAACTATGCGGTATTTTCTAACACCTTTTGTTTTACAGGAATCAAGATGTAACATGATAAGAAAAGATGGCTGCTAATGTTTATCTTACGCGCACTCAAATCTGAACTGTAACAAAGCGAGCTAGAAA
chr1-254700	1	254700	intergenic	TGTCGATCGAGACCTTGG	TCTAGGGCGTTAGCCAGAAG	82	50	0.73	-24	15		0	14	2	-24	4	TTCAAGGCTAGGGCTTCCCCAGGAACATTGTTTTATTGCTATTTGAATTTATCAGCATAGGCCGTAGAATCAAATATTGACGGTGAGTGACCACTAGATCTGTCGATCGAGACCTTGGTCTTCCTGCAGTGCTATAGGCTTTTGACTCTCTCTCTCTATAGGCTTCTGGCTAACGCCCTAGATCTTCCACTAAATTCAACTATCTCTGAATACTTTTTTGGGTGACCAAGACATAGACTCTGATTCCTTTGTATCCGTGCGCTTACCTCGCTTGTTAGGGATCGATGCTTCGCCTCATCC
chr1-323740	1	323740	intergenic	GGTCAGTGCTTATGTGCCG	GACGGACAAAGGAGGTGTTC	83	61	0.73	-3	26		0	13	3	-4	7	GCTCAGAGGAAGGTGACCACCTGAGCGCGCTCCTCACAGTCTGTCCTGTTTTCCTGCTCTCTGGTTCTCATCCTTGCTCTGCGTTTTTCTCTGACTTCCTTGGTCAGTGCTTATGTGCCGCGCAAGATGGTGAAGGATGCGGCTTTGGTGGCGAAGGGGGGGGGGAACACCTCCTTTGTCCGTCGGGGTTGTTCCGCCGGTCGATGTGGCGTCCGACCCTCCCGCGGCGATCATGGCGACCACCCAGGTCGTTCAGGGGATGCCAGGTGCGGCTGTCCCTGAAGTGGCCTTCCTTGAGCC
chr1-323760	1	323760	intergenic	-	-	-	58	0.78	-3	20		0	14	2	-4	7	CTGAGCGCGCTCCTCACAGTCTGTCCTGTTTTCCTGCTCTCTGGTTCTCATCCTTGCTCTGCGTTTTTCTCTGACTTCCTTGGTCAGTGCTTATGTGCCGCGCAAGATGGTGAAGGATGCGGCTTTGGTGGCGAAGGGGGGGGGGAACACCTCCTTTGTCCGTCGGGGTTGTTCCGCCGGTCGATGTGGCGTCCGACCCTCCCGCGGCGATCATGGCGACCACCCAGGTCGTTCAGGGGATGCCAGGTGCGGCTGTCCCTGAAGTGGCCTTCCTTGAGCCGTCGCCCCCCGTGACTGTCC
chr1-351280	1	351280	intergenic	-	-	-	71	0.81	0	23		3	13	129	0	12	ACAAATCTCCGTGTCTCACTTGTTTATTCGCTTGGGATTTGTTTTGCGCCCTCTCTCGCGGACTCGTTTATATTTCTAACGCTAACCCGGCTTGTAGTTGTGTTTATATTTGTAAATTTCAGTTTCGCCCTATTCACCCCCCTCTAGGCGACTATCACCACCTACAGTTGTCCTTGTCTCACAGACATCAGACAACCCTGTAGGTGCCCCTGAACTACTTGACAAGTTCGGTATCTTTCCTTCCTTACCAGGAACGTCTCACCCGTCTTGCAGACATTACAGAACATCGGAGATAAAGAA
chr1-356360	1	356360	intergenic	TACCTACTTGGTATTCCAGTTTGA	TCTGCACCCCCGATTACAT	94	105	0.6	4	55		0	34	4	-20	3	AAAGGGCTACTCAACTTTCATTGGTCTACTTACTGTTTGATCAAGTAGGCCAGCCAGGCGGGAATACAGGATTGAATACCTATGACAAGACGGGGTTGCAATAGTTACCTACTTGGTATTCCAGTTTGATAAAGTAGGACAGACGGGCAGCAAGTAGTCAAGACGGGAGTTCCTCACTCAATGTAATCGGGGGTGCAGAATAGTAGCCGCCTACTTGCGACAAACTAATAAATAAGTTAGAAAACTTAAGTAAGTAAGTCCGCCCAAAGACTGTTTCTTCCACTAAGTAGCGAGGTGCGC
chr1-498260	1	498260	intergenic	-	-	-	21	0.93	0	3		-4	2	101	-5	17	CGTGTCACACTCTTTATTTGCTTGCAATTTGTTTTGCCCCCTCTCTCGCGGACTCGTTTATATTTCTAACGCTAACCCGGCTTGTAGTTGTGTTTATATTTGTAAATTTCAGTTTCGCCCTATTCACCCCCCCCCCCCTCTAGGCGACTATCAGTCTTCGGGCGAGACGTAGATCCTCCGGGGTCGGCTGCCCTTGCCGAGGCTGGGCTCGGGCGAGGCGTGATCGCATCCCTCGAATGGACCGACCTTTGACTTAATCGCACCCATCAGGCCTTTGCAGCTTTGTGCTGATGGGGGTTA
chr1-525280	1	525280	intron	-	-	-	156	0.91	2	26		-2	18	32	-8	19	AAAAGCCATGTGTTCGGTCTGTCCTTGCAAACTGTGGCCATTGAATGTGCTCTTTGGAGTGTGGCGGGTGCCTCTCGCCTTTGAGAGCTGCTCACCCGCCAATTCATCCCAGGGGATTAGCCTAGGCCCAGGGTGGCTAGTAGTGTTGTGGTCGTGTGTGTGTGTGTGTGTGTGTGTGTGTGTGTGTGGCGAGTTAGTGTAGGAAGGAAGGATTGCGTATAATGTGTTGGATGTATTGCATTAAGCCTCTAGGGAGAATATATAGGAGTACATGACTTGGAGGGCAAGAAGGCTATCCTA
chr1-525300	1	525300	intron	CCCAGGGTGGCTAGTAGTGT	ATACGCAATCCTTCCTTCCT	94	133	0.88	0	28		-6	24	18	-20	17	GTCCTTGCAAACTGTGGCCATTGAATGTGCTCTTTGGAGTGTGGCGGGTGCCTCTCGCCTTTGAGAGCTGCTCACCCGCCAATTCATCCCAGGGGATTAGCCTAGGCCCAGGGTGGCTAGTAGTGTTGTGGTCGTGTGTGTGTGTGTGTGTGTGTGTGTGTGTGTGTGGCGAGTTAGTGTAGGAAGGAAGGATTGCGTATAATGTGTTGGATGTATTGCATTAAGCCTCTAGGGAGAATATATAGGAGTACATGACTTGGAGGGCAAGAAGGCTATCCTAGAGATAAGGTAGGTTATCCT
chr1-644560	1	644560	3'-end/promotor	-	-	-	146	0.65	-4	75		0	34	4	-4	5	TGGAAGACACGCGGCATGGTAGGCTTCCACGCGGAGCAGAAACATGGGCACGTACCCGCCCACTCGTCGGTGAGGCGTCCTCGCGTGTCTCCCTCCCAATATCCATTCACTCCAGTCCTTATCCTATCTATCTATCTATATATATATTATGCAAGAACCTACTAGCTGCTCCACTCATCTATTTCTTTTGAATCATTGTATACTAGCTAGCTAGCTAGCCAGAGCTTGTATGGCCACTGCTCATCATGCGGATGACCATCGTGCAGGGAGAAGAAGCGAGGCCGTCGGAGAGAACTACAT
chr1-645120	1	645120	3'-utr/5'-utr	-	-	-	100	0.72	0	31		3	31	4	0	5	CGTCGGGAGGGTTCGGCGTGGCTGCGGTGGCTGTGCTGGCGTGGGTGTACCGCTACCTTCAGACCACGACCTCGTCGTCGGGTCAGCAGCCGCACATCGTCAAGGACTGGGCGCAGCAGCACCGTCTGGAGCAGACACGCGCGCACTGAAATAAAAAAAAGCGTAGTACCCCTCCGTTTCTTTTTATTTGTTGCTGTTTAGTTCATATTTGTCACTGTTTCGTTAAAAATGAACTAGCGGGATAACGAGAACGGGAGGTAATATAGCTTTTCATTTAATGTAATGTAACGTAATCTTATG
chr1-645520	1	645520	3'-end/3'-utr/5'-utr	TACGTCTTGGTGGTGGGAA	TCAACATGCAGCACTCACAG	100	150	0.51	5	76		0	73	10	0	3	CTCCAAATCCAAATGCAGGCAGGCTTCAAGTACCAAATTGCTTACACAATAAAACGTTACGATATTAGCACAAATAAATGAAGTAATATAGTCTGACTTGTACGTCTTGGTGGTGGGAAAGGAAGGTGGGCTAGCGTTCATTACTGTCGGCCCAGCCCAGCCCAGGTCTTTCTCTCCTTCCTGTGAGTGCTGCATGTTGATTTCTACTCTCCCTCCCAGGTAGTAGTAGTAGTCTTCGTCGTCAATGGTCAATGGAGCAAAAACAAGCAACAAGCTAACGCTGATTGCGTTGTTGACGCG
chr1-906200	1	906200	intergenic	CTTGGAACACAAAGTTCCCG	GAGATGCACCTGGCTTTGTT	90	41	0.72	0	21		-19	3	95	-19	18	GTTCTTGCAAACCTACTCCCCGTTGAGGAGGCCACAAAGGCCGGGTCTCTTTCAACCCTTCCCTCTCTCAAACGATCCACGGATCGAGTGAGCTTTCTCTTCTCAATCACTTGGAACACAAAGTTCCCGCAAGGACCACCACAAGATTGGTGTCTCTTGTGTAACACCCGGCTTTAAGGAACAAAGCCAGGTGCATCTCATACGTGCGCCAAGAAGACAACACATATAATAACAGAGTGTATAGAGATAAATGTCATAAAACATCAGAGTATTTATTACATAGCGGAAGACTTATTACAA
chr1-982060	1	982060	intergenic	CCATCCATCCACTCTTTGCT	CCTCGACTCCCTCACCTGT	91	196	0.68	0	90		10	57	15	-5	5	GTCCGTCCTCTCCATCAATTGCAATTGGTTGGAAGGTTGGAGAGATTTGATTTGCTGGTTGTACTACTGTCGAACCCCAGCCCGTCCGTACCCTACGCATCTTCCTCTCCCATCCATCCACTCTTTGCTTCATCGATCCCCACTGCTGTGCTGTGCTGTGCTGCGTAGCTTATCCGAGGGGACAGGTGAGGGAGTCGAGGGGGACGGCGCATGAAAGAAAGAGACCGAGGGGGAGGCGGCGAGAGCGAGAAGGCACCGCCGACGGCGAGACCTAGGATGCAGACAAGGCCAAATCCACAT
chr1-982080	1	982080	intergenic	CTCTTTGCTTCATCGATCCC	CCTCGACTCCCTCACCTGT	80	178	0.67	0	80		10	56	15	-5	5	GCAATTGGTTGGAAGGTTGGAGAGATTTGATTTGCTGGTTGTACTACTGTCGAACCCCAGCCCGTCCGTACCCTACGCATCTTCCTCTCCCATCCATCCACTCTTTGCTTCATCGATCCCCACTGCTGTGCTGTGCTGTGCTGCGTAGCTTATCCGAGGGGACAGGTGAGGGAGTCGAGGGGGACGGCGCATGAAAGAAAGAGACCGAGGGGGAGGCGGCGAGAGCGAGAAGGCACCGCCGACGGCGAGACCTAGGATGCAGACAAGGCCAAATCCACATCGATGGAGCCAAGCCCGATG
chr1-1006420	1	1006420	intron	-	-	-	99	0.63	0	50		8	30	15	0	4	TAAATAAATAAATAAATAATGGTTGTGGAAACAATTAATACCAGCTAGCTAGCTACTAGTACGTGGGCCGGATGGGAGTACTATAGAGGAGAGGAGTTAGAGGCATTGAACAGCCAGCACATCACAGACTGACACTACATACCGGGCGGTGCTATAGCAAGCAAGCAGCTTGATGAACTAGCACATGCACAGCACAACTCTATTAATTAATTAATTAATTAATTAATTAATATAATCTGAGTTTCACAAGACGACATGAGAAGGGGAATGTAAATCTAGCACTACTGTAGTAGTAGTAGT
chr1-1006440	1	1006440	intron	-	-	-	65	0.51	0	39		8	23	8	0	3	GGTTGTGGAAACAATTAATACCAGCTAGCTAGCTACTAGTACGTGGGCCGGATGGGAGTACTATAGAGGAGAGGAGTTAGAGGCATTGAACAGCCAGCACATCACAGACTGACACTACATACCGGGCGGTGCTATAGCAAGCAAGCAGCTTGATGAACTAGCACATGCACAGCACAACTCTATTAATTAATTAATTAATTAATTAATTAATATAATCTGAGTTTCACAAGACGACATGAGAAGGGGAATGTAAATCTAGCACTACTGTAGTAGTAGTAGTAGAGAGAGAGACCTGAGATG
chr1-1006560	1	1006560	intron	-	-	-	181	0.61	0	98		3	44	19	-3	6	ACCGGGCGGTGCTATAGCAAGCAAGCAGCTTGATGAACTAGCACATGCACAGCACAACTCTATTAATTAATTAATTAATTAATTAATTAATATAATCTGAGTTTCACAAGACGACATGAGAAGGGGAATGTAAATCTAGCACTACTGTAGTAGTAGTAGTAGAGAGAGAGACCTGAGATGCCGAGGTCGTAGCCGAAGAGGATGCCGCCGCTACCGGCTACGATGCAGGAGAGCACCACGAAGGACGTCACGCGGCCACCGTAGTCGGCGCCGGCAGGGGCTTCCACGAAGCCACCTATC
chr1-1006580	1	1006580	intron	-	-	-	140	0.63	0	68		3	46	8	0	4	GCAAGCAGCTTGATGAACTAGCACATGCACAGCACAACTCTATTAATTAATTAATTAATTAATTAATTAATATAATCTGAGTTTCACAAGACGACATGAGAAGGGGAATGTAAATCTAGCACTACTGTAGTAGTAGTAGTAGAGAGAGAGACCTGAGATGCCGAGGTCGTAGCCGAAGAGGATGCCGCCGCTACCGGCTACGATGCAGGAGAGCACCACGAAGGACGTCACGCGGCCACCGTAGTCGGCGCCGGCAGGGGCTTCCACGAAGCCACCTATCGCCATGGCGGCGCCAACAAG
chr1-1057000	1	1057000	intergenic	-	-	-	88	0.78	3	26		0	22	5	0	6	AAGTTTTGTGCTACGGTTGTTAGCTAGATTCGTGAAATTAGCTCGGGAGATTAGTTTGTAAAGGGTCCAGCCCCCCTTCTCTATAAATAGAGAGGTATACAGCCGATTTGTAATCATCAATCGAATCAATAACACTTTTATCTCTGAAAGTCGCCTAGAGGGGGGGTGAATTGGCAAATCTGAAATTTACAAACTTAAAGCACAACTACAAGCTGGGGTTAGCGTTAGAAATATAATCGAGTCCGAAAGAGAGAGCGAAAGCAAAGCACAAGCAAATGAAGAGTGTGGCACGGTGATTTG
chr1-1198300	1	1198300	3'-utr/5'-utr/intron	-	-	-	146	0.65	0	69		-3	43	6	-12	5	CTGCTCCTGAGCATAGGAGCCCATGGGGTTGCCGGCATATGCAACAACATCGCCCACCTTCCTGCCAGTGAGGCCAGGCCCAACAGCGGTGACGACGCCAACGGCTTCCATTCCTGCGGGACCGGAATTGCGACGAGATCATCATCATCATCATCATCATCAGATGTAGAAGATGTGTTCTCCCCTCCCTGGCTAGAGCTAGGGTAATACCTGGGGTGAAGGGCATGGTGGGCGCGGCGTAGACCCCCTTCCGAAAGTAGATGTCGATGAAGTTGACGCCGACGGCGGTGGTCCTGATGC
chr1-1198320	1	1198320	3'-utr/5'-utr/intron	GAATTGCGACGAGATCATCA	TTCACCCCAGGTATTACCCTA	96	167	0.73	3	59		0	50	9	-3	5	CCATGGGGTTGCCGGCATATGCAACAACATCGCCCACCTTCCTGCCAGTGAGGCCAGGCCCAACAGCGGTGACGACGCCAACGGCTTCCATTCCTGCGGGACCGGAATTGCGACGAGATCATCATCATCATCATCATCATCAGATGTAGAAGATGTGTTCTCCCCTCCCTGGCTAGAGCTAGGGTAATACCTGGGGTGAAGGGCATGGTGGGCGCGGCGTAGACCCCCTTCCGAAAGTAGATGTCGATGAAGTTGACGCCGACGGCGGTGGTCCTGATGCGGATCTCCCCTTCACCGGGC
chr1-1395180	1	1395180	intergenic	-	-	-	140	0.51	0	96		8	18	126	0	24	TTTATGAAGGTATGTCCTTCATAACCTTCGTCCGAAAATCATTATGTCCTAAAGGAAGTAATGCTTCGAAGGACGAAGGATTTTAATGTTTAACATTTCTTGTGTCGCCTTGTTCTTAATTCATAGCATTTGAGAACAAGTCCCCAACAGCACATATGTAGGGGGAGAAGTGCTACAACTTGACCCTTTGAGACTAACCTTTGTGTTTAAGTGTTCTTGATGTAGTCTCAAAGATATATTGAAAGGGAAAAAGTGAACTTGGATCATGCAAAGACTTCCACTGCACTCCGATATTAGTGT
chr1-1508640	1	1508640	intergenic	-	-	-	105	0.66	0	41		-3	36	0	-5	3	GCGTATATATACTTATCGTTTTTAAAGAACAGAAAAATAACTATTTTCGTAAACTGTCTTTTTGGTGTGCTCTTCATTTCTTGGCTGCGGTTTGCACACGACAAAGAACGCAGTCTTCTGCTACTGCGTACTGTAGAAAGTTGCATTGCAGTGAGAGCACATGCATTCTGAGAGCTGTGCAGGGGTTAGGTGGGTGGTCCTGTTCGGATCCTAGCATAAAATAATAAGCTATTAGCAAATTGCATCAGTGGCGTGGTGTAGATAGTAGATCCAAAAGTTACTGTTAGGGTCTGCTTCGTC
chr1-1568080	1	1568080	3'-utr/5'-utr	TAGAGCGAGAGGAGGGACC	CGGCCGGGTAGCTAGTACAT	89	60	0.52	-3	38		0	15	1	-3	3	CTGCCTGGCGGCGGCATCGCTGGTGTTGTAGTTGTTCACGCCGCCGCTGGCGAAGGAGCAACAGGCGGCCAGCAGGAGGAAGACGGCCCGAGGAAGCAGGTAGAGCGAGAGGAGGGACCCCATCCCCATTGATGATGGCCACCGCCGCCGCCGCTGCTCTGCTCCAACAATGTACTAGCTACCCGGCCGGCTCTTTCTACCGAAGGAAGGAACGCAAGGACGGTATATATATATGCCTGTCTTTTTTCCTATACTATGCGGCGGCAGTGTTTGTTTTTGCCCGCAGCTGAGAGTGACCGA
chr1-1568160	1	1568160	promotor	-	-	-	57	0.65	0	26		6	20	32	0	5	AGACGGCCCGAGGAAGCAGGTAGAGCGAGAGGAGGGACCCCATCCCCATTGATGATGGCCACCGCCGCCGCCGCTGCTCTGCTCCAACAATGTACTAGCTACCCGGCCGGCTCTTTCTACCGAAGGAAGGAACGCAAGGACGGTATATATATATGCCTGTCTTTTTTCCTATACTATGCGGCGGCAGTGTTTGTTTTTGCCCGCAGCTGAGAGTGACCGAGAGAGAGAGAGATAGAGATCTCGTCTCGTGCATGCATATGCTCATTGCTACGCTTGCCTGCCATGCATGCATCCACGCAC
chr1-1568220	1	1568220	promotor	-	-	-	52	0.59	0	30		23	13	33	0	6	ACCGCCGCCGCCGCTGCTCTGCTCCAACAATGTACTAGCTACCCGGCCGGCTCTTTCTACCGAAGGAAGGAACGCAAGGACGGTATATATATATGCCTGTCTTTTTTCCTATACTATGCGGCGGCAGTGTTTGTTTTTGCCCGCAGCTGAGAGTGACCGAGAGAGAGAGAGATAGAGATCTCGTCTCGTGCATGCATATGCTCATTGCTACGCTTGCCTGCCATGCATGCATCCACGCACATGGGCCATGGCTACCCCATCATCGCATCGCATGCATGGCAGCATGGGCATAACTTGCTT
chr1-1585620	1	1585620	intergenic	-	-	-	75	0.76	0	36		7	3	106	-1	32	CCAGTTAGCTGCCTGTGTAGGCTTACATTCTACGTTTCATTACTCCGCACTTTGATAATATTGTTGAACACTATAGATATGTATTAGACTCTGTGGATGTCTCAGATATCTTGATGTAACTAAGTACCTTTCCGCTATTTAATTCATGCATTGTGTGACTGTTGGGGACTTGTTCTCAAATGCTATGAATTAAGAACAAGGCAACATAGAAAATGTTAATCGATAAAGTCCTTCGTCCTTCAAAGCATTATTCCCCTTAGGATATAATGGCTTTCGGACGAAGGTTATGAAGAACGCACC
chr1-1665040	1	1665040	promotor	-	-	-	91	0.55	12	51		0	33	12	0	3	ATGCGGGCGTCGCTCCCTTCCACCCGCATGTGAGCAGCGGCGGGGCCCGCCGGCGGCCGGCGATGGAGGATCGATGGCCTCCGGTTCGGTCTGCGTTTATTTGCGTGCGTAGGTTGCAACTAACGGCCGGCCGCGGCCATATATATGCAATCAATTTCCCGTGACCCGTGTCCGTTTGCCTTAGCTTTCATTTCATATATATATATATATATATATACATGTCAGTCTCTCCCCCTGCAGCCTTCACCTTCCACTTCAGCTTCATTCCACTTCCACTTGGATCGATCGATCGCATATGGC
chr1-1666220	1	1666220	intergenic	-	-	-	239	0.54	0	116		-4	112	0	-9	4	GTGGCGGACCAGGTCATTCCGGCAGACTGGCAGCCCGACAACGTCTACAGCTCCATCGTCCAGTTCGAGTAGCAGTATATGCCATGCGTCGTACATATAGATATATATACACTACACACACAACGCGGTGTCAGCAGTAATTTAAGCAAGTATATGCATCATCATTAATTCCATGGACGGATCGGATCGATGATATATATGTACGTAAAGATAGACAGGCATAAGACGACGTCTCTACCTAGCTAGCTATAGCTGCTGAATACATACATATACTTGTCGATCGAGACGTCGCTTGTGACG
chr1-1666280	1	1666280	intergenic	-	-	-	208	0.56	0	99		5	96	7	0	3	CAGTTCGAGTAGCAGTATATGCCATGCGTCGTACATATAGATATATATACACTACACACACAACGCGGTGTCAGCAGTAATTTAAGCAAGTATATGCATCATCATTAATTCCATGGACGGATCGGATCGATGATATATATGTACGTAAAGATAGACAGGCATAAGACGACGTCTCTACCTAGCTAGCTATAGCTGCTGAATACATACATATACTTGTCGATCGAGACGTCGCTTGTGACGTCCGTCCAGTGCATTATGAATCATCTTCGATCGATCTGTTGTTGGATTATACATGCTATA
chr1-1667180	1	1667180	intergenic	CTACTGCGAAGTACGGGGG	CTCCCGTTATACCTGCCCTA	88	60	0.67	0	24		-4	23	4	-4	5	CGGCCCGACTCAATCGAGGCTATCTTTTAAAGACCAACACGTCACAAAATAATTTTGGATTGGATCGTGACGTGCTTAGATACTAAAAGTTAGATCCGACCTACTGCGAAGTACGGGGGCCGATGATCGTGTTACCGTACGAACAAAAAACATTTATATATATATATATAGGGCAGGTATAACGGGAGCCCTGGGCTTTCAATAGTTAAAAGAAGCCCAGGTTGATCATCCCTGCAACCTGGTTCAACCCAGCGCACCGACTAGACCAGGCTGTCGGTTGCACCACCCGCGACCACGTCT
chr1-1667200	1	1667200	intergenic	-	-	-	48	0.67	0	21		-4	16	2	-4	4	TATCTTTTAAAGACCAACACGTCACAAAATAATTTTGGATTGGATCGTGACGTGCTTAGATACTAAAAGTTAGATCCGACCTACTGCGAAGTACGGGGGCCGATGATCGTGTTACCGTACGAACAAAAAACATTTATATATATATATATAGGGCAGGTATAACGGGAGCCCTGGGCTTTCAATAGTTAAAAGAAGCCCAGGTTGATCATCCCTGCAACCTGGTTCAACCCAGCGCACCGACTAGACCAGGCTGTCGGTTGCACCACCCGCGACCACGTCTGTGCGCGCAAAAAAGGAATG
chr1-1748660	1	1748660	intergenic	-	-	-	120	0.51	0	79		12	21	12	-12	3	ACCAGGGCGAGGCAGACCCTGAGCTAAAACGTGACGCCTCCAGTTCATGAATGCGGCTGAAGATTAGCGCCATCCAAGGAGTACGAAACCCTAAGATGACCTCAACGAGGTCAATGGCCACTGACACACTGGTGCGCTCCCAAAGGCGCTCCACCACATGTGAAAGCTCCTCCAACGCCATGGATGGCAAAAAAAAAATAACAGGAAAACCCATGAGACAACTACTGGGGCTAGAAGGGTCAAAAGTCAAGGATGAGAGAGCATGAGCCCAATCTTCTGTCGAGAACCCAGACGATTGAG
chr1-1760600	1	1760600	intergenic	-	-	-	99	0.75	0	35		3	29	5	0	6	AGACATATATAGTGTATATTAAGTGCATAGTAAAATTAATTATCTAAAAAGGTTAAAAAGTCTTATCATCTAGAATGGAGGAAATATCTATTATAAAAAATGGAGAGTTTTCGTCGTCCAAATAACTTATACCCCTTTCATAGTGTATGGCCAAAGAAAAAATCCTAAGCTATTCTAATTGTCTTTTAACTCCAAATCAATGCTTAGAAATAGTATATCCTAAACCTTGTTATCCATCCTTTCAAAACCAAAAGGACTTACATACTTAGGTGCACAAAAACTATTGATTGCCCGAAAAGT
chr1-1760620	1	1760620	intergenic	-	-	-	101	0.74	0	36		3	33	6	0	7	AAGTGCATAGTAAAATTAATTATCTAAAAAGGTTAAAAAGTCTTATCATCTAGAATGGAGGAAATATCTATTATAAAAAATGGAGAGTTTTCGTCGTCCAAATAACTTATACCCCTTTCATAGTGTATGGCCAAAGAAAAAATCCTAAGCTATTCTAATTGTCTTTTAACTCCAAATCAATGCTTAGAAATAGTATATCCTAAACCTTGTTATCCATCCTTTCAAAACCAAAAGGACTTACATACTTAGGTGCACAAAAACTATTGATTGCCCGAAAAGTCGTTATCATTGTGACCAATA
chr1-1763540	1	1763540	intron	AAGGGAAAGCAAAAGATGCC	GCGCACGATGCATACTTATC	99	135	0.52	0	72		8	59	8	0	3	TGTGACGGCGGCCGCGTGGAGGAAGCGCGCGCTGCCGCTGCCGCCGGACCCGGACATGCTGTACGACGTCCAAGACGCGGTGGCCGCCGGAGAGGACGTCAAGGGAAAGCAAAAGATGCCGCGCACAAAGCAATGCAGGTACGTACGTAGCTAGCTAGTAATTAATTAATTAGATGATAGATAAGTATGCATCGTGCGCACCGTACGTTTGTGTCTTGTGTGTTGTTGTACTTGTACGTAGCTAGCTAGTAGTTAATTAAGATGTTTGTACTCTGATTTGGAGTTATTCAGAACAAAAGC
chr1-1763560	1	1763560	intron	-	-	-	125	0.51	0	75		8	44	8	0	3	GGAAGCGCGCGCTGCCGCTGCCGCCGGACCCGGACATGCTGTACGACGTCCAAGACGCGGTGGCCGCCGGAGAGGACGTCAAGGGAAAGCAAAAGATGCCGCGCACAAAGCAATGCAGGTACGTACGTAGCTAGCTAGTAATTAATTAATTAGATGATAGATAAGTATGCATCGTGCGCACCGTACGTTTGTGTCTTGTGTGTTGTTGTACTTGTACGTAGCTAGCTAGTAGTTAATTAAGATGTTTGTACTCTGATTTGGAGTTATTCAGAACAAAAGCAAGTGCAGCATTTGCTTTGG
chr1-1779300	1	1779300	intergenic	-	-	-	172	0.62	0	87		3	46	4	0	3	ACGCGTCTCCGGATATCCCTTTGACCAAGCGTGAGGCCGCTTTACTCGGCTTTGGTTGCCTCTTGCTGAGGCCCACAACGTGTTCCATAGACGACCCATCGGAGGCCTCACAGATGGCCCATGAAGCATATCCAAGTCATGATCCAGGATATCCATCACCCACACCAACAGCTAAATCCAGCTAGCTCATTATCATTATCACCAGCGTGACGCAACATTGCTCGTTTAGAATAAAGTGGTAAATTCAAACTCCTCAAAAGACGTATAGGGCATATATAGTGCATTTTTTATTATTGTAAT
chr1-1830860	1	1830860	intergenic	-	-	-	108	0.87	-16	33		-20	9	76	-23	25	GATTCGTTGCATGGTCTATGCAAATTGTATAATTGGATTATTCTGTCATAAACGCATACGCAATCATAGGGATCATGCCCCTATCCGCGTCCTAGCTGGGGTTCCCCCTACTAATCGAAGCCCAGAGCTTCCATTACCTCGTTCCTCTCTCTCTCTCTCTCTCTCTCTCTCTCTCTCTCTCTATATATATATATATATATATATATGTCGGGGACCATAATTAGGGGTACCCTCAAGACGCCTAATTCTCAGCTGGTAACCCCCATCAGCATAAAGCTGCAAAGGCCTGATGGGTACGAT
chr1-1856640	1	1856640	intergenic	-	-	-	69	0.7	-3	23		0	22	0	-6	6	TGTTGAGATGGTGAAAACAAAGTAATTAGAATATACACAGAAAACTGAGTGCTGGTGGCGAAATTTTATGCATGATTAGATTTCCCCTAAACTGATGAATGCTATTTTGTTTTTTGCTATCTAATAACGAACTTCAGCCATATATATAGTAGTAGTAGTGTGTGTGTGTGTGAAATAGTTTCGAGAAGATTGAAAGTGAGCAGAGCAGTTTGCAGAAGACAAATTAAATAAATAAATGACGTATGTAGTAGTGCTAGCTATTTTTAATTTGGGTGTGCCGCCTAGCGCGTATTCTTCGGA
chr1-1856660	1	1856660	intergenic	-	-	-	65	0.59	-4	33		0	25	0	-5	5	AGTAATTAGAATATACACAGAAAACTGAGTGCTGGTGGCGAAATTTTATGCATGATTAGATTTCCCCTAAACTGATGAATGCTATTTTGTTTTTTGCTATCTAATAACGAACTTCAGCCATATATATAGTAGTAGTAGTGTGTGTGTGTGTGAAATAGTTTCGAGAAGATTGAAAGTGAGCAGAGCAGTTTGCAGAAGACAAATTAAATAAATAAATGACGTATGTAGTAGTGCTAGCTATTTTTAATTTGGGTGTGCCGCCTAGCGCGTATTCTTCGGATCTTTAATTTATCTGTTTTA
chr1-1877500	1	1877500	CDS/intron	-	-	-	67	0.67	6	24		12	24	12	0	4	AGCTACCGCTGTGCTGCGTACAGTACGTAGTACCATGGCGAAGAAAGTGGCCACTCTGCTGGCCCTCAACCTCCTCTTCTTCGCCTTCGCCGACGCATGCGGCTGCAGGTGCGGCGGATCCTGCCCTAGTCCAGGCGGCGGTGGCGGTGGAGGATCTGGTGGTGGTGGTGGTGGAAGCGGTGGGGGTGGGAGTGGAGGGGGTGGATCGGGTGGTGGGAGCGGTGGGGGTGGGAGTGGAGGCGGAGGATCTGGTGGGGGCGGCAGCAGTGGTGGAGGCGGCGGCAGCGGTGGTGGAGGCGG
chr1-1879960	1	1879960	intergenic	-	-	-	56	0.63	-8	29		2	15	8	-8	5	TCAGAGAAACCATAGCCAGAACTATTTTTAAATAAGCCGGAGTCCTGTCAAAAAGGGCTCTAGATTTAGGGTTGATTTGGTAGATAGAGGAATCCATACCCTAAGAGAATTGTTTCAATGTCCGGATTGAGGAACATATATATATATATACTGGTGAGAGTGTGTTGTTTGTGTGTGTGTGTCTATATATATATATATATATATCCANNNNNNNNNNNNNNNNNNNNNNNNNNNNNNNNNNNNNNNNNNNNNNNNNNNNNNNNNNNNNNNNNNNNNNNNNNNNNNNNNNNNNNNNNNNNN
chr1-1955600	1	1955600	3'-end	-	-	-	144	0.53	0	73		-5	67	5	-5	3	TTTCGTGCCTATGATTCGCGGTAATCACCAACATTTTATTTTGTTTTTTTTTATGCGCTTGTGAAGGCCGGCAAATAAAGCCGGTGGAAGGGCACCGCAAAGTATCGTGCTCTGCTCACTCTCTCCAAGACCAAATGACATGCGTTGCGTTGCGTTGCTTGCTAGCAACTTGATATATTCTTGCTGCCATGCCAATCGTCGGTGCTGATCCTAATCATCCTGTCTAAGCTCAGACGACGACACATCGAGGGATGCCCCTCGCCGGAGCCGCGACGGCCGCGAACCTGCCACGACTCGCCC
chr1-1957960	1	1957960	3'-end	-	-	-	158	0.66	-4	58		-21	53	0	-21	3	CACCTCCTACTACTCTGTAAGCAGTGCATTCTACATATGTGTTTTGCACGACCATATGTACGGTGTGCTTGAGACAGCCTTATTGCATAGGAAAGTTTGTGAACAAAACATTACACGCAAGTCATAGACGCCGTCCTCCCTCTGTAACCAGCAGTTCTCCCTCTTTGCCACTGGAATTCATGCAAGTTATGACCCAATGTTGTCACTTCATTTTGACTAATAAATAATAATATCTCCTAACTGCATAGGCTTCTAGACTGACTGATCCTATGTCGAGATCAATGCAGTAGTTCATGTACC
chr1-1960260	1	1960260	intergenic	-	-	-	108	0.6	0	65		5	18	7	0	8	AGATCACTTGCAAACACAAGCATCTGCTACTTTATTCCCTGACCATCAACCTCCCTTCAGTTATATTATATGCATACTTTGTAGTAGTTTAGAACAGGAGCAGTTAAAGCCCCACGAACCGCTAGATCACAAAAGTATAGCAATTTTGGAAAGGCAAAAAAAAGCCGCCAGGGAATCGATTCTTGCACGAGGGATGAGAAAGGTCATAAGATATCGCCATTATCTACCGAAAAAAGAGGTTCTAAATCAAAGGTTGAGATGAAGTCAGTGCTACAACACTAGCAGTGGTATGTGGGCACC
chr1-1960280	1	1960280	intergenic	-	-	-	96	0.62	0	55		5	17	6	0	6	CATCTGCTACTTTATTCCCTGACCATCAACCTCCCTTCAGTTATATTATATGCATACTTTGTAGTAGTTTAGAACAGGAGCAGTTAAAGCCCCACGAACCGCTAGATCACAAAAGTATAGCAATTTTGGAAAGGCAAAAAAAAGCCGCCAGGGAATCGATTCTTGCACGAGGGATGAGAAAGGTCATAAGATATCGCCATTATCTACCGAAAAAAGAGGTTCTAAATCAAAGGTTGAGATGAAGTCAGTGCTACAACACTAGCAGTGGTATGTGGGCACCAACACAAGGAGTGCCGTCCT
chr1-1960640	1	1960640	intergenic	-	-	-	119	0.53	-3	75		0	26	0	-3	3	TTGTGTCATAGTGAAGCCGCCTCTGATGGAGAGGTTCACATATGCATTGCCCATAATTTTTCTCATCCACTCTTTTTTCTTCCTATGTTACTGAGTACACAGCAGAGAGATGCAATGGCTAGTTACAAATTCAAATGAGAACCCAAATCATGACTCTCTCTTTTTTTTTGTAAGAGAAGTACCTTCTTATTCATACCTTGTTTTCGGTCATTTGAACCCAAGCTAATGAGTGATGATCAGCTGATGTATGACACTTCAATTTGGCAGATATGTACTATAGGTCGGTGGTTATGGGATTTT
chr1-1960660	1	1960660	intergenic	-	-	-	108	0.51	-3	71		0	18	1	-3	4	CTCTGATGGAGAGGTTCACATATGCATTGCCCATAATTTTTCTCATCCACTCTTTTTTCTTCCTATGTTACTGAGTACACAGCAGAGAGATGCAATGGCTAGTTACAAATTCAAATGAGAACCCAAATCATGACTCTCTCTTTTTTTTTGTAAGAGAAGTACCTTCTTATTCATACCTTGTTTTCGGTCATTTGAACCCAAGCTAATGAGTGATGATCAGCTGATGTATGACACTTCAATTTGGCAGATATGTACTATAGGTCGGTGGTTATGGGATTTTCTTTTCATATATATAATCAG
chr1-1963380	1	1963380	intron	-	-	-	96	0.61	17	52		0	28	18	0	6	CACGGTGGTGCAATCACTTCAGGAGGGTCTTCACAATGGATTTCACGTTCAGCTTCTTCAGGTCCGTGTAGGACTGACCACAGCCAACGAACATGACTGGAGCTCCAGATATGTAGACCATGGAAAGCGCTGCTCCAACCTGCATGATTTTTTTTGGAGGCTTGTGTTAGAATACAACACACAACAAAGACATACCACTTGATATAACACGAACTAGTGTACAAGTTCTGACCTTGTCGTCGATGGTGTCAAACTTGGTGAGCAGGATACCATCGATCAATCTAGCAGTGGGAACAGCAG
chr1-1970120	1	1970120	3'-utr/5'-utr/promotor	-	-	-	35	0.79	0	10		-6	9	6	-9	6	ATATGATACTGATCCGGTCGATCGGGGGTTGGTTCGTAGCGTACCTGGGACGGCGCCTTGTATCCTCGGAGAGGAAGAGGGAAGACGAGAGGAAGATGAATCCCTAGATAGAGAAGCCTTGGGCCCTTGGCGATGGAGTGGACTGGAACCCTATTAATATTAATAATAATAATAATAATATATTATTATTATTATTTTGCGCGTCTAGTATCCGCTTCCTCGAAGGCGGAGGCAAACGCGGCTCGGTCAATGGTCAACAAACCCGTCCATCGGTCCATGTCACCGCATATATAATTCAAA
chr1-1970140	1	1970140	promotor	-	-	-	25	0.64	0	11		-12	10	0	-12	5	ATCGGGGGTTGGTTCGTAGCGTACCTGGGACGGCGCCTTGTATCCTCGGAGAGGAAGAGGGAAGACGAGAGGAAGATGAATCCCTAGATAGAGAAGCCTTGGGCCCTTGGCGATGGAGTGGACTGGAACCCTATTAATATTAATAATAATAATAATAATATATTATTATTATTATTTTGCGCGTCTAGTATCCGCTTCCTCGAAGGCGGAGGCAAACGCGGCTCGGTCAATGGTCAACAAACCCGTCCATCGGTCCATGTCACCGCATATATAATTCAAACTTTATACTACTTCTATATC
chr1-2031820	1	2031820	intergenic	-	-	-	104	0.59	0	61		33	24	34	0	4	GACGTTGCTACGGGATCAGATCTGCGTCAACTCACCGTCAAGCCGGCAGGTCCTGGCCTAGCCGATCTGTCCTACGCGATAGCCCTCGATTCCTCTACGTACTCTAGTGGTATGAAATTTGTAGATTGGATGTGTTATTTACTTTCCGATCTATGTTCGCGGAGACTACTTTCTCTGTCGCGGGATGCGTAGCCTGCACCTATTGCTGGCCGCCGTAGGTGGTGGCAGCGTCGGTCTGATCGTCACAGTCAATCCCCCGAAGGGATGTCCATTTCCACGCAGGCACAATTTGCACGTGTC
chr1-2031840	1	2031840	intergenic	-	-	-	102	0.62	0	55		33	26	34	0	4	TCTGCGTCAACTCACCGTCAAGCCGGCAGGTCCTGGCCTAGCCGATCTGTCCTACGCGATAGCCCTCGATTCCTCTACGTACTCTAGTGGTATGAAATTTGTAGATTGGATGTGTTATTTACTTTCCGATCTATGTTCGCGGAGACTACTTTCTCTGTCGCGGGATGCGTAGCCTGCACCTATTGCTGGCCGCCGTAGGTGGTGGCAGCGTCGGTCTGATCGTCACAGTCAATCCCCCGAAGGGATGTCCATTTCCACGCAGGCACAATTTGCACGTGTCGACGATGAGATCATGCTTGA
chr1-2038240	1	2038240	intron	CCCACAAACCCTAACACTCC	GGACGATTGTTGCTGAGGAT	99	80	0.58	3	39		0	34	9	0	4	GGACGCCGTATTTTCCCCTCCCTCCCGTCGCGCACTTGCTTGCCTGCCGTTACTACTACTGGTAGTATAAAGCAAAGGCAAAGGCAAAGGCAAACCCCTCCCCACAAACCCTAACACTCCACCGACGCCCAGATCTGTTCCTTCTCTCTTCCACGCCGCCGCCGCCCTCGAATTTTCGAATCCTCAGCAACAATCGTCCTGCCGCCATGAGGGAGATCCTCCACATCCAGGGCGGCCAGTGCGGCAACCAGATCGGTGCCAAGTTCTGGGAGGTGGTGTGCGCGGAGCACGGCATCGACG
chr1-2056620	1	2056620	intergenic	-	-	-	68	0.63	-1	36		15	20	109	-1	11	CCTCATGATGTTGTCGTGCGTGGCGTGGCTTCGCCTATCGCTATGAGCCCTGCGTCACCAGCCTGCATACGTGAAGCGTCCCGGTCCTTTGGGACTCAAATGTGATACAATTACTAGTCCTAGGAGGCTAGTAACCACATTCCTTACTACAAAATAGTACTGTCGGCGTTTCGAGACCGGGGGGTCCCTGGGCCGACGAGTGAAAATGTCGCCGCGTGCCCCAACCCAGATGGGTCGGCGCGAGGCCGAGCGCGAAGGGGGGAAGGAGGCGTGAGAGAGGTGGAAATCCCGCGGCCTTCG
chr1-2100760	1	2100760	intron	-	-	-	104	0.64	-5	58		-2	18	2	-5	8	GCCAAAGGTTACACGAAGCCGAAAGTTACGCAAAGTCGAAGAAAGGGAAGGCAAAGCTTCGACGCCTACAGATAAGGAAGAAGAAAAATATCCCCAAGAAGAAGACGTGCATGGCACATCAGTATTGTAAAATGGCATAATTGTGCCCCCCCCCCCCGATAGCAAAGGCTATGGTGTAATAACATGGGAAATATATTAATTTCATACGAAGGTGTATATAGACTCATCCCTATAAATAGATGAAGAGTACCACTGCTACAAAGATCTACCATTTGTAACCTTGCGTCTGTGGCATCTTAT
chr1-2168640	1	2168640	3'-utr/5'-utr/CDS/promotor	CTGAGGTCGCATGCCTTGT	TCCTGTTCTGTTCCTGCTCC	99	83	0.66	-8	40		0	21	0	-8	5	CGATCGCATGTGTCAGAACTCAGAACAACGGGGGCAGCCGCGGTGCGAGGTGGCGGAATTGGTGGGCGGGTTTCACCGGGGAGGGAGGACGGAGATGGAGCTGAGGTCGCATGCCTTGTTGATCTTAAGCTTCATGCCTGCTCCCGTCATCCCGTGGTGATCGCCGGTGCGGTGAGAGAGGAGCAGGAACAGAACAGGAACAGGAACAGGAACAGCCGAACAGGAACAGCGTAATTAATGCTGTGGATAGGGAGGCGCCGCAAATTTGAATTCTCTCCTCTGCCAAGATGGCCTGGACGG
chr1-2168680	1	2168680	promotor	-	-	-	126	0.64	0	56		-6	46	6	-17	4	CGGTGCGAGGTGGCGGAATTGGTGGGCGGGTTTCACCGGGGAGGGAGGACGGAGATGGAGCTGAGGTCGCATGCCTTGTTGATCTTAAGCTTCATGCCTGCTCCCGTCATCCCGTGGTGATCGCCGGTGCGGTGAGAGAGGAGCAGGAACAGAACAGGAACAGGAACAGGAACAGCCGAACAGGAACAGCGTAATTAATGCTGTGGATAGGGAGGCGCCGCAAATTTGAATTCTCTCCTCTGCCAAGATGGCCTGGACGGGTACAGAGGCCCACCCCGCTCACCCTGCCTGCCGTGTGGG
chr1-2168700	1	2168700	promotor	-	-	-	110	0.64	0	46		-6	43	8	-6	4	GGTGGGCGGGTTTCACCGGGGAGGGAGGACGGAGATGGAGCTGAGGTCGCATGCCTTGTTGATCTTAAGCTTCATGCCTGCTCCCGTCATCCCGTGGTGATCGCCGGTGCGGTGAGAGAGGAGCAGGAACAGAACAGGAACAGGAACAGGAACAGCCGAACAGGAACAGCGTAATTAATGCTGTGGATAGGGAGGCGCCGCAAATTTGAATTCTCTCCTCTGCCAAGATGGCCTGGACGGGTACAGAGGCCCACCCCGCTCACCCTGCCTGCCGTGTGGGCCCCTGTACAGGGCAATTCT
chr1-2285940	1	2285940	intergenic	-	-	-	72	0.77	4	19		0	19	8	-6	7	GACGGTCCCTAATTCAGACCCCCAAAGGAAGCTTGATTATGCCATAGTACACTCATTCTATGTCAACGCTCACCAAATAGCAAAAAACATGATGTACCCTTGTTTCTATACCACACCTGCTAATGGAATAACTTTTTTTCAGATATATATATATATATATACACACACACACACTAGATTTTCATAAAGATAAAGTCAGCTTGTTATGCTCAACTAAATGGTTTGTGGTCTGCTTAAACAGATTAGTGGTACTTGGACCCTCCTAGCCAGGTGTAGACCAACTTAACCATGAGTATAAGA
chr1-2302020	1	2302020	intergenic	-	-	-	124	0.58	0	58		-4	54	0	-8	3	CATGATTTAGCACTGGGTCATTGTTCTAACAGTTATATATGCCCATAGCTAGCTGGATTCATTGTATATATATCAAGATAAGCTGTAGAAAACAGTGATTTTTAGTACTTTCACATCTATATGATTAAGAACCGTGAATAATTAAGTTGCTTGCTTTCTTTCTTTCAGGTGACAAATTGATAGAACCTGATGAACAAGCATCTTGTCGTCAACTCCGAACATTTTACTTCTTGTTTTCTATGCGCAGTTCCAGTGTTTTCTTGTCTCCAAGCTAGTAAAAATATGTTCTGTTTTCTACTT
chr1-2305980	1	2305980	intergenic	-	-	-	24	0.53	6	13		0	10	8	0	3	AAATAATTAAGAGTTGCGCTAGCCGACAGATCGATTCGATGCTGCGTTTAATTTGCAGATGCACTTGGTCTGACGGAGTCGTGAAGTTGATAGATGATAGTAGTCTGTCTTTTTTAAAACGAAAGAGCGAGGCTAGTGATCTGATTAAGAGATGCAACATATATATGCATGTATACAAATAAAAAGACCTAGCTAGCTAGTTCCAAGCTTTTAGCTAGGTTTCAAACTCCAAACGCAACTGCACCTTACTCGTGTTTTTTGTCAGTTGTGCCCTTTCAGTACTATAGAACAGAAGGACAC
chr1-2306320	1	2306320	3'-end	-	-	-	77	0.54	0	48		8	18	8	0	3	ACACCACCAAAACTAAGACCACCAATTTAAAAACCCATTTTTTTAATTGTTGCTGCCACCGAGAGTGTATTAGTATTGTTTATGATGAATAATTCTACATGGAAAATTATACATAGAGAGAATTAAGATAGCATTTGTTTTCCACATGCATGCATATGTGTATATATATTGTTGGAGCAGCAGACAGCGCACTGCTTATGAATTAGGTACACTGAATGCATTGCATTGCATGCACACCTCGCTCCAAAACCACAATTAATACGTGTCCGATCGATCAGGAGCAGGAGCAATTATATAACA
chr1-2336660	1	2336660	intergenic	-	-	-	158	0.59	-1	95		5	25	10	-10	6	GCGGTTTATTGATGGATTCAACTCAATGATGATGAATCGACATACGTACGTTGTTGATGGATTCACATCTCTGTCGATCGATCGTGTGCCCTTAATTAACCAATAATCATCAGAGGCCGAAGCAAATATAGCATACCATACCATACCATCCGAGAGTACTTTCAATTTTTGGTGACTGCTGCTGAACGATATGATGAGGCGTACGTTGGACTGTCGGTGTCACCGTACCCAAGATGCATGTGCATGCATGTGATATAACCCCGGCCGTTTAACTATCCTATTACACCAGTTTAATTAAGG
chr1-2358620	1	2358620	intergenic	-	-	-	65	0.54	0	37		9	24	9	0	3	AAATAAACGATATGCATAAGTTCATCAGGATGTATAGGTTTCTGTCGTTTCTCTTTTCATGAACAGCAACACTAGCTAGTGTAGTACGCTACACATGAAAGACAGATCGAGTGGCTGGCCAGCAAGTAATGTAATCCATCGCTAACGTCGTCGTATAGCTAGCTAGCTCCGTCAAGCATGCATGCTAAATAAAGCAGATAGAGATAGATACGCATGGTTAACAATCGAGTACGAAATGGGCCGGGTGCATGCATGTGTGTGGACTACGACGAGGCCAGACGAGCTACCGCGCGGGGTGCC
chr1-2358720	1	2358720	intergenic	-	-	-	84	0.56	0	51		-5	19	0	-5	4	GACAGATCGAGTGGCTGGCCAGCAAGTAATGTAATCCATCGCTAACGTCGTCGTATAGCTAGCTAGCTCCGTCAAGCATGCATGCTAAATAAAGCAGATAGAGATAGATACGCATGGTTAACAATCGAGTACGAAATGGGCCGGGTGCATGCATGTGTGTGGACTACGACGAGGCCAGACGAGCTACCGCGCGGGGTGCCATCGTCATACATAGCGGGCAGCCACATATATATGTAGCAAGCTAGCTAGGCTTTAGAAAAGCATGCAGGGAGTGAGAATAATGACTTGTACTGAATGTCT
chr1-2359620	1	2359620	intergenic	-	-	-	88	0.9	0	26		27	3	126	-9	42	TACACAGCATGTGTAAAATTACATCCATGCCCTTGATATTTACTATTGACTTAAGGACAATCTATCGAGGACTAGATAGCCTTTTCCTCTTTAAGTCGATTTCATTTTCCATCGCTAAGTCGAAGCTTCTCCACACGTAGCTTCGGAACTGGCTCATCCTTTCTGTTGGGGGCCTTCGTCCTCAGAAGGTCCTCAAAAACGAGATCTAACAAAACCTTCCAAGTGTAACATATGAATAGGTACCTTCGGACTCGGGCTAAAAGCATGATCGCGACGAAGGTTGGAATTGCTCCGAAGCTA
chr1-2359640	1	2359640	intergenic	CGAAGCTTCTCCACACGTAG	TCGTTTTTGAGGACCTTCTGA	82	63	0.68	0	35		48	2	125	0	22	ACATCCATGCCCTTGATATTTACTATTGACTTAAGGACAATCTATCGAGGACTAGATAGCCTTTTCCTCTTTAAGTCGATTTCATTTTCCATCGCTAAGTCGAAGCTTCTCCACACGTAGCTTCGGAACTGGCTCATCCTTTCTGTTGGGGGCCTTCGTCCTCAGAAGGTCCTCAAAAACGAGATCTAACAAAACCTTCCAAGTGTAACATATGAATAGGTACCTTCGGACTCGGGCTAAAAGCATGATCGCGACGAAGGTTGGAATTGCTCCGAAGCTACGCGCGAGGGAGCTTCGGCT
chr1-2388200	1	2388200	intergenic	-	-	-	81	0.53	-8	48		0	27	0	-8	3	TGTTAGTAGTGTAGAATACATATGAAAAGATGTTTCAAATAAAATAAATTTAAAAACAAACCATCAAAGAAAAACATACCATAATAAAAATATATAATCAGAGCGAACTAAAGGTTCTCGTCCTGTGGCACATGCTAAAGCAGTAAAGCCTCTTTACATATATCTATCTTCAGTCTAGATTTTTTAAGTTAGGACTAATTAATGAACGAGACCTTTAGTTTTGGATTTGTAGTCTCGTTTGAGAAACCGGCAGGGTCTGAAAGTGTTTACCAACGAGATAATAGCAGTGACATCATTTAA
chr1-2390840	1	2390840	intergenic	-	-	-	80	0.65	3	35		0	27	7	0	4	TAAAAAATTGTCAAAGATTCATTCCCTTCGCGTGTGTAAATATCTCGATGCTCCTCTCCTTTTGCACATGTTGCATTTACTAATGTCAATTTGCTTGTAATCTAAAATTCATGTGATCACATCTGCTGTCAGCAGTACCTGCTATGTAGACTAGACGCAAATAAACTAAACTTCTGGAGTTGTTGCTTATATATATTAATCTCAAACTGCACTACGCTAGCTAGTTGTGCCTGCCTTTAACGTTGTAAATATCTGGTCGTCAGGTAATATATATCTTTTCTATATACAACAATGAAAATA
chr1-2395240	1	2395240	intergenic	-	-	-	50	0.57	30	24		0	22	30	-1	3	TGGGTAATCTACCATAGAGAAAAGAACCGGGGGGGGCATCACAAGATCTAGAAACCATCAATGTCCTCATCAAAGTCCTCATCTTCACTTTCTTCTAATCAACAATATTAGCAATGGTAAGTACACTTATGATGTGTACTCAACAAGTGGAGTAAAAAATGCGTGGATAGTATTCCCTTTATATTCTTTAGTGGCTTCACCTTCTAATGTCGTCGGTTGGTGACACTACCATTAGTTGAACCGACTTTATTATATTTAAAAGAGTAACAATATCTATGACACTATATAAGGACATTGTAA
chr1-2396540	1	2396540	intergenic	-	-	-	79	0.61	-4	43		0	18	0	-6	4	AACCACTGGACCTGTGCGACGTTGATAGTTCGCAAGCTGTACGTTTGCTAGAAATAAAGCAAAAGCAAGCGAACGGCGGCCCTGAAAGTGGCAGTGCAGCTAGGGTTTGATTTGATTAGTAACTCGAGGTTAACTGCTCCACCGTCTCTCTCTCTCTCTACTTATATTAACTATATTACTTGTATTGATGATGACACTGAGAGATATATACAGCCGATCAATCGACTCCTATAAGTCCTAACCGACGAGTACTAGTGATGCTTATATTACACTATCGATCATATCCTGTCGTCCATGTGG
chr1-2427800	1	2427800	intergenic	-	-	-	129	0.63	0	59		9	47	12	0	4	GGATAGTTAGCGGTAGTAATCAACCACCTTCACATCGGCTAGGCGACAGGTGGTTTTGGGCAAACAAAGCATCATCCGAAGCAAGCAACGTCCATGACAGGTTTTGCTAATGCCACTGCACTAGAGGACAAACAACAAGGACAACAAGGTGACCGTGAGGAGGACCAAGGACGGCGGCAGGCGGGAGTGGACAAGCGGGATCTCGCCTCAGAAATCTCGCAACCCACAGCCTGGCCTGCTGTCATGTGCTGCTGCTGCCTAACGGAGTATAATTGATTACTATTTCGTTTCTGTTTCATG
chr1-2428020	1	2428020	promotor	-	-	-	127	0.57	5	76		-3	32	5	-5	4	AACCCACAGCCTGGCCTGCTGTCATGTGCTGCTGCTGCCTAACGGAGTATAATTGATTACTATTTCGTTTCTGTTTCATGTAATTAATGTATGTAATTAAATTAATTGCTCCCGGCCATAGCAAGCACCAGCAAGAAGAGAGAGACAGAGAGAGTTGGTGAAGTCGGGGGACATGGTTTCTTTCTCCGCTTCCTAAGATTCCTCTTTCTTCCCCAACCCCACCCTACGCCTTTTGCCACGCCGCACGGCCGCTCCCTCCCTTCATGCGCCGCCGTATCTCAGGTCAGCATCGCCAACCGC
chr1-2428220	1	2428220	promotor	AGCTCCACCTCCCGATCC	GGAGGGCTTCGTCAGAATC	83	118	0.54	0	76		-6	22	9	-6	5	CCTCTTTCTTCCCCAACCCCACCCTACGCCTTTTGCCACGCCGCACGGCCGCTCCCTCCCTTCATGCGCCGCCGTATCTCAGGTCAGCATCGCCAACCGCAGCTCCACCTCCCGATCCCAGCCCCAATCTAGGAGGAGGAGGAGGAGGAGAAGGCCACTTTCAGGATTCTGACGAAGCCCTCCCTCCCTCGGCCGCATCGCATGCTACCACGACTGACCACCACCAGCAGCAGCAGCAGCAGCAGCAGGAGGAGGAGGGCAGGATGTTCAAGCTTCACCGCCACCGCTCCTCCGACCGCG
chr1-2428420	1	2428420	intron	GAGCGCTTCGACTTCAGATT	GGAGGAGTAGGACAGCCCC	95	150	0.64	-6	84		4	21	4	-10	7	CATGCTACCACGACTGACCACCACCAGCAGCAGCAGCAGCAGCAGCAGGAGGAGGAGGGCAGGATGTTCAAGCTTCACCGCCACCGCTCCTCCGACCGCGTCGGCGAGCGCTTCGACTTCAGATTCTCCAACTTCCGCGCCGTCCAGGTTGCTCTCTCTCTCTCTCTCTCATCCTCCCTCGGGGGCTGTCCTACTCCTCCACTCTCTCAGTACCAAAATCATTTCTTTCCCCCTTCCTTCCTTACTCACGTGTGGCGCCTACATCAGCAAAGGGGTCTCACTCCCCTGGCGATTCAGTGG
chr1-2428440	1	2428440	intron	-	-	-	153	0.62	-6	90		4	19	4	-10	7	CCACCAGCAGCAGCAGCAGCAGCAGCAGGAGGAGGAGGGCAGGATGTTCAAGCTTCACCGCCACCGCTCCTCCGACCGCGTCGGCGAGCGCTTCGACTTCAGATTCTCCAACTTCCGCGCCGTCCAGGTTGCTCTCTCTCTCTCTCTCTCATCCTCCCTCGGGGGCTGTCCTACTCCTCCACTCTCTCAGTACCAAAATCATTTCTTTCCCCCTTCCTTCCTTACTCACGTGTGGCGCCTACATCAGCAAAGGGGTCTCACTCCCCTGGCGATTCAGTGGCTACCTTTTGCCATTCAGTC
chr1-2435360	1	2435360	intergenic	-	-	-	154	0.55	0	78		-5	68	0	-9	5	TAATGGCGTGCCTTTTCATCTTGTATATAATATACGCCGGTTTGTGAGGAGCTTGACTGGTCAGTTGTTGATATGATTACTGAGATCGATGACTCCGATCTCTCTATTTTACACCCTTAATTGTCGATAAATGTAGTTACTCTATTCTTTCTTTCTTTCTTTTTTGAGACAGCAGTGGAGTGGCTGGGTTAGTGGGTAGCAGTCATTATGTTGCACTCATACAATATTGTTTTAGTTTGGGTGTAGAATAATGTGACGAAGGGAGACCCATTTGTTCATGTAAGTTTGTTTGTTTGTTTG
chr1-2435500	1	2435500	intergenic	-	-	-	94	0.55	-4	52		0	35	8	-12	5	TCTATTCTTTCTTTCTTTCTTTTTTGAGACAGCAGTGGAGTGGCTGGGTTAGTGGGTAGCAGTCATTATGTTGCACTCATACAATATTGTTTTAGTTTGGGTGTAGAATAATGTGACGAAGGGAGACCCATTTGTTCATGTAAGTTTGTTTGTTTGTTTGTTTGTTTGTTTTTACAGCGTAGATCACGGATAATAATGAAGTTTCCGTTGTGCGGTTGTGGTACGTGCATCGCATTATTGATGAAACTTTTAACCTCAGGAGGGCAAAGTGTTGCCAGCTGAATTAGGGACCACACGATT
chr1-2436000	1	2436000	3'-end	-	-	-	133	0.64	-12	72		0	31	3	-12	6	TCACTTAAATTTGTGCTCGGGAAAAGATGCGAGAGTTTAAAGGAGAGAAATGAGATGAGATGGTGTGTGCAATGACCTCCAACAGGGTAGGAGTATTTATAGATGGGTCGGGGATGAAAGTTATGATTTTTGCATTTTTTTTCTCATTTTTTGGACTTCAAACAATCACAAAATGCTAGTTGCAACAACTAGTACGTGTGGCGCTTACATCAACTAGACGGACCAATCACACGCCGTTACGCCGCTCTCGCCCCACCCGATCGCCCGCGCTAATGCAACGCCCGCCTCTCGCCGCGGGCG
chr1-2437620	1	2437620	intergenic	-	-	-	68	0.56	0	45		28	3	108	-5	22	GGCCCCAAGAGAGCGCCTGTCCCGTCCTCGTCCCGCGCGGCCAACCTTCTCTAAGAAGGCCCTGGTCCTTCCTTTTATAACCGTAAGGAGAGGATCCAGGTGTACAATGGGGGGTGTAGCAGAGTGCTACGTGTCTAGCAAACCTACTCCCCGTTGAGGAGGCCACAAAGGCCGGGTCTCTTTCAACCCTTCCCTCTCTCAAACGATCCACGGATCGAGTGAGCTTTCTCTTCTCAATCACTTGGAACACAAAGTTCCCACAAAGACCACCACAAGTTTGGTGTCTCTTGCCTCAATTAC
chr1-2466480	1	2466480	intergenic	-	-	-	174	0.59	0	79		8	76	8	0	4	AGGTGGTGTCCTTAGTTTTGATGTAGTTCTTATTTGTACCCTTAGTCGTGTTTTTTGCATCACTTTATATTATTATACAACAGTCAAGTAGAGGTATTAATTGGATCAATCAGTCGGTGAGTGAGATCAGCATGCATGCATATGGCATGGCCCTCGGAATCCAGCCATTGGAGGTAGCCAACAAGCAGGCTATGCCTCTGGAGACCAATCACTCGGCGGATTTATTTAGTTGGCGGCTTCTCTATGGACATGGCCATCATGCATGCCCATGCGTTGTTGTGCTTATATATGCATGCCGCC
chr1-2466760	1	2466760	3'-end	-	-	-	211	0.63	5	93		0	83	5	0	4	GCTTATATATGCATGCCGCCATGAAGGACGATCGACGACGACGACGGCATGCATGCATGCATGGCGGATCAGATCTATCATGCTCAATTGATCATGCATATACGTGGGTCACCACCAGCACGTACGTGTGCCGTGCGTGCGTGCATGCTGCAGAGCGGGGAAAAAAGGATATGTCGGTGCACAGTACAAGGAAGGCTAGATATATAGTGCCAAATGATCACATGGATGGACGATCACTATTCGTTATTCCATTGCATTATTACAATACAACACTGTTGCTGCTGCAGTCAAGCTCAGAAC
chr1-2466820	1	2466820	3'-end	-	-	-	229	0.51	0	115		-4	111	0	-5	4	ATGGCGGATCAGATCTATCATGCTCAATTGATCATGCATATACGTGGGTCACCACCAGCACGTACGTGTGCCGTGCGTGCGTGCATGCTGCAGAGCGGGGAAAAAAGGATATGTCGGTGCACAGTACAAGGAAGGCTAGATATATAGTGCCAAATGATCACATGGATGGACGATCACTATTCGTTATTCCATTGCATTATTACAATACAACACTGTTGCTGCTGCAGTCAAGCTCAGAACCGATGATTGATTGAGAAAAACTAAACCTTTTTTTTTTCCATTCAGTCGTCGTACGCCTCC
chr1-2467160	1	2467160	intron	AGCTTCTTGTTCAGGCAACG	CAGATCGACTCCCTTCTCTACA	100	74	0.75	0	28		-10	21	8	-10	7	GATGATGGGCGCGCGACAAAGCGGGCATCTTCCAGCCCCATGAAGCAACTCGCTTGCGCATTTTGAGCAGGTGCACATATGCCCACATCTAGTAGGGATGAGCTTCTTGTTCAGGCAACGTTTCTGAGAAATGAAATGTGCGAGAGAGAGAGAGAGAGAGAGCTGGCTGCTGCTGACCTGTAGAGAAGGGAGTCGATCTGGCTGTCGCAGCAGATGCAGCAGGTCCCTTTCCTTGCTAGCTTCCACTGTGATCCACCCTCTAATGTTTCTTCTTCATCATCTCGCATCGTTAGAGAGCGG
chr1-2469100	1	2469100	CDS	-	-	-	55	0.52	-9	33		0	19	0	-9	3	GAATGCGGCCGCGGTGAGCGAAGGCGGAGACGGCGCGGTGCTCGGAGAGGCCCTGCAGCTCTCGCTGGCGTTCCACGGCCATGCGCGTCACGACGACGTCGGCGCGCGCCTGCGGCCGGCCGCGCAGCCTGCTGGGCGCCGGCTCCTCCTCCTCGTCCTCCTCATCCCTATGGTAGCCCTGGCAGGCCATGCGGACGCGCTCGCGCACGGAGCGCACCCGCTCGCGCTCGCTCTCACCCAGCCACTCCTCGGCGCCGGCGCCGGCGCCGCGCGAGGGCGACGTGGTGGACGCCGCCGCCC
chr1-2469740	1	2469740	promotor	-	-	-	120	0.6	3	66		0	32	8	0	4	CTGTCACCTGTCAGGGCGGTACAGTAGTGGGGAGAGGGAAGAATACGTATAAGTAGAGGCGCGGCGGAGGAGGAGGAAGAAAGTGGTTGGTGGGGATACCATTCCTCGATCGCTGGCGGGAGGAAGCGGTGCTTGGGAGCGAGTGCGCTCGAGAGAGAAGAGAAGAGATGGAGTAAATCCCGAGGTGGTGGAGCGACGAGACGCACGCAGTGTCTAGCGGTCGGCCGGCGGTGTGCAGGCATGCTCGCAGTCTCTCCCTAGTCCCTACTACCTTCCTCTTCCGCGCCGTAGAGAAGCCGA
chr1-2469760	1	2469760	promotor	GAGTGCGCTCGAGAGAGAAG	GCTAGACACTGCGTGCGT	78	109	0.59	3	60		0	31	8	0	4	ACAGTAGTGGGGAGAGGGAAGAATACGTATAAGTAGAGGCGCGGCGGAGGAGGAGGAAGAAAGTGGTTGGTGGGGATACCATTCCTCGATCGCTGGCGGGAGGAAGCGGTGCTTGGGAGCGAGTGCGCTCGAGAGAGAAGAGAAGAGATGGAGTAAATCCCGAGGTGGTGGAGCGACGAGACGCACGCAGTGTCTAGCGGTCGGCCGGCGGTGTGCAGGCATGCTCGCAGTCTCTCCCTAGTCCCTACTACCTTCCTCTTCCGCGCCGTAGAGAAGCCGACAAATCCGCCTGCCTCCAAT
chr1-2470180	1	2470180	intergenic	TTTGTGATTGTTGTTTCTCCG	TGTTTCCTCCTGCTGGTCTC	85	56	0.62	0	29		5	16	5	-1	4	TGATACGTGTGATGATGGGTCACCTCTGGTTCACTGTTTATTTTAAGAAGCATGAAACTTGCATCATCTTCACGCTCTCTCTGGCTATGCAGCTTCTGTCCTTTGTGATTGTTGTTTCTCCGTGAGACCCACCCATTGCCGCGGTATGAACAGTTGAGATTGAGAGGAGACCAGCAGGAGGAAACACCGGGTCGGTGGTGTCTTGTTTTGGGTGTCTGCTGCACTGCCATTCACGTGGACGGAATGGAAGCAGGAGAGGGCGTGAGAGCCGACGCTGCTGTCCCCCCGCCCACCTTACAT
chr1-2537620	1	2537620	3'-end	-	-	-	89	0.51	0	61		-3	9	8	-4	8	GTCTTCTTCTCTGGACCACTACTGAGTGAGTCACTCGCTGCCTTGCTAGGATCAGTAGTCGTACTGTAGTGGTGGGACTACTTTGCCACTCGATTCTTCGCCGGGATCTCATTACCATAGCTACATAGTGGTCCTGTGTTTTTTTTATCTCATTTTCATTTTTCTTACGACACTTCCAATGCAGAAACTAGAATTGTATATCTGTTCTCTAGGGGGCTTTCATAACAAATTTTGTTCAACGTGCCATCATGTTAGCCACAAGATTCAGAGCTCAGTCGGACAATGATATGGACAGTTTAG
chr1-2657600	1	2657600	promotor	-	-	-	105	0.54	0	66		9	21	12	0	3	TACGGATATGTTAGAATAAAAATAAGTATTTCTGCTCGAGTTAATCTGATCAGGACCCTCGTTACGCGCACTCAGGGGTTCCCGGATGTGAAATATGGTGGTTAACATAAGCCAGAGTAGAGTTTTACCCTAAACAAAGATATGCTCAGACTTGGAACGCTCAGCAAGGAAGGCGAAAAAACGTAGTCTACGACGACGGACAGCACAGCAGCCGAACCAGCAAAGCGAGCTCCGTCCACCCTCGCGCTTTCGCCATGAGAGATCCCAAGCCGAGGAGGAGCCAAGCAGCGCGCACCCTGG
chr1-2691020	1	2691020	intron	-	-	-	144	0.64	-4	66		0	53	0	-4	5	AGCATATGGGAGTACGTTGGGTTGGGATCTCTCCTACCATCTTTGTGTTGATTTAAAATTGAAGACATTTGACTTTTTTCAGCCTTGGTAAACCTCACTGGATGAAACTGTGAATATGCAAATTAGGTGACAACATATACAGATGGTGTACCTAAATTTTTTTTTGATATCTCTATGATAATACCGTGCAGGCTCCTGGTTGGTCGTGTGCAGTAGGTGCATCTGGTTCACATCATATTTATGCTGGATTGCAGGTTAATAATCCTTCAGTATCTCGTCTGAAGCTTTATTGATGTGCTT
chr1-2692960	1	2692960	3'-utr/5'-utr	-	-	-	153	0.66	-3	68		-7	50	0	-9	4	TAAGGCAACTCAGCATCCAAAGATAGAAGAGGTGGTCCACTACTAATTGCTAGACAAACATATATATAGTAGGAAATATATAGGCATGTTCCATTTTTGATGATTAAATTAATAATGGACTTAATTATACATTACATATGTTGTATATATGGATGTGGATGGAGACTTAATTGTACATACAATTTTAGAACGGTACGTACGTAGGGCGGCGCTTCTTCACTCGCACGCCTCCTCCATGCATGCTCTGGTAGTGGTAGTGCTAGCTAGGCTAGCTAGCGAGCGAGCACTCTGGGTACAAGG
chr1-2695400	1	2695400	intergenic	-	-	-	99	0.52	4	53		0	43	4	-5	3	GTGCAGTGACTTATTTCTTGTTCGTTATTGCGTGCGTCGCGATCTTGTGAACTCTGAAAATTAATCCTAAATCATCGCATGCATGCCCTATAATTCCCTTTGGCGACCGAAAAGAAAGAACTGTAGCATATCTTTGGGAATCGAATCCAATCCAATCACTAGCCAACCACTGCATGTCAAGTCAGGTTACTACAGTCAGCTTGCTATCCAATTTGACTGCCAATCGATGCACTTTTGTCTGGTTGAATATATGAATGCGTTAGCACGTCGTCTTCACCATCTCGCATGCATGTAAGAGTC
chr1-2695540	1	2695540	intergenic	-	-	-	122	0.58	4	69		0	32	10	0	3	TCGAATCCAATCCAATCACTAGCCAACCACTGCATGTCAAGTCAGGTTACTACAGTCAGCTTGCTATCCAATTTGACTGCCAATCGATGCACTTTTGTCTGGTTGAATATATGAATGCGTTAGCACGTCGTCTTCACCATCTCGCATGCATGTAAGAGTCTGCTATATATTAACATGTATCATAAAAAATATAACAGATCTGCTAATTTTTGGGACTCTCAATTTTTCGATGCTAATGTGCGAGCGCACATGCCTAGTCTCGACTAGTGCTGGGAATTGGGCCGTGCCGGGCCGGCCCGG
chr1-2696500	1	2696500	intergenic	-	-	-	129	0.62	0	72		-12	24	4	-16	6	AAACATTGCTGTCTGTTGCCACGCAGATGGATCATCATCTGGAGCATGCAACCAACAAGTAACCGACCGACTATGAATTGCCAAAGCAACTAACCCTGTACGGCACACATGCATTCTTCTTCCTTTTTCTTTAATTAAATGCTAGCTTTCTTTCTTTCTTTCTTTCTTTCTAGAGCAATGAATGGACGACGTAATCATGCATGCATCCGTGCATGGCCGTGTTTGACCATGCGTTGCCTTCAATTTGTAGCTAGATACTAGGTTCCCTGCAAGCGTACCTAACGCAACAGTGACACATCA
chr1-2696800	1	2696800	intergenic	-	-	-	53	0.55	0	31		-4	17	0	-6	3	ACGCTTTACATTAATTTAATTTGATTTGATTTGATACACGTAAGCTAATTTGGCTTATTTTTGGATCGATATTTTGAGTTCTGTAGCTCAGCTGGTTACGATCTTTATACTGAAATAAACCTATATATGTACCCGGGTTATCCTTCAACTTGATGTAGATATATACTTGCAGTTTTCTAAACTTATTTCAATATTTAACAGTGTTATCATGTTAATGGTACTTAGGTGACTTGGCTGTGGATGGCCATTAAAAAATCGAGCCTGTTTGAAACACAGGAATCTCATCTTATGTGAAGAAGC
chr1-2696820	1	2696820	intergenic	-	-	-	77	0.52	0	40		-4	35	0	-4	3	TTGATTTGATTTGATACACGTAAGCTAATTTGGCTTATTTTTGGATCGATATTTTGAGTTCTGTAGCTCAGCTGGTTACGATCTTTATACTGAAATAAACCTATATATGTACCCGGGTTATCCTTCAACTTGATGTAGATATATACTTGCAGTTTTCTAAACTTATTTCAATATTTAACAGTGTTATCATGTTAATGGTACTTAGGTGACTTGGCTGTGGATGGCCATTAAAAAATCGAGCCTGTTTGAAACACAGGAATCTCATCTTATGTGAAGAAGCATACGTCCTCCTGACATCAA
chr1-2738100	1	2738100	intron	-	-	-	172	0.51	0	86		4	85	12	0	3	ATCTATCCCAAAGGAAGTATTAAAGATATGTATAGTCTAACACATGTATATCTTGTTACTTGTACTCGTTGTACTTGACTATATATGAAAGCCACCGTCATAATTGGGTGTGATGTGTTTTCCCTGATTCTCTCTACATGTTACCAAGAGTCCAGGTATCTCTGCCTTAGCTTGTCTCCCGCGCTGACGGCCACGCAACAACCCACTTCATGTCTCCCGCGCGTGGCCTACTTTGCTTCCTCACGCACGGACTTCCCCCGTGCAACCATGCTGACGGTCACGACCACACAACCACCCACC
chr1-2742980	1	2742980	3'-utr/5'-utr/intron	-	-	-	98	0.63	0	51		-6	24	1	-6	5	ACGCCCTTCAGATTTGATGAAAACTTAATATGCCAAGCAAATATACCCATCGAATACCTGCAAATTGTAACCAGTTTCCCAGCCTAAGCACACGAAAAAAATATCAAATTATCCCGTCAGGATAGTTAAGGTTTTTTTTTTGGCGTTGGGACAGTTAGATAGATATTCATTCTTTCTTGAGAGTTAGTGACGGGAACAATTAACATTGTTGTTTTTTCTTGCCAAAAGAATGAACCTGTCGATAACCTAACATACAAAAATGTGCATCCCTGTTGTTCAAGACTATTTCTTCTTTCATTC
chr1-2746040	1	2746040	intron	-	-	-	136	0.69	-3	64		0	35	1	-3	5	GTTCATTGTAATGCTCCTCAGTACTGTTGTCTGACAAAGATGGATTACCTCTCTAAAAAGGGCATCATGGCATAGTCGTGCACTAGAAAATCTATCACCCACGGAACCACGATCAGCAATGCTAGGAATTTGGCCTGTACAGTACAAAGTTCCCTTTTTTTTTTGTCAGCTCAAACAAAACCTCCATACAACTCGTGTATTATTAGAGAGAAAGAAAGGTAATGCATCCACTGACCGAGTTCGTGGAGGCATACATAAAAACTCGATCTTCGAACAGCATATCCTCGTAATCCTCATCGA
chr1-2746060	1	2746060	intron	-	-	-	105	0.58	-3	63		0	17	2	-3	5	GTACTGTTGTCTGACAAAGATGGATTACCTCTCTAAAAAGGGCATCATGGCATAGTCGTGCACTAGAAAATCTATCACCCACGGAACCACGATCAGCAATGCTAGGAATTTGGCCTGTACAGTACAAAGTTCCCTTTTTTTTTTGTCAGCTCAAACAAAACCTCCATACAACTCGTGTATTATTAGAGAGAAAGAAAGGTAATGCATCCACTGACCGAGTTCGTGGAGGCATACATAAAAACTCGATCTTCGAACAGCATATCCTCGTAATCCTCATCGATAGTACCTCTGAAAACCTCA
chr1-2747480	1	2747480	intron/promotor	-	-	-	100	0.58	11	57		0	27	12	-5	4	GCTGTTCGATCTGGACGCACGGCGGTTTTCTTGGATTTGGAACAAGTGCTCGATTTTGCTCTCACGAATCCTAACTAGAGGCTTCCGAACCATGGCAAAGCGGACAATTTGGAGAACCAAGGTCTGTTTAGTTTTGCAATATGAGCACCCCCACCCCATTCCCTACTCTACTCACTCGCATTGCGCAGCATGCAGTTTGGCTTGGCGAGCCACGTATCTGAATCTTAGAGATTCTTTGTTTTTGGCTCTCTATTTAACTCTCTATTTATTTCTTCGTAGGGATTACATTTTATATGTAGC
chr1-2764020	1	2764020	intergenic	-	-	-	140	0.59	0	88		15	8	131	-12	31	TGCGCCTCCATTTTCCGGCATCAAACAACGTGGCCGAGTACGAGGCTTTAGTTAACATGTTGTGCATCGTCGTCGAGCTAGGGGTTCGATGCCTCGACGCTCGTGGCGACTCGCAGCTTGTCATCGATCAAGTCATGAAGAACTCTGAAAGGGAAATGTGCCCTTGGGCCATTTCTAAGTATTTTGGTGATTTAGTGTCCAACACAAGTGCCTAAGTGTTGATCTATGCAAAGTGGTGGACAAAGTGAAAATCAAGTCAAAAGGTATGTTTCTCAGACTTAGTACATTGTTTTAGAGACT
chr1-2781300	1	2781300	intergenic	-	-	-	24	0.69	0	13		89	1	92	0	12	TTTTTATTGGCTGAGTGTGAACCTTTTACACCTGTATAATCTATACACTTGGGCAAACTAGTTAGTCCAAAGATTTGTGTTGGGCAATTCAATCACCAAAATTATTTAGGACTTAGGTGTAAGCCTAATTCCCTTTCAAGTAGAAGCACAAGAGATTTTTTCAAGTGTCTTGATAGTCCATGCTTTGTACATTTCATGATAATTTATTTTTATTGTAGTTCTCTGTGTTTCACCATTGTTAAAAATCTTTCAGGAATTTGACCTTATTGTTGGGGACTTGTTCTCAAATGCTATGATTTA
chr1-2783900	1	2783900	intergenic	-	-	-	43	0.89	-18	9		-12	6	8	-18	13	TAATGGCCAGCGAGGCCTTTTCACCTGGGCCGTTAGAGGCCCTTTTTTGTTAAAAAGGCCCAGCCCAGCCAGAGAATCTTCTTCCCAGTTACAGGCTTTCCATCCCACAGCTCGTCCGTTTCCTTCCTCTCTCTCTCTCTCTCTCTCTCTCTCTCTCTTCTGGGGCTTGCAGCAGAATCGCAGCGACCGCGTCGTCCCCACGCGGTGCGGCCGCTGCGCATTGCGGGCCGGGAGAGCGAGAACGGAGTGGGGAAGATGGAGACGGTGAAGAGCCTTCTGAAGCCGAAGCCGACGCCGCAG
chr1-2787240	1	2787240	CDS	-	-	-	59	0.59	0	34		-15	14	0	-15	4	ACGCGTAAGCGCCGCCGCTCATGCCGATCGCCCCATCGCCTGCCTCGGCGTTGCAGGGTGCGCACCTGGCGGGTGTAGTTGTCGATGGCGAGGAGGATGCGCTGGATGTGCTCCTCCGTCTCCGCCGACCCCACCTGCTCGTCCGCCTCCGCCTCCGCCTCTGCCGCCACCACGGCCATCTCGTCCCCCTCCGTCTCCGCGGCGGACGCCGCCGCGCCACCTCCTGCGTTACCCTGGCTCGTCGTGTCGTCCTCGTTGCTCTGCAAGGTTCACCAAACCGCACACGGACGACGGATCACA
chr1-2787820	1	2787820	3'-utr/5'-utr/promotor	-	-	-	90	0.6	0	48		12	24	12	0	3	AAGTAACCGCGGACCGGAGGAGGGAGGGAGAGATTCGCGGTGGAAGTGGCGGTAGTAGCTAGCCTACCATGGCGGCGCGCGCGCGCTTGGCCTTGGAGCTCTCCCTCCCCGCCTCCATCCTCAGCAGCCAGCAGCGTGGTGGAACAGAGGTGGATCGGATGGGCTCACCCGCTCACGGCCCGGCGGGTGTGTTCATTTATATAGCCCGCCACAAGCCAGCCCTATGCGAAAATGGATTGTTGGGTTGGCCCGGACAGGCTACTTGCTTACGGGCTATGGTTATTGGCCGTAGTGGACCAG
chr1-2790520	1	2790520	intergenic	-	-	-	82	0.76	4	26		1	23	5	-1	6	TCCACCAGTCTCTGTTCCTTTCCTAAACAACTGGAGTAGCACTCGGATGAATATTCTAGCGACGCTTATTGTTATTGAGAGACAATATTTATTTTGTCTAAACCTAAAAAAATATTTATAGAGAGAGTCAAATGAAAAAAAAACGTTCGTCTTATTGTCACTTGGATCGACCAATAACCAAGCATAGGATAGATGACGGGAGGAGCTGCCCATTAATCCCTCTCTTTTTAAATTATAAGATGTTTTGATTTTTATATGCTCATATTTCCCTTTTACTACGTATCTAGATATAAGCTATAC
chr1-2791020	1	2791020	intergenic	-	-	-	71	0.51	0	46		30	19	30	0	5	ATGATATGATAGCTGTTGGAGACAATCTTAGTACTAGCATCCACAGAAAGCTCGAACTGAAACACAATACATACACGCATGACACACATGGGATCCGACCACCACGAACCCCAACCCGGTGGCTCCTTCTTACATAATGTTATATAAAAAATCATCGTTTAAAGCATGTTTGGTTCATACACGCATGACACACATGTGCTTGTGTGAGAGTAGGAGTGGGGGAGAAGTGAGTTGCTATAAAATGGTTTGGGATGGCTTGAGGGGAGGGGAGGCCCTTGCCCCTCTATTTATAGACAAGGT
chr1-2792760	1	2792760	intergenic	-	-	-	118	0.73	0	52		-4	21	2	-5	8	TGACATATAGCTTATCCCTTCCTTAAGATACCATTAGTGCCTTTGCAGAGCGACACTGTTGCTGTTTGCTCTCTCTCTCAGCTGCAGTAAAAGGCGCCGTTTGGGAGCAAGCGAAAACAGCCGAGGCCAAAGCGCAGCGCAGGTAGTAAAAAAAAGGGAGCGAGGCCGGCCAGGGCCACACAGCCTACACAGGTGACAGGCCCGCAGTGCGCGCTCGCGTGCTGGGGCGCGCGGTGGCCCGCACGTCGGCGGCCGGTCGCCTTCCGCTGCAACTGCACCGGAACGGGACGGGGGGCCGTA
chr1-2794160	1	2794160	intron	-	-	-	181	0.76	0	58		-5	46	1	-6	6	AATAGTTTTCCTAGATTTTTTTTTTAGTCTTGTTTGTTTTGGCCAACTCCAGTTCTTACTTTACCACTCCATTTCGCCTTCCCTCCGTTCTCGGAAATCCGATTTTACACACGCACAATTTTGTTGTGCGCGTAGCGAGTCTCGCTCCCCCCGGCCCAGCATTTGTACCTTTGCCCTCCACGGCTGCCGTAGCAAAATTCGGCGCTGCCGTAGCTCACTGCATCCCTCCATTTCCTTTGCCTCCCAGGGATCTTCGCGAGCGGGGAGTTGAAGCGCGAGATTTGCGCGGCTACGATTCTG
chr1-2797400	1	2797400	intron	-	-	-	104	0.56	0	54		-3	42	1	-3	3	TAAGGGTGATCATTATTCGTGTGAAGGCATTATTTATACAGTCTTTGCATATTTTATATTTAGAAATAAAGAGGGAAAAGCAGGAACTATTGCATGTTGCATTGTGCACAAATAAACAAATGAATTGCAGAGTTTTGTTATATTACCTTGTACCTCTTAATAAAAAACGTTATATCATCCTTGTTTGATTTGCACTTTATTGAATACATTTCGGGTTGTGCACGTTATTTATAGTACCAACTATGTACCGAGAGCTACAGTAACTTCTGAATTTTGAGACTGATCTTGTACCACAATCAG
chr1-2802280	1	2802280	intron	-	-	-	119	0.57	8	61		0	48	8	0	4	ATAGAAGCCATTCGAATTCACGCCATCAGTAGTAAGTTCTAAAACTTGCAACCCTTGCTTTTACAGCATGTCAAGAATAATTAAAGATACAAAGGTAAGCAAGGCCCAGCATTTAACCATTGAATATCAATAAATACTATTTGCCCATGGGGCTACGAATGACATGAGAACCAAGGCTGGATGATAGTAAAGCAGCAAACTGTGTCAAACATCAGCTAAGTATCTGTGTTACTGCACAAAAAACAGGGTTCTTGAGCGACAATCAGGCACACACGGGTTCAAAAGCAAATAATCCACTCA
chr1-2802300	1	2802300	intron	-	-	-	102	0.51	8	52		0	49	8	0	3	CGCCATCAGTAGTAAGTTCTAAAACTTGCAACCCTTGCTTTTACAGCATGTCAAGAATAATTAAAGATACAAAGGTAAGCAAGGCCCAGCATTTAACCATTGAATATCAATAAATACTATTTGCCCATGGGGCTACGAATGACATGAGAACCAAGGCTGGATGATAGTAAAGCAGCAAACTGTGTCAAACATCAGCTAAGTATCTGTGTTACTGCACAAAAAACAGGGTTCTTGAGCGACAATCAGGCACACACGGGTTCAAAAGCAAATAATCCACTCACTTTTTGTCTGGGGTACTCC
chr1-2803400	1	2803400	3'-utr/5'-utr/intron	CTCCACATTCATCTGCGTGA	GTTTCTGGATTCGCATGGTT	97	132	0.6	8	75		0	33	24	0	6	CGATCACTACCACCGCAGAGGACAGGAGGAGGAAGATGAGGCACCTGCGCATGCTGCCCTTTCCTCCAGTGCGCACAGCACCCGCCATCTTCTTGAGCTTCTCCACATTCATCTGCGTGAGGGGAAAAAGAGTCAAAGGAGCCACACACACAGGCAGTACGTCACTGGCGAGGACACAACCATGCGAATCCAGAAACCCAGTGTAGGTGGATTGTTCGCGCTCGAGTCCACCGAAACGCCAGACAGGCAGGGCGGGCTTGTGGTCGCCGGAGGGATAAACTAAATCTAGCCTAGTCTAGC
chr1-2856000	1	2856000	intergenic	-	-	-	35	0.69	0	19		27	1	121	-2	17	CTTGGTCTTTTTATTGGCTGAGTGTGAACCTTTTACACCTGTATAACTTATGCACTTGGGCAAACTAGTTAGTCCAAAAGATTTGTGTTGGGCAATTCAACCACCAAAATTATTTAGGAACTAGGTGTAAGCCTAATTCCCTTTCAATTCCTCTTGTTGTATTGATTAAATTTATTTAGTATTGTTGATTTTAGTCAAAACCGTCTATTCACCCCCCCCCCCCTCTAGCCGGTGTCCTAGATCCTACAACGAGGTAGCTGGGTTGTTCAAAGACAAACTCGGTGTTAGTGTGTCAGGCAC
chr1-2859200	1	2859200	intron	-	-	-	124	0.6	0	68		9	32	9	0	3	GCACGCCACCATGGCCGAGCCCTCGCCGCCTCCGGTGTCGAACGCTGGCCTCCGTATCCTCCTGTCGAAGGACCGGCCGGCTCCCTCCCCTCCACCCACCGCCGCTGTCTCCAGCCACGCCGACCGCGACCGCATCATCGTGAGCTAAAACTCCCTCCCACTCTGTTCATGAACCCTAGCGCGGTCAATCAGTCATAGTAGAAACTTGAAACTTTGTCCCTGATTTGGGTGGCACGAAGGGTCCCGTCTTCGTCCATTTCCCGCGAGTGGTACTGTGCTAGTGCTAGTGCTAGTGCTGGT
chr1-2859340	1	2859340	intron	GTCCCGTCTTCGTCCATTT	AAACAAATTGCAACCGTGTG	100	156	0.56	-12	86		-6	56	0	-12	3	TGAGCTAAAACTCCCTCCCACTCTGTTCATGAACCCTAGCGCGGTCAATCAGTCATAGTAGAAACTTGAAACTTTGTCCCTGATTTGGGTGGCACGAAGGGTCCCGTCTTCGTCCATTTCCCGCGAGTGGTACTGTGCTAGTGCTAGTGCTAGTGCTGGTGGACTCCCATCCAGTGCCTCCACACGGTTGCAATTTGTTTCATGCATCACGTTTCTTTCTGTTTCGACTTTCGATCGCAAATTTTTTTTTTGAAAGGAACTTTCGATCGCAAAATCACCATGGAACTTCCATAGAGGCGT
chr1-2866640	1	2866640	intron	-	-	-	24	0.59	0	14		6	6	7	0	5	TTAAAGGGGTTTTCAATACATCAAATGTAACAAAGTACGAAAAGGATGCTATGGATGGTGAGTATAACTCATCTATGTTAATGCTGTAGTGTTTTATTTTGTTTATTGCACCTGACCTCTGCAGATGAGTTGTTTTTTTGGTTCACTTTTGTAATCTATCTCCCTAAATGTGATGTCGTCATGTATGCTTTCATTCATCAGGAATCTCTGTTGATTTCAACTTCTACAAGACCCTCTGGAGTCTACAGGTTAATATTTGGCACTTCCAGCTATTCTATGGAGTTGGAAATTGTCACTAGA
chr1-2873980	1	2873980	intron	-	-	-	25	0.55	0	16		3	4	7	-11	6	GTCCACCACCGCGTCTGCAGGTTCGACACGCTCGCCGGCGTAGCCATCAAGTACGGCGTCGAGGTCGGTAACGAACGCCATCCCGTCCCATCGCCGCCCTACTACTCTTCCTCTCTCGTCCGCCGATCCTCCCCTCGGACCTAGCCCTAGCCCTAGCCCTGCCCAACGAGGCCGGCGTCCCACCTGACTCATCTCCTCCGCCGCGTCGGTGTCTCTATTCAGGTGGCGGACGTGAAGCGCGCCAACGGCCTCACCACCGACCTGCAGATGTTCGCGCACAAGACGCTGCGGGTCCCGCTC
chr1-2891460	1	2891460	intron	GCAGTAAGAAAATCACCGCA	TTTCTTCTCTGGGATATCGCTT	89	78	0.71	0	38		7	12	10	-2	10	GTAATTTCGTTGCTCGAGTAATGAAATTTGGTTCGTCCATGGTGGGAAAAAATAATCACAAATAATATATTAACAGATTAAGACCCTCAGAATGCAACGAGCAGTAAGAAAATCACCGCAGAATTTGTAATTGCCCCCAAATGCAAAAAAAAACTACAGCACAATTTAAGCGATATCCCAGAGAAGAAAAAAGGGTCTACCCAGACTTCAAAGTAACGCTTTTACTTGGATTTGCTGACATAGTAGTTACTGGTTACCAGGTACGAAACAAGTTCCCGAGTGAATGAATTCAAGGCTGAT
chr1-2892780	1	2892780	intron	-	-	-	162	0.54	0	95		-7	53	1	-7	3	AAAACAAAACCATCGTGTACAGCAGAAACCACAGTAGACCCACCACCACTGCACCAAAACTAGCCATATTATCATATTCCAGCTATGTTTCTCATGAAGAGGTCCCAAAAGCCATCGGGAATAAAACAAACTGAACCAGTGATAATATTGTTATTTGTTACACCAACAGAGTCCCAAACAATTGTCAACCAAAAACGTCAAATAGTTGGCCACCTTATTTAGATGGCTAAACAGGCTAGACTGCTGGTTAACAAGCATGGCTGGCCTACGTGTACCGTTTAAATGGGCTAAATGGCTGCT
chr1-2894080	1	2894080	intron	-	-	-	167	0.57	0	92		-5	56	0	-6	3	CGCCTAGGCGGGCAAGGCGCCTAGAATCATCCGAGCGCCTGGACACCTAGGCGACGCCTTAAAAACACTGGGTGGAGTAGAGATAAAACCCAAAAACGAGACAGCACAAGAAGGAACAATTTGCATATACAAAATATATAAATATAAAAAGGCATAACAAAACAATAGTAATATTTGCAGTCAAATCCATAATAACAGATAGAAAATCAGGTCCTGGTTAATAAAACTGTCAGTCCTGACTGTCAACAAATAGGAACCCAGTAGTACTGCTCACAGTTTTGGTAACACGGACATATTAAA
chr1-2897920	1	2897920	intergenic	-	-	-	105	0.74	-1	39		3	26	4	-2	7	ATATGATATATGATAAACATCATTTAACAAAATATAAAGAGTTTTGGTTTAAAATACAAAGTTTTTAGTTGTGCTCTCAAATATCTTTTGGTTTAAAATACTATGGTGTTCTTAAATACTATTATATTGTCTTGAAATCGAGAAAAAAAAAGGTAAAAAGTGCCCCCACGCAGGATCGAACTACGGACCTTCAGTTTACAAGACTGACGCTCTACCACTGAGCTATAGGGGCTGTTTTGATCTGTGTCAGACCATAATATATTTAAATGATAGTAAAGATAGAAACGTTAGTCATCAACT
chr1-2898260	1	2898260	intergenic	-	-	-	128	0.52	6	64		0	62	6	-7	3	TGAGGATCGGAGGTCGCTAAATTCATCATGCTAGTCCTCTTTGTTTGGTGGTGAGTTCTCTTGTCTCGCATTCCTAACGCGTTGATAAAAAAAAAAGATTAGTGTTTCGTGTATGTTTGTCCTGCCACGTGGCCACGCCGTGAGCTGCTAGTGTCCTGTGTTCTCGGCGCAGACGTGTGTGGGCACCAGGTCAGGTATTGTGCCTGTATTGTCAGTTGTGCCTTTGACTTGTTCAGATAAATGTCCATCTAGAACGGTTACAGTTCTAAAATTCTGCTTGTCTGGTTCACTGCATCATGG
chr1-2956440	1	2956440	promotor	CCAGAGTACTACGTACCCCAGC	TGTCAAGCAGCAACGTACAG	88	61	0.54	4	33		0	25	4	-9	5	TGCACTAAGTTAATGATGATATTATGATCGATGATTCTCACAAGAAAAGGCAACCCATGCATGGTAGTAGTATGTAGCCTAGCTGTACGTGCATGGCTTTGGTCTTGAGAATCCAGAGTACTACGTACCCCAGCTAGCTAGATTCCCTGGCATGCATGGCCTGGCCTGGCCTATCATGAACTGTACGTTGCTGCTTGACAGCTAGCCGGAAAGCTTGCTTGCTTATTGGAATATACTCCCTCCGTTTCTTTTTATTTGTCGCTAGATAGTGTAAAATTGCACTATCCAGCGATAAATAAA
chr1-2957140	1	2957140	intron	-	-	-	26	0.52	0	15		-5	10	0	-5	3	CTCCAAGGCCATCGTCGCTCTTGTCGTCAAGGGTACGCACGTGATTATTATTCCTTTTTTTTCTTCTTCTTCTCTTCGTTTGGAGTAAATTAGAACAAGACGAATCGAACAAGTAGTTATCTGCTAGCTGCAGGTGAAGCTCTGACAAATTAAAGCGAAACAACCAAATTAAGCTCTGATATGCATGCATGCCTTCTCTTTTATTTAATGACGATGATCTCCCAGACGCTGCTGCTGGGAAACCTTCTACAGCTATTATTGGAGGCTCAACTGAAAGAGGTAACTAACCAATAATATTCT
chr1-2957180	1	2957180	intron	-	-	-	132	0.61	0	73		3	33	3	-4	4	GTGATTATTATTCCTTTTTTTTCTTCTTCTTCTCTTCGTTTGGAGTAAATTAGAACAAGACGAATCGAACAAGTAGTTATCTGCTAGCTGCAGGTGAAGCTCTGACAAATTAAAGCGAAACAACCAAATTAAGCTCTGATATGCATGCATGCCTTCTCTTTTATTTAATGACGATGATCTCCCAGACGCTGCTGCTGGGAAACCTTCTACAGCTATTATTGGAGGCTCAACTGAAAGAGGTAACTAACCAATAATATTCTACTAGCTACTACCGACCTGCAGCTTCAAGCTCACTCATCG
chr1-2957200	1	2957200	intron	-	-	-	99	0.53	0	59		3	32	3	0	3	TTCTTCTTCTTCTCTTCGTTTGGAGTAAATTAGAACAAGACGAATCGAACAAGTAGTTATCTGCTAGCTGCAGGTGAAGCTCTGACAAATTAAAGCGAAACAACCAAATTAAGCTCTGATATGCATGCATGCCTTCTCTTTTATTTAATGACGATGATCTCCCAGACGCTGCTGCTGGGAAACCTTCTACAGCTATTATTGGAGGCTCAACTGAAAGAGGTAACTAACCAATAATATTCTACTAGCTACTACCGACCTGCAGCTTCAAGCTCACTCATCGATCTCGTCTCCTGCAGATGC
chr1-2958020	1	2958020	intergenic	-	-	-	168	0.51	0	86		-7	80	4	-7	4	GAGGCCAGGCGCGGCGAGGAGACCATCCTGGCGGAGGAGATGGCCGCCAAGTACCGCGCCAAGGGCGAGGGCCCCACCAAGCTCTTTGGCCTCTTGAAAGCGTGACCTCTGCTATGGAGAATGCCCTGTTTCGTGCGTGTATTAATTTCGTATTCTCAACAAGTGCACTTGGTGTGTGTGCTGTTTGTTATTTTCTCTCTTGTATTCCAAGGCTTGCTTGACAATATCTGTTGTATTGTATTTGTATAGGAGTGCAGTGCAGTGCAGTGCTATTCTTTCTTCTCGCTTCTCTTTTGATGA
chr1-3000280	1	3000280	3'-utr/5'-utr	TAGCCTGCGATTGATGCG	TGTTGTCGTGTACGGGCTAA	83	153	0.53	-4	99		-1	24	0	-4	4	TTTGCTCGGCTTCATAGTCAAGTTCACATTGACACTTGGTAGGAATTACATTCCTCCATCCGGCTCCTTTCCAGAACCTTTGTTGATATCGTAGCAGCTATAGCCTGCGATTGATGCGAAGTGGCCGAACTCATCCTTTATTCCTCGTATATATATATATTAATTAGCCCGTACACGACAACACGACACGACTATAGAGGAGCGGTACACGAGACCAGTACACATGTAGAGAGACTAAACAGAAAAGTGACACAACCACCTGATAGCGCGCGGCAAGGCACGAAACAAGCAGGAAGATCA
chr1-3000320	1	3000320	3'-utr/5'-utr	-	-	-	208	0.52	0	121		-8	77	14	-8	3	AGGAATTACATTCCTCCATCCGGCTCCTTTCCAGAACCTTTGTTGATATCGTAGCAGCTATAGCCTGCGATTGATGCGAAGTGGCCGAACTCATCCTTTATTCCTCGTATATATATATATTAATTAGCCCGTACACGACAACACGACACGACTATAGAGGAGCGGTACACGAGACCAGTACACATGTAGAGAGACTAAACAGAAAAGTGACACAACCACCTGATAGCGCGCGGCAAGGCACGAAACAAGCAGGAAGATCAGCCCACGTGCGCACGTACATGCATGCACATTGCACACACG
chr1-3001280	1	3001280	promotor	-	-	-	180	0.52	-6	96		0	80	6	-6	3	TTTAGAACAACCTGTGCTTAAATTGCTCAGGTCAATTGAGTTGGTTGGCAGTTGATCGCTGGACGTCGATGACACACACGAAAGACGACGACGTCATTGATGCCACACTCACACAGCGTCGGCACGTCTTGTTCCACAGACCACAGTCCACCGGTCGGGGTCGGGGTCGGGCCACCTCGACCTCTCTGTTGTACACGTCAGTTCCAACAGCTCATCATGTTTACCCATTTTCAGCGCAGCTTTACCCATTCTCATATTCATATTCATATTCCACTCTATAAACAATATGGTCCATAATAT
chr1-3002220	1	3002220	intergenic	-	-	-	132	0.55	0	75		19	47	19	0	4	TACTAAATATCTATAACACATATTATATACTTATACTTAATACATATTTAGGTGGTCGTACCTTCGGAGGCTCTGGGCGGTCGCCCATCCTACCTACCCCTTATAGTATTTGATGAATTGTTCAGCCCCTCCTATAGTGTAATCTTGGCTCGTTGTCTGTGGAGGAGGTGGGCGATGGTAGCAGCGGTGGCACTGCATGGGAATGGGTGAAGCAGCAAGGTCACGATAGCTCCGAGGCCCCAAATCCATACGAGGTAGTCATGTCCATGAGGAGGTCATGACGGTTGGAGGTGTGCCTTT
chr1-3002620	1	3002620	intergenic	-	-	-	81	0.53	0	52		12	16	14	-1	5	TGGAAGAAAAATGGGCATTAAGCTATTTTTATAATGGTTTTGGTGTTTGATGACCATCACACCCTATTGGACTAATTAGTTTGCTAAATGTTTGGTCGTAGAATCAACACATTGAATTTATAAGAGCAAATGCAAAAAAATACACCTTAAAGGCATATTGAATAATAAATGGACTTTGAACCATTTCAACATTTGGATAAGTTCTAAAAGGCCCCAACAACATTTTGGAAGACATTAGAACTGTTGAAAAGATTAGGTTCAAGATTTGGAGTTTTAGGGATCAATTGAAGCCAAGTCTAA
chr1-3029660	1	3029660	promotor	ATTCCCACGGAGAGGCAG	GACGGTCTAATCCGGGGC	85	61	0.54	0	31		-8	27	0	-8	3	GCACCTCCGCCGGACCGCCTTTATGCCAAAAGGCCCCTCCCCACCCCGCGAATCATTCCAGCGCCCCTACCTTCCGTCCATTCCGTTCCAGTCCACCTCCATTCCCACGGAGAGGCAGCCAGGCAGCACCAGCAGCTCGCTCGCTCGCTCGCGAGCTGGTCCACAGCGCCCCGGATTAGACCGTCGCGGCGGACGACGAGGAAGCAGACTCGTCCTCGTCCCCGTCCTTCCCCGCCTCCCACCCACCCCGGCGGTCGACGACCACCGCTCCCACGCTTCTCGGCCGCGGGCCCTAAACCC
chr1-3040760	1	3040760	intergenic	TCCACTCAGACTGTAGCAAGGA	ATACAGACCATGCCCAAGAG	99	174	0.66	-7	68		0	59	0	-7	3	TTGTAGCTAACCTGCATCCTTGATCTCTGCAGCAGGAATAGTTTTCTTTTTAAAATTCTTTGTCATATCTTTGCAGTTTGTATAGGCTAATTACAGTTTAGTCCACTCAGACTGTAGCAAGGAGCATATATGTTTAGCATAGAGGTATTTGACTGCCCATTGCCCAAGGAGTAGATTCAGCTCTTGGGCATGGTCTGTATCATCCTGACATTCTGTTGGATGGAGCTCCAATTGTACCACCGGCATCTCTGTTGACACCGAAACGCCTGATGCGTTGGAAACAATTATATCTGATTGATT
chr1-3069820	1	3069820	intergenic	-	-	-	96	0.52	5	57		0	34	10	-1	4	GCTCATGCACGCATCATTGCTGTCTGTGACCCCATCGTTTTGGCATCACGTCCCCCCTCTCCCTCCATGGCCTTTTTCCTTTGCCGGTTTGTCGCCGTGGCCACGCGAGGCGCCTTTTTTAATTTGTTCCATGCTTTCACGCAGGTAAACGAAACGAAATGGAACCTGTTACTTTGTCTCTCTTTTTTTTTCTCCTGCTTCCTTCACTTTTTTTTTTGTTGCAAAAAACAAAAACAAAATCCAGATCTCCTTGTTAGTAGTAGCGGGCAACTACTATTTGTGGCGATTTATTGAGGGAGG
chr1-3069840	1	3069840	intergenic	-	-	-	53	0.55	0	28		9	22	14	0	4	TGTCTGTGACCCCATCGTTTTGGCATCACGTCCCCCCTCTCCCTCCATGGCCTTTTTCCTTTGCCGGTTTGTCGCCGTGGCCACGCGAGGCGCCTTTTTTAATTTGTTCCATGCTTTCACGCAGGTAAACGAAACGAAATGGAACCTGTTACTTTGTCTCTCTTTTTTTTTCTCCTGCTTCCTTCACTTTTTTTTTTGTTGCAAAAAACAAAAACAAAATCCAGATCTCCTTGTTAGTAGTAGCGGGCAACTACTATTTGTGGCGATTTATTGAGGGAGGAAGAAACGATGGACCTGCCG
chr1-3070000	1	3070000	intergenic	GCGATTTATTGAGGGAGGAA	TGGCAACCAACTGTTCCAT	85	120	0.54	-13	63		0	51	8	-13	4	TCTTTTTTTTTCTCCTGCTTCCTTCACTTTTTTTTTTGTTGCAAAAAACAAAAACAAAATCCAGATCTCCTTGTTAGTAGTAGCGGGCAACTACTATTTGTGGCGATTTATTGAGGGAGGAAGAAACGATGGACCTGCCGGACGGGACATTTTCATGTCTGAGCGTTAATGGAACAGTTGGTTGCCATGTAGAGTAGTAGTAGCTTTCTGAGCAGCTAACAGAGTAACTATAAATGGTGACATTTATACGATACAAGCGAGGCAAGTGCAATTATCAATTCACTTTATTTATTTTCTGAA
chr1-3070220	1	3070220	intergenic	-	-	-	113	0.56	0	67		10	32	19	0	5	AGAGTAACTATAAATGGTGACATTTATACGATACAAGCGAGGCAAGTGCAATTATCAATTCACTTTATTTATTTTCTGAAAGAAACAAGTGGCTGCAACTCTGCCTTACAGTTCGGGCAGAAGAAGAGAGTTCAGTGCGTACTGAGAGAGACCCGTGTCACGACAGGAGCACGTGCGGGGTGCGCGAGGTGCGTGGGCACGTGTGGGGTGGTAGCTCTCGTACGTAGCTCTCGTATTGTGGGGTGGTAACATTTCTAGGGGACTAAACTAAAATCGTGTTTGTATGTGGGTTCACGTGAT
chr1-3077840	1	3077840	3'-utr/5'-utr	-	-	-	105	0.62	-1	53		-4	29	0	-4	3	TTTACACTTACCAAGTCTCTTGTTGTACACAGTATAATTTAAAAGCCATTAATATAACCACAGTATTTGTAATAATTAACGAATTTATAATAAATTACAGAATGGACAGTTCGGTAACAACTCTTCTTAAAAGGGGGTGCAAAAAAGAAAAAAGAAGAAGAAAGAAAGAAATTCCCGCATGCATGAGCACATGTATATGTTTCCATCAGCTCAAGATGTCTCTTTGAGTCTTTGTTGTACGTACCATACAACAAACTGTGTAGTGTATTGCAGTAACACACGATATGTACCCCCCACACC
chr1-3077920	1	3077920	3'-utr/5'-utr	-	-	-	141	0.65	-12	59		0	44	0	-12	3	GAATTTATAATAAATTACAGAATGGACAGTTCGGTAACAACTCTTCTTAAAAGGGGGTGCAAAAAAGAAAAAAGAAGAAGAAAGAAAGAAATTCCCGCATGCATGAGCACATGTATATGTTTCCATCAGCTCAAGATGTCTCTTTGAGTCTTTGTTGTACGTACCATACAACAAACTGTGTAGTGTATTGCAGTAACACACGATATGTACCCCCCACACCCTCATCAGCTTTCTCCTCCAATATAGCACCACCATCTATACGTATATGTACGGTGAATCTCACGTACGTGTCCTCTATGC
chr1-3078500	1	3078500	CDS	-	-	-	142	0.69	0	57		9	43	9	0	4	GCTGCCGCTCGCGTTCGGCCGGACTCCGCCGCCGCTCTGGTTCTGCTGCTGCTGCGGCTGAACATGCTGATGCTGCTGCTGGAACTGGATCTCGTACTGCATCTTATTGTTCCCGCCGTCGCCAACGTCGCCCTCATCATCGTCATCGTAAAAGTCGTCCTCCTCGTCGTCGTCCATGCTGCTGTCGCTGTCCACGTAGCTGTCGTTCATCGACACCGGCTGTGGCCTCGTCTCCGCCGCCACCGCCTCCTCCTTCCTGACGATGCCTTCTTCTCGCTGTAATAACATGCAGTACGGTAG
chr1-3078520	1	3078520	CDS	CAACGTCGCCCTCATCAT	GAACGACAGCTACGTGGACA	86	136	0.7	0	50		9	40	9	0	4	GGACTCCGCCGCCGCTCTGGTTCTGCTGCTGCTGCGGCTGAACATGCTGATGCTGCTGCTGGAACTGGATCTCGTACTGCATCTTATTGTTCCCGCCGTCGCCAACGTCGCCCTCATCATCGTCATCGTAAAAGTCGTCCTCCTCGTCGTCGTCCATGCTGCTGTCGCTGTCCACGTAGCTGTCGTTCATCGACACCGGCTGTGGCCTCGTCTCCGCCGCCACCGCCTCCTCCTTCCTGACGATGCCTTCTTCTCGCTGTAATAACATGCAGTACGGTAGCATGCATGCTATGATCAGCA
chr1-3078900	1	3078900	CDS	-	-	-	95	0.74	-12	34		-6	24	12	-12	5	TTGTTCGTCGCAACGCCATTGCCACCGGCGCCATCCACGGCGGAGAACCTGGCGGCAGCAACCCCGCCGTTGCTCGCCTGCTGCTTCTGCATGCCCCCGGAGCCGCCGCCGCCATTGTCCGAGCTGCCCCTGCCCGCGCACCCATTGCCGTTGCCGTTTCCGTTGCCGTGAGGCCCCGTCTGGGACAGTGGCACCGGGGCTAGCACGACGGTGACGGGCGGCGCCGCAGCAGCAGCCTGCTGATCTGGGCGCTGCGGCGGCGGCGGCGGCGGCGGCAGCGCCGGAGCTGCACCGGGCCCG
chr1-3078920	1	3078920	CDS	-	-	-	27	0.62	0	14		6	8	12	-6	4	GCCACCGGCGCCATCCACGGCGGAGAACCTGGCGGCAGCAACCCCGCCGTTGCTCGCCTGCTGCTTCTGCATGCCCCCGGAGCCGCCGCCGCCATTGTCCGAGCTGCCCCTGCCCGCGCACCCATTGCCGTTGCCGTTTCCGTTGCCGTGAGGCCCCGTCTGGGACAGTGGCACCGGGGCTAGCACGACGGTGACGGGCGGCGCCGCAGCAGCAGCCTGCTGATCTGGGCGCTGCGGCGGCGGCGGCGGCGGCGGCAGCGCCGGAGCTGCACCGGGCCCGGACGACGACGACGCGAGCGC
chr1-3079020	1	3079020	CDS	-	-	-	21	0.55	-9	12		-6	7	0	-9	3	GAGCTGCCCCTGCCCGCGCACCCATTGCCGTTGCCGTTTCCGTTGCCGTGAGGCCCCGTCTGGGACAGTGGCACCGGGGCTAGCACGACGGTGACGGGCGGCGCCGCAGCAGCAGCCTGCTGATCTGGGCGCTGCGGCGGCGGCGGCGGCGGCGGCAGCGCCGGAGCTGCACCGGGCCCGGACGACGACGACGCGAGCGCCTTGCTGCGGTAGAGCGCGTCGAGCTGGTGGTAGTAGGGGCAGGTTTTGGAGTCCTCGGGGCGCTTCTTGTTGCTCTCCTTCACCTTCTTGAAGTACTTG
chr1-3080160	1	3080160	CDS	-	-	-	36	0.6	0	18		-6	13	6	-6	3	CCGCTGCCGCCGCCGGTCTCATCCGTGTCCTCCCCGTCCGAGCCCGAGGAGAAGCTGACGTCACCAGGCGTCATCATGCATGCCGCCGCCGCCGCCGCGTCGCTGGCGGCGGCGCCTGCAGGGGGCGCGATGGTAGCAGTGACACTGCCAGTCCCAGTCCCCGTCCCCGTCCCCGTTGGAGCCGGAGCTGCAGGCTGCGGCATCGGCGGTGGCTCGGCATGCAAGGCGGTCGGCGCCATGCCGGTGGACGCGCCCACGAGGGCCGTGACCGGTGGTGGTGGCGCGGGCGCCATGGCCACA
chr1-3080180	1	3080180	CDS	-	-	-	21	0.54	0	13		-6	5	6	-6	3	ATCCGTGTCCTCCCCGTCCGAGCCCGAGGAGAAGCTGACGTCACCAGGCGTCATCATGCATGCCGCCGCCGCCGCCGCGTCGCTGGCGGCGGCGCCTGCAGGGGGCGCGATGGTAGCAGTGACACTGCCAGTCCCAGTCCCCGTCCCCGTCCCCGTTGGAGCCGGAGCTGCAGGCTGCGGCATCGGCGGTGGCTCGGCATGCAAGGCGGTCGGCGCCATGCCGGTGGACGCGCCCACGAGGGCCGTGACCGGTGGTGGTGGCGCGGGCGCCATGGCCACAGGCCGACGCGCGAGCGACGC
chr1-3081660	1	3081660	3'-utr/5'-utr	-	-	-	55	0.51	0	31		-4	23	0	-4	3	TGGGTGTGGGTGTGGGTGTGGCTCCGGCGGGCGGCTGCTGATGGGCGTGGCGTGCTGGCCCGCCGCGGCAGGCGAGAATGGAGGCGGCATGGCCGGCTGCTGCATGCCGGCCGGCCGGCGCGTGGAGCGAGCTTGCTAGCTAGCAAGGTAGCTTAATTACCCGCGCGCGCGCAAGGAACCCAAGGCGGAATCTTGCGCCTTTCCCGGCCGGAGCTGCTGCTGGTGGCCGCACGGCAGAATTATGGAGGTGGATCGGAGAAGCTGGAGCTGTGCCAGGAGCTAGCTAGCGCGCATGGAGGT
chr1-3082280	1	3082280	promotor	-	-	-	76	0.56	-3	39		0	32	0	-10	5	AGTAGCGTACTACTGGTACTGTAGTTGTAGCAGTAGAGCTAGGCTAGCAGCACTAAATAGCTAGAATAGGGCGGTGAGGGGGCGGGGGAAGACCGGTGAGCATGGGCATCCATCGGCGGCGGTGAAGTGAAGTGAAACGCTGCTAGGTATGGCAGGCAGCAGGCTAGATGAGGACCAATGCAAGAAGATGATGTGAGAAAGAGAGGCGAGGGCGGCGCGCGGTGATGGACGACGACAGACAGACGTATGTACGCACGCATGCATATCCTCCTCCATGCTCCTCAAGTCAGCAGTAATAAA
chr1-3082700	1	3082700	promotor	-	-	-	155	0.56	0	84		11	58	18	0	6	CCACCCTCGCGGTCGCTAGGATTATTTGGCTACAGCACGTCTGTGACAATAATCGTAGACAGCTCACGCATCTCTCTCTATATATATACACGCAATTTAATCCAGTGAAGATTAATTACTGCGTAGGGTACGCATATTACTCTACTCCCTGCTAGCTACTTGGGGAAGAAGAGCAGGGGGGCAGGAGAAAACAAAGGGGGGAGGCAGACTGCCACCACAGGTGGTTTGTCGCTGCCAGCCCTGGTCGACGATCGCATCCACCCTAGCTAGCTAGCCTGCCAGCTAGTAGGCCCAAATTGC
chr1-3084280	1	3084280	intergenic	-	-	-	128	0.56	0	65		-7	53	0	-7	3	CTGTACTTTTACCAGGACAACTAGCTAGATGCATGCTGCATGTTCTTCTGATCATCACGTACGTACCTGATTATCTTTCTTTCCGTCTTTGCCAGCTCGATATACGAAGGCAGTCACGTTATGTGCGTGGTTCAGGCACCTGGAGGCTGGAGCAAGGCTCCTGTATAGCCGTTTTCAACTCGCTACTAGTCCCTCCAGTTGGATTTGAATAGGTAGTTAAGGATAAAAAAATTGATATATAATATCGTGTATAATTTAATACCATATATATCTAATTTTCATCTACTTAATACATGATTA
chr1-3133140	1	3133140	intron	-	-	-	107	0.53	3	63		0	37	4	0	4	GGCACTTGTACATGTTTGGCTAAAAAACATTTACAGTAGTTATCCTATCACTGTTAGACACAATAGTCTACACATTCAAGTTATTTGAGTTTAACATTATAAGAAGATTGCTAGCTGGGTACTTGTACATGTTTTTTTTCTAAAAAGCAAGAGTGCTAATCTATTATGTTCAAACAACTTACCTTATATGACTTCTGTTGTCTAATATGCAACTTGAATTAATGAACAGATATTGTGTATGCCGATGCGTCTCCACTAGTCACATCTGTCTTAGATGGCTACAATGTATGCATCTTTGCT
chr1-3179000	1	3179000	intron	-	-	-	128	0.7	0	57		4	38	9	-1	11	AGCTCCCCTCGAAACCTCATTCATTCTTCGCTCGATTCCTAGGGTTCGATAGTGACTGTTGATTTATGTTGATGATGGATGCAGAGGTCGGATAGAAGCACCTGATGTTGGTGCAATTAGTTGAATGATCGATCTAACTGTACTTTTTTTTTGCCGAAGCGATTAGCTCAACAGTCGGGCTCTTCACTAGTTCACTCTGGTTACGCGTTAGAGAGTTGGGGATAATCAGGAAACTCGACTGCTTCAATTCTTACCTTTGTTATCAGTCTCAGTTGGCTCGCTTATACAGTTGGTGCTGGT
chr1-3194140	1	3194140	intergenic	-	-	-	142	0.56	0	76		3	56	13	0	6	ACTCAGGCAGCTGTGTACTTGTCTTACTTATGACCCCCTGTGCTGCTACCAGCTGCAAGAAGAGCTAAATGTACTCTACTGCCAAGAAGAAATCCTGGATATGAGAGAGGACGAGAGCGAAGAAGCATGATGCGGTGGAGCCTGCCCCCCTTTTTTTACTACTACTACTGAGGGGGACTAAAAGCCACATGCTCTAAGCCCGTGCAATTGAGGCTTGGCTAACTGGCTGCATACAATACAAGGACTCGAAGGATCATTGGCCAACTCCGGGTGCAATCGAAGAACCTGCAATGAGTTTGA
chr1-3194160	1	3194160	intergenic	AGAAGCATGATGCGGTGG	AGCCAAGCCTCAATTGCAC	100	151	0.51	0	78		3	72	6	0	3	GTCTTACTTATGACCCCCTGTGCTGCTACCAGCTGCAAGAAGAGCTAAATGTACTCTACTGCCAAGAAGAAATCCTGGATATGAGAGAGGACGAGAGCGAAGAAGCATGATGCGGTGGAGCCTGCCCCCCTTTTTTTACTACTACTACTGAGGGGGACTAAAAGCCACATGCTCTAAGCCCGTGCAATTGAGGCTTGGCTAACTGGCTGCATACAATACAAGGACTCGAAGGATCATTGGCCAACTCCGGGTGCAATCGAAGAACCTGCAATGAGTTTGATGGAGCGGGGTTTATGATCG
chr1-3195280	1	3195280	3'-end	-	-	-	121	0.57	4	70		0	35	5	0	5	TACGAGGTGGTGATATTCCGTGGACAAAATTTCTATCACCTTTCGTTCAGTTTTCTGATAAGTCTTTTCGCTCTGACGGAGTACCATTGGTTGCTTTCTAGAGATTGAGACCACACAAGAATGCCTCTCATGTACATCATTCACAATCCTTCCATTTTTTATCTTCCTCCAATTCTAGTTCGTCCTTCCGGTCATGGATGACTATTTTAACCCGCAAACCCGACGTACATAACTCACATTTTAACCCGCAAACCCGACGTACGCAACTCGCATCCGACTTGAAGTTTTGCCGGTATGGGT
chr1-3197480	1	3197480	3'-utr/5'-utr	-	-	-	21	0.68	15	9		0	6	16	0	4	TACTGGTACGCCTGCGCCCACTCGTCGGCGCACCGCCACAGGCGGCGCAGCGCGTAGAGCGCCGACTTGTAGGACAGCAGCAGCCGCAGCGCCGCGAGCGCGAGGGCGGCGTACGCGAGCATGCCGCCGTGCGGTGGCATGGCGGGCGGCTCCCTGTGTCCGTGTCGTGGTCGTGGATGCCCTGGCCTCGTCCTGTTGCCGATGTGAGAGGTAGGGCTTTATTATCGTTTGTAGAGGAGGGAGGTGGTTGCTGAAATGCTCTTTGACGAGAGCAATGGCGGTCAAAGAAGGTGGATAGAA
chr1-3197760	1	3197760	promotor	CCATGAACGACGGAATCG	TTCAAGTCTAGCAAACGGCA	91	90	0.69	-8	39		-3	27	0	-8	6	GTCAAAGAAGGTGGATAGAAAAGCTTGGCCGCAGGCAATCAGGCGCAGCCTGCGTTTGACTTCTGAGAACCATTGGGCCCGGCGTTTCAGATTCCCAGTTCCATGAACGACGGAATCGGCCCAAAATGGAACAACTGGAAGAAGAAAAAAAAAACTGATTTAAAAATTTCGTGCCGTTTGCTAGACTTGAAACCTGACGAAAAGATGCACTGTTTTTTCTTTATCGGCGACAAATTCACGGTGAAAGTCTACTGTATAGAAACGTCGCCCTGATGCATTGCAGAGTGGTTGTGATGGGTG
chr1-3198120	1	3198120	intergenic	-	-	-	44	0.7	0	19		3	12	5	0	6	GTGTTTTATTTGAAACCATTGAGGTATATTTGCCGTGTGGTTAAAACCTACTCGCTCCATTTGAGAATGGAAAAGTATACATACATTGTTAGTCAATACAAGGCTTACGTCACGTTCCGGTCTTCATCTTTTTTTAAATTTTTTTTGCATGCTTAGAGGGTGTGTTAGGCTGAATAGATCTTGCTCGTAAACCTTAGCCACCGGATATGTGACGTTGTGTTCTTGAAGAAAAAATACTTGACAAATCACATGATTGTATGGACTGTTGTACATGGTAGAGAGAGAGAGAGAGAGACTGAT
chr1-3199340	1	3199340	3'-utr/5'-utr	-	-	-	34	0.68	0	14		-4	11	1	-4	4	GCAACTGAAACAGCTGGGCTGTACCGCAGCCTGACACTAGTCGACGGATTCACCTCATCCAGGATGCCTGCTCGCTGCTTATAAGAGAGAAAAAAAAACAAACAGCTTATATATAAAAAAACCGCACTTATGTGGCTCGTAAAAAAAAGAAGAAATCGTTGACACAAGTATGAAACGAAATACAACACTTCTCAAGGCAGTTTTTATTCAATCTGACACCCAGCGTTCGGCTCTAAAACGCATATATCTCAGGCAGGGGAAGTGCTGAAATCCTTTTGTCGGCTACAAATCTGTGCCAGC
chr1-3202020	1	3202020	intergenic	-	-	-	116	0.61	0	72		20	4	134	0	37	CCTCCCTCCTCCCTCGCGTTGCGCTGCTACCTCGGAGGCGTGAAGCCCCCAAACTCTTTGCTGACCAACCTTGAATCTCGAGGACGAGATTTTTTTAAGGAGGATAGGTTTGTAACGCCCTGAATTTGGGGGTAGAAATTTTCTTTTTCGATACTGAAAGTCGCCTAAAGGGGGGTGAATAGGCGAAATCTGAAAATTATAAACTTAATCACATACTACAAATCAGGGTTAGCGTTAGAAATGAATTCGAGTCCGAAAGAGAGGGGAAAACAAATCAACCAAGAAATAAAGCAGATGAAC
chr1-3235540	1	3235540	intergenic	-	-	-	104	0.86	0	37		-9	7	136	-9	49	GGAGCAACGGCTACTTCAGGCGCCAACGACTACCTGCAGCGCATTTATTGCGCGCCAGCGCGCGCAGAGGTCAGGCACGCCCATGCTGGCGCACCGGACACTCTACAGTACATGTCCGGTGCGCCACCGGACATCAAGGCGGGCCCAGAAGTGAAAGGGAAATGTGCCCTTGGGCCATTTCTAAGTATTTTGGTGATTGAGTGCCAACTCAAGTGCTTAAATGTGAATTTATGCCATGGATGAATAAAGTGCAAATCAAGAGCAAAGGTATGTTTCTAAGTCTTAGTACATTGGTTTTGT
chr1-3276740	1	3276740	3'-end	-	-	-	41	0.53	0	26		4	9	4	0	3	TCTCAAACTAGGGCTGGATATTGAGCCAACTCGACTTGGCTCGGTCGAGTTGGCTCGTTAAGATAATGAGTTAGCTTGGCTCGGCTTGTTAAGAAACCAAGCTAAAGAATTGGCTTGGCTCGTTTATAATCTCGAGCTGACTTGTTTAGCTTGCGAACCAAATATATATATATACTATATATAAAACAATATAATCAGTTACTAGTTCATACCGCGTCAAACCAAATTAACAAAGTTTATCACTTATTAGTTCATCCAACACAAGTGTGAGCTTTATTTTTCCGACAAATGATTGCTCAT
chr1-3279520	1	3279520	3'-utr/5'-utr	-	-	-	44	0.65	-5	19		0	15	8	-5	3	GGCGGCGTCGCGTCGGTCGTCGGTCCCGTACATCGTGGAGTACGGCCGCGGGTCGGCCATCGCGGAATCCGGCGGTGGCGGCGGCGGCGGCGGCGGCGTGGGAGGCAAGAATCCGATGGGAGCACTGCACAGGGTTTGGGTCGCGCACGGCACGGCACGGCACGGCAGGCTTGGCCTCGGTGCGGGCTATATATTTTGCGAAGAGGTCCCCCCTCGCGTCTGATATTTCTGGCGCCGCCGACCAACAGCTTCGACCAATGGTCTGAGAGGGACTATGGGCCGGACTTCTCGGATATTTGG
chr1-3279540	1	3279540	3'-utr/5'-utr	-	-	-	37	0.65	-5	18		0	10	8	-5	4	CGGTCCCGTACATCGTGGAGTACGGCCGCGGGTCGGCCATCGCGGAATCCGGCGGTGGCGGCGGCGGCGGCGGCGGCGTGGGAGGCAAGAATCCGATGGGAGCACTGCACAGGGTTTGGGTCGCGCACGGCACGGCACGGCACGGCAGGCTTGGCCTCGGTGCGGGCTATATATTTTGCGAAGAGGTCCCCCCTCGCGTCTGATATTTCTGGCGCCGCCGACCAACAGCTTCGACCAATGGTCTGAGAGGGACTATGGGCCGGACTTCTCGGATATTTGGAGGCCTGCGTTATAATAGTT
chr1-3281620	1	3281620	3'-end	-	-	-	124	0.66	-4	66		0	25	1	-5	7	GCATGGCCATGGACCAGTAGCTATACTAGTACCAGCTAGGCTGTAAGCTGGTGAGGCACATGAGCCCACACGCGGTGGCGTGGCGGTGGACAACAGAACGACCACTAGAACAGGTGCTGAATCGTGTCGGTGTACACACACACAAAAAAAAGGACGGGTTTGGCCGGAGGAGTTGACGACAACGACACCTACTATCGCCATCGATCCGGCAACAGTACCGTAGTACCCTGCTGTGGTGTCCGCCGTCCGCCTGGACGAAACGGGAACTGTTTGACGAGACATTGGATCAGCGATTTTTTT
chr1-3287300	1	3287300	intergenic	ACAACACCTGGCTTTACCGT	ACTGAGTGTTCGTCGATGTGT	92	49	0.51	15	28		0	20	15	0	3	GGTTTAGATGTGCGGATAATCACTCGGTCTCTGCCTCAGCTCTCAGCAGGAAACTAGCATGCACTGTCACGTCGGATAACAGGACGCCAAAGCATCTCTCCTTCAAATACAACACCTGGCTTTACCGTGGACAGCCCCCTCAGTGGAGTCCCTCCAAGGGACGACGAAGAAAACAAGCAACACATCGACGAACACTCAGTTCTCCACTCGATCTACTCGATCTTAGATATTGGCACTTGCCTCAATCATTTCTTAGGACATGAGGACTTTCCCTCTCATGTCGTGTTTGTAACCCCTACT
chr1-3299840	1	3299840	intergenic	-	-	-	107	0.8	-5	37		0	29	119	-11	32	TCGAACCCCAACGGTTTGTCCGGTGCGCCATGCGACAGCACACTTCCAACGGGCATTTTTGGTGATTGGGGCTATAAATACCCCAACCACCCCACATTCAATGGCATCCAAGTTTCTACACTTCTACACCTTACGAGAGCTATAACATTTGAAAGTCGCCTAGAGGGGGGTGAATAGGGCGAAACTGAAATTCTCAAAAAATAATCACAACTACAAGCCGGGTTAACGTTAGAAATATAATAGAGTCCGCGAGAGAGGGCGCAAAACAAATCGCAAGCGAATAATGAGAATGACACGCGG
chr1-3329340	1	3329340	intergenic	-	-	-	49	0.95	-20	6		29	4	122	-20	30	ACAAGCAAATCTCTCTCTCTAATCACTAGGGCGTTGTGTGGAAATTGGAGAGGATTTGATCTCTTTGGTGTGTCTAGAATTAAATGCTAGAGCTCTTGTAAGTAGTTGGGAAGTGGAAAACTTGGATGCTATGAATGGGTGTGGATTGGGGCTGTCCGGTGCACCATACGACAGTCAGCCACCACCAAACGGCTAGTTTGGTGCCCTGTGCTGGCGCACCGGACTGTCCGGTGGACTAGGGAACTCCAAGTTGAACTCATCACCTTCGGGAATTCTTAGAGGCGCTTCGCTATAATTCAC
chr1-3353240	1	3353240	intergenic	-	-	-	59	0.8	4	13		1	13	5	0	6	AACTGAAAGGAAGCAAACTAGGCACGGCTAGATCGGTACATATACAGAGAGATCATGATTGGCGTCTGGGATACGAAGCTTAGAGACGGATGAGAGACAGAGTTTAGGACGTGATTGGTTTGTTTCTTAAATGAGCCTGGCTCCAAAAAAAAATTGAAACATCGACGTAATGCTACCGTAGATGCTATTGGATTCTTCTGTCCGTCAATCACCGGGATGCCCGTCAATTTGTGCATCCACTTGATGTTTATGGTTCATTATTCATAATACTCTCTTCCCAAAACAAAATTCGTTTGAGTG
chr1-3354740	1	3354740	promotor	-	-	-	39	0.54	0	24		5	10	5	-5	3	GGCGCAAGGAGCCAAGGACCGCAAGTCCGGAGCCGTGCCGCCCGGCCCGTGCGCGGCAGTCAATGCCCCCAAGAATTGACTGCGCCGCGCGTGCTCGCTATCCGCTATTTCCATTCCACCCATGGCAGCCACGCTTCGCCTTCGCTTCTCTTCTCTTCTCTTCTCTTCGATGCGAGCGATATGAGAGAGAGAAACAGAGCTCCCCGAGGTGTGTATAAATGCCAGGTCGGCGCGTTAATTCTTTCTAGTTCTACTCCCCGCTCCCCATTCACGCACTCTCACTCTACCTCCCTCCCTCCC
chr1-3355660	1	3355660	intron	-	-	-	164	0.57	0	87		-6	60	0	-6	3	ACGGGCGTGCAGGGCCGCATCGTGAACGTGTCGTCCAGCGTGCACGGCTGGTTCGCCGGCGACTGGGCCGAGTACCTGCACCTCGTCACCCGCCGCAAGATGTGAGTGCCTGGCGACTGGCTTCTCCTCTGCACTGCTGTGTGCTGTGGCTGTGCTAATAGAACATCTCGTCAACCTGACAACAACCTTGCATTGTCTTGGGCGCAATGGCATGTGGGCTGGCAGACCCTACGACGCGACGCAGGCGTACGCGGTGTCCAAGCTCGCCAACGTGCTGCACACCCGGGAGCTCGCCGCGCG
chr1-3358500	1	3358500	intergenic	-	-	-	107	0.66	1	48		5	38	6	-1	8	TTGGCTACATTTGTCGAAAGTAAATCTTTTCCACTTGAACTAGAATATTCACCTTATATTTAAAATATATTATTGGGAAACTAGTTTTTCTTAATGTGTATCCTGGTGTCATTCTTATGTTGTTAATTTATACAAAACTATAGATAATGATCAAAGTTAAAAAAAGGTTTGAATGAGTGTTAGGACAAAACTATATAGGTGATTACCACGTGTTTGGATCATCTAGACCTAAATATTAAGTGGAGTAAGTTTAGTTTAGTCGGTGTTGTTTAATTAGATCTTGGACTGAAAGTGAAGTAG
chr1-3363140	1	3363140	intron	-	-	-	76	0.75	0	27		-5	22	4	-6	9	GAATGTCCCGCTCAAAACATTTTAAATATTAAGTTTATGTACCAACTCGTTTCTGTCACTTAGACAAATTCTTGGATGTTGTTCTAAGGGCTAAGTTTATGTACCAACTCGTTTTGTCAATCTGAGGATAAAACAAAATATTTCTTTTCCAAAAAAAAAACACTTCATTTCGCAGTCTTCCTAGCTTTTGATTGTTCACTTGCCACCTCTCTGTTGGGTCATTGTTAATCGAACAATTTACAAGTAAAAAAAAATTCGAGCGAAGAATCAAGTAACGCTCTTACTTACATCTTTGGCAGC
chr1-3364300	1	3364300	3'-utr/5'-utr/promotor	-	-	-	128	0.67	3	51		0	41	3	0	4	ACGGCATGGGCATCTCCGCACAGGCATGGCATGCCATGCCATGCCACCACCGTGTGGGCAACTCCTGTCAGAATCAGCACGCGTCATGGTAACGGGGGGTGTACCACCCACCGCAAAGCTAACTTCTTGCGGCAAAATGGAAAAAAAGGGAAAGAAAGAGTGAAATTATACAATGTCAACTTCTTGGCCGACGCAGATCACACCAAAGATGCGGAGGATCTAAGAAAAGGAACAGAACGACGCAGGAGCGTAAAAGGCCAAGATCTGGGCACATGGCCCCCAGCCAGCTCTGAAACAGCC
chr1-3364720	1	3364720	3'-utr/5'-utr	-	-	-	117	0.67	-12	42		0	39	0	-12	3	TCCCCCACAGGCCACAGCCACCTGACCCCATGTCCAGATGCCCTCCACCGCAAGGCAAAGCAGCAATGGGCAATGGCGTGAGTCTCAACACAGGGAAAACGGAAGCATCAGCTGCGCACAGCTCCGCTGCCATAAAGGCAGGCAGGCAGGCAGGCCATGATATGAATGGTGGCGGCGGCATGTGATGTGATGAACAAATGAAATGAATCCAGTATGTGCATCCCTATCCAACAGTGATCTCAACTACCTCCCCCGCTCGCCTTGCATCAGGGCGAGGGGAACTCAATCGAGCAAACAAAA
chr1-3369500	1	3369500	promotor	-	-	-	158	0.68	-4	58		0	54	1	-5	5	ATACGCGCATCATGCCAGTTTTTGACTTGCGCGCGCCACCACTTGGTTGTTTCTTTTTGCGCACCGGACAAGCCTGCGCGAATAGAGCATGCGGTGGTGACTTCTAAGATGGTGTGGACTGCTTGAAACCAGTGTTAATTAGCAATGGGGGGAAAAAACATTGGAGTTTCTGAGGTCTAATTCTCCCTCACCCTTATTGATACTGTCATAGTCATGGTTCGCCTTCCTTTTCTCGTCTGTGTCGCGGTTTGCTGTTTTCCTTTCTTTCATCTCAAACGTTCATTCCAGAAGGGGGCGTGT
chr1-3373760	1	3373760	intergenic	CTTCAACAGTTGCCCTGAATC	GTGTCCTTAACCGCACCCT	80	166	0.57	0	95		4	50	4	-1	5	CGTGCTCTCTCTATGCATACGTATATCGATGCAGTGGTATAGAGACAATTAAATGTATTTCTTGGTCTTTGAACCAGAGGTGGTTACGCCTTATATCCTGGGAAGGAGGGAGTATACTACTTCAACAGTTGCCCTGAATCCTGACGACGATGACTGCATTTTGACTCGTCTGAAAGCTGCAGGGTGCGGTTAAGGACACATGACATGCATAATCACCAACCAAACAATTGTGTCGGAGAAACTTCCTGCACCACACCTAACTACTCCACATAGGTCCCTTGTCTTCAATCAAACAAAAAC
chr1-3373860	1	3373860	intergenic	-	-	-	153	0.53	-3	83		0	63	0	-3	3	GGAAGGAGGGAGTATACTACTTCAACAGTTGCCCTGAATCCTGACGACGATGACTGCATTTTGACTCGTCTGAAAGCTGCAGGGTGCGGTTAAGGACACATGACATGCATAATCACCAACCAAACAATTGTGTCGGAGAAACTTCCTGCACCACACCTAACTACTCCACATAGGTCCCTTGTCTTCAATCAAACAAAAACTTAGACCTGATTTTTCTTTTTTTCCTTAGCTTTCTTTCAGCACAGCTTTCCAAATTAGCATGCCCCGCCTGCTGTTATTTATTCTCGTTAAGGTTTCCTG
chr1-3374760	1	3374760	intergenic	-	-	-	89	0.63	-1	42		3	30	6	-1	4	ATTAGTTAACAATCTTTTTGACACGTTGATATATGCACATATGATTTCATTGTATATTCTTTGTTCGGGACTCCACGGTTGCGTTGATGATAGGCGTCGATGGAAAGCATGCATGTGATTTTATTTAACTGAGTTGGAGCCGGACGAGGATACGACATTACTCCTTCCGATGCACTCGCTAATTCTCCAACCGTTACGTAAGGTCCAATGATTCCAGCTCGAACATGACAATTAAATTTAGAGATGAGTTCATCTTTATATGGTCTTTTTAATGGTTTTGAGAGCTCATTGCTGAACCAA
chr1-3376020	1	3376020	intergenic	GGTACCATGCTTTTTCCCAG	ACTATCTCGCTCGCTCGTTT	93	102	0.64	1	48		4	27	4	-7	4	CCTCACCGGCATCCACGTTTATAGTGAGGTGGGTCTTCGTGCTTTTGTCTCATGGGAGCAATCATACGTTGCTGCTTAGTGCCTACACCACAGTTGACAGTTCTAGGTACCATGCTTTTTCCCAGGAAAAAGAATAGTGGATAGTGCCTTGTGCTCTAATCAAGGCCGTGTGATGCTAAAACGAGCGAGCGAGATAGTTAATTAGGCAGGAAACACCGAAACAGGTGCTACGTAACATGGCACCTTTCTTGTTGGCCGCAGAGCTAAGATTTCAGTAATAGGTGGTCCAATTTATTTTTT
chr1-3396760	1	3396760	intergenic	GCTTAATAACTAAGTTTCGCAAGG	ACTGTTCCGTACTTGCGCTC	99	100	0.64	9	44		13	35	13	0	4	TTGAGAAAATATGAATCATTTGGAAAAATGTAGTTCTCAAACTGGGCTTTAATGGGTTTTGGGGCTAGGGTGGTCCGCCACTGGTTGGCCGGTGAGACTAGCTTAATAACTAAGTTTCGCAAGGACTATATAAATAAAATAACGACGAGATGCTAAGGACGCTAAAGAAACCCTGGTGGGAGCGCAAGTACGGAACAGTCATTAGCTTTTAGTTCAGCTGGTTCCCAGACCATATACAAAAGCGCAAGTGCTGCGAGAGTGGCTTTCGGTTCCTCGGATCATTTCCATTAGTTAAACAAG
chr1-3396940	1	3396940	intergenic	-	-	-	59	0.55	-8	33		0	22	0	-8	4	AGCGCAAGTACGGAACAGTCATTAGCTTTTAGTTCAGCTGGTTCCCAGACCATATACAAAAGCGCAAGTGCTGCGAGAGTGGCTTTCGGTTCCTCGGATCATTTCCATTAGTTAAACAAGCCGCTTAATTAACTAGCTAGGCGCGCGACGATACAGCTGTACCTGTACTAGGGATGCAGTAGTTCTGCTGTAGTGATTGTTGCCGGTGGTCTGCTGTCATGCATGCATGCACGGGCAGCACATGCGAGTAGATATAGCTAAGCACATTCAGATGAACTGTCTTAACAAAGCTAGTCTCGG
chr1-3397000	1	3397000	intergenic	-	-	-	91	0.52	0	48		3	41	3	-4	3	AGCGCAAGTGCTGCGAGAGTGGCTTTCGGTTCCTCGGATCATTTCCATTAGTTAAACAAGCCGCTTAATTAACTAGCTAGGCGCGCGACGATACAGCTGTACCTGTACTAGGGATGCAGTAGTTCTGCTGTAGTGATTGTTGCCGGTGGTCTGCTGTCATGCATGCATGCACGGGCAGCACATGCGAGTAGATATAGCTAAGCACATTCAGATGAACTGTCTTAACAAAGCTAGTCTCGGGCTCTCGGAGCACAATTAATTTCGTAAATCACATAGGAGTAGAGAGCTGCTAGTAATAAT
chr1-3398140	1	3398140	intergenic	-	-	-	170	0.55	0	85		-4	76	4	-8	5	CACTGCTCGCGCATGAGCTGATTGCTTCTCTAGCTAGCTCATCGAGGGCATCCATGCATCATGCTATTTTGCATGCGCGCGGCATGCATGCATGCATTGGCTATAGGTACAAGGTACTACACGACGACGGCACAGTTAGCGCACGCGCGGCTCCTAGCTAGCTAGCTAGGTAAACTGATGCACGCCAGCCGCGTGCTTGCTACCCGGGTTTTCAGGCCCTGGTTGCAGCGAGACAGCCAGGCATATAGAGATGAGCGAGCTAGCCAGTAGGAGTAGGAGGATTCGGGAGATCCATCTTGA
chr1-3398680	1	3398680	intergenic	-	-	-	36	0.66	-5	19		-1	7	1	-6	7	CCATCGTCTTTCAGTTTCAAGCTTCCTGCGAGAGTTCCATCGATCGGTCGGCGCCTATACACAGACCTACAAAACAATCACTATAACTACTAAACTGTTAGATACAATATTTATTCTGTAGGGTGAATGAAAAATATCGATTCATGAGGAGATGGTTTTTTTTTTTTTTTGAAGAAACGTGAAGAGGAGATGTCTGGTCTGAAGGAGCCCTAAAGACTGGGTTTAGCTTGGTTCGAGTTCAACCTCTTGAATCTCGCCCAGAGCCTGCCGAGCTGTAAGGCCCGGAACAAGAACACGTGT
chr1-3398700	1	3398700	intergenic	-	-	-	67	0.71	-1	29		-5	18	0	-7	7	GCTTCCTGCGAGAGTTCCATCGATCGGTCGGCGCCTATACACAGACCTACAAAACAATCACTATAACTACTAAACTGTTAGATACAATATTTATTCTGTAGGGTGAATGAAAAATATCGATTCATGAGGAGATGGTTTTTTTTTTTTTTTGAAGAAACGTGAAGAGGAGATGTCTGGTCTGAAGGAGCCCTAAAGACTGGGTTTAGCTTGGTTCGAGTTCAACCTCTTGAATCTCGCCCAGAGCCTGCCGAGCTGTAAGGCCCGGAACAAGAACACGTGTGGGCCTTACTGACCGAGGGC
chr1-3398940	1	3398940	intergenic	-	-	-	83	0.76	-10	28		0	19	0	-10	5	GAGCCTGCCGAGCTGTAAGGCCCGGAACAAGAACACGTGTGGGCCTTACTGACCGAGGGCAAGTAACCTGGGCCGGACGGGCTCTCGTTTCGACCTCCTGCACGCACCGACGCACGGTGCATCGCGATGGCCGATGGCGTCACGTTCACGTCGCGCCCCCGCTCACAGTCACAGCACAATCCCCAGCGACCGACCGCTAACTGCCTCTGCCCCTAGGGTATTTTTTACCGCACGCGGGCCATTCGCGTTCGCTTCCGAGTTCCGACCCGTCGGCGTCGCTGGAGGTTGGTGCTCATCGCC
chr1-3410220	1	3410220	3'-end/promotor	-	-	-	44	0.79	0	14		4	9	5	-1	7	CATAAGTGTTTGTATATTTATGCACTTCCCCTATATTTTTTTAGATGTTTGGTTTTTTAGACGTTTTCAGGTAACACTCTCGTACAGCTAATTAGTTTAAGTAATGTGTGATTTATTTTTGTATCATAACAATTCATCATTTTTTGTTTTTTTAACTATAAACATATTTTTAAATTGTCTTTGTGCCCACACGAATCAGATTTTGTTGTGTTTGTGATTTTGTCTAATATATGTTTTTTTGTTCTCCATATCGAACATTACATATTATACCTACATAAATTTCAACGAACCGAACCTATT
chr1-3438940	1	3438940	intergenic	-	-	-	156	0.61	-2	78		5	52	5	-2	3	GACACAGAGTCTGTCTAGGGTACTGTGTCCAGTGGCGTACGTTGTAGCCATGCAGTGCAGGTAAGGTAGAGTGGTGCAGGACGGAGACGACGACGACGACATGCAGCTTGCTGGAGAAGTAAGGCTCCACTCCAGGGCCAGGGTGCACAGCACAGACGCTTTTTTGACTTTTCATGCACCCACGTGGGCGCCGCTGCCCGGCCAGCGGCGGCGACATGGAATGGAAATTAAGCAAGCTATCCTAGAACACTGGCTGCCGCATGCCCGCGCGCTCCAGCTAGCTGCATCCGGCTTCGAACT
chr1-3439120	1	3439120	intergenic	CATCCGGCTTCGAACTCT	GTACTCCACCGTCTCCATCC	89	159	0.53	0	104		3	27	12	-6	6	CACGTGGGCGCCGCTGCCCGGCCAGCGGCGGCGACATGGAATGGAAATTAAGCAAGCTATCCTAGAACACTGGCTGCCGCATGCCCGCGCGCTCCAGCTAGCTGCATCCGGCTTCGAACTCTGGTGGTGGATGGGACGAGACACGCAGACAAGACGACGACGACGACGACACGGGATGGAGACGGTGGAGTACTACGTACTCTGTCTGCACCCTTGTCTCTTGTCCCTGCACTGCACTGCATGCGATCCCTCCTCCGTACCGCCGCATGCATTATCTTGCGACGACACACACAGGCACAG
chr1-3439140	1	3439140	intergenic	GTGGTGGATGGGACGAGAC	GAGACAAGGGTGCAGACAGA	97	141	0.52	0	93		12	25	12	0	5	GCCAGCGGCGGCGACATGGAATGGAAATTAAGCAAGCTATCCTAGAACACTGGCTGCCGCATGCCCGCGCGCTCCAGCTAGCTGCATCCGGCTTCGAACTCTGGTGGTGGATGGGACGAGACACGCAGACAAGACGACGACGACGACGACACGGGATGGAGACGGTGGAGTACTACGTACTCTGTCTGCACCCTTGTCTCTTGTCCCTGCACTGCACTGCATGCGATCCCTCCTCCGTACCGCCGCATGCATTATCTTGCGACGACACACACAGGCACAGCCCACAGCCACGTACGTACG
chr1-3440260	1	3440260	intergenic	CGGACCGAGAAATAAAGCTC	AAGGGAAGGGAATACTAGCCA	97	102	0.7	9	34		0	31	17	-4	6	CGATCAAGCTGCTAAAATCACCGTGCCCGTGCGGGGACTGACTCGTCCATCTCATCCTCGCCGCGCTTCCTTCTCCGGTAGCCGTGCCACCGCGTGGGGATGCGGACCGAGAAATAAAGCTCCTGGGTCCCGCCGCCGAATGCACTTGCAGCACCAGCCAGCAGCGACGAGTTCCATCTGGCTAGTATTCCCTTCCCTTTGGTCCGCCCAAGCTGCAGCCCGGTGGGTGAATTGACTGAATTCCATCTCGCACGCTGTGGGCAGTGGGCGCCACGAGCACGCCAGTCGACGCACGAGGAC
chr1-3440420	1	3440420	intergenic	-	-	-	116	0.53	6	61		0	51	18	0	4	GCAGCGACGAGTTCCATCTGGCTAGTATTCCCTTCCCTTTGGTCCGCCCAAGCTGCAGCCCGGTGGGTGAATTGACTGAATTCCATCTCGCACGCTGTGGGCAGTGGGCGCCACGAGCACGCCAGTCGACGCACGAGGACGAGGACGAGAGAGAAGCCATCCCGTCTCTTCATGTTCCGTGCCACTGCTCTCGTCTTCTCTCTCTCCTCCCGTCCTCATCGTCCTCCACATGATATGGCACGCTTCACGAGGCTTGTATGCTCACACTGTCTCCACACTTTTTAGCCTATCTTAACATAC
chr1-3466500	1	3466500	intergenic	-	-	-	100	0.52	0	60		-4	35	20	-4	4	CGGTTCCCATTCTATGTAAACCGAAATTTAAAAAAACCGAAAAGACCGAACCGAATTATCGGTTCAGACCGAACGCCCAGGCCTAGAAATCAGAGCTGAAGTGATTTTTAGAGGAGTCGGAACCATACCAAACGGCGCCTAAGCATCGAGAGTCTGGCTGGTCACCGACCATTGTCTACACGTTCTTTTTATGGAAAACACGGAGGGATCGGACGACTTCTGATGGCTTAGCCTAGGGATAGGCGGTCGGATAGTGTTTCCTCTCTGGTTTTTATGGGATGTATTAGTTTCGTAGTGGGC
chr1-3468540	1	3468540	promotor	-	-	-	66	0.64	0	28		-4	25	6	-12	4	TTGATGAGTTGCGTTGCGTGTAACCCTGTATCTCTGTATGTGCCAGTGCGACTAGGGTCGCCAGGATCTGGCTGGCCCTCGGCAACACGGTTGCACCGCATCACATCAGCCAGCCCCAGCCATGCACATGCGCCCGCCACCCCTGTGGGCCTGCCTGCCTGCCTGCCCTGGGAATTCAAAGAAACACCGCCCCGCCGCGCCGCGCGTCCCCCTTGCTCGCTCGCGCGTTTATTAATTCCCACCCCGCCGCTGCTCACGTATCGCCCGCCGTCCTCTCCTCTCCTCCCCGGCCCCTTCACT
chr1-3470360	1	3470360	intergenic	-	-	-	159	0.51	0	103		-5	37	5	-5	4	GCACGAGTTGGAGTTGCCACCCATTTTCATCTTCCGATCCGTATAGTCTCGTTACTGTAGATAGCTTCTTTGTCATTCATTCAGATCTCAACACACACGTCGGTCTCCTGTTCATTTGATTCATTCTTTTACATAATGATGCAATGCAATTATTGAGATTTCGAATCTCGTCTTGCGTGTCTAGTCAGCATGCGCCGCCTTTTTCGAACCCGTGCAAATGCGCCAACGCACGCACAAGAGCAACCACCACGTGCCTTCCCTTCTTTTTCTTGACAACACATGTGTACGTTCTCAACTGCA
chr1-3606540	1	3606540	intergenic	-	-	-	60	0.87	0	20		13	4	128	-2	33	CCCTATGCTTGTAAAGATAAAAGGTGGGAAGTGGAGGATGTGCGTAGACTACACTGGTCTAAACAAAGCATGTCCGAAGGTTCCCTACCCTCTGCCTCGCATCGATCAAATTGTGGACTCCACTGCTGGCTGCGAAACCCTGTCATTATGAGAGCACCTAGAGGGGGGGGTGAATAGGTGATCCTGTAAAAAACTTGAAACTTACAACCACAAACTTGATTAAGTGTTAGCACAATAAAATCAAGTGGCTACGGAGAGCTCTTGTGAACCACAATTGACATAGTGAGAACAAGCACAAGA
chr1-3645600	1	3645600	intergenic	-	-	-	112	0.66	-8	51		0	33	8	-8	5	TTGCCACCCGTGTCTGGCAGGCACGAAAGCCGCGCGGGGCCGCGAGGACCTCGGCAGGCACTCACTCACCCACCCGCGTCCGTTCGCCGGAAAGCTCCAGAAAAGAAAACACACTCGCGAGACCGCCCGCCCGGCCGGGCGCAGGCAGGCAGGCAGGCAGGCAAAAGTGGCCTCGCAAAGGAACGGCGCCCCGGAACTCGGCTCGGTTCCCCCGCTTCAGTTCCCGGTCCCGTCCGTCGCTCGCTCGCTTCCCTTTCCTTGCTTCCTTCCTCCACCGCCCTAACCTCCCCTCCCGCGGTC
chr1-3649400	1	3649400	3'-utr/5'-utr	-	-	-	150	0.64	-7	75		0	36	0	-7	4	GTAGTGGTGCACACAAAATGACAGACGTTCTCTGCGCAGCCTGGTGCACACAAAACCCCAGACGTCTTCTGTGCAGCCTTTATTTTCCAAATCTCTGTCGTTTTGGTTGTTGCGACGTCAGATGATATCTGCCTTGCCTGTTGCCTGTCGATGTTTTGCATTGGTTGTTTGTTGTTCACTACAAGAACTTCTCTAGCCCATAAATCAAGTTCTGCAAAAATAAACAAAATCCTAGTTAGCAGCAAACCAGACCAGAGAGAGTGAAGCGAAGCGACCCTGTGACACAGAAGAGAACCCATG
chr1-3649480	1	3649480	intron	-	-	-	136	0.72	4	48		-4	47	5	-5	11	TATTTTCCAAATCTCTGTCGTTTTGGTTGTTGCGACGTCAGATGATATCTGCCTTGCCTGTTGCCTGTCGATGTTTTGCATTGGTTGTTTGTTGTTCACTACAAGAACTTCTCTAGCCCATAAATCAAGTTCTGCAAAAATAAACAAAATCCTAGTTAGCAGCAAACCAGACCAGAGAGAGTGAAGCGAAGCGACCCTGTGACACAGAAGAGAACCCATGCATGAGTAGTTCCAGGTTACCTTGAACCGCACCACCTTCCGTATCGCCAGGATCAGTCCTGGCATCAGGCACTGAACATT
chr1-3649920	1	3649920	intron	-	-	-	59	0.72	0	21		-6	16	0	-6	6	TCGACGTGCTGGAGACGAGACCAGGGAGAACCATGCTGTGCACGCGCACTCCGTCTTCCCCGAGCAGCTGGCCTCTGGCCTTTTTCCAAAACACTTGTCAGTCAGTTCACTCTTTCTTTGTACTTGTACATGTGACCAAAAAAAAAAGAGAGAGAAAGAAATGCACGCAACGTAGTATAATTGCAACTGTCGACACTTACTGGACTGCTGGAATCCATATCTTCCCTGTTGTATATCTGACCAAGGTCTGATATGTTGTTTGCAATCTGGATTGCATCTTGCGATGGAAGATCCTGTCAA
chr1-3650080	1	3650080	intron	-	-	-	184	0.67	-4	65		-1	62	0	-4	3	ATGCACGCAACGTAGTATAATTGCAACTGTCGACACTTACTGGACTGCTGGAATCCATATCTTCCCTGTTGTATATCTGACCAAGGTCTGATATGTTGTTTGCAATCTGGATTGCATCTTGCGATGGAAGATCCTGTCAATGTCAAAATTAATTAGTGCTGTATCAGTCTGCAGGTTCCTGATATCATAGCTATAGGTTGACAACAGTTCATCTCTCTTTGTACGGTCGTACCGATGGGTTTGGTCTCGATTCCACAATCTCAACGTTGCTGTAGTGGAACGAGGCCTGTATAGCCGCTT
chr1-3651060	1	3651060	intron	TGGAAGGACAGGCAGTGTG	GGCGACCGTGATAAATCC	81	126	0.66	11	52		7	38	11	0	3	GGCAGTGGACGTGCCGTGCGTACCTGCTTGACATTGTCGTAAACAGCTGAAGGCTCGCTGAAGTCGACCACCACGCCGGTTGCTCTCGACTGGAATGGAATGGAAGGACAGGCAGTGTGCAGTTAGCCCAAAGATGCAAGTCCTGAAGCCCGAAGCCCGCCGGGGATTTATCACGGTCGCCCGGCCCCCAGCGAGCTGAGCGGGGTCTGTACCTGCGCTATGGAGCCCAGAACCATGGTGAGGTCGTTCAGCACAGGGATCTCCAGCGGCTCGTCCATGCCACTTATCTGGACCACGACG
chr1-3653980	1	3653980	intergenic	-	-	-	23	0.64	0	10		-6	9	0	-10	4	TTTTACATTTCATTTCGAAAACAGGATTGAAAACAGGTTTGATACAGTGACGAACCTAAGACTTTTATATAGGGTGTATCCATAACAAAATTTTCATATAAGGTTGCCGCAACAAAATTTTCATATATAATATTAATGTTATTATATATATATGTATGTATATAGTTTATATATTTAGAGTCACGTGCTTCCAATAATTAGAGGAAGCTCTGGTCCAAAGGTGCCTTTCGGTCTAACCGCACCTTCTATCCAGGCTCGGTCTGTTTATAAAAGGTCGAGCAAGACTACCATGGATTAGGT
chr1-3664720	1	3664720	3'-utr/5'-utr	-	-	-	146	0.72	0	55		6	39	13	0	7	TTTGTTTGGAAATAAAACAGGAGACCTTCCTGGCTTCATTGTGTGCCGATGCAAACGCGATGTACCGGAGCTAGGTACACGTACAAAGGTTCCTTATTTGCCATGGCCTTCATGAGAAATGGCAAAGTAACGCGCACACACTAATGCTATCAAACAAAAAAAAAGTCCAGTGTGCTACTATGCTATGTATAAACGCTTTCAGAATACAATTAGCCCAAGCTAAAAAAAAATGGCAGGCTACTCATATCTCTCGACAGCTCGCTCTAATGCGCAGTGCCTCTATAGCTACCAAATGCCCAC
chr1-3664740	1	3664740	3'-utr/5'-utr	-	-	-	101	0.64	0	48		4	36	13	-1	10	GAGACCTTCCTGGCTTCATTGTGTGCCGATGCAAACGCGATGTACCGGAGCTAGGTACACGTACAAAGGTTCCTTATTTGCCATGGCCTTCATGAGAAATGGCAAAGTAACGCGCACACACTAATGCTATCAAACAAAAAAAAAGTCCAGTGTGCTACTATGCTATGTATAAACGCTTTCAGAATACAATTAGCCCAAGCTAAAAAAAAATGGCAGGCTACTCATATCTCTCGACAGCTCGCTCTAATGCGCAGTGCCTCTATAGCTACCAAATGCCCACACACGGTCATTTCCGAGCCC
chr1-3665560	1	3665560	intron	-	-	-	81	0.69	-2	29		2	25	2	-2	4	TGCCGCCACGATGGACTGGTATTCCAACGCACAGGTAATTCCGGAATTTATCTGTGCCTTTTGTCCAAAAGAAAACAATTTATTTGCCCATAAAAATCCGGTGGTCAGAGTCAGATGGTGCTGAAAAATCACGACTTCATAGGGAAATGAAGGAGATATATATACTGAGCTGTTGAAAATTTCAGACCCACACATGGTGCTGTTCTCTACCAATTATATCTCCTGTCAATTTTTGCTGGCGTCCATGCTTACCTCACCAGTGTAGCGGCTAGCATAAAGTTCATTTCCGAATTTAATTTT
chr1-3666640	1	3666640	intron	-	-	-	115	0.55	0	73		3	19	4	0	4	CATTTTGAATCTAAAGCAAATAACTTGACACTCACCAATCCACAAAACTAATTCGAAGTGGATAAAATTAAGGCTATACTACAAGTTCCGAATTCCAATCGTCTCCATGCCCAAATTGCTTAACAGTCGAGTCGACAAAGAAACTCTTGAACGTCACAAAATGGAACTTAGTTAGACCGATCAAACAAACAAACAAAAAAAGTAGAGAAACCTCACCCTTTTGCCACCGTCGAACGGCACAGGTCTGGCGAGCCTCGCAAAGACGTCCTTCCTCCCCACCGCGCTCCAATCCCGCCCACT
chr1-3666700	1	3666700	intron	-	-	-	65	0.75	0	23		3	17	8	0	7	GATAAAATTAAGGCTATACTACAAGTTCCGAATTCCAATCGTCTCCATGCCCAAATTGCTTAACAGTCGAGTCGACAAAGAAACTCTTGAACGTCACAAAATGGAACTTAGTTAGACCGATCAAACAAACAAACAAAAAAAGTAGAGAAACCTCACCCTTTTGCCACCGTCGAACGGCACAGGTCTGGCGAGCCTCGCAAAGACGTCCTTCCTCCCCACCGCGCTCCAATCCCGCCCACTCCCTCCCTCCTCCTCGGCCTCGTCCACGAAGCGCAGGAGCCGGGCGTAGTTCCCCGGCAG
chr1-3667340	1	3667340	3'-utr/5'-utr	GGTCGAGGAATCTGTTCCAA	TCCTCTCGTACACCACGTCC	86	69	0.69	0	26		6	22	7	0	4	TAGCTCACTAGCAGCAAGTGCAACCTCGCGAGGTGGAGGGCTGGAGGTGGTCCTTGCCGGAGGGGCGACGAAGCTAGGCACCGGATGCCAAGAACTGGGTTCCGGGGCGACGCGGTCGAGGAATCTGTTCCAACTGCTCGTGCGGGCCGTGTGCTTGGGAGCCACCACAGCCCAGAGAGGGACGTGGTGTACGAGAGGAGCTGGAGGAGTCAGGAGGAGGAGGGAAAAGGGACAAGTGGGGGCGCATTTATGTTTGACTTCTCTGACTACAAACTCCCTGAAACGCAGAGCAATTGCCAC
chr1-3667360	1	3667360	3'-utr/5'-utr	ATCTGTTCCAACTGCTCGTG	CCTCCTCCTGACTCCTCCAG	98	44	0.6	0	21		3	18	7	0	4	CAACCTCGCGAGGTGGAGGGCTGGAGGTGGTCCTTGCCGGAGGGGCGACGAAGCTAGGCACCGGATGCCAAGAACTGGGTTCCGGGGCGACGCGGTCGAGGAATCTGTTCCAACTGCTCGTGCGGGCCGTGTGCTTGGGAGCCACCACAGCCCAGAGAGGGACGTGGTGTACGAGAGGAGCTGGAGGAGTCAGGAGGAGGAGGGAAAAGGGACAAGTGGGGGCGCATTTATGTTTGACTTCTCTGACTACAAACTCCCTGAAACGCAGAGCAATTGCCACCAAGTCCTCGGGTACTTCTC
chr1-3667400	1	3667400	3'-utr/5'-utr	AGGGACGTGGTGTACGAGAG	AGTCAAACATAAATGCGCCC	82	69	0.52	-7	42		0	22	0	-13	4	AGGGGCGACGAAGCTAGGCACCGGATGCCAAGAACTGGGTTCCGGGGCGACGCGGTCGAGGAATCTGTTCCAACTGCTCGTGCGGGCCGTGTGCTTGGGAGCCACCACAGCCCAGAGAGGGACGTGGTGTACGAGAGGAGCTGGAGGAGTCAGGAGGAGGAGGGAAAAGGGACAAGTGGGGGCGCATTTATGTTTGACTTCTCTGACTACAAACTCCCTGAAACGCAGAGCAATTGCCACCAAGTCCTCGGGTACTTCTCTGAACATCGACAGCTGCTGAAATACAATTCTTGACAGGGG
chr1-3669000	1	3669000	intergenic	-	-	-	39	0.55	-3	22		0	14	3	-6	4	TACTTAAAAAACCAAACGGATCCTACTACAGCAGCTAACGACAGCTATTTTTTTTAAGATGGGTCTTCTACTAGGTGGTTGCATAATAGCAGTGATTTGTTTATTAGCAACTTCAAAATAGCTATAATATGTGAAACTCATACTAATGTACTAGTACTTGTTAGCTAGTAGTCGACTAGTCGTGAGTGCCAGGTCATTCTCAAATTTAAGAGAGAATAAAGTTCCATGCACTTTTGGGCTCCACCGCTCCCTCCACTTGCGCTTTTTTGGAACGCTTTGCATTGCTCTTCTTGCTCCGTC
chr1-3672840	1	3672840	intergenic	-	-	-	80	0.72	3	33		0	26	136	-9	17	CGGAGGGTGGGAATCGAACCCTGGAGCTCGTCGGTGGAGACTTTGCCCGTGACGCTTGGAATGCGAGTGGGGAGAGCCGCCTTTAAAAAGGGATCAAGCCCCCGGGCCGTAGACATGCCTCCGCACTCCCCTCATGCATCGCGCCCTTCCACCTTGAAAGGGAATTAGGCTTACACCTAGTTCCTAAAATAATTTTGGTGGTTGAATTGCCCAACACAAATAATTGGACTAACTAGTTTGCCCAAGTGTATAGATTACACAGGTGTAAAAGGTTCACACTCAGCCAATAAAAAGACCAAG
chr1-3683520	1	3683520	intergenic	-	-	-	31	0.53	0	21		49	1	136	0	11	TCACTTGCTTATTCGCTTGGGATTTGTTTTTGCGCCCTCTCTCGCGGACTCGTTTCTTTATTACTAACGCTAACCCGGCTTGTAGTTGTGTTTATATTTGTAAATTTCAGTTTCGCCCTATTCACCCCCCCTCTAGGCGACTTTCACACCTTCCGAGCCCCCGGATGGGGTGCACCCGTGTTGCCTTCGTATTGCTGTTGTTGGAGGAGCGCGACCCCGCGGGGGTTGGCGCTCTTCGGTCATCGCTCGGCTTCAAGGATTTTCATCACGCAGCCCGGCTGCAGTCCCTCACCAATAGTC
chr1-3699280	1	3699280	promotor	-	-	-	131	0.69	0	53		-10	47	5	-10	7	TGAGTGTCGCGCGTCGGGCTATACGCCGGCCGGTGCAAGGTCCGAGCTCCCGTCGGCGGGCCGAACCGAACAACGCAGCGGACAGCAGAGAAAGAAAGACGGGACGCCCGGCCGGCGTCCGAGAAACGGAACCCAACGTGCAGTGCAGTGCAGTGCAGGCTCGGGGTGAGACTAGAGGGATCTGTCGGCCCGCCGCACGCGTACGTGACCGTCGTCCACACTTTAATTTGTTTGTAGGGTACTAGCTAGGGTACTGTCCACTTGTACAGCAACCCTTAACTTCTTCGCTTACACGCGCGC
chr1-3699440	1	3699440	promotor	-	-	-	117	0.79	0	36		6	27	8	0	6	TCGGGGTGAGACTAGAGGGATCTGTCGGCCCGCCGCACGCGTACGTGACCGTCGTCCACACTTTAATTTGTTTGTAGGGTACTAGCTAGGGTACTGTCCACTTGTACAGCAACCCTTAACTTCTTCGCTTACACGCGCGCGCGAAAGTGGAGACGTGGAGTGGGGTTAAAAGGCACACCCAGAGCTCAGCTCAGCTGCTAGGCTCTCTTGATGATTGCAGTCTTGATCGCGGCTCTGCTGGGGCTGGGGCTCTGCGTCGCCGTCGTTGCGGCGGAGAAGAGGCGGCGGCTAGTCGGCGTC
chr1-3699560	1	3699560	CDS	-	-	-	41	0.64	3	20		0	13	12	0	4	TTCTTCGCTTACACGCGCGCGCGAAAGTGGAGACGTGGAGTGGGGTTAAAAGGCACACCCAGAGCTCAGCTCAGCTGCTAGGCTCTCTTGATGATTGCAGTCTTGATCGCGGCTCTGCTGGGGCTGGGGCTCTGCGTCGCCGTCGTTGCGGCGGAGAAGAGGCGGCGGCTAGTCGGCGTCGGCGCCACCGGCGACGACCACGCGGCGGCGTCGGCCGGACTAAGCCAGGGAACTGTCCAAGTCCAAGGTACGCAATGGCACGCACAAACTGCTGCTAGTTCTGGAAAATACGTTTCTTGC
chr1-3699580	1	3699580	CDS	-	-	-	21	0.53	0	12		9	8	18	0	3	GCGAAAGTGGAGACGTGGAGTGGGGTTAAAAGGCACACCCAGAGCTCAGCTCAGCTGCTAGGCTCTCTTGATGATTGCAGTCTTGATCGCGGCTCTGCTGGGGCTGGGGCTCTGCGTCGCCGTCGTTGCGGCGGAGAAGAGGCGGCGGCTAGTCGGCGTCGGCGCCACCGGCGACGACCACGCGGCGGCGTCGGCCGGACTAAGCCAGGGAACTGTCCAAGTCCAAGGTACGCAATGGCACGCACAAACTGCTGCTAGTTCTGGAAAATACGTTTCTTGCTCGTGTGTGTGTCGTAGAAT
chr1-3699600	1	3699600	CDS	-	-	-	41	0.58	0	20		6	17	12	0	3	TGGGGTTAAAAGGCACACCCAGAGCTCAGCTCAGCTGCTAGGCTCTCTTGATGATTGCAGTCTTGATCGCGGCTCTGCTGGGGCTGGGGCTCTGCGTCGCCGTCGTTGCGGCGGAGAAGAGGCGGCGGCTAGTCGGCGTCGGCGCCACCGGCGACGACCACGCGGCGGCGTCGGCCGGACTAAGCCAGGGAACTGTCCAAGTCCAAGGTACGCAATGGCACGCACAAACTGCTGCTAGTTCTGGAAAATACGTTTCTTGCTCGTGTGTGTGTCGTAGAATAGAATCCGCTGCGGCTGCTG
chr1-3699660	1	3699660	intron	CTAAGCCAGGGAACTGTCCA	GCAAGAAACGTATTTTCCAGA	81	85	0.54	-6	45		0	36	0	-7	4	TCTTGATCGCGGCTCTGCTGGGGCTGGGGCTCTGCGTCGCCGTCGTTGCGGCGGAGAAGAGGCGGCGGCTAGTCGGCGTCGGCGCCACCGGCGACGACCACGCGGCGGCGTCGGCCGGACTAAGCCAGGGAACTGTCCAAGTCCAAGGTACGCAATGGCACGCACAAACTGCTGCTAGTTCTGGAAAATACGTTTCTTGCTCGTGTGTGTGTCGTAGAATAGAATCCGCTGCGGCTGCTGTTCGTGCGTGCCTTTCTTTGCCTGCAGGGTTCCTCCCTCCTTCTGCTTCGTCTTGGAAGC
chr1-3699720	1	3699720	intron	-	-	-	62	0.73	0	28		4	10	14	-2	7	GGCGGCGGCTAGTCGGCGTCGGCGCCACCGGCGACGACCACGCGGCGGCGTCGGCCGGACTAAGCCAGGGAACTGTCCAAGTCCAAGGTACGCAATGGCACGCACAAACTGCTGCTAGTTCTGGAAAATACGTTTCTTGCTCGTGTGTGTGTCGTAGAATAGAATCCGCTGCGGCTGCTGTTCGTGCGTGCCTTTCTTTGCCTGCAGGGTTCCTCCCTCCTTCTGCTTCGTCTTGGAAGCCAAGCCAAGCCAAGCACCATCATCATCTGCTTTCTTTTCGCGTGCATTCGCCTTTCTACG
chr1-3699800	1	3699800	intron	-	-	-	62	0.78	0	22		5	14	13	-8	10	GTCCAAGGTACGCAATGGCACGCACAAACTGCTGCTAGTTCTGGAAAATACGTTTCTTGCTCGTGTGTGTGTCGTAGAATAGAATCCGCTGCGGCTGCTGTTCGTGCGTGCCTTTCTTTGCCTGCAGGGTTCCTCCCTCCTTCTGCTTCGTCTTGGAAGCCAAGCCAAGCCAAGCACCATCATCATCTGCTTTCTTTTCGCGTGCATTCGCCTTTCTACGAAACCGCATGCTTCTTCCCTAGGGCCGCAGCGCACACACTTTGGTCTTCTCGAATCAATCTATCCCGGGAGGTTTTAAAC
chr1-3699820	1	3699820	intron	GTTCCTCCCTCCTTCTGCTT	CGTAGAAAGGCGAATGCAC	92	95	0.55	0	59		-5	21	5	-10	4	CGCACAAACTGCTGCTAGTTCTGGAAAATACGTTTCTTGCTCGTGTGTGTGTCGTAGAATAGAATCCGCTGCGGCTGCTGTTCGTGCGTGCCTTTCTTTGCCTGCAGGGTTCCTCCCTCCTTCTGCTTCGTCTTGGAAGCCAAGCCAAGCCAAGCACCATCATCATCTGCTTTCTTTTCGCGTGCATTCGCCTTTCTACGAAACCGCATGCTTCTTCCCTAGGGCCGCAGCGCACACACTTTGGTCTTCTCGAATCAATCTATCCCGGGAGGTTTTAAACCGGTCCAAGAAAAAAAAAAC
chr1-3699960	1	3699960	intron	-	-	-	70	0.72	0	27		-3	23	1	-4	6	CAAGCCAAGCCAAGCACCATCATCATCTGCTTTCTTTTCGCGTGCATTCGCCTTTCTACGAAACCGCATGCTTCTTCCCTAGGGCCGCAGCGCACACACTTTGGTCTTCTCGAATCAATCTATCCCGGGAGGTTTTAAACCGGTCCAAGAAAAAAAAAACATCTGAAACGAGTTAGTAACTTTATTTTGCCCAGATACGGGCCTAATCACAATCTGCGCAAATGTATGAGTTGTGTTATGGTCAACTTAGAGGATCACCAACAATATCTTAAATCAGTATCATATATTAAAATATAGTGT
chr1-3701200	1	3701200	intron	-	-	-	41	0.65	13	17		0	16	13	0	4	CTGCTGCAGAAGAAGGGCACGGTCAGGAGAGCACAGTGTACTTTGCTGCTGCAGAATTTTGGTAGTATTTTCTTGGAGTAGGGACGAGCAGAAGCGAAGAAGCTTAGGGGCTTGGGCGCCGCCCGTCTCGTCCCGAACCCACCTAGGGGCTTTGCCTTTGGAATTTGGATGCGCACGCCACGCGCACTCGAGCGAGCCGCCTGACCACCCAGAGACCCAGCCAAAATCGAACCAACCCCGATGCCGCTGGCGGCGGATTCGGGAATCGGAACCCGATGGCTGACAGGAGGGCCCCACGCA
chr1-3701560	1	3701560	intron	-	-	-	66	0.72	5	23		-5	21	23	-5	4	GCCCCAGCCCCACAGGCCACAGGCGCATTATTTTAGCCAGAGCCGCGGTGGGGCCACTGACGCGCGGGCCCCCATGGTACTCTGGCCGTTCATGATGGGGTCCGAGATCGGGAATGGGTTGACGCTAGCGACCCGCTCTCTCACTCGCTTCGCTTCTGTGTCTTGTGTCTGTATTGTGGTATTTTATTTGTAACAGAGGACGACACGTCACACGGTTAAACCACTTTTACGCCGTGCTTTCCTGCTTGCTCTGATAAAATCAATAGAAAATTGACAGAGGATCCCATCCCTAGCAGCGGC
chr1-3708380	1	3708380	intron	-	-	-	159	0.57	0	90		-6	47	8	-6	3	TATATTCGCATAATAAAATTATATTACGATCCATTGTTGAAGCAGAGATCGATTTCCAGCGTCGCCTCTTTTTTTTTTACTAGGACGGCGACACCTCTCAAACTTTGACTTTGGCAACAGGAGCGCGGGAAGGAAGTTGCTGCAGGCAGAGCACAGGCACACACAACATTAGCGTTGCATTGCAGCTTCCATTACTGAGAAAACACACGCACAACAGCACAGACTCGAGGCAGAAGTCATACCTGATAGCAGGAGATAAGCGAGGTGACGAACCCAAAGGCTCCTGTCACTCTCGGAGTG
chr1-3710580	1	3710580	3'-utr/5'-utr	GTGACGGAGCTAGGCTTGG	GAGTTTGGGACGGTTGGTT	93	90	0.58	-3	54		0	19	12	-3	4	GGACGAAGGGGAGGAACCGCGGAAGCCGGCAGCAGCCAACGAAGAGGGCACAGGGCAGCGCAGCACGGGAGCCGGCAGCGGCGGTGGAGCAGCGTGCGTGGAGGGTGACGGAGCTAGGCTTGGCTCGCACAGGCTCGCTACTGGTTGAAACTTGGTGCGCGCCCTCCGACCTACACCCAACCAACCGTCCCAAACTCAACCAAACTCTCCGCGCGCGCAGGCGGCCGCCCTCGGATTGGGCTCCCCTCCCCTCCCGCTCACTCGCCAGTCGCCACCGCTCGCTGCCCACGCGCATGGCGT
chr1-3711520	1	3711520	intron	-	-	-	105	0.51	0	69		3	22	3	0	3	TCCTTCATTTCTGATGCTGTAAAACACTAAGCTTTATTTTAAAGCTGTGAACATCATGGTGTATAAAAAGATCAATTAACATTACATTAACCTCTTAACTAATAAAAATTACAAGTTCTGTAAGAGGATGATAGTGACAACATCTTTTTCTATGGGAACAGTTCTAGAAGAATGTGTAATAATTTGGTTTGGGAGGGACAGTAGATGCTGAATCTTCCCAGTCGACTCTCCTTGAAGATTCCCTCCTATAAACAGTTTTGCATCACATCTCAATATTTAATCTGCTACACTGCATGTATT
chr1-3735120	1	3735120	intergenic	-	-	-	26	0.61	0	14		-3	7	0	-12	4	CGCTGAGGCCGCGCTCAACTTCCCCGGCGCGGCCCTGTCGCGGCCCGTGCCGGCGTCGCGCTCCCCCGACGACATCCGCGCCGCCGCCGCGTCCGCCGCCCGTTCCCAGTCGCCGCAGGTGGGTGGTGAAGCTGCTGCTGCTGCTGGTGGTGGTGGTGGTGGTGCAAGCACGTCGTGGTCCGGTGCCGGTGCCGATGCACAGGGCCCGGCGCCGGAGCGCCGAGCGGGCGACAGGAGCATCGTGGACGAGGACGACGTGTTCCAGGTGCCGCGGCTGCTGGCGGGCATGGCCGAGGGGCT
chr1-3736140	1	3736140	intergenic	-	-	-	159	0.52	0	93		-5	59	7	-5	3	CGTCGGGCGGTGTACGCTACGGTCCGCCGCCCGAACGTGACATGAGCGTCCGCAGGCAGCGGCGGCGCACGGAGCAGTAGATATTATAAGCAAATTATAATGGTCGTCAGGTGGTGGGTTCTTCTCGTCCTCCCGCGTGCCCATGCAGTGCTGCTGCTGGGTTGCAATTGCATGCAGTGTGTACTAGCTAGTTAGCTAGTGATGTGCAGGTATGAACGCCCCTGTGGGCTGTTGTTTTATTTGTCTTCAACCCGATCGAGCTGGCAAGCTGTGAGGGCCCCTGTCGCGGACAAGGGGTAT
chr1-3736360	1	3736360	intergenic	-	-	-	133	0.72	-5	53		0	40	15	-5	5	CCTGTGGGCTGTTGTTTTATTTGTCTTCAACCCGATCGAGCTGGCAAGCTGTGAGGGCCCCTGTCGCGGACAAGGGGTATCTCGACGACGAATGGCGCGCGCAGAGCTGGAGCGCGAGCTTCGAGGAGCACCGCGCCAGCAGGCCCCTGGCCTCACTCACGCGTGCGTGCGTGCGAGTGCGACTGCGTCCCCGGACCGGTAACCGCGCCGAAGGTTCTCTGCGAGGTCAATGCATGCATGCCTCGATCGATCTGTCGCGCCGATGCGCCATTGCTTCGCGAATCGCGACGCGTGCACACG
chr1-3739280	1	3739280	intron	GTCGCATGCATGATTGGAT	ACTGTGACACCCAAGGTGC	82	102	0.66	3	45		0	37	5	0	6	ATTCAGGCTACGTGCAGTACTCCACTGCAGTATCTGTATCTCCTCTCCATAAAGAGTACTAGTAGTAATGTAATTAATGTCCGAATAAAACAAGCCACATCTACTGGCACACTACCACGTCGCATGCATGATTGGATCCGACGATTATTTATTTCATATGAAAAAAACGAACTGTGCACCAGCACCTTGGGTGTCACAGTATGCCTGCCTGCTGCTGCTGCTGATCCTGAATCCCCATTTTCCTGCTCTCTGCTCTTCTGGAAACGCCGGGCCCGCACGCTTCATCCTGACCTGAAGCGA
chr1-3739300	1	3739300	intron	CATGATTGGATCCGACGATTA	AGCAGCAGGCAGGCATAC	90	92	0.56	3	50		0	34	4	0	5	TCCACTGCAGTATCTGTATCTCCTCTCCATAAAGAGTACTAGTAGTAATGTAATTAATGTCCGAATAAAACAAGCCACATCTACTGGCACACTACCACGTCGCATGCATGATTGGATCCGACGATTATTTATTTCATATGAAAAAAACGAACTGTGCACCAGCACCTTGGGTGTCACAGTATGCCTGCCTGCTGCTGCTGCTGATCCTGAATCCCCATTTTCCTGCTCTCTGCTCTTCTGGAAACGCCGGGCCCGCACGCTTCATCCTGACCTGAAGCGAGTGTTTTTTTTCCCTCCCCG
chr1-3739540	1	3739540	intron	ATGCTCTTTTCTTTTTGAGTGAA	GAAGGTGCATGCATGATTGA	89	97	0.79	-4	28		1	24	5	-4	8	GAAACGCCGGGCCCGCACGCTTCATCCTGACCTGAAGCGAGTGTTTTTTTTCCCTCCCCGTGAGGCTTCCATTGTTTTTTCCTCTCCACTTGTCCCTTCCTTTTGTTTTATATGCTCTTTTCTTTTTGAGTGAAAATTAAACTGCTGCAAAAAAAAAAGACAAGCAAATTGGCCACTGTGTCAATCATGCATGCACCTTCTTCTGCAACCAACAGTCTTGCGTTCTTGTATTGTACATTACGTGTACTTACCGCGTGCGTGCAGCAGCTACGATCCATACATGTGCTCCGATAATAAGAT
chr1-3741860	1	3741860	CDS	-	-	-	70	0.57	0	35		-3	29	0	-12	4	AGATCAGACGGTACGACGGCGTTGCGCAGGGAATCGACCCCGTGGACCTCGACGCGCGGTTCACGGCGGCCACCTCGGAGTCCGGGGAGTCCGCCGACGCCAGCACGCGTCTCGCAACCACCACCAGCAGCTCGAGCACGGACACCAGCAGCAGCAGCAGCAGCAGCGCGGAGACAACGGCGCCACAGCACGACGACGAGGAGGCGGAGCACCAGAGCGCCGAGCGCGCGCTCTCGCCCTCGCCCTCGCTCCACTACCAGGCAGACCAAGAAGAGCCCGACGACGAGTACCGCCTGCTCG
chr1-3888980	1	3888980	intergenic	-	-	-	98	0.59	-3	52		-8	31	0	-8	3	ACAACATGCATACCTATAACATGTTTATTAATTGTTACTTAAATGATATGTATATAGTTTTGTTTTGTTTTATTAAAATATGATAGCTCGCGGATTAGCTCATCATTAAATTGACCACAAATCGAATGACAAGCTACGAATATTTCGTTCAGCCGCCCTGCCACCGGTTGCCCGTTGTGGCGGTTCTGGCGGCGCTGGGACGGTGCGCGCAGGTGGCAGTGGCAGTGCGGGGCGGCACCGCACTTGAGACTTGGCTGCACCACGCTGCCGCCGCCGCCGCTAGCGCCGGCTGCCCGACTC
chr1-3889520	1	3889520	promotor	-	-	-	108	0.69	0	43		8	30	11	0	5	TGCACTCTGACACCATCTGAGTGCCTCCCCTGGGCCCTGGGCTAGTGGGCTTGTCTTCCAACGGATACTTGCCCAAAGCTGCATGCCACTACGTGGAGGGCCTGGCTGCCCCCACGGCTCCACCACTCCCGCTCTCTCCCGAGTCCTACTCCTGAGAGGACCTCTGGCTCTATAAAAGCCTCCCATCCTACCCTACCAAGTACCAACTGCCCGAGACAAGAACAACTCCAACTCCCATCTCTCACTACGGCAACACTTTGCGAGCTGAGCCATCAAAGCTCGGGGCGGATGGCGGGGCGG
chr1-3889560	1	3889560	promotor	-	-	-	128	0.59	0	72		-8	31	7	-8	5	GCTAGTGGGCTTGTCTTCCAACGGATACTTGCCCAAAGCTGCATGCCACTACGTGGAGGGCCTGGCTGCCCCCACGGCTCCACCACTCCCGCTCTCTCCCGAGTCCTACTCCTGAGAGGACCTCTGGCTCTATAAAAGCCTCCCATCCTACCCTACCAAGTACCAACTGCCCGAGACAAGAACAACTCCAACTCCCATCTCTCACTACGGCAACACTTTGCGAGCTGAGCCATCAAAGCTCGGGGCGGATGGCGGGGCGGCGGCAGATCAAGAAGGAGTGGGTGCAGGCGGCGGCGGACG
chr1-3890160	1	3890160	intergenic	GCACTGCAGAGGGAGCGT	CTCGTCCAGAGCTTCTTGCT	88	147	0.61	0	75		4	46	4	0	3	CATCGGTCGTCGTGAACCAAACAGAATGCCGTTGCTGACTTGCTGCGGTGTCGTCAAGCCCCCTCTGCATGATGCCGCGTACGTACTAATACGGTGTGCAGACTGCACTGCAGAGGGAGCGTAGCGATGCAAGAGGACGCCATGTACTGTTAAGTATGCGTGAACAGCGTGTAGCAAGAAGCTCTGGACGAGGCCTCCAGCCTCCTGTGTGTAAATTGTAAGGGACGCCGCGCTAGTGCTTCAAGTGAATGAAGAGATAAAATTGTTGGCTTATTTTTTTATGCTTCAGTAGCTCAACCT
chr1-3890460	1	3890460	3'-end	GCAAGTCCCAACGGTCCT	AGAACAGTCCCTGCCCCC	95	102	0.62	-1	54		7	24	7	-6	4	CGTTCACTAGTACCTCTTGCCCCTGCTTTCATCGACGAGGGTGGTACCGTCCATCTCGCCGGGGCGGCGACACGTAGCACGGGCCGGCCGGTGAGCTGATGCCACGCAAGTCCCAACGGTCCTTGGCCGGTTCGTCTGCTTCCAGTCCAGGGCTCTTCCTCCCAATCCCAAAGCGATACGTGGGGGGCAGGGACTGTTCTATCTACGGTCGTCTCGTCAGTGGTGTCTGGTGTGGTGCTGGGCTGGGCATCGGACCGTTGGTGTCTTGGAGACCGTTAGAACAGTCTCAACATAAGAAAC
chr1-3955180	1	3955180	intergenic	CACAGGATCACCTATTCACCC	GAGCTTTCTTGAAGGGTCCA	88	50	0.61	0	31		71	2	71	-8	18	GATCTTTTGTGGTATTGTGTTTTGTTGAGACTCATCTCTAGCCACTTGGCGATTGTTGTGCTAACACTTAACAAGTTTTTGTGGCTATAAGTTTAAGTTTCACAGGATCACCTATTCACCCCCCCTCTAGGTGCTCTCACCGTTCGCATGCTGGTGACTGGATATGATTGGACCCTTCAAGAAAGCTCAAGGAGGATACACTCATGTACTAGTTGCTATTGACAAATTCACTAAATGGATAGAGTTCAAACCCATTGCTTCTCTAACCTCAGCTAAGGCGGTGGAATTCATACAAGACAT
chr1-4020360	1	4020360	intron	-	-	-	34	0.72	1	14		4	9	5	-1	5	AAATTATAACATTGACCCAAAGTGCATTGGACGTTTGGAAGTTGGCAGTGAAACAGTAATAGACAAGAGCAAGTCTATAAAGACATGGCTGATGCAGATATTTGAGGTTTGTTTCTTTCATTAAAAAAAACGATCTTTTTTTTTAAAAAATATTTGAAGCGTTTATTCATGATCCAGTGATCCATGCATAATTTCGAATTGAGCTACAGTTCTGTCAGCTTCATTTGAATTCAGGAATCTGGCAATACTGATATTGAAGGAGTGGACTCCTCAAATGCGTGCTATGGTGGAACAGCTGCA
chr1-4022140	1	4022140	intron	-	-	-	114	0.52	0	76		3	21	4	-2	7	TTTCGTATGGCAGTGGGTTGACATCAACAATGTTCTCTTTCAAGATTAATGAAGGCCATCACCCTTTCAGCTTGCTAAACATTGCAAACATAATGGATGTTTCCAAGAAATTGAAGGCAAGACATGTGGTAAGTATTATCGATTTTTTTCCAAAAAAAATTCTCCAATTATTATCACTGAAGTCCACTGCGTTTAACATAAAGTGGTTTGGATTAGGTTGCTATAATATAGTTCAATTGCTGCATTGGTCTATCCCCATGAACCTTAAGATTGGTACGAATCCGCTGGTCTGTTCCATGC
chr1-4038740	1	4038740	intron	ACGTGTGGCCCTATACCAAG	AAGGTGCCTGAGCGTGAA	85	57	0.51	-3	32		0	24	110	-3	3	CACAGCCCGAGCTTCATGCAGCATACATTTGGCGCCATGTAGGTGGAGGAGTGCCATACCTTGCACTGGAGCAACCTATCATGCAGTAGAGCTCAGATTAGGATCACTCTAAAACGTGTGGCCCTATACCAAGCCATCATATGTAGTATAGCCATATATGAAAGGGTCATGCAATGTCGTTTCACGCTCAGGCACCTTTCCAGACTTTTACAGTGGGAAATTACATGATTATGGATGACTGGTGATTAGTCTATTCTAATTGAAGTTCTGAAGAGCAAGAAAGACTCGTATAGCTGTCAT
chr1-4040380	1	4040380	3'-end/3'-utr/5'-utr	ACTGGGCTTGGGCCACTA	ACGCATCGGAAGAGCGAC	78	97	0.52	0	58		4	33	4	-1	4	GAAGCTTTGTTCTGGCGCTGCTGGCCGGCGCCTCCTGCCGCGGGATCCATGGCTGCTGCTCGCCTCTTGCGGTTCGGTGGCATTCAGGGAGACGGAGAAGGCTGACTGGGCCGAGCCCTCGACTGGGCTTGGGCCACTAGGTCCAATGCATTTTTGCAAAAAGAGCCCCCGAAACAAATGGGTCGCTCTTCCGATGCGTCCGTCCATCGTCGTCGATGGGGTTCTGCTCCTTCCGCGGCCTCGCCTCCCCTTTCGTCGGATATCACCTGTCGCGCGCCCTACTAGAATACTAATCCGGAC
chr1-4040800	1	4040800	3'-utr/5'-utr/promotor	-	-	-	121	0.66	0	48		3	39	3	0	3	CGTGGCGTTGCTCCGCAACGGATGAATCAATCAGTGGGGAGACAGGTGCTTGCTCCCGGTTCCTGGTAGCGGCGGAACTCGGAGGTTCGCCCGGTGGGCGTCTACAGGTGATTATCTCGTTCTATCGACGTCCGGTTCCCCTTATTTCGGATTCCTGCTGCTACTACGGTGCTTGCGAGATTTATCAGATTGATTAATTAAATGACGGTTGTTTCACTAACATATTTGAGCTACTCCTTCGAAATGCGCTTAGGCTCCGTTTGGATGTAGACATCCATAGAATTGAAATGGATCCAAATA
chr1-4045940	1	4045940	3'-utr/5'-utr	-	-	-	153	0.53	-4	98		2	28	2	-4	3	GTCCCCGGCGGAGCCATGCACCAACCAAGAGACGCTCTCGTCGTCGTCCTGCACGGGCATCGTCTGCCTCGATCCGATGGCACGGGGTTCCGCGGCCTCGTCTCACTGACTCCTCTTCCCCCTCCCGCGCATGGTGGTGCATGCATCCTCTCTTTGTCGTGTCGTGTGTACCCGGTTCGTCGCCCCGCGGATCGGCCGCTTCCGCTCCCTGAATTGCTTGCTGTACCGGGATATATGGGCTCTCAAGGCCCAACGTGCTTTGCAAACTAGTAGTGTTCATTTACCTTAACTATTTGTTTC
chr1-4047920	1	4047920	intergenic	GAGACCCTTTTCACGGACC	CCTTCTTGTCTTATTCTCACACGA	86	106	0.57	-3	62		0	27	0	-3	3	ACCCGTTTGGTTGTGGTAAACTTTTGGCGGATGCCGTCAGCAATGGATCGCGATGTGACCTTTCCGTCCCTGAAACAAAAAATAAATAAAATAAAATACGGAGACCCTTTTCACGGACCCAGTGCCTTTTCTCACGAGAGTGGACAAAAAACAAGGTTCCATTCGTGTGAGAATAAGACAAGAAGGGTGTTAAATATAAACATGCCATTTTAAGTTTTATTAAATATATAGAGGGGTGACATTTTTCTAAGCCATGTCCTAATGAAGCACAAGGCTGGATACTAAGTTTCAGTCCTAGCA
chr1-4052380	1	4052380	3'-end	-	-	-	70	0.51	0	39		11	30	11	-1	3	CGGGGACGCGTCTTTCCGTGAATGGCGCGACCTCGCCATAGTCTCTGGCCCTCTCCTCTCGCTATTACTCCTGTGACGTTTCCTGGCTGGCAGCAATGGCGATCGAGTGGAGTCAGCAGCGGCCCAGCAGGGCAGCAACGGCCGTCGTCGTCTTCTTTGGAGCCCCAGCTCCAACAAAGCGAGCTCGGTTTGCCGTTGGGACTTGGGTGGGAGTGGAAAGACAGACAGTGCCGTGGTAGTGGTACTGAGTGAGATCAAATCAAAAGCCTATGGCTCCAGCCCAGACGCGTTGGCATCCTG
chr1-4055400	1	4055400	3'-utr/5'-utr	-	-	-	65	0.63	0	34		4	17	8	-5	4	AAGCAGCCGCCTTGGCGTTTGGTGCTCGGTAGCGCCGAATCGATTTGAAGCGAGGGAGCAGGGTGCGGGGAGGGAAGTGGCGTGGCAACAACGGAGGGGGTGCCGGGGGTTTATGTAGGGTGGTGGCAGGCAGCGGCAGTGTGCGCCGGGTGGGGGGAGTGAGTGAGTGAGTGATGGGCAGGCAGCGCAGAGCACTGGCGGTGAGCTGGCGAGCAGAATCGAAGCAGGGGGGGAGGAGGAGGAAGAGGACTACTGGGCCGATTTTGAATTTCCATTTGGTATATGGCGATGCTGATGGCA
chr1-4055540	1	4055540	promotor	-	-	-	110	0.53	0	64		4	39	4	-15	3	GTGCGCCGGGTGGGGGGAGTGAGTGAGTGAGTGATGGGCAGGCAGCGCAGAGCACTGGCGGTGAGCTGGCGAGCAGAATCGAAGCAGGGGGGGAGGAGGAGGAAGAGGACTACTGGGCCGATTTTGAATTTCCATTTGGTATATGGCGATGCTGATGGCACTGGCGTTTACTGTTTCCCCCGTCCCCGGGTGGGCGGTGGCCAAGGCGGCCGTTGGATCGGCCGGAAAACGACGTGTCGAGCGGTGCTGTTTGCCGGGGGGTCCTTGTTCGTGTAGAAAGCCTGGGGCTGCTTCCCGGTC
chr1-4055840	1	4055840	promotor	-	-	-	174	0.51	8	90		0	82	8	0	3	CGGCGAGGTCCATGGATTTAGCGTGGCCGTGGCTTCGCGTCACGCTCCTCCATTCATTTCTCACGCCTTTTTCTTTTTTTATCTGTTTGCCTCATGTGCTGTACGGCATTGCTCTCGTCCCTGAAGCAACACTCAACGTAGTGGCGTAGAGTAACTCCATCAGTTTACGGCAGAGGCAGGGTAAAACTTCTTTTTAAGAATGGTGATATATATGGGTCCTCGTGAAAGTACAAAGCGTACGCACTGATGCTCTCTCACTCTCTATGTTTTTGTGTGTGTGACAGAAGTCAGTCACAGAAT
chr1-4056040	1	4056040	intergenic	GCTATCCGGGCGAAAGTC	AAAAATGGCCTTGGCTCTCT	87	129	0.53	3	68		0	57	12	0	4	TGGTGATATATATGGGTCCTCGTGAAAGTACAAAGCGTACGCACTGATGCTCTCTCACTCTCTATGTTTTTGTGTGTGTGACAGAAGTCAGTCACAGAATGCTGCTATCCGGGCGAAAGTCAGGGTGGTTGGTGCTTGCAACAGAAGGAGCCACACACGGACACGGACACAGAGAGCCAAGGCCATTTTTGAGCGGCGGCATCATTCGAACCCGCGTCGTCCCCTCCTCTCCCTGCCCGTGGGTCGCTGACCGCTGCTCGGCCGCCACTCTTGCGTTGCGCCACGCGTGAGCTGGACGGA
chr1-4057040	1	4057040	intergenic	CCACCCACCCACCACTGT	CACGTCAAGATGTTGGAGGA	93	149	0.69	0	64		-6	41	2	-8	4	TCTTTTTTATGTAGATCACAAATCAAGCTGTAGATACAGTTTAGTTTAAAATAATGATTAAAAAAGGTCTATCTGTGGGTGTTTTTTTCAGACACGTAGTACGCCCACCCACCCACCACTGTTCTTCGAAGAGGGCGATCGAGGGGCCTGTATGGCTCTGCCTTGTTCAGTACGTACTCCTCCAACATCTTGACGTGGAAACGAGGATTCCGATGCGTCCTCTGCGGCAGCAAAGAAACGTTTTTCGGGAGGCACGCACCACCGCACCGGATAGATTATGCTCTCTTGGGGCTTTACTGG
chr1-4057180	1	4057180	intergenic	-	-	-	74	0.56	3	35		0	34	3	-1	3	GAGGGGCCTGTATGGCTCTGCCTTGTTCAGTACGTACTCCTCCAACATCTTGACGTGGAAACGAGGATTCCGATGCGTCCTCTGCGGCAGCAAAGAAACGTTTTTCGGGAGGCACGCACCACCGCACCGGATAGATTATGCTCTCTTGGGGCTTTACTGGCAGGCAGGCACCACAATCTTGTCGAATAATCTAATCCTCCCCATGCCATGATAATCGGTCTTGGTTTCCTACTATGTCTCCGTTCCGCTGTCTGGAAATGATACGCCGAGAACCCTTTTGGCTCGTCCACCAAACCCTTG
chr1-4057540	1	4057540	intergenic	-	-	-	113	0.53	0	56		-5	54	6	-5	3	GTCGAGCTCGAGCGGCAGCGCACCATCTCCATGTGTAGCGGATGCGGCCGCCCCACTTTCCACTGCCTCGGCACGGCCGATCTCTTTGTTGGCTTCCATTCCAAGCAGCGCACGAACCACCTCGGTGGCAGCACGACAGGACAGGGGCACAGGCACGGGCGCGCACGCACTCCCTCGGTTCGCCCTCCCGCGCGCCGCGGGGTTCCGTTCCGTTCCGCCGGCCCGGCCGGCCGGTCGCGCACAGGCAGAAGCGTCGCTCCACAGTCCACGCGCTGTACTCGACGCCATTGGTCTGCGAGC
chr1-4057720	1	4057720	intergenic	-	-	-	103	0.56	-8	52		0	43	5	-8	3	CGCCCTCCCGCGCGCCGCGGGGTTCCGTTCCGTTCCGCCGGCCCGGCCGGCCGGTCGCGCACAGGCAGAAGCGTCGCTCCACAGTCCACGCGCTGTACTCGACGCCATTGGTCTGCGAGCCATGGCAGCCCGATTGGGTACCGCGCGTGGTGCCGTGGTTGAGGCGTCGCGCTGTGGCCTGTGGCGTTGGTTGGCAGCTGGCCGAGCGCGCGCACGCTTTGGCCCAGCCATGGCCCATGCTGTTCTGCCATCTTCAATTCCCCCCCACGCCTGATGCAGCCATGCGCGCAGGCTGCTGCC
chr1-4057880	1	4057880	intergenic	-	-	-	152	0.57	0	72		-4	67	0	-8	3	GAGGCGTCGCGCTGTGGCCTGTGGCGTTGGTTGGCAGCTGGCCGAGCGCGCGCACGCTTTGGCCCAGCCATGGCCCATGCTGTTCTGCCATCTTCAATTCCCCCCCACGCCTGATGCAGCCATGCGCGCAGGCTGCTGCCTGCCTGCCTGCTTGCCTACCTGACTGAACCAGACGCACACGGTGACACGACGACGACACAGCAGGTGTGCATTTTGCGCACGCAGCGCTGACTGCTCTGAGGCTATCCGCAACCGTTACCCCTAAATATTTCCCCCTATATCACTTTTTCTCTCTATTTT
chr1-4059140	1	4059140	intergenic	TTTCGGCTGATGATTAGATTG	ACAAGCACAATGCCCAAAAC	96	128	0.65	0	65		6	34	13	0	6	GAATTATATGTATGTTTGCGCTCCAGTAAGTAGCCTCGTTTGTTTATTCTGTTCTATATATTTATTATGTAATGTGCACGCTGTTGAGCTGACTGATCAGCTTTCGGCTGATGATTAGATTGGCCGGATGGGAATACAGAAAACTCATGGTGACTCGTACCACCAGCAGCAGACCCCGTTTTGGGCATTGTGCTTGTGCGCGTACTGTGTCATGGTCACGGCCCCATGCACGGCGTCCACGCGCATGAGGTACGAGGCCCCCTCTCTCCGTGGTCAAAAGTCAAAACCAGCCAAAAGTAT
chr1-4059660	1	4059660	intergenic	-	-	-	39	0.56	0	22		12	13	15	0	3	GCCGATTGCCGTGACGACGACCCGACGCCCACCCCGGTATCCGCCGCCATTATCATTCGCCCGCGCCGGATCATCCCAAACGACTGACCACCAATCATATAAGGCATGCAGGTCCCAGCTTTGCCGCGCCGCCGGCGGTCCGGGGGCTGACGACGTCGACGTGCCAGGTGCCGATGTAATCCACGCGCGCGGGATCCGAGCCACGGCCCACGGTCCACGGATGCGCGCGCATCCGAATCCGGAGCGTGTGGTCCGTCGACGGGTGCATGCAGCGGGGTGCGTTCAATGGGGGACGTACGG
chr1-4059680	1	4059680	intergenic	-	-	-	32	0.7	0	12		12	10	15	0	4	CCCGACGCCCACCCCGGTATCCGCCGCCATTATCATTCGCCCGCGCCGGATCATCCCAAACGACTGACCACCAATCATATAAGGCATGCAGGTCCCAGCTTTGCCGCGCCGCCGGCGGTCCGGGGGCTGACGACGTCGACGTGCCAGGTGCCGATGTAATCCACGCGCGCGGGATCCGAGCCACGGCCCACGGTCCACGGATGCGCGCGCATCCGAATCCGGAGCGTGTGGTCCGTCGACGGGTGCATGCAGCGGGGTGCGTTCAATGGGGGACGTACGGGTGGCCCGGAGTCCGGTGCG
chr1-4060220	1	4060220	intergenic	-	-	-	158	0.68	0	68		4	47	4	0	4	TCGAGTCCACGTGGGAGATGACCGAATGGCAGCCTGCCAGCCATATGATATGCCGACGCACTGACGCAGAATCCTCGCATTTGCTCCGGCTGGGTGGATAGGACAGACAGCCACGCGAAGCAATGCACCCATGCTCGGCGACGGCGAGAGAGAAGGGAAGCGGCGGCAACGCGCGCGGGTGAATTATGATATGACGTGCACGGCATGTACTAGCTACGTACGTACCGACGACGTGCTACTACCCTATAGGCTATAGCATAGTACTAGTACAATATACGAGTAGTGCCGTCGGAAAGCGTC
chr1-4060460	1	4060460	intergenic	-	-	-	147	0.59	7	67		0	66	11	-4	5	ACCCTATAGGCTATAGCATAGTACTAGTACAATATACGAGTAGTGCCGTCGGAAAGCGTCTACTCCTGGGAACGTACGTACAGAGGGAAACGACTCTTCCTCCTCCCCGAAAGCACTGCTGTAAGCTGGGTAACATGCCATGCATGGCCCATGACCATGAATGAGCACGAGTTTCACGTACTACACGTACGCGCGGTGAAAAAAAGTAAAGAACCACGTAAAAGGCGAGGCCGATGATGACGACGAGCGATGGATGCGCATCTCCACGCGCCTGTCGTGGCCTGAAAAGCTGTGACTATT
chr1-4060640	1	4060640	intergenic	-	-	-	112	0.69	-7	58		-3	14	5	-8	11	CTACACGTACGCGCGGTGAAAAAAAGTAAAGAACCACGTAAAAGGCGAGGCCGATGATGACGACGAGCGATGGATGCGCATCTCCACGCGCCTGTCGTGGCCTGAAAAGCTGTGACTATTTTTCTACTCGATCTCCAGTTTTCTTTTTTTTTTTTTAGGATGCATGATGGCAAACGGCAGTACTTTTGTCTGTGTGTCAAAAAGACGCGCGCCACTGTCGTCAAGCATGCACGTACGCGCGCCCGGGCTGATCGGCAGCTTCCGGGTGCCGGGGGCCACCGCGATTGGATAGGGTAGTAG
chr1-4061800	1	4061800	3'-utr/5'-utr	-	-	-	92	0.65	2	42		-8	28	12	-8	4	AGCCATTGCATGGCAAGTATTATGTTGGAACAAGAATCATAGCTTGAAATCCTGCGGACACAATACCAAAAAAAAAACACTGTAGAAGGAGTAGAACCCATTATAAATTAAAACCAAGCGAACATGCTTAACAAAAAACAAAAAAGCTAAAACAAATAGGCCCTTAGTTTTTATGTTGGAAGACATGTTTAGTCCCTTTCTCTACTAAAAGCTGAGGGCTGTTTCTAAAAAAAAAAAGGGGGGGGGGGGGGGCACTGCTCGGTACTCGCTGTAGCAACAAAGTTCAATCTTGTAGACTCG
chr1-4064680	1	4064680	intron	GTCCAGGGGTCACCCAAA	TGGATCATAATGAAGAGCCAAA	82	121	0.8	-7	38		0	26	6	-8	9	TTTATGATTTATGACTATCAGCTTCGTTCTGGGTCTATCACTCGACATGCAACTTCTGTACTCAGATTGGCCTGATTCGGGGTATGGGCGGCCAATGATGGTCCAGGGGTCACCCAAAGGTACTGATGGTGCAATTAATGACAGACTTTTTTTTCTTTTTTTTGGCTCTTCATTATGATCCACTTCAAAATTTTGTCTTTGCGGGGTATTGGTTGCTATCACTGTATAAGAGTCATCACAACTCATCACTGCTTGTGGAGAACTCATCCTCTCTAATCTATCATAAAAATGTTCAAAACA
chr1-4134240	1	4134240	intergenic	-	-	-	154	0.52	0	81		-8	70	1	-12	4	GTTGGTCCATGAGCTTCCTTTTTTCAGCGACACACACCAGTATATCATATATGTCCCTTTCTCATGTCTCTGTGGCTAGATTTATGCTTATGACTCATGGTTTAACAGACATAACTTTGAAACTATTTTTGTTGTGTGTATGTGTGTGTGTGCTACTGTGCTTTAGCAGGGTCCTTATCCCTTTTCTTTTTCTTAAAATAATGATACCCAGCTCTCCTGCATGTTCAAGATTTTTTTGCCTTGTCAATTTGTGTCCTGGTGTTGGCGTTTGTCACACGTGAAGTGACTCTATCCTACTAC
chr1-4241500	1	4241500	intergenic	-	-	-	119	0.54	0	68		4	43	5	0	3	CCGCCCCCCACTCTCCGCTCTGGCGTCGTCACTGGTTCCTTGACCCCTGTGCGGGTCGGTCGGTGGTGCTAGGGTCAGCAGTTGTCTGGTGTCTGTAGCCTCTCTGGCTATCCGTTCTTTGGTGTGAAATGGAATTCCAATCGTGTGGGAATGGATCTCTGTTCGATTGTTCAATTGGCCCATATTCCATCTTTGGATCTTAGTTTTGCACTAATGGCGCAAGCCTTTTCGAAAACCAATGCTCTGAACTGCACTCTGTCTGGCTTATTTTGGAGCTGTCTGAATCTGGTTCGAAATTGG
chr1-4241900	1	4241900	3'-end	GGTAGCGATCCCGACGAT	ATACCAGCGGCGAGGGTT	90	53	0.52	0	33		31	16	32	0	3	TCGTGAAAGGGGGTGCAGCGTGGCGTTCCACGGGCTTAGAATATCCTGTTCCCTGGACGCGGTCCTTTCCATGTCACTTCTCGCCTGGCGGCCGCTGCGGCGGTAGCGATCCCGACGATTTTGTTGTTAGCGATGGGACTAGAGGCCAGGCGGGCCACTGCGCCAGTGGTCGCAACCCTCGCCGCTGGTATGGCTGTGCCCCCGCCTTCGATCGGCTGCCTTCGCGTTGGCGGCAGCCGGCAGCTGGTCCCCCAACCTCCACCCCCCAACTGATTTGCTTGCTCTCCACAAGGCCCACCT
chr1-4247080	1	4247080	intergenic	-	-	-	153	0.54	0	96		4	36	6	-2	5	GCATCCAGAGCTGGCATGTCCATGCGCTGTTGGCAACAACGGAAATCTCGGTGGTGGCCCAGCTCCTCGAGCAAGTTTTCTGGAAAGCAGATTTCACTGGTGAGGACATTTTTCCACTCGATCAGCGTCGTACGTGGCTTGAGTTACACGTATATATATCTCTGACAAAATACGAAATATATCACTTATCAGGTCCTTCTGGTATTAGTAATAATTAAGTTTGTCTGGCAATAGGGCTCAACTGACCTGTGTCTTGATGACATTGTTTCGACAGGTGAGCTGATCGAGCGCGCTTTTGCC
chr1-4247100	1	4247100	intergenic	-	-	-	151	0.52	0	98		4	33	6	-2	4	CATGCGCTGTTGGCAACAACGGAAATCTCGGTGGTGGCCCAGCTCCTCGAGCAAGTTTTCTGGAAAGCAGATTTCACTGGTGAGGACATTTTTCCACTCGATCAGCGTCGTACGTGGCTTGAGTTACACGTATATATATCTCTGACAAAATACGAAATATATCACTTATCAGGTCCTTCTGGTATTAGTAATAATTAAGTTTGTCTGGCAATAGGGCTCAACTGACCTGTGTCTTGATGACATTGTTTCGACAGGTGAGCTGATCGAGCGCGCTTTTGCCGTCATGGATGCAGCCATTTC
chr1-4247280	1	4247280	intergenic	-	-	-	136	0.53	0	69		-3	62	8	-3	3	GGTATTAGTAATAATTAAGTTTGTCTGGCAATAGGGCTCAACTGACCTGTGTCTTGATGACATTGTTTCGACAGGTGAGCTGATCGAGCGCGCTTTTGCCGTCATGGATGCAGCCATTTCTGTTGCAGCGACCAGTAACAGTAAGCATATATATGGCCATTATTCAGCACATATGCACCCTCCAGTTCTCTAGCATGAACATGAAAACATGGGGGACAGAAGAACAAGCAAACTTTAGTCCGAGTCAGTTGCTACGCTCAGTGTTGGGACAGTGAATCCTGGCAAAAGTATACAGTACAT
chr1-4247580	1	4247580	intergenic	-	-	-	113	0.83	-6	33		-1	19	5	-6	10	TGGACATGCATGGATTAGCTGCTAATCACGCAGGCACAAGCATCGAGGCATGCATGCAGCCACCACCCCCGGACCCCGGCAAATCTACATCGGGGCTCGTGTCTGAACGTGACGTAAACCGTCAAAGGGAAGTCGCGGGGCAACAAAAAAAAAAAGCGCGGGAATCGAGTACCAACCTTGGGGCCCTCACCCTTTCCAACGGGAGCTGACTCGGCATCGCTCTGGTGGCCCACAAAGCGCCCAATAGCCATCCATCCTACACAGTCCTGCGGCTATACACCAGCTCGCTTTGGCTGCCAA
chr1-4251400	1	4251400	intron	-	-	-	149	0.54	0	92		-4	36	0	-4	3	GAAGAGAAGAGGCAGGTAGAGAACCTTAGAGGTGTGCGGCTTCACAACAATGACCTAGGAGAGGTAACTAGCTAATCCACTGTGGATGTGGATGTGGATTGGATGTGAATATGTGATGCTTTACACATTGCTGCCTCTCACCTACTCGTATACGTGCTCACTGGTTTCTCTGATGGCGCAGATTGTTGTACAAGGAGATGAAAGCAATCCAACGGACTGCATCACACAATACCCCATATCAGATTATTCTGCTGACAATTTAGGTATACATATATATGAAAAGAAATTTCGGGGTGCAAC
chr1-4304480	1	4304480	intergenic	-	-	-	44	0.52	0	23		10	20	12	0	3	TTAATTATAAAACTAATTACACATATAAAAGACTAAAAAAATAAGGCAAATTTATTAAATCTAATGAAAGTCTATATTTAATATTTATAATTAATGTTCAAACATTTGATGTGACATTAACTAAACTTTAGTCAGGAAATCAAACGCTAACTGACGAGAAGGGGACGTATTCAGATTGGACTATACTTTTATACCGTTAGATAGTTAAAGAGGTAAAAAAATGAATATTTTTTTTGTTTTTTTAATATTTCTATAGATATAAATTATAATCTCTAACGATAAAACCCGGTAAATTTGGCA
chr1-4304560	1	4304560	intergenic	-	-	-	35	0.69	0	17		-9	6	1	-9	5	ATATTTATAATTAATGTTCAAACATTTGATGTGACATTAACTAAACTTTAGTCAGGAAATCAAACGCTAACTGACGAGAAGGGGACGTATTCAGATTGGACTATACTTTTATACCGTTAGATAGTTAAAGAGGTAAAAAAATGAATATTTTTTTTGTTTTTTTAATATTTCTATAGATATAAATTATAATCTCTAACGATAAAACCCGGTAAATTTGGCACTTCGACTATTGGAGGTGTCTGGAACTGTTCCAGTTCCAGAAAAAAAAATGTGAAGATAGAGTTTTAAAAATTTAGAATA
chr1-4304680	1	4304680	intergenic	-	-	-	27	0.77	14	8		0	8	14	-1	7	ATAGTTAAAGAGGTAAAAAAATGAATATTTTTTTTGTTTTTTTAATATTTCTATAGATATAAATTATAATCTCTAACGATAAAACCCGGTAAATTTGGCACTTCGACTATTGGAGGTGTCTGGAACTGTTCCAGTTCCAGAAAAAAAAATGTGAAGATAGAGTTTTAAAAATTTAGAATACATTTAGATAATTCATTTTATTTTATTTTTAGATATAAAATATTTTTTTAATTATTATAAACTTTCCACGCTAGAGCAGTCCCAACCCAAACATGTTATCAAAATTTTGACTCCTTACCT
chr1-4305460	1	4305460	promotor	GGGGAGGATAATTGCATACC	CATGGAGTACACCTCAGGTCA	90	110	0.6	0	60		4	32	8	0	6	TTCATCGGAAGCAAAAGCTGTTTGTTTGGCTTTAATCCAAAATGGTTTCTACTGGCTTTAATCCAAAGCGAACAATTGCAATATATTTCTTAAGTTAGTGGGGGAGGATAATTGCATACCCGTAACAGCATACATGCGTTTACATTGAGTTTTTTCTCTCTCTTCTTGTTGACCTGAGGTGTACTCCATGCATTGTTCATGAATGGTAGTGGCGAGCAAGGTCAAAAGGTAGAGGCTGAAAGCCGCAAGCCATGCACCGCAATGCACCAGCACGCAGCACATGCATTGCCCGCCAATTCA
chr1-4305720	1	4305720	3'-end	GGCTCTCGTAGCAGAGGAGT	GAAGAACTGATGGCCTGGTC	87	116	0.77	0	45		15	22	20	-5	9	AATGCACCAGCACGCAGCACATGCATTGCCCGCCAATTCACAGTCACAGGAACGAGGAATCCTACCAATTCCGCGTCGTGACAAGAAAAGCTTCCCAACATCTCTGTCACGGGCTCTCGTAGCAGAGGAGTACCACTCAGCGTCTCACTCCTTCCCCTTCCCTTCCCTTCCCTTCAGGGACCAGGCCATCAGTTCTTCACGAGCTGGGAAGAGCTCGTGAGCCGTGCATTGAAGGCAATGGCCGCTGTTCGTAGATGCTGCCTGCTGGCCGCGGTGCTGCTGTGGTCGGCGCTCGCTTCA
chr1-4305880	1	4305880	3'-end/CDS	-	-	-	50	0.57	0	25		-12	21	0	-12	3	CCTTCCCTTCCCTTCAGGGACCAGGCCATCAGTTCTTCACGAGCTGGGAAGAGCTCGTGAGCCGTGCATTGAAGGCAATGGCCGCTGTTCGTAGATGCTGCCTGCTGGCCGCGGTGCTGCTGTGGTCGGCGCTCGCTTCAGCGGCCACGGCCGCGCCGGCGCCTGTGGTGGCCGGGCCGGTGTCCAGGGTGGAGGACGCCACCATGTTCCGGATATACTACGGTCAGAGCTTCAAGGTCATCAAGAACTCCGGCGATGGCAAGAGCTACCTTCTCATGCAGGTAGGTCTCGTTCGGAGAC
chr1-4307460	1	4307460	3'-utr/5'-utr/intron	-	-	-	59	0.78	-4	17		0	16	0	-5	6	CACGCCATTGCAGGTAAAGACAAACTACCTGTGCTTAAGCAAAGTAGCTGCAAACCTTGGCACAAGATTCAAGCCTGTAGTAGCGTGGATTGAATTCACACAGGTATGCAGCTGCAAACCAGTAAAATGGTAACTTCCTCATCCAAAGTAACTTTTTTTTTAAAAAAAATGCATGCTTAGTAATCATTAAGCCTTCTCCATCTACTGTTGTAGGGAATGTGGACATTTGTTAAAGAAAGTTACATCTTACAGGTAACACGTCGCGCTTTCTATTGAAGACTCAAAGAGTAGCACTCAAAT
chr1-4314020	1	4314020	promotor	AGGACTGCTGCTGTGCTGT	CTTGCGATGCGTGAAAAG	78	160	0.62	-1	78		22	52	22	-1	3	TGCGCCACCGAGGAGTTTTGTTGGGAATCATGACACCAACTTTCACCACAACAACATGTTCGTTTCACTTTAATCTATACTAGCTTGGGTGAGAGGAGAGAGGACTGCTGCTGTGCTGTGCTGAGAGGAGAGCGGATTTTGCTCTTCGCGTCCAAGCTAGCTTTTCACGCATCGCAAGGAGGCGCAGCTGATGGCCGTGAAACCCGGAGAGGGGCTTAAACCCCAGCGCCTTTTAACTAGAAGTAATTAGTTTTTATTATTTCTATATTATTGTGTCTCTATAAATTATAGTTTATAAAT
chr1-4352520	1	4352520	intergenic	-	-	-	50	0.58	0	29		6	12	8	0	4	TGGTCATCTTATGATCTCAGCATCTTACCTACCCTAACCACTGATGTCGGACGTGGCGCGTGCGCTGGCTGTGTGCAGGAGGCATATGGCAAGGGAGATGCATGAGCATGGGGGACTGGTGTTACTCAATTGTAGCCTATCTAACATACCCCTTTATATGCTCTCTCTCTTTGTTCTATGCCACAAAGATGGTCATTAAGAAAATAGAGTTATTTAGGAAAAGACTCCTTTGGAATGGTGGAGGAGAATCTAAGAAGTATCACCTGGTGAATTGGGACACTGTTTGTGCTCCTAAGATCC
chr1-4352540	1	4352540	intergenic	-	-	-	52	0.56	0	32		6	10	8	0	5	CATCTTACCTACCCTAACCACTGATGTCGGACGTGGCGCGTGCGCTGGCTGTGTGCAGGAGGCATATGGCAAGGGAGATGCATGAGCATGGGGGACTGGTGTTACTCAATTGTAGCCTATCTAACATACCCCTTTATATGCTCTCTCTCTTTGTTCTATGCCACAAAGATGGTCATTAAGAAAATAGAGTTATTTAGGAAAAGACTCCTTTGGAATGGTGGAGGAGAATCTAAGAAGTATCACCTGGTGAATTGGGACACTGTTTGTGCTCCTAAGATCCATGGGGGCCTTGGAGTGCTG
chr1-4353320	1	4353320	intergenic	-	-	-	102	0.52	-4	52		0	48	0	-4	3	TCGCTAATGTTATATTCCTTTGTTGTTTTTTGATGGTATCCTAGTGCATGATCCAGACATAGACGCAAAAAAAGATGCCAGAGGTAGGAAGCCACCTCATCAGAAGAATGGTTAAAGGTATTTTCTGTCAGGCCTTTGGATGGGCGTTCGTGGACAGACGGATCAAGATGGCTTGAAAAAGGTTGAAGATTGTGGAATCGGTCCTCTCTTAAGTCGGGTTCCTGGTAGTGTCTCTTTTGCTTTGATCATGTCGTTTTAGGTTCCGTTCGTTAGAGGGTTTGTTTAGCCCTCTTTCTGTTG
chr1-4353900	1	4353900	3'-utr/5'-utr	-	-	-	94	0.53	-5	52		0	38	1	-5	4	CACGCGGATAAGTTCTTTGAATAGGAGCGCTGGAGTTGGGGCCTCTCATTATGTTAGCTTTTGGTCAGAAACTCCTGATTCTGGTATGATGTAAGTCGTCTGCAACTGGTTTCCTATTTCATAATGAAATGGGGGATCCTCCTTTCTGAAGAAAAAAAAGAACCAGAAGGTTTTCCTCCTGTTCATGGGAAGGAACGACAGGAGCCGTTGGGATTTGCCTGCGATCCAATTCCTAGGCCGAGCTGACGATCCGAGCCCATCTCCAAAAATCCTCTACGGGCCTTATCTACCGTCCACAGC
chr1-4356300	1	4356300	intron	-	-	-	116	0.65	3	50		0	37	3	0	4	TGAAATAAATCTGGCTTGGATTCCTTCAATAATTACTACAAGTTTTAGAGATTTGGAATTAATCCTGGTCTGTTCCAGCAGAAACGAACGAGCCCTTAGTTGGTGGGCAGATTTAGCTATATTAGACTGTCATCTTCATGTGTTTTATATAATTTTAAGGGGTGTTAAATGAAATACATGTTACTTTTTAAGGGCATGAGAAGCTGCCATGATGAAAAGAACAGCTGAAGGCAAACTTCTCTCATTCTCTGCACGGGCAACTCATGATGTTGAACTTTACCTGTCCCCAATTCACCCCGC
chr1-4358120	1	4358120	CDS/intron	-	-	-	93	0.56	-8	58		-11	18	0	-11	6	ACGGACCCAAGACGGCGCGAGAGCAGAAGCAAATCGGACGCCCAAGACGAGCAAGCACCCGGCGGCAGGGCGGCAGGGGGGGAGGAGAGCGCCCAAGCGAAGACAAGATCCAGGAACGGAGCACCCGGGGAGCGAATTCAGGGGGGGGGGGGGGGGGGGGATCGCGGCGAGGCGAGGCACCTGACGGCGCGGGAGCGGCTCGTGGATGCGCTCGTACTCCATTCGTGGCGGCGAGGCCCCGGTGGTGGCGCGGGAGGCCGGACGACGAGGAGGCGGAGGCCGTGCGAGGCAACAGGGAGG
chr1-4358260	1	4358260	CDS	-	-	-	101	0.63	0	48		-11	33	0	-11	3	GGGGGGGGGGGGGGGGGGGGATCGCGGCGAGGCGAGGCACCTGACGGCGCGGGAGCGGCTCGTGGATGCGCTCGTACTCCATTCGTGGCGGCGAGGCCCCGGTGGTGGCGCGGGAGGCCGGACGACGAGGAGGCGGAGGCCGTGCGAGGCAACAGGGAGGCTTAAGAAGTGGAGATTGGCCGATTTGGGGGGTGGGCCGTGGACTTGCGATCTTTGCATTTACCGACGGGTGTGTGGGTCTTGTAGTTGTAGATTTGTGGCGGTGGGATTTGTTAATTAATTTAATGCGATTTAGCGGCG
chr1-4358360	1	4358360	CDS	-	-	-	21	0.6	7	12		0	4	13	-8	4	GGTGGTGGCGCGGGAGGCCGGACGACGAGGAGGCGGAGGCCGTGCGAGGCAACAGGGAGGCTTAAGAAGTGGAGATTGGCCGATTTGGGGGGTGGGCCGTGGACTTGCGATCTTTGCATTTACCGACGGGTGTGTGGGTCTTGTAGTTGTAGATTTGTGGCGGTGGGATTTGTTAATTAATTTAATGCGATTTAGCGGCGGCGGCAGATTGCGCGCTAGCGACCGAGCGAGACGCAAGAATTCTGCGTCTGTTGCTGCGTGTTATAGATGAAGTATGGACCTGCTCCTCCGGTTCTTCAG
chr1-4358400	1	4358400	CDS	-	-	-	36	0.55	0	18		3	16	4	0	3	CGTGCGAGGCAACAGGGAGGCTTAAGAAGTGGAGATTGGCCGATTTGGGGGGTGGGCCGTGGACTTGCGATCTTTGCATTTACCGACGGGTGTGTGGGTCTTGTAGTTGTAGATTTGTGGCGGTGGGATTTGTTAATTAATTTAATGCGATTTAGCGGCGGCGGCAGATTGCGCGCTAGCGACCGAGCGAGACGCAAGAATTCTGCGTCTGTTGCTGCGTGTTATAGATGAAGTATGGACCTGCTCCTCCGGTTCTTCAGTTTTTTTTTTTTTGCTTCATCCACACATTTTCTGGTCTGG
chr1-4418220	1	4418220	intergenic	-	-	-	113	0.52	-4	73		0	21	0	-4	4	GACCTTGACTTGTTTTTAGGGCATGGGTTCTGTTTGGTTTTATTAAGATTGATTTTTGTGAATAGTTATTACAAGTTAAATTGATTTCAAATTCGTTTCAGTCATTTTAAGGTATTAGCTACTCTCTGAAGACATGCATCTATCTGTGCACGGCTTGTCAAAAACACTGGAGATGTCTGAAAGTGTTGCATCCTTTATAGAGCGCAACGTTCCTGTATTTTATATACATGGTTTCATTCTTTACTTGATGGAGTATACAGCTAGGACTCCACAACAGGAAACCGGCAAACGTCACACGAC
chr1-4440240	1	4440240	intron	AACTGATCCTGGCACGTACA	GCGCCATTTTAGGAAGGAG	81	68	0.7	0	32		8	19	92	-8	19	ACGTCTCAGACGTATGATGTAATCGACTATTTCCCTTATTAATACTATTTTGAGCACTGTGTGATGATGTCCATATTATGTAACTGCTGTGTACGTGAATAACTGATCCTGGCACGTACATGGTTCGCATTCGGTTTGCCTTCTAAAACCGGGTGTGACAATCTCCTTCCTAAAATGGCGCAGCCGACCGTTGCAGATCTGGGAGCCGTTGGCGCACCGGACATGTCCGGTGCACACCGGACAGTCCGGTGCCCCCTTCCGACCGTTGGCCCGGCCATGTGTCGCGCACAGATTCCGCGG
chr1-4444300	1	4444300	intergenic	-	-	-	58	0.67	0	25		-12	18	0	-18	5	AGGTTTTAAGAATGCGAAGCAAACGGAGGCGCGCGAGCGATGCTATTATCGGAAGACCGAGCTATCTGGAAGCAGTCGAAATCCGTCGAGGCGGCCGGATTGGGGAATGCGAAGGGAGACGGGTTGCCGTGGCCGTGCGGAGAGAGAGAAAGAGAGAGAGAGAGAGAGGAGGCGACCTACCGTGGACCCGGTCTACGGGATTTCGATCGTTGGCAGCCGTCTATCGAAGGATCTGCGGATGTGGAAGGAGGGCGGGTTCACGGCGAGTCCACTATGAAGCCAGGCACAAGCATTTTTTTA
chr1-4446580	1	4446580	intron	-	-	-	73	0.58	0	42		-3	19	0	-14	4	ACACAGAAGAAATATGTGCATGTCACGTCGCACTCGCGTAGCCAAGTCGCCGTGCTCGCATGCGTGTCTACTACCTACCCTGCCGCCCGACGAAAGAACAGGGCACCGCAAAGCAGACAGACGACAGAAAGAAGCAGAGGCAGAGGCAACGGACGACGCGCACCTGCAGCGACAGCGGCCTGCTGCTCCGGCCCATGGCCCTGCGCCCGGCGAAGGTGCCCTCGTGGTAGTGCAGGGTGCTGGCGCTCGTCGGGTGGCTGCTGTAGTAGTAGGCGCCGCCGCGGTGGTGGCCGGCGGATG
chr1-4449980	1	4449980	intergenic	TTGCATAATGGAGCTGAGGA	AGCTGATCCACATCCATGCT	84	168	0.51	0	84		3	83	7	0	3	TTGCCGCACCCGCACTTGTGCGTGTTCCGGCTCTCGAACCTCGAACGGCATCGATGCGGCGTCCGTTGATGCGACAATAATGCCTCTCAAAGGAGGAGCTAGAGATATTCTTTTGTTGCATAATGGAGCTGAGGAGATGCTGGTGGGGTAATAATCTCTAGTGGCCCGATCAGCATAACAGCATGGATGTGGATCAGCTTTGGTGTGCCGATTACTCCTCTCTGTTCAGTCAACTGCCTACACACACAGGGTGAGCTGTTTGCTTTCATTTTATGCTTTCATGTACGTTGGTTGTACTTG
chr1-4450640	1	4450640	intergenic	-	-	-	116	0.72	3	40		-1	37	3	-2	4	CTTTAATCGCTTTCATGTAGCGAGAACACACATGTATACTCTATTTTTGTTGGCAACATATAGTACGCAATGTCTATGTTTATTGGTTAACAGGATCGCGTGATAGCGTGATAGTTTATACTGTTGATATTTGACACATTATGTTTTTTTTTACATATATACCTCAGTTGAACACGCAAGAATTTTAATGTTTTAGATACCATATGAAACTGTAAAATAAAACTATATACTCTGAGAAACAGTTCCATTCCACTCAGCTGGATAACGTGGCATTCTTTGAAAACCCCTAATAAAAACATA
chr1-4451540	1	4451540	intergenic	-	-	-	96	0.59	0	58		6	20	21	-9	10	GATGGAACTGGATTTTTTTAGAACCTGTATTTCACATAAGAGCAGAAAATTGAAATGGATTTACTAGAACCTGCATTTCTCACAAAAACAGAAAAATAAAGGAAAATCGTGCCGCATGAAAAAAAACATAACAGGTACACAACAACAACAACAACAAAATCTTTCAGTACCAAGCAATTTGATGTAGGCTACAGTTGAAATCTCACATGAGCTCCTAAGCACAGTTGAGACAAAGAAAAGACATAATAGGTGAAGGTTGCTCCTGGACTGGTTAATCGGATGATCACCTGCCAAGGAAAA
chr1-4452360	1	4452360	intergenic	-	-	-	45	0.52	12	23		0	21	12	0	3	CATTATTGTATCGTGAAGGCTGAGAAAGAATGGCTGGGAATATCGGAAAGCAGGAAATACTCTGCCTCTGCTTGCATGCTTGCTGCTGAAGTTGCTTGCCCCCTCGCGAAACAGCTGCGGTCTGCAGTCTGCGAAAGACAGGGGGGTGAATCAAGAGGAGCTGCCACTGCCTCTGCCAGAGTCTGTATCTGTCTCTTAAACAAGCGGTCGTCATATTTCTTCCTTGCCATGTCCCATGTATTTTGGCGAGGTAGAAATGTAGAATTCCGATCTCAGAAGAGCACGGCATGTTCTTCAGTG
chr1-4453000	1	4453000	intergenic	-	-	-	148	0.68	3	61		7	47	7	0	4	GACCAGCTGATTCGACGTAATAATAAACCGGATAAGAAGATGCAGAGCAGAGCAGACAGACAGTAGACAGATCACCACCACCGCACCGCATCGCATCGCACCCGATCTCAAGTTGCTCGAATCGTCTGTGGCAACAAGGCGTACGATCGGGAGGTGGCGGACGATCAAGTTTCCACTAGTAAAGCAAGCGTTGCAGATGCAGCGCGGCATGGCGTCACGTCCATGACCCATGCACGCGCATCTGTGCTGCAATGCAACATGGTCGTCCCCCCTATGGCGGAGCTAGCTTGGTAGGCGAGT
chr1-4510020	1	4510020	intergenic	-	-	-	79	0.6	0	42		4	26	4	0	4	TCGTGACGCTCCACTCGAAACCACCCCCTTGCAACCCGCTAGTTGGGGGATTTTTATTGAAATGTTGTGTGGAATGAGATCCACCTAGGTAAGGGTATTTGTAGAGGGCTTGGTGATGAAATTTGTGATTTTTTGTATTTTTTACCATTTTTTACTCCAAACAGTCAAAATGGATAATTGCAACGACTACCACACATGGACCAATCAGAAGCCGCCACGTCACTCTCGTCTGTTGCTCTCGCTCGCCATCTCGTCCGCGCCAACGCGTCGCCCTCCCTCTCCCCTGGGCGAGCGCTCCAG
chr1-4511260	1	4511260	intergenic	-	-	-	57	0.79	1	18		4	10	5	0	6	TTTAATTTTTAGATTAATTTAAATTTATTTTCAAAACATTTTAGAACATGTAAAAATCATTTTGAATTTAGATAAAAAGCACTCTGTATAATAAACAATATATGTTGCTACACTTTATAATAAATTTTAATATAATAAAAAACACTTTATATTTTTTCATGAACATAAAATATTATAATTCAAACATTTAAGCTATATTTTTAAAAACTATAAATTTTACTAGTACGTAACGAATCTACGTTAAGATCAATCTCTTCGTGGAGATTCGGATCCTTTTACTTCTAGACGAGGGAAGGAAAG
chr1-4511320	1	4511320	intergenic	-	-	-	60	0.62	-5	30		-2	19	0	-6	4	TTTGAATTTAGATAAAAAGCACTCTGTATAATAAACAATATATGTTGCTACACTTTATAATAAATTTTAATATAATAAAAAACACTTTATATTTTTTCATGAACATAAAATATTATAATTCAAACATTTAAGCTATATTTTTAAAAACTATAAATTTTACTAGTACGTAACGAATCTACGTTAAGATCAATCTCTTCGTGGAGATTCGGATCCTTTTACTTCTAGACGAGGGAAGGAAAGTTTCCCTGGGTCGTGACAGTTAGTTGGGCCGTGTACTGGGTGTAGAATGTCAGGCGCGTT
chr1-4511680	1	4511680	intergenic	-	-	-	30	0.52	4	17		0	12	9	0	3	TAGGTGGTTGCTCGTCCTAGACCACAATGGTCCAGCAGTCCATGAAACCATCAGGCCCACAAGTTTGTTCCCACCGAAAATAGTTTCCGCTCCGCCTCCGAGCCCGCCCGGCCCGGCTGCCCGCCACCGCCGATCTCCCCCACCGCAACCCACCTTGAGACCTGAGCGAGCGTCACCCCGACGCGCGGGTCGACCCCGAAGCCGCCGGCGAGCCACAGCTAGCATACGCGGACGATCCGGGGACTCTGCTCGCCTCGTGATTGCTGCTGGCTTGCCGGTGGTGTCATCGGTACGTGTTCT
chr1-4511780	1	4511780	intergenic	-	-	-	109	0.65	0	45		5	39	7	0	3	AGCCCGCCCGGCCCGGCTGCCCGCCACCGCCGATCTCCCCCACCGCAACCCACCTTGAGACCTGAGCGAGCGTCACCCCGACGCGCGGGTCGACCCCGAAGCCGCCGGCGAGCCACAGCTAGCATACGCGGACGATCCGGGGACTCTGCTCGCCTCGTGATTGCTGCTGGCTTGCCGGTGGTGTCATCGGTACGTGTTCTGTATGACCGAATTCCTCGTTGGCGGCAGCAGCAGAGAATGCAGGGTGGTGCCGCGTATGTAGCAGCGCTTGCTGGTTGCGCCGCCGCACAGCAGCTGAGC
chr1-4511880	1	4511880	intergenic	-	-	-	89	0.58	5	41		0	40	10	0	4	GCCGCCGGCGAGCCACAGCTAGCATACGCGGACGATCCGGGGACTCTGCTCGCCTCGTGATTGCTGCTGGCTTGCCGGTGGTGTCATCGGTACGTGTTCTGTATGACCGAATTCCTCGTTGGCGGCAGCAGCAGAGAATGCAGGGTGGTGCCGCGTATGTAGCAGCGCTTGCTGGTTGCGCCGCCGCACAGCAGCTGAGCGCCTGACTGGGAGCCTCAGATCCTACGCGCATGTATGCATGTGACGCGCCATGCATTAACCCCATCAGAGCTCAGGGTTTCAGCTTTCACTTCAGGAGTC
chr1-4512260	1	4512260	intergenic	-	-	-	38	0.54	-7	22		0	13	0	-7	3	CGCTCGTCGTCGATGGACAGACAGATGCGGTATGCCGCTCATGCATGTTAGCTGTTGTTGTGTGCCCTCCATCAGTTCGATTATGGATTTTTAAGTGGGCATGCAGCATGTACGCGTGTACGTACGCGGCGCCGTGACGACGCCGCGCCCCGACCGCGACCGGCCAGCAGGCCGAGACGCTCGCCGCCTGATTCGCGCGCGCGCCATGCCCATGCTGTGTTGCTAGCTGCTCAAACTCACATGCCTCCGATCCGGAGTCCGGCTAGCACCTAGCAGCGAGCTTCGCTCACATTCCTTGCC
chr1-4512800	1	4512800	intergenic	-	-	-	144	0.59	0	68		-6	61	0	-16	4	ACCGCCCCACCTGCCTGGCAAGCTCACGGCGATTACAGTTGCGTTACAGGGAGGATCGATGGCAGCTGCAGGGCGCTGTGATGCATATGCTGATGCCTGCACAGTGGCGGAGTTATGTGTGCGGGAACAAACGAACAGGACGCCGGGAGGCCAGGCCAGCGTGCTCTCGCTAACGGAGGCAGGCGCAGCGCAAGGACCTCATCCATCCACCCCTCCACACCGTGCCCACCACCACCGGTTCTGGCAGAGTTTCAGGCAGCTGCAACTGCATGCAATGCAATGCAGCAGCAGGGAGCGCCG
chr1-4512860	1	4512860	intergenic	-	-	-	54	0.59	7	29		0	17	11	0	3	GGCAGCTGCAGGGCGCTGTGATGCATATGCTGATGCCTGCACAGTGGCGGAGTTATGTGTGCGGGAACAAACGAACAGGACGCCGGGAGGCCAGGCCAGCGTGCTCTCGCTAACGGAGGCAGGCGCAGCGCAAGGACCTCATCCATCCACCCCTCCACACCGTGCCCACCACCACCGGTTCTGGCAGAGTTTCAGGCAGCTGCAACTGCATGCAATGCAATGCAGCAGCAGGGAGCGCCGGCAGTGCCTTCATTTTTTTTTTGTGCTCCACCCCCACAGCTCCACTGCATGGTGCGTGGC
chr1-4512960	1	4512960	intergenic	-	-	-	125	0.57	3	77		0	26	11	-1	9	GTGCTCTCGCTAACGGAGGCAGGCGCAGCGCAAGGACCTCATCCATCCACCCCTCCACACCGTGCCCACCACCACCGGTTCTGGCAGAGTTTCAGGCAGCTGCAACTGCATGCAATGCAATGCAGCAGCAGGGAGCGCCGGCAGTGCCTTCATTTTTTTTTTGTGCTCCACCCCCACAGCTCCACTGCATGGTGCGTGGCGCATGCCATGGAAGCACTACGACGCAACACTGGTCGGCGTAAACACATGCACGAGGAAGAGGTGGAGGAGAGGGCTTGCTTTTTCACGTGACACTGGCTC
chr1-4513720	1	4513720	intergenic	-	-	-	64	0.63	3	32		0	16	6	0	3	AAAATAATTTTAAATAAAAAAAGTTGTAAACTACAAAGTTACATAACTTTTTAAGGTATATATATATTCTTTTTGGCCGTTTTTGTTCCATATAAGATCTTTTCTTACCACTACACATTCACTTTGACTATAGAACATATGGAATCTTTTGGCGTAACTATATAGTCTTTCGAATATTTCGGCATCAAAACGCTTTGAAATGAAAAAAAATATCAATTATAAAGTTGGAGACCGCAACGAGTACAACAACTTTGATGTAATATTTTTTTATGAGATTTCATATGATAAGATTATAAAGGT
chr1-4514140	1	4514140	intergenic	-	-	-	124	0.54	0	71		3	45	3	0	3	TGTGTACTAGCAGAATTCGACACTGATAGGCCGATAGACATTATTATGAGCGTTGGTTCTTAAGCGAGTGGCGGTGATGGACTGTCATGGGAAGTTAACTAGTGTGGCTACGCAAGAGTCTTGCGGTGAAAAAGATCTATAGCGAATCACTACCACTTGTTACATGATCTGTTGATATAGATTGATGCCAGTACAGCTAAAAGTTAGTACTCTCTTCATCCTATTGATCAAGACGTGCATGCATGTATTTAGAAAAGATAACCTTTTGAATGTTTGACTAATAACGCAGCAAAAAATATA
chr1-4516500	1	4516500	intergenic	-	-	-	77	0.65	-3	33		0	25	0	-3	3	CTGCCCTCACAGCTACCACACCACGAAAAAATAGTGCAGAGCGAGCACTCGAAACCACGCCCCTGCTCCAAAAAATTAGGGCTAATCACCAAACCATACATACCTTAGTGTTTTAAAATAAATAATGATTATTTGAATAAATATCTCAATATCTATTTATATTATATATAAAAACTGTAGCAAAGCATGAACAACTGACTAGTAGATATGTAAGTGCTAAAGTCATTATATTAGTGCATATAGCGAAAGGGCATCTAGTGTAATGGTCAAGGCTTTCGAGTAACACCTCCAGGTCCCGCA
chr1-4518000	1	4518000	intergenic	-	-	-	183	0.63	-4	88		0	49	1	-4	3	GTGTGCGTGTGCCCTAGCTACAAAAATAACAGAAATATAAAATACATTGGCCTGCCCCCATCTCTATTTGCCCAAGCATATATATATGTGTGCATGGCAAATAGATATGTGTAATCGTAATCGATATCTTCTTGTCCATGCTTGCATTGCATGCATGCCACCATAACGTATGGGCACTGTACCATTCCCTTGCATTGCTCCCCTTGTTCCTGCTATAGCTATACTCGCTCCCTCTCTTCACAGGTCACACTCGGTCTCAAAAAGGGTCCCCCTCACCTCCATTACTAAATGCCATGCCAC
chr1-4518120	1	4518120	intergenic	-	-	-	189	0.62	-1	95		6	57	6	-1	3	TCGATATCTTCTTGTCCATGCTTGCATTGCATGCATGCCACCATAACGTATGGGCACTGTACCATTCCCTTGCATTGCTCCCCTTGTTCCTGCTATAGCTATACTCGCTCCCTCTCTTCACAGGTCACACTCGGTCTCAAAAAGGGTCCCCCTCACCTCCATTACTAAATGCCATGCCACGTATATAGTCCTCCCCCACATCTACCACAAGCTAATCCCGCCATGGCCAAGGCGAGGCGATGATGGCACGCATAACGAGGACCCCCTCCCCTCTCCCTTCAGATCAGTCGCTCTCTCGCG
chr1-4519080	1	4519080	intergenic	-	-	-	111	0.52	0	62		12	45	12	0	3	CAGAGGCTTTTACAGCACAGCACATACATATAGCTGTGTGCCTACGTACACATTCATACGCATATTTATATAAGATGATGAGAGAAAAGGCAAAGCGCAGCAGAGATGCCTAGCTAGTACTCCTTTTGGCCATGCAGCAGCGCGATGGAAAAAGGGACAGGGCCGAAGAAGCTGCATGCTCTGATCGAGACCTTCTCTCCAGCCTCTCTTCTCTTTCTGGTGGCCTGCTAGCTGCGTTGCTGCATCGATCCCTTTTCTTTTCATTAATTCTCCTCCTGCATTGCATGCGTTGCGTCTGCC
chr1-4519360	1	4519360	intergenic	-	-	-	164	0.7	3	63		-2	57	3	-4	5	TTGCATGCGTTGCGTCTGCCAGCGCCTTGCGTTACTACATGCATGTAGAACAATTGTGTGAAACAGGCCTGGATGCCGATCGATCGACGCCTATGCCCATCTTGAGCTGCCTCCTCATGCATGAACCCAACCCGGCCTCTCTCTCTCTCTCTATAGCGCTCCCTTGTTTAGCTACTAGGAGTACCTGTAATACTTACATGCATGTTTGTACAGTCTAAGCGTTATCATTGCAGGGTGTTGGGGCCTAGCTAATAAGCTAGCTAGCTAGTAGAATTTGTAGCATATACTACTTAACTTAAT
chr1-4519460	1	4519460	intergenic	-	-	-	153	0.67	3	55		0	54	7	0	4	CTTGAGCTGCCTCCTCATGCATGAACCCAACCCGGCCTCTCTCTCTCTCTCTATAGCGCTCCCTTGTTTAGCTACTAGGAGTACCTGTAATACTTACATGCATGTTTGTACAGTCTAAGCGTTATCATTGCAGGGTGTTGGGGCCTAGCTAATAAGCTAGCTAGCTAGTAGAATTTGTAGCATATACTACTTAACTTAATTATGCCTATGTATGCTTAGCAGCCCTAACAATCTAGCTAGGTGTACTGTGCAGGTTAAGGGGGTGTTTGGGAACAAAGTTTTTCTGCAGTTTTGGAAGAA
chr1-4519920	1	4519920	intergenic	-	-	-	185	0.53	3	108		0	67	3	-1	3	TAAACTACGGTATTGTCATAACTAAAGTATAGTATAGTATTTCAAAAACTGTGGTTTTCAAAAACTTTGTTCCCAAACAGGGCCTAACATGTAAAACCATGTATACAAGTACTATGTCGATATGCATGAGCATGCATGCATGGCCCCAATAAAGCTAAAAAAAGGAAGCTGAGCTGTGCACTAGTGCTATACTAGCTAGCTACCACGGCTTCATTCACTGCACTAACCAGAGGTGCTTCCGGTTCGGTTCGACATGCATGGGCCAGCTTGGCGTGAATTCAGCGCTTCAGCTATGGAGAA
chr1-4519960	1	4519960	intergenic	-	-	-	157	0.65	3	78		-4	40	3	-4	6	TTCAAAAACTGTGGTTTTCAAAAACTTTGTTCCCAAACAGGGCCTAACATGTAAAACCATGTATACAAGTACTATGTCGATATGCATGAGCATGCATGCATGGCCCCAATAAAGCTAAAAAAAGGAAGCTGAGCTGTGCACTAGTGCTATACTAGCTAGCTACCACGGCTTCATTCACTGCACTAACCAGAGGTGCTTCCGGTTCGGTTCGACATGCATGGGCCAGCTTGGCGTGAATTCAGCGCTTCAGCTATGGAGAAGAGCATGCAGAAGCGATGCAATGAAAAAAAAAACCGCAAC
chr1-4520240	1	4520240	intergenic	-	-	-	51	0.73	11	19		0	14	17	0	5	ATGAAAAAAAAAACCGCAACATATATCGTCTCGGTCTTATTTACACAGATGCAATATATAGAATCCAAATGTGTGTCTCATTATCAAAGGCGCGCATGCACAGCTACTAGTTAATTAACCGGCCGGTCAACATGATGATGATGGGTGTGCTGATTTTCTTGGACGGGAGGGTCCACACAGGTCGGACGATTGCTGCGTGCGTCTTTTGGATGCTTTCTCGTAACCAGTATTAATTAGTTTCTTTTGGGTGCTTCTCGTAACTATTTTTTTGGGATTCATATATATATATATATATATATA
chr1-4544600	1	4544600	intergenic	-	-	-	97	0.52	0	55		-4	39	0	-4	3	GACCTCGGCATCTACATTCTAATTGGGATGGAGTAGCAGGAGCTGTCAGAGATCCGAATAAAAAAGAAAAGTTGATCTTCTCCAAACCACGCTAGCTGCAAACATTGACCACAGAAAGGAGCTTTCTTGACCCTAACTAACAGGCCAGCCAACTAACCCCCGGTATAGGCTGCTTGCCTCCCCGTTCTCCCTCAGAATCAAAGAAAACACAAAAATATATATAGCCACTGGCCAAATGGGCAAATGGCCATATACATTACTCCCCAGCTGCCTCCTTTGCCCAGTTTACACCCAACAACG
chr1-4544780	1	4544780	intergenic	CCAGTTTACACCCAACAACG	GTAGGCGCCACATGTTGATT	96	60	0.72	0	22		-3	18	0	-3	4	CCCGTTCTCCCTCAGAATCAAAGAAAACACAAAAATATATATAGCCACTGGCCAAATGGGCAAATGGCCATATACATTACTCCCCAGCTGCCTCCTTTGCCCAGTTTACACCCAACAACGTGTGTGCGTGCTCCATACACACATATACCATATACAATTTTTTTTTATAAAAAAAAAATCAACATGTGGCGCCTACCGGTAAGTAGCCGCATCGCATCCTATTGTATGTGTCAGCGTGCGCACATAAAATAGGCGCCATCCGCTCCTGGGGCCGGCCGAATCAGAGACCGGCAGCCATGT
chr1-4545160	1	4545160	intergenic	-	-	-	173	0.78	3	47		7	42	7	-7	5	AAGCTCAGCTACTGCCAATGGCCGAGATTTTCTAGCCATATAATGCCCAGCAGATAACCCTGAAACCTGCTCAGGGGCCAGTCGATCCATGCCGATTAAAAAACTGTCACTTCAGATTCACATCGCAATAGCACGCATTATTATTCTTTCAGCTGCGTTGTAGACACACTAGCTACGTGGATCAGTTTTCATTCGCTGAACTGGGTTTTTTTTATATATTTAGGAGAACAGCAAGAACACACAGAGTACGTTCATCTGATTCGCATCCAATTAATCTATGGGGGGAAGGAAATGAACGGA
chr1-4545220	1	4545220	intergenic	-	-	-	134	0.69	0	52		4	50	8	0	7	TGAAACCTGCTCAGGGGCCAGTCGATCCATGCCGATTAAAAAACTGTCACTTCAGATTCACATCGCAATAGCACGCATTATTATTCTTTCAGCTGCGTTGTAGACACACTAGCTACGTGGATCAGTTTTCATTCGCTGAACTGGGTTTTTTTTATATATTTAGGAGAACAGCAAGAACACACAGAGTACGTTCATCTGATTCGCATCCAATTAATCTATGGGGGGAAGGAAATGAACGGAACGGACGGACGATGCGTGGTTTTCAGAGGCAGGCGGAACTGTGCAGGGATGCTTCGAGAG
chr1-4545260	1	4545260	intergenic	-	-	-	116	0.74	0	38		18	37	23	-2	6	AAACTGTCACTTCAGATTCACATCGCAATAGCACGCATTATTATTCTTTCAGCTGCGTTGTAGACACACTAGCTACGTGGATCAGTTTTCATTCGCTGAACTGGGTTTTTTTTATATATTTAGGAGAACAGCAAGAACACACAGAGTACGTTCATCTGATTCGCATCCAATTAATCTATGGGGGGAAGGAAATGAACGGAACGGACGGACGATGCGTGGTTTTCAGAGGCAGGCGGAACTGTGCAGGGATGCTTCGAGAGCTGTTCTTGCCGAGCAGGCCGGAGCAGGAACAGGCGGTGT
chr1-4545300	1	4545300	intergenic	-	-	-	133	0.71	13	57		0	30	28	-1	6	TTATTCTTTCAGCTGCGTTGTAGACACACTAGCTACGTGGATCAGTTTTCATTCGCTGAACTGGGTTTTTTTTATATATTTAGGAGAACAGCAAGAACACACAGAGTACGTTCATCTGATTCGCATCCAATTAATCTATGGGGGGAAGGAAATGAACGGAACGGACGGACGATGCGTGGTTTTCAGAGGCAGGCGGAACTGTGCAGGGATGCTTCGAGAGCTGTTCTTGCCGAGCAGGCCGGAGCAGGAACAGGCGGTGTGATAAGAGCGGCCTGCAGCAGGCATGCATGCATATGCAGC
chr1-4545380	1	4545380	intergenic	AGAGGCAGGCGGAACTGT	GCTCTTATCACACCGCCTGT	85	111	0.64	-4	57		0	29	8	-4	4	TAGGAGAACAGCAAGAACACACAGAGTACGTTCATCTGATTCGCATCCAATTAATCTATGGGGGGAAGGAAATGAACGGAACGGACGGACGATGCGTGGTTTTCAGAGGCAGGCGGAACTGTGCAGGGATGCTTCGAGAGCTGTTCTTGCCGAGCAGGCCGGAGCAGGAACAGGCGGTGTGATAAGAGCGGCCTGCAGCAGGCATGCATGCATATGCAGCAAATTAAAATCGAGTTAAGCATGCGCCATCCTCCGCCTCCTCCTGAAATGGGCCTGCACGATTTATTAAATATGGCGACG
chr1-4545860	1	4545860	intergenic	-	-	-	103	0.55	0	53		-3	44	1	-3	3	GCTAGACCACCTTTAATTGTGTACATGTACATAAAATTATTCTGTATTCTTGGTCTAATTAACAACCTTCGGATAAGCACGCGCGCGGAAGATTTTTCGCAAACCACGTCAGCCGAAGACATAGGACAAAAGGATATATAGATTGATCTTGTGTTGCATATATGCACGAAGGTGATCTTGTGCGTAGCATATCTTTCTCAAATTAGTGAGCAATGCAAATTTGTCTCTGTAGACCGATTGTGTGTGCGCGCACGTGTACGTGGAGCCTGTTCATCCGTGTTCCGTGTCTTTGACTCACTA
chr1-4546580	1	4546580	intergenic	-	-	-	124	0.52	-4	67		0	54	0	-4	3	TAGGAGGAGTAGCACCTTAGCATACATATATTTTTTTCACTGCATATTAATTAGTAATAAACTGCAAAACAAACTATACATCCGTATCTATATAAAAATACAATAAAATAACACGATCGAGATTCAAAGTGCCAATCCAAGTGGTATATATATACACTTTAAATAACCACGCCAAGATAGTGAGCGCGCACAATACATATAGTATAGAGTACGTAGTATAACTATACTACCTGAGATACCCATGAATAACATGGTAATGCTCAATTTGCAGGCAAGGCAACAACTGGCATTTTGGGGCTC
chr1-4546940	1	4546940	intergenic	-	-	-	98	0.56	0	61		8	21	14	-7	7	AGCTCAACCAGATAATTCGTGGAGGAGGGGCCCACCCTCTCTCATCCCCCTATACTACCTAGCCCATCTCATCTCACCCCTTTAAAAAGCAGGCTACTTGTATTGTGCCTACCCTCTCCTCTCACGCTCTCTCTCTCTCCGCCCCATGGATGACGGATACTCCTACAATACAAGTTGTAGTAGTAGTAGTAGGGGTACTGCATACCTACACAGTGACAGGGAGATGGAGGTCGATCCCAAGCATCCATACATCACATGATACATGCACACACATGCTTAGCTGCAAAACTGCAACAGTTA
chr1-4548460	1	4548460	CDS	-	-	-	64	0.75	0	18		-3	18	0	-12	5	CCCGCCCGTCGTGCACCACCAGTACCACCACCACCGCCTCCCTCTCCCCTCCGCCGTCGTCCCCTACGCGCCGTGGGCGGCGGCGGCGCACGCGCACCACCACCACTACCCAGCAGCTGGGGTCGGTGCCGCCAGGACGACGACGACGACGACGACGACGGTGCTCCACCACCTGCCGCCCTCGCCCTCCCCGCTCTACCTTGACACCCGCCGCCGCCACGTCGGCTACGACGCCTACGGGGCCGGCACCAGGCAACTTCTCTTCTACAGGCCGCACCAGCAGCCCTCCACGACGGTGAT
chr1-4548480	1	4548480	CDS	-	-	-	47	0.67	6	17		0	15	6	0	3	AGTACCACCACCACCGCCTCCCTCTCCCCTCCGCCGTCGTCCCCTACGCGCCGTGGGCGGCGGCGGCGCACGCGCACCACCACCACTACCCAGCAGCTGGGGTCGGTGCCGCCAGGACGACGACGACGACGACGACGACGGTGCTCCACCACCTGCCGCCCTCGCCCTCCCCGCTCTACCTTGACACCCGCCGCCGCCACGTCGGCTACGACGCCTACGGGGCCGGCACCAGGCAACTTCTCTTCTACAGGCCGCACCAGCAGCCCTCCACGACGGTGATGCTGGACTCCGTGCCGGTAC
chr1-4548740	1	4548740	CDS	-	-	-	47	0.55	-6	28		0	14	3	-6	4	CAGCCCTCCACGACGGTGATGCTGGACTCCGTGCCGGTACGGTTACCGCCAACGCCAGGGCAGCACGCCGAGCCGCCGCCCCCCGCCGTGGCGTCGTCAGCCTCGAAGCGGGTGCGCCTGTTCGGGGTGAACCTCGACTGCGCCGCCGCCGCCGGCTCAGAGGAGGAGAACGTCGGCGGGTGGAGGACTAGTGCGCCGCCGACGCAGCAGGCGTCCTCCTCCTCATCCTACTCTTCCGGGAAAGCGAGGTGCTCCTTGAACCTTGACTTGTGAAGGCATGGCAGCCGGAGAAGCCGCGTG
chr1-4549120	1	4549120	intergenic	-	-	-	114	0.56	-5	62		0	43	0	-5	3	GGCGGCCGCTTCTGGCGCCACTGCAGTGCACTGAAGACGGCACCAACGGTCGTCGTCGTGGAGAGTGAGGGGATCGAGATCCAATCCAGTCCAAGTAAACAAAGGCGGCGGCGGCGGTACGTGGCCGGCCGGTGCAAGTAAGGATCGATCGAGCTGGAGTGGAGGAGCACTGCGCTGCGCTGCACCAACAAGTCTTCACTCGTAACCCGTATATAGCTCATCTCTCCCAATTTCTTTTTAGCAATTCCGGTGTGAAGGGGGAAACAAGGAAATTAAGAACAAAGCAGCAGCAACAAGTTA
chr1-4549140	1	4549140	intergenic	-	-	-	146	0.57	0	70		-5	65	5	-5	3	CTGCAGTGCACTGAAGACGGCACCAACGGTCGTCGTCGTGGAGAGTGAGGGGATCGAGATCCAATCCAGTCCAAGTAAACAAAGGCGGCGGCGGCGGTACGTGGCCGGCCGGTGCAAGTAAGGATCGATCGAGCTGGAGTGGAGGAGCACTGCGCTGCGCTGCACCAACAAGTCTTCACTCGTAACCCGTATATAGCTCATCTCTCCCAATTTCTTTTTAGCAATTCCGGTGTGAAGGGGGAAACAAGGAAATTAAGAACAAAGCAGCAGCAACAAGTTATAAAAAAATGATTTCTTCTT
chr1-4553720	1	4553720	intergenic	-	-	-	101	0.59	0	57		6	29	6	-1	5	ACTGTTCTGTAGTAGTCATATGAAGCCTTTTTTTATCGTTCATCCATATAACTATAAGCCAGTGAAGCTACTGCTTTCTACATCACCCGTTCACCGACTTTAGCTTTATTGGTTGCTATAGCAATAAACTAGAGCTGGCTAAAGCTTCACTAAAAAAGGATGTTTTCAAATGGGAATTGCTTTGGCGGATGTGAAATACCGTACCCACCAGAGGATTGCTTATATTTGTGTCTATATTTTGAATGTCAAGAATGCTAATATAGATGGAAGGAAGGAGCATTTGAATGTGAATGGGTTTAA
chr1-4556960	1	4556960	intergenic	-	-	-	189	0.61	0	112		6	24	6	-6	6	TGCTGGTTTACATGCCTAATTAAAACTACACTCGTGGTCCAGTTTATTTATACACGCCGCATCGACGTAACTATATGCTCGCAGACTAGTATAGACTAGTCAAACAAAGCTGCTGTCTGAGTAAGCATCGAAGCTAGCCTTGTCGTGTGTGTGTGTGTAGCACTGTCAAACTAGCACACATCGCTTGAGGTCAACATGTATACTTTGCGTGCGTGCGTGCGTGCGTGGATCGGGCGACGTGTCACCACCCGTTCCAGACACACACGTCCAGGATGAAGACGGTTAGCCGGCCGGTAGCCG
chr1-4592660	1	4592660	intergenic	-	-	-	86	0.66	0	45		-4	14	2	-4	6	GTAACCAAACAAAACCTAATGGATGTGAAACTCTGTGCACCCGCGTACGTAGGTGCGACTGTCATCCCTACTCTAGATGCCATAAGTCATAATACCACCCTTGGATCCAAGAATGCTAATCGTTCCTCCTGCTACCAAACGTGTATTTTTAAGAAGAAAAAAAAATGCTAAAAAACGGTGGGCAGAATCACCTCAGCAGAGGCCACAGTGTCGGCGCGGCGCGGGCTCTCCCATTCCCTGCTCATCCTGTGACGCTATTCACTGCTCGGCGGGACCAGAATACCGCCTAGGCCCACGTGG
chr1-4593280	1	4593280	intergenic	-	-	-	95	0.82	0	24		-10	19	4	-11	8	CGTTAGATAGTGCAAAATCGAATCATCCAGCGATAAATAAAAAGAAATAGAGGGAGCAGTAATTTCTAGGTCTACTACTAGTAGAGCTGTCGTTTCACGATGAATTTTAAATCAAGAATTATTTTAAGGACGAAGCTATCGCAAAAAAAAAATTGATTTTTTTGCATTGGTGTTGCGTTGCGTCTATCTCTATATATCTTGATCCCCAGTCCTCGTTCCTTTACTTTTTACTGGTCTCGTACATCTGTCTGTTACTGCAGCGCCGCATGCACACGTACTCCCCCAGGCATTTGTTGCCAC
chr1-4598580	1	4598580	intergenic	-	-	-	113	0.51	0	73		8	26	8	0	3	TTGGCGCAGGCGGGCCGGGTGATGAATCCGCCGACGCCGGACCTTCCTGCTGCCCTGTCCGGCTGTCCCTCTACAGCTAGCGACGTCTCGTCGAAAAGACAAGGACCGGGAGAAAGAGATCAACAACGAGAGGCTAGCTAGGGCAGGCTGCTGCAAGTAGTCAAGGACGGCGGCGACTTTTGCCATGGCGCGGACGCGCGGTGGCGGCATGCAGCAAAGCGAGTGCCGCCGCTGCTGGCAACCACCACGTACCTCAGAAGCTCAGAGCTCTCTGCAAAGCGAGTGCAGCAGATGCAGACC
chr1-4600980	1	4600980	3'-end	-	-	-	86	0.54	0	55		3	14	4	-1	5	CATAAAGTCCCGACATGAACAAATGTAGCCCAGATTGTATGTTCCTTGGGTTCATGTGGAGTTTCATATCTAGAGTTCTAGACCCACATCCAATTTGAGTATGAAATTCGTAGGTCTGGTTCCTTCTTCTTTCTCTAATCAAAAAGAAAAAAACATGGAGGGATTTATGGGCGGGCGTGGGCGAATGACTGAATGAGAGGATACGGAGGAGGAAGTGACGGGAAGATGAATCGTATGGAAACGAAGAAGAAATAATGAAAAAGAACGAACCATTTTTAATATTTGTATTCGATCCGAATC
chr1-4601380	1	4601380	3'-utr/5'-utr	-	-	-	88	0.52	-19	49		0	36	3	-19	4	GCTAGCACGTACTGTACTGCGTACACAACTACAGTTGGATCGATGGACACGTACGTACAATCTGAATCATTGGACCCCGCCACACCACTCTACGCCGTACGTACAGTTTCGTCGTATGATTTTAAGCACATGAGTCTACAGGTACATTCTCATGGATGAGCTAGCTAGCTAGCCACCCTGCAGTTGGTCCGGACGGTGCCGGCTGTGCCGGTGAGCACCTGTATGGCACCCATCTTGATCATGGCGGCGACGAAGTCGGTCTGGAAGGTGGCGGGGCTGTTGGTGTAGGCGAGCACCTGC
chr1-4602080	1	4602080	intron	-	-	-	42	0.59	0	21		5	16	12	0	3	TGCCGTCCCTCCGCCCCGCCGGCACCTGGTACGCGTCGCCCCCGACCTGCAACAAACGCAGCCAGAGACCAACACAGAAGCGTCAGCAAGAGAAGGCAGCCAACGCGACGCGAACGCCAGCTGAGGTGGCACGTGCGTGCGGACCCGGAACGTCCGGTGGGGCGGGCGAGACCGCGACGGCAGGGCATGTGGGCGTGCCGGGCCCGGGCAGGGCAGAGCACATGGGGTGCGCGTCGGATCCACGTACTAGAACCATGCGCCCGACGTGCCCACGCCGCGTTCCCGAGGCCGCCGCGCTGG
chr1-4602500	1	4602500	intron	CACCGACCTCACTCTCCTCT	CTTGCTCGAAGTTGCTGCTA	90	110	0.58	0	66		-13	21	2	-14	7	ATAGCGGCGTGCTCTGTTTGGCAGCTGGGAAATGGAAAGTTCTGCTGCCTACGCTACGCTCTCTGGGCTACCTGCAACTGCCACGAGTGACGACGGTGTGACACCGACCTCACTCTCCTCTCGCCTGCTGAGCTGATGGTTCCCAACAAAAAAGAAAAAGGAAAAAAACTGTAGCAGCAACTTCGAGCAAGCAGCATGTTTAGTTTAACACTGAAGGCTATATCTGTTGGCTTAACCGTATCAAATCTGTTGACCAGCAGGTTTGATCCTGCCATAGAATCAGCTGAATCGAAGCCCAAG
chr1-4602840	1	4602840	intron	-	-	-	111	0.58	0	51		6	50	7	0	3	CTCCCAGCTCCTAATGCCATCCTCACCTCCAGAAGAAGGTTTTCGAGGGAACTGGAGCTATGCTGAGCCATGGAGGGCGACACGACGACACGAGCATGTGCCGCCGCTGCTACGGACACCCACCGGCCGTTAGGTTAGGCCCGTGCGCGCGGTAACGTACGAACCGAGCCAAGCAAAACCGAGGTGCACCTAAAGCAAAAGGACGGCTCGCCTCGAGTCACCTTCTCTCCTCTCTGCCACCGTGTAGAGATGGCCAAACGGGCCGGCCCGGCCCGGCCCGGCCCGGGCCCGGTGAAGCCC
chr1-4602900	1	4602900	intron	-	-	-	142	0.62	-16	72		0	42	0	-17	3	TGCTGAGCCATGGAGGGCGACACGACGACACGAGCATGTGCCGCCGCTGCTACGGACACCCACCGGCCGTTAGGTTAGGCCCGTGCGCGCGGTAACGTACGAACCGAGCCAAGCAAAACCGAGGTGCACCTAAAGCAAAAGGACGGCTCGCCTCGAGTCACCTTCTCTCCTCTCTGCCACCGTGTAGAGATGGCCAAACGGGCCGGCCCGGCCCGGCCCGGCCCGGGCCCGGTGAAGCCCGGCCAAAACCGGGCCGGGCCTGCTGAGCCATCGGGCTTAAGTTTCTGTCCAAGCCCGGCC
chr1-4604000	1	4604000	intron	-	-	-	73	0.55	0	43		-5	23	0	-12	4	TCCAGCAGCACCGACGCGTCGCACCCCTGCAATACCAATAATACGCGTAATAATGAACAGAGAGGAAGGAGGATCCACATGCAGCTACGCGCGCAATCGAGGCACCCGGCCGGCCCGTCCCCACAGTACGTGACACCACCACCGCCACCACCAACCACTTTGCATTGGATCACTCGAGGAGGGCGGCTAGCTAGCTTGCTTAATAATTAGCCGCTTGGCGCACTGACCCTGACGAAGCAGTCGTGGAAGTGGAGGCGCAGGAGGCCCGCGGCGACGCCGGGGTTGCCGGACGCCGCCTTG
chr1-4716100	1	4716100	intron	-	-	-	36	0.9	-6	7		-9	5	58	-15	15	GGCCGTAGCCAAGGACTTGATGCGGCAGCTCGGTACGGCGTTAATAGGGATTATTATTAATATTAATAATAATAATAATAATAATAATAATAATAACAATAATAATAATAATAATAATAATAATAATAATAATAATAATAATAATAATAATACTATAGCTACTATTTGCTGCTGCGGAAAAAAGGTTATCTGGATTTGCTTTTGACGTTACTCAATTGTTTTGTATGCGCAGCGGAAGGGCTGAAGGTGCTGAGGGGGAGGAACATCGTGCACCGGGACCTCAAACCACAGGCATTATTT
chr1-4726740	1	4726740	intergenic	-	-	-	66	0.55	0	41		-4	14	14	-4	4	CTCTCTCTCAAAGTCTGCTAAAAAACAAGGTGAATTAACTATCTATGTGCCTAAATCAAACTCCGAATAGGTCTACTAGTCCAATTCGACTCGGTTTGATCCAATCTGGGCCAAACTTTCCAATTCAGCCCTCACCGGCTCCTTCTGGACCGGGTTGCCTCCTTGCGCTTGGGCTGGTCGCGCGTCGAGCCTGGGCCAGCCGCACCGCACTGGTCTGGGCCGCCGAAACACGCCCGCCTGGGCCATCCGCGCCGCACTGGTCTGGGCCGCCGAAACACGCCCGCCTGGGCCACTCGCCAA
chr1-4742640	1	4742640	intergenic	-	-	-	186	0.56	0	100		-3	70	4	-3	3	CTGACACCCTCCTCTTCCCCCACACCAGGGACGACAGGCCACCCTGCTTCCGCTTCGCTTCCCCGGCCTCTAGCTCTGACCTGCACGTTGTTTCTCTCTGCTGCATTGGAAATGCTGCCGCTGCTCCACATCAGTGTATGCACGTAGAACTACTACTGCAGGCAGTGCTAGTACTCTGCTACGCTTGCACGAGCCAGCGTCCGTCTCCTTCCGTCCTCCCGCAGTATACAGACTTTGCGCCTGCACCTGTACTTTAGGGCTCACGTGTTCCTCAGCTGCTCCTACTCGATCGCGTACAGT
chr1-4745140	1	4745140	intergenic	CGAGACTGATCCCGTCGT	GTCGGTCGGACCACTGAT	79	143	0.54	-8	76		0	59	0	-8	3	GTAGGGCTTCAGCCGCGCATATATATCTATCCATGAAACTTCATTGGAGAAATTAATTATCATTAACATATGTTTATAATTATATATATCTATGAAACTTCATTCGAGACTGATCCCGTCGTCGAGACGTATAGGCGGGGGCGCGGGGCCCGATGACGTGCATGCATCAGTGGTCCGACCGACGCCCGATGCTGTGTGCAGCATGTGCTGCATGCGCCTATAGCCCTATACATACGCTGTTTGCATGACATGCAAAATGGACCGTCCAGTGCAGATGCTACTTCGGCGGTATGCCAGAAT
chr1-4749400	1	4749400	CDS/intron	GTTGCTGCTGCTCCCCTT	CGTCATCACCACGCCATC	83	133	0.52	0	84		7	37	7	0	3	CGCACGCACGCACGCACAATTCAATGCGCACCACTGTACTCGCTCTCTGTGCTTCCTGCTAGGAGATCGACATCGACTCGACTACTAGGAGTATCTTTAATGTCGTTGCTGCTGCTCCCCTTTCTCGATCGGCTTGCTGATGATGTGCCTTTCTTGCTCCCCTTCCGGCGATGGCGTGGTGATGACGACGGTGGCGGTAATGGAACAGTGGGCAGACAAGCAGCAGCAGGCGGCCAGCACCAACGCCGCAGCGGCGGCGGCGCAGATGCCCTTCCTGGCGCTGCTCCAGGGCGCGGGCGT
chr1-4751960	1	4751960	3'-end	-	-	-	100	0.53	0	54		-3	42	3	-6	4	CAGTACAGTGGTGGCTACAAAGCTAAATGGTACACATGTCCCGTGTACGTGCGTGCAGATGGAGGAAGGATGCGAGGTGGCGACGGCGGACGAGGTGGCGACGGTGGTGCACCAGATCTTCGCCTACGCCGCGGGCGCATGCTGCTGACGACGACGACGACGACGGGCAGCCGGGGAGGACGGGGGACGGCAAGTCAGGACCATGGTGGAGGCGGGCAGGCACGACGATGCATGTACACGACGAACGCGGGCGCGGAGGAGAGGAGAGGACGATGATGGCTGGCTGGCCGGGCGGGCGGG
chr1-4752480	1	4752480	CDS	-	-	-	253	0.57	-3	147		0	67	2	-3	4	TGAAGGCTGAAGCATGCAGTAGGCTAGCTGTAGGCTGTAGCGTTTTCTCCCTTGTCCTTGGAGACAGCCATGCATCCGTGTGTGCGTGTACGGTTCTATATAGACCACGCACAGGCACAGTATCGTGTGTGCTGTAGTTGAGCATTGGTGCTGTGGGGTTCCGTTGCGCGGTGCCGTGCAACTGCAACCTTCTGGCCTGAGCTGCTGTCTCTCTGGCAGTGGCAGGCTGCAAGCCCACCCCATCTCTGCGTGCGTCTGCGTCTCGCCGTGCATGTCCTCTCTGCTGTCGTCGTTGCCGCC
chr1-4752580	1	4752580	CDS	-	-	-	139	0.56	0	69		11	61	12	0	4	TAGACCACGCACAGGCACAGTATCGTGTGTGCTGTAGTTGAGCATTGGTGCTGTGGGGTTCCGTTGCGCGGTGCCGTGCAACTGCAACCTTCTGGCCTGAGCTGCTGTCTCTCTGGCAGTGGCAGGCTGCAAGCCCACCCCATCTCTGCGTGCGTCTGCGTCTCGCCGTGCATGTCCTCTCTGCTGTCGTCGTTGCCGCCGGACCCGTCCGTCTGCAGCGCATGCGCATGCGTCTCTCTGGGAGGAGGAGGAGGAGAGGACGGACAGGCTTTGCCCCATCGGGTGTGCCGTTGCTGCCGT
chr1-4752680	1	4752680	CDS	-	-	-	195	0.57	0	119		-6	34	9	-6	5	GCTGCTGTCTCTCTGGCAGTGGCAGGCTGCAAGCCCACCCCATCTCTGCGTGCGTCTGCGTCTCGCCGTGCATGTCCTCTCTGCTGTCGTCGTTGCCGCCGGACCCGTCCGTCTGCAGCGCATGCGCATGCGTCTCTCTGGGAGGAGGAGGAGGAGAGGACGGACAGGCTTTGCCCCATCGGGTGTGCCGTTGCTGCCGTGTACAGATGCACTCTCCTGTCCTGGGCGTGCCAGGCTGAGCGGCGCGGCGCAGACCACGCCGCACTGGCACAGGCCTACAGTAGCGTATGCGGCTGCGAC
chr1-4753080	1	4753080	promotor	-	-	-	86	0.63	0	42		3	26	3	-1	3	CGGTACCTGGTGCGAAAAGGTTTTGCCCCGATCCATCCATCCATCCTCCTCTGCTTCCTGCCCCGCGCGGCGCCGAGCGTCGTGGATGACCGTGCCGGTCCGCGCGCTCCGAATCGCAGAATCATTCTCGGCGTGCTGCCCCGCCCGCACCAAAAGAAGCTGTCGTGGCGTAGCCGCGGCCGCCTTTGCGTGTGCGGTGCAGCCTGTAGCTAATAGCTGTAACCTGCCGCGCGTGGCGCTGGCAGGCACTGCGTACGCCGTGCTCGGGCGGGTGCAGGTCACTGCGTTGTTTGTTTCCTT
chr1-4754560	1	4754560	intergenic	-	-	-	96	0.64	0	41		-3	37	3	-6	4	GGCAGATGAAAAGCGAAAGGCCGGGCGCAGTCAGGCACAGGCTGCCAGCAGTCGACCCCTCGATCACCCGCGCCGCCCAGAGAGGCCGTGACGAGGCGCTGCTGCAAGATGGAGACGACACGAGACAACGAAGCCGTACTGGCAGCTTCGTAAGCATCATCATCATCATCATGTGAGCGATTTGTGCAGCGATCGCCGGCGCCGCCCAGCGGTAAGCGGTCGTGCTACGGACGCTGTCTCTGCATACCCAGTTTCGCCGAGGACCGTGCCCGCTGCGGCTGTGGCCCCTGACTCCCTGAC
chr1-4754580	1	4754580	intergenic	-	-	-	150	0.62	0	68		-3	58	3	-6	4	CCGGGCGCAGTCAGGCACAGGCTGCCAGCAGTCGACCCCTCGATCACCCGCGCCGCCCAGAGAGGCCGTGACGAGGCGCTGCTGCAAGATGGAGACGACACGAGACAACGAAGCCGTACTGGCAGCTTCGTAAGCATCATCATCATCATCATGTGAGCGATTTGTGCAGCGATCGCCGGCGCCGCCCAGCGGTAAGCGGTCGTGCTACGGACGCTGTCTCTGCATACCCAGTTTCGCCGAGGACCGTGCCCGCTGCGGCTGTGGCCCCTGACTCCCTGACACTGAGGCCCTGGCCCTGTC
chr1-4754720	1	4754720	intergenic	-	-	-	115	0.65	0	62		-6	19	6	-8	5	CATCATCATCATGTGAGCGATTTGTGCAGCGATCGCCGGCGCCGCCCAGCGGTAAGCGGTCGTGCTACGGACGCTGTCTCTGCATACCCAGTTTCGCCGAGGACCGTGCCCGCTGCGGCTGTGGCCCCTGACTCCCTGACACTGAGGCCCTGGCCCTGTCCCTGCGCGTTTGGACTGTTCGTACGGAATTTTTTGAGGGTGGCCTGTTCGTACAGATGCCATGGCAGCCCTGTCTGTGATTGTGGTTGTGGTTGTGGTAGTGGCTGCGATGGTACCGTCTCACTCTCAACCTTCATAGTA
chr1-4757140	1	4757140	intergenic	-	-	-	117	0.58	-7	66		1	34	1	-7	3	ATGGCAGCATGGAAACTAGTAACAAGACCAAAAAGCGAAGGAGACTTGGGTGTGCTCAACATTTCGGTACATAATGAGGCATTCTTAATGAAGAATCTGCATAAATTCTTTAACAGGCACAACATCCCTCGGGTTCAGTTACTCTGGAGTCTGGAACCACTATTACACTATTACCGAGGGGGGCTGTATCTAGACTAAAAAGGCAAATAATAGTCTCCTGTGACTTGGAAATAATCATTCTGATGGGTGTGGATGATGTTCCGCTGCCTGAAAGTTGCATGCAGAAGGATTTTTCAAACA
chr1-4757460	1	4757460	3'-end	-	-	-	56	0.73	0	24		3	14	6	-1	7	ACAAGGCTGGGAGTAAGTTTGATACTATTGTTCCACAATGGCTATCGCAAAATGGCTTGTAATCCTCTTAGTTTCCTCCTGTTGCTGTACTTTCTCTAACTTTATGTTTTATCAATAAAAACACAGTAGGGGACATTCCCCTCCCATATCACTCCAAAAAAAAACTTCCTTCAAAACTTAGGTTGGAACTCCTGGCCATCTTTTGGACCATTTGATAGAGACTAAATGTTTTAGTCTTAAGAAAATCAAGTATTTGGTATGTATTCATTTTTTATCTAAGTAAAAAAGTCTCAGGGTGTA
chr1-4757480	1	4757480	3'-end	-	-	-	63	0.76	0	24		5	11	7	-1	7	GATACTATTGTTCCACAATGGCTATCGCAAAATGGCTTGTAATCCTCTTAGTTTCCTCCTGTTGCTGTACTTTCTCTAACTTTATGTTTTATCAATAAAAACACAGTAGGGGACATTCCCCTCCCATATCACTCCAAAAAAAAACTTCCTTCAAAACTTAGGTTGGAACTCCTGGCCATCTTTTGGACCATTTGATAGAGACTAAATGTTTTAGTCTTAAGAAAATCAAGTATTTGGTATGTATTCATTTTTTATCTAAGTAAAAAAGTCTCAGGGTGTATGTTGCATTTTTTGCTAGAT
chr1-4757580	1	4757580	3'-end	-	-	-	32	0.54	0	20		5	8	5	0	4	ACACAGTAGGGGACATTCCCCTCCCATATCACTCCAAAAAAAAACTTCCTTCAAAACTTAGGTTGGAACTCCTGGCCATCTTTTGGACCATTTGATAGAGACTAAATGTTTTAGTCTTAAGAAAATCAAGTATTTGGTATGTATTCATTTTTTATCTAAGTAAAAAAGTCTCAGGGTGTATGTTGCATTTTTTGCTAGATACTTCCTTGGGGTGAAACTCCTGTCTATCTTTTGGACCATTTGACAGAGACTAAAGGTTTTTAGTCTCAAGAAAATCAAGTATATGGTATGTATTCATTT
chr1-4758400	1	4758400	3'-utr/5'-utr	-	-	-	80	0.76	0	34		-16	15	7	-16	10	CACAATGTCGACTCTTTAGTACCTCGAGAAAATATTGAGACATTTTTAATCCTTGTACTTTGATCATTTACTTTTAATCAATTACATTCAATTATTTACTGCTAGAATTAACATGACAGTATACGATTGAAACCTGTATGCAAAAAAAATTCTTAGATACAAAGGGTGAAATGGACTCATTAATAGGCATTAATTTATACAAGATATTTTAGAGAAACTCAATTCACTCTTTTGATCATCTTGGTCCTTTCACATATAATCTCAAAATGGGCACTGGTGGTGCCAGCAAAAACAAACTAC
chr1-4761300	1	4761300	promotor	-	-	-	62	0.54	13	38		0	16	13	0	3	GACCACCTTACTTAAGGAATCTTTCCAGATATTTTTCTCTTGGTGAGAAGATTGATGGTGCACATGCACAAGCACGAGCGTTTGTTCGAGGAAAAAAATTGGACAGCAAGACGGCTCCTGCATCTGCTTCTCTCGAGTCATTTCCAGTTCAGTTTTGATTTTTTAGATAATGGATAATTATATCCGTCTTTGACCTCGTTAGGAGGATAGGGCTAAATTATTACAAGACCAGCAACTATCTGCCACAAGAAGAGGAACAAACCTCCCATACTAACAACGGCGAAACAAAAGGATAGATAG
chr1-4767980	1	4767980	intron	CTCACGGTCCTCCTGTACG	CATGCATCACGAGTAACAGC	79	61	0.53	0	30		6	29	6	0	3	CGCCATGTGCTGCTCCTGCTCGCCCAGCGCCTCCTTGATGTACGCTCCGTCCAGGCCCAGGCCCTCGGAGATGGCGACGTACAGCCTGAACCCCAGCTCCCGGACCGCACTGCAGTACGCGCTCACGGTCCTCCTGTACGTGCGTGTGACAGTGTCAGTACCACCACACACACACACAAAGCTGTTACTCGTGATGCATGCATGCATAAATACATGCGTGTTGCATGTGTGTGTTAAAATTCGCTCCTTTAAACTTAAGAACTCTAGCACTTCAAGCGTGATGAATTTAGCCTTCTGTTT
chr1-4768340	1	4768340	intron	-	-	-	78	0.67	-4	31		0	24	2	-6	5	TAGCAAGCGTGGTGTCGTCGACGTACTGTCCTCGTCCCGTCCGCCTCGTCGTCTGCACGCTTGCAGTCATTTTCTTTCATGTCATCGGGGACACGAGATCACACGTGCTATTCTATCCTAGGCTTTTCTGCACTGCATCCGAGCTGTGTGTTGCGCTCTCTCTCACTCTCATCGTCTTGTCTCTTGGTGGCCGCCGCCCCGGTTTCTTTAACTCTAGTCGGTTCCACTTCCACATCTGGTGGTACCTAGCAATATCGTTTTGGGGGCTCACTTCACCTAAATGACATTGTCATATAAATC
chr1-4770600	1	4770600	intron	-	-	-	48	0.64	-4	21		0	18	6	-4	4	ATACTGCAACCACAGTATTGTTGTTTCATGACATTCGATAAACCGTTCTATTAAAAAGCAATAGGCCCTAAGCAGCGGGCAGAAAAGCCAAAGTTTGAGAGAGTCCTGCTCCCGGACGTGCTCTTCAGAAAACAGACAAACAAGTTGGTTGGTCTCTCTCCCTCTCTTCTGATCGGTAACCTCAGCAGATGCGGCTATAGCATTTTCTCTCTCCTCATATTTTTCTTTTACTGTAGCTCAACAACACCCTTCCCTCGCCCCGGCCGGCCAGCTGCGTTATATGTGACGCAAGGTCGACGA
chr1-4771780	1	4771780	intron	-	-	-	72	0.62	9	37		0	18	10	-1	4	TCGCCGCCGTCAGCTGCTCCGGCACCCCGTGGTTGAGCAACTGCGCACGTGCGGGGGTCGGACGAGAGGGTCGGAATTGTGTTTGTTTATGTTCACCAAAATCAGTCGCACATATCGTACGCCGACCGGAACGACGCCGGCGGGACGGGGGCAGTCGGTAGGTAGTTTTGGTTTAATTTGGCCGTCTGACGAGCTGTGTGCCCACCTGGAAGAAGCCGTGGGTGCGGCACGCCTCGGCGACCCTGGCGACGACGGCTTCGCGGTCGGGGTCGGCGAGGTCCACCACGGGGATCTCCGCGT
chr1-4772160	1	4772160	promotor	-	-	-	107	0.6	-3	52		0	41	0	-3	3	GAGATGAGATGCTCTGCCATGCCCGCCGCCGCCGCTCTAGCTCTAGATCACTTCCAGCTCCCGGCGCCGCGTCTGCTCTGTCTCACTCTCACCTAGCTAGGCCGCGTGCTGCTCCATGCTCTGCCCATATGTCCAAATCCAAATAAATAGACACGCAGACGCAACATGATCGACCGACGACGAGCAGGGAGCAGCGAAGTAGAGGCAGCGGCCTGGCATCCGATCGAGCTGACCCGTGGGGCCGGGCGAGGCCTCGAGATCCGTGCCCCCCCCCCCCCCCCCCCCCCCCTCATCAGTTGA
chr1-4983920	1	4983920	intron	GCTCAAAACGTTACCCCTGT	TAACGCGCCTCTTGTATTCT	98	175	0.52	0	94		-5	76	1	-5	3	TGCTAGATCAGCCAAATCCTGCTGACCCTGCTCAAACAGACGGATATCACCTTTTTATCCAGGTTAGTCAAAAGTGATGGACAACAACAAAGGCATTGTTTGCTCAAAACGTTACCCCTGTTGAAGTTCAGATAGCCAATCATGTCTATAACACTTTATTTGGCTTTGCAGGATCCCACAGAATACAAGAGGCGCGTTAGACTGCAGGCGAAGCAGTATCCTGCATTGGTCTGAGAGCTTCGCCCTACTAGGGGGATCCATGCTGCACATCCGCATAGTTGTTGCTAGTGTCTTGAATGA
chr1-4985320	1	4985320	intergenic	-	-	-	58	0.75	5	19		2	18	8	-2	7	CATTGAAGACTTTAGTATATTTACCTAGTCCTCGTTGAAGCCCATCGCAAGGATGGCCACGCGAGGATCAACCTCTTGGTTGGATAACTCCGTACATAGTCCCGAACCTTCCTCATGCACAAGTAGGTCTTTAAAATAGGCTCTCTCTCTCTCTCTCAAATTGCTCCTTCTATCTTCACTATTGAGTTTTCAGCTGAAATACCAACATGTGTTGTTCTCTTTAGTATACAATAGCAGCCACATAAAAATGCGATTAGTGTGGTCTTGCAAGACTACAAGCCCATATGAGTACAACTTCAA
chr1-4990840	1	4990840	promotor	-	-	-	82	0.75	-2	37		6	12	11	-3	10	TGCATGCTGTTCTTATGATGATTGATGACCAGTACTTTGATTATGAACCAAGAAAAGTGAAGAAAATTTAATGCAGCTCAACTCAAAGTGCTCGGTAGTCAACTGAGAGATTCTGAGACGAATAGACAGAACTGTTTGGTTTGAGTTTTATAGTTTTTTTTTTTTGTAACAACAAAACCTTGAAGAAAAATTACGAAGCATCCTTACTCAAGTGTCTTATGCTCATGTGTAGAGTGCTCTGTCAGCTTTGAATCACTTGCATGAAAATAATGGTCAAGCTTTCAGTGCGACGAACAAAGG
chr1-4993540	1	4993540	intron	-	-	-	163	0.51	0	105		5	39	5	-5	3	ACATCCGGAAGCTGTTCGAGTTCTACGGGCCCATCCAGTCGATGCAGCTCTCTCGCTTCCCGGACTCCGGCAACTTCCGCGGCCTTGCCTTCCTCTGCTTCGAGGTCCATACTCCATAGCAACCACACTTCCTTCTGTAGGCATCACATCGCATTACATTACATTACATTAGTTCTCGCAGTTCTGCTTCCTTCTTGATGCTGAAGTGGTAATTTCTTGCTGGATAATCTTTAGATGGTGTGTTCGATTGATTCGGTTAATTCAATAAAATGGTAACCTTGACTCTAAAAACTGTAGTAG
chr1-4995600	1	4995600	intergenic	-	-	-	156	0.61	0	81		-10	40	0	-10	3	AGGCGCGCGACGACGGCTCGGCACGTCATAATGCTGGAGTGCACGGCCGGCAACCCTTCGTTCGACGGAGTCCAGCACGAGCGGGTTCACTCGCGGTCATTGATGAGCGGTGTGGCCCGCGACAGAGCGAGCGACGCGCTGGCGCTGCGCTGCGCTGCGCTGGTTGCCGTCGCTGACCCATTCGGAAGGCCAGGCAGGACGAGGGACGGCCGGCCGGAACCGGGAGAACACACGCCACCAAGTCACTCGTGGTGGTGTGGTGTCTAGTGCTGCTGCGTATGTCTTTCGCTTGCATTGCAT
chr1-4995780	1	4995780	intergenic	GCTTGCATTGCATACACGAG	CGCATGTGCGGTTTACATC	90	178	0.67	0	90		4	36	17	-10	5	TTCGGAAGGCCAGGCAGGACGAGGGACGGCCGGCCGGAACCGGGAGAACACACGCCACCAAGTCACTCGTGGTGGTGTGGTGTCTAGTGCTGCTGCGTATGTCTTTCGCTTGCATTGCATACACGAGACGAGAGAATAACGGGACGAGGCAGCAGAGGACAGACAGTGCTAGGCGGTGGATGTAAACCGCACATGCGGCACGCGATTGGGCCATCATTTTTCTTTTCCGGTGGCTCTAAACTCATGGATGTCCGGCAGCGACCACCGGCAGGCAGGGCTGTAGAGGTTCCTGACAAGGTC
chr1-4996000	1	4996000	intergenic	GCCCGTGACTGACGTCTC	CATGGGTGAATGGATCGTC	85	62	0.52	0	39		-4	18	0	-10	4	TCTTTTCCGGTGGCTCTAAACTCATGGATGTCCGGCAGCGACCACCGGCAGGCAGGGCTGTAGAGGTTCCTGACAAGGTCATGTGGGGAGGAGGAAGCGAGATGCCCGTGACTGACGTCTCATTTATGCCTCCCACACCACCACGCACACACACACACGCGGCCGGGACGACGATCCATTCACCCATGGATCGGAACTTGGTGGGTCTGCCTCGCCGCAGTACAACCCCATGTTCAGCTCTTCCTTGCGGAATCAAGTGAGATCTCCGCAACTTCCCCCCACCAAACACCAAGGCCACGC
chr1-4996200	1	4996200	intergenic	-	-	-	67	0.51	0	44		-8	12	0	-9	4	GTGGGTCTGCCTCGCCGCAGTACAACCCCATGTTCAGCTCTTCCTTGCGGAATCAAGTGAGATCTCCGCAACTTCCCCCCACCAAACACCAAGGCCACGCAGCGCCCGTCCCGATGCCCCGGCCCCGATCTGTCAGGCTGCGCTGCGCATGCAGTGCCTGCCTGTGCCCTGTGAAAACTGGAAACCCGGGGGGAATGTTGTGTCCCTTCCTTGCTGCAATGCAAGTGACGAGCCGTAAATGTAATAACAAGTGAGTCGCCCGTCGCCTTCGCCGTCTCCGTCGCTGTCTGCCGCCCCTCG
chr1-5002600	1	5002600	intergenic	-	-	-	147	0.52	0	94		4	31	4	0	3	ATGGAAGAAGTGGCTTGCGAATCCGGGCATGGCTCTTTTGGCCGAGAGTGTACATATTTATCAGAGCAACAACGGCGCGCATGTTACAGGAGTGCAGCATAGCGGAGGCCTCAAGCATCGGCATTGTTCCCAGCTGATAAGAATACGCCCCCTTTTTTTGTTGTTATTTTTTTGTCCATTTTGCGGGTCAAACGTCGACCTGGTATGTGTGTCTAGTGCGCTAGCAGTTAACCTATTCGAAACGCTTACTGACCTGTGACGCCCATTTCTCATTCATGCTGGCACGGTGTAAGATGAGAG
chr1-5002980	1	5002980	3'-end	GCTTGTGGTTGAGGCTTGAG	GAGTTGCAACCAAGTGACGA	93	182	0.57	-3	109		0	35	10	-3	4	GACAGTCGAGAAACGTGTGTTCGTTGTTGTTTGTTGATGTATGGACACCAAGACAATGCTGAACCTTGTCTGGCTACCTTTGTTGTAAAGTGCATGTATCCAGCTTGTGGTTGAGGCTTGAGAGGATTCAGCACGACAGCATTGCTACGACGTGCTGACGCAGTGTGTCCCTGCATCGTCACTTGGTTGCAACTCTATGATTGAAGACAGTTTTAATGGCAGCTCTATCGTACTTGCGGGTTTGGGTTTTGGAAGCGATGGAGAGCTGCACAGCGCGGAACTAACAGTGTCCCATCGGTT
chr1-5003860	1	5003860	intergenic	-	-	-	42	0.69	-6	17		0	13	0	-9	4	CAAGTATAACAGTCTAACGGACCAAGTACAGCATCAAGCAGTTAGTTGCCGTACCATATTCGTGCCACGTCCCCTGTTCTTTCTTGCCTTTTTCTTTGCATTAGGGGAAAAAAAATCCTTGGCTTTCCGCAAAGCGTCATGTCCTACTGCTGCTGCTGCTGCTGCAGTGCCCATTTTTATTTTTTTTATCAAAGCAGTGCCCAATTTCGGTACACGGGGAAAAAAACAAGGCTCTGACGTGCATACTGATAGGTTCGCTTACTTTAGGATGTACTCTAGTAATCCGTCTAGGTTCTTTCT
chr1-5005900	1	5005900	intergenic	-	-	-	87	0.55	0	53		8	24	16	0	5	GAAGAAAAAAAAATAAGAGCACTGGCTTTGTAGTAAATGTACCTCTCTCTCTCTCTCTCTCTCTTTCTCTCTCTCTCTCTCTCTGAACTCTGAAGCACGAGAGCGAGGAGAGAAGCGGCGATCAGTTAGCTGATCACCATTTGTTTGTTTGTTCAGAATTCTGATGACCAATATGTTCGTTCGTTTGTTTATTCAGAAGTCTGTTGGCCACTTGTTCTGTGTGTTTGTGTTCGAAGCCATGCATATATGGCTCGCCGCGGAGGCGTCATATATGATGTATACACACGTGGAGCGCCGGCG
chr1-5006360	1	5006360	intergenic	-	-	-	130	0.65	-8	51		2	49	2	-8	3	GGTCGCGACAGCTGTGGGCTGTGGGCGTGGCGGGGGCTGGCGCGCACCGCCTCGCTGTCGCGGAACTCCAACGGCGGCCAACCCCACCCCCAACGCGTGGCGGGGGCTCAAGCTGAACCACCGCGCGGGCTGCCGACTGCGCGTGTGGACCAGCCAGCCAGCCAGCCAAACCAAACCAAAGCAAGGCATGGCAACCACCGGACCCGGCTGCTCTACTCGGTGCCGCCCGCCGACCGCGCGTGCCCCGCCTGGGGCCTCTTCTCGCCTCCACAGCGTTTGTACTTTGCGGATTCGGTCGGT
chr1-5008500	1	5008500	intergenic	-	-	-	58	0.55	0	36		4	13	4	0	5	CTGCCGGGCCCTTGTTGTTAGCTTGTGTCGCAGCAGATTCGACGAGAGGGGCGGAGCTTTGTGTTATGTGGTGTCGCTCCGAGAGGCTTCGGCCAATAGTAAAAGTACAGCGCATTTCAGGACGAATTATACGGTATGTTTTTTTAAAAAAAATCAGATACATAATGAAACGAACGAATACAATATTTTACGCGTGCGTGGGCACGCGTAAGGACCGGAAAATGTAGGAGACAAGCAAGCAAAAAAGAGTGCTATATTATACTAAAAGTTTTGATATATATATACATACATATAGGCATA
chr1-5009780	1	5009780	intergenic	-	-	-	92	0.51	-4	46		0	45	0	-4	3	CCCGCGGCTTAGGAACCATCGAAAAGACGCCTCACCATCTCCTTTGTGTCCTTGCTAACTAACTCCCCCATTAAATCCTCTCCTTCCTCCCGCGCTGGCCGTGTGGTCTCTCAGCCCTCCGAGTTGATCCATAAGCTAGCGCCATCATCGATCGCCATATATACATAGCCAAGGACGCACGCGCGCGCGCGCGCAAACCAGCGGGAGCGAACACCAACCGGCCGGACCAATTAAGAAGCAGGCTAGCAAGTCGAAGAGGAAAGAAGAGAAGGGGGGTACCGGGGGTACCGGCCGGTCATC
chr1-5009900	1	5009900	intergenic	-	-	-	47	0.62	0	26		-9	9	3	-9	4	GAGTTGATCCATAAGCTAGCGCCATCATCGATCGCCATATATACATAGCCAAGGACGCACGCGCGCGCGCGCGCAAACCAGCGGGAGCGAACACCAACCGGCCGGACCAATTAAGAAGCAGGCTAGCAAGTCGAAGAGGAAAGAAGAGAAGGGGGGTACCGGGGGTACCGGCCGGTCATCGATCGAGCTTGGCGAAGCAGCGACCGCCGGGTCGTCGTCGTCGGTACATGCATGCAGCGCGGCGGTGATCAAGCAGGAGCGAGCCTGGGCATGGAGATGGGGGTGGGGTACGCCGGCGGC
chr1-5009920	1	5009920	intergenic	-	-	-	50	0.6	0	29		-13	11	1	-13	4	GCCATCATCGATCGCCATATATACATAGCCAAGGACGCACGCGCGCGCGCGCGCAAACCAGCGGGAGCGAACACCAACCGGCCGGACCAATTAAGAAGCAGGCTAGCAAGTCGAAGAGGAAAGAAGAGAAGGGGGGTACCGGGGGTACCGGCCGGTCATCGATCGAGCTTGGCGAAGCAGCGACCGCCGGGTCGTCGTCGTCGGTACATGCATGCAGCGCGGCGGTGATCAAGCAGGAGCGAGCCTGGGCATGGAGATGGGGGTGGGGTACGCCGGCGGCGGCGGCGGCGGCGAGTGCTC
chr1-5010860	1	5010860	intron	-	-	-	175	0.66	0	66		-9	61	0	-9	3	CGTTGCAGCCGGTGGTACCGCACCCTCACTATTTCTTTAATTTGATGGTTGATGCATGCCTGTAACAATATAAGCACACAAAGGTAATATTAGTTGTAGCGTCGTCTTCCATGGTCATTACGCATCTCTGATCTGCTCGGGTGTGTGCGTGTGTGTTGTGTTGGTTGCGTCTTGAGGCTTTTCCTCAACCCTTGCCATCTCTACGTGACTATGTTAGGAAAAACAAACTCGAAGAACACATGGAAAAGGAAACGTAACTTATATATATATATATATATATATATATATATACACACACAC
chr1-5011400	1	5011400	intron	-	-	-	94	0.64	-6	49		0	25	1	-7	7	CCCACGAAAAAAATCCATACTTTGGGCGTAATTTTTTCGCTCACGGTTTTATTTATGGGTTATTGTCAATAGTTATTCAACAAAGACCAAAATTCCCACAATAAATTAAAGCTAGTAGGAGTGCCCAATACTAGTTCCTAAAAAAAAAAAGGAGCTACAAAAGAGGTTTCAAGGAATACCAACCAAGAGGGTTGGCATACAGTAGCGATGGAGTCATATATATAACGTACACTGGACATTTTTTCTGCAGTTGCTTCACTAAGAGCAACAAGATCATAAGAAAGTACAATTTTCTTACAT
chr1-5011480	1	5011480	intron	-	-	-	80	0.67	0	37		-4	23	0	-4	4	CAAAGACCAAAATTCCCACAATAAATTAAAGCTAGTAGGAGTGCCCAATACTAGTTCCTAAAAAAAAAAAGGAGCTACAAAAGAGGTTTCAAGGAATACCAACCAAGAGGGTTGGCATACAGTAGCGATGGAGTCATATATATAACGTACACTGGACATTTTTTCTGCAGTTGCTTCACTAAGAGCAACAAGATCATAAGAAAGTACAATTTTCTTACATCCCATTTATCAGGGGGGAAAATCGATACTCTGTCGTTCTCAGCAGCAAATTTGGTTTGTTGGGTATATTTGTAGTTCGAT
chr1-5011640	1	5011640	intron	-	-	-	115	0.67	0	40		-3	38	0	-3	3	TTTTCTGCAGTTGCTTCACTAAGAGCAACAAGATCATAAGAAAGTACAATTTTCTTACATCCCATTTATCAGGGGGGAAAATCGATACTCTGTCGTTCTCAGCAGCAAATTTGGTTTGTTGGGTATATTTGTAGTTCGATTTCCCTGTTTGAATCTATATCATTAATCGAAAAGTTATCAGCTAGTTACAGGTCACCATGATTTGAACATGAACTACCCATCAGTCAGTCCATCACCATAGGCCACATACCCCTTGATTTATTACGTGACACGACCCCCTCCCCTTGGTGGTCGTCCTCA
chr1-5011880	1	5011880	intron	-	-	-	126	0.67	0	58		-3	38	0	-4	5	GGCCACATACCCCTTGATTTATTACGTGACACGACCCCCTCCCCTTGGTGGTCGTCCTCATATATAATGAGAAATCAGAACATACTTTTGCACTCCCTGGACTTACTACTAGCTAGTGCCGTAGTGCGACACATATACAACATTAATAATCACGCATCGGAAAAAGGAAATATTACAACATACAGTACAACTAAGCAGAACACGTTGTCCAACCCTAAACATGGAAATTAACTTATCTTTCAGCTGTGACTCCAAGGCTATTAGGTCATGTCGCAGGTAGTGTTCAATTGATCAATTCTG
chr1-5012460	1	5012460	intron	TCACGGATCACTGCTGCTAC	TGCCTTGCTAACATGGAAAA	81	153	0.74	0	51		-8	41	0	-8	4	GCATGCTGGGTTCATTCTCATGCACGTTCCCGACGGCGATATCTCATGCATGCACTGTCTCTCTCGACTCCTCACGTCCCGGCTTTCGTTCATGCGTGCATGTCTGCGTGTTGTCTAGATCACGGATCACTGCTGCTACTACTTGTGGTTGTGTGGTCCGACGAACTGGTCGACGAGGAATTTTCCATGTTAGCAAGGCAATCGAGGATTTTGTTTAGATGATGTATGTTGAAGTGGATTGAGGTGGAAACTGAAAGTGTTTTTCACTCTAATTCACTCTAAGTATATGAACTGAGAACA
chr1-5012720	1	5012720	intron	-	-	-	104	0.54	0	53		-8	46	0	-8	3	TTTTCACTCTAATTCACTCTAAGTATATGAACTGAGAACAATCCATATAAACAAAGTCTAACATGATTTGTTTTTTTGGAAAAGTTCGTCGTCGCTGACAAATTTTTTTTTACTGAAAGATGTTGTTCATGTCACCATGACACCATGTGCGTATCTGTATAAATATGTAGGGGCGACACTTGAGGAAGGGACGGGGGCGACCATGTCAGAGGACGAGGACGAGGCGCCGATGCTGGAGGTGGGCCTGGATATGGGCTCCGACGGGCACGACATGATGGGCTTCGGCCCGCTCATGCCCAC
chr1-5013220	1	5013220	intron	-	-	-	156	0.62	0	78		-5	46	5	-5	3	GGGCCGGGAAGCTGCCTGGGGACACCACCAGCATCCTCAAGCAATGGTGGCAGGAGCACTCCAAGTGGCCATACCCCACGGTGAGTGCATTGTAGCTTTCATGCAAGAATGCAACCAGCCATCTGCATACACTGATGGTGTGGTGTGGTGTGGTCGCCCTTCTTAGCTGTTCTCCATATTATATCCAGCAGCTTCCTGATGAAGCTCGCTGGCATTCCTTAATTATTATGCGGTTGTTAAATGAGTTCTTAGAAAAGAAAGAAAGAAAGCAATAAAGAAAAAGGTAGGAAGAAAGATGTG
chr1-5013320	1	5013320	intron	-	-	-	143	0.66	0	74		-8	26	12	-8	5	ATGCAAGAATGCAACCAGCCATCTGCATACACTGATGGTGTGGTGTGGTGTGGTCGCCCTTCTTAGCTGTTCTCCATATTATATCCAGCAGCTTCCTGATGAAGCTCGCTGGCATTCCTTAATTATTATGCGGTTGTTAAATGAGTTCTTAGAAAAGAAAGAAAGAAAGCAATAAAGAAAAAGGTAGGAAGAAAGATGTGTGGTTTGTAAAGACTGTATCCTAATTAAAGACTGTGTCGTGTATGTATTTGGGTGGCTGGTACAGGAAGACGATAAGGCTAAGCTCGTCGAAGAGACCGG
chr1-5013340	1	5013340	intron	-	-	-	124	0.58	0	73		-9	30	3	-9	4	ATCTGCATACACTGATGGTGTGGTGTGGTGTGGTCGCCCTTCTTAGCTGTTCTCCATATTATATCCAGCAGCTTCCTGATGAAGCTCGCTGGCATTCCTTAATTATTATGCGGTTGTTAAATGAGTTCTTAGAAAAGAAAGAAAGAAAGCAATAAAGAAAAAGGTAGGAAGAAAGATGTGTGGTTTGTAAAGACTGTATCCTAATTAAAGACTGTGTCGTGTATGTATTTGGGTGGCTGGTACAGGAAGACGATAAGGCTAAGCTCGTCGAAGAGACCGGCCTGCAGCTGAAGCAAATCA
chr1-5013580	1	5013580	intron	AACTCCCAGACGTCAACCC	TCATGCAGTGGTGGATGAG	90	182	0.67	0	76		-6	51	0	-6	5	TACAGGAAGACGATAAGGCTAAGCTCGTCGAAGAGACCGGCCTGCAGCTGAAGCAAATCAACAACTGGTTCATCAACCAGAGGAAGAGGAACTGGCACAACAACTCCCAGACGTCAACCCTCAAATCGAAGCGTAAAAGGTGCGCGCCCAATAATAATAATGCTCGCTAGCGCTCATCCACCACTGCATGATTATTTATTTAATTAGATATACTCATGTACTAACAGATGCATGTGTATCTGCACTGCAGGTGATGGAGGAGAGCTAGCTGCACCGTATATACCGTGTATGTAACGCACA
chr1-5014020	1	5014020	intergenic	AAAAATGCATCCCCTGTGC	CGTGAATGCAACCTCTGTTC	86	149	0.54	0	88		21	50	21	0	6	GCATATTTGTTTGCTGCGGCTGATACTTTGAGCTGATGATGTGTGGCTCACAGCATACTTTATTCTTGTTCTTATTGTGTTGACATAGTTTGTCCCCCATAATCTTGAGGATTAAAAAATGCATCCCCTGTGCGCGCGCACACACACATCTGACCATCATCTGCTGGCACAGGAAGAAAAGAACAGAGGTTGCATTCACGCTTGTCTGCTCAATTTCAGAAAATGCGGTAGCTATAGCTACGCCGATCATGTTGGCGCAACACCATTGGGACGGCTGCTACGTGGACCAGATGTGTGGGC
chr1-5019300	1	5019300	intron	-	-	-	88	0.52	0	54		6	28	6	-3	4	CCATCTTGCAGCAAGGAGCAGGTCGATGCAACTGGAATTGCCAAAGCAAAGGCACACCTGAAAAGAAAACATGCCTTACTTTGAGAAATGGGGCCTTACATCCATATTGCTCCAATTGTACAATGACATTGTATTGATTAAATGTCGCAAGAAGAAGAAGAAAAAGCTTACCAGGTAAAATTATCTGACCCTTTGTGATCATTGTAGGCCCAACAATGCAGTGCGTTTTGAGGCATACCATGGAATACATAAAACTGAGATCAGGAAACATGAAAGAACTGGCGTGTATGCCCCTGTTTG
chr1-5019840	1	5019840	intron	-	-	-	94	0.54	0	59		9	18	9	0	3	AGATTCTCTCCACAACTAGATTCTCAAAAAAGCTGGTTAGAAAAAAGCTGAACCAAACAGGTCATATGTATCGGGGAGGCGATTGGTACGGCGGGCTCGGCTCTGCTCTGCTCCGCTTGGATTTGGACTTGGACTTGGGAGGTGGGCGTGTTGGGCTGGACCGACCGATTGTAGTTGGGCCAATACGATATGCATTTCCCTTCCCTCCCCCTCCTCCGTGCTACGGTCCAGCTGCGGGTGCGTGCACGTACGGCAACTCGGACACGCCTTGTCCGTGCATCCCGTGGCACGGTACCAGTT
chr1-5019900	1	5019900	intron	-	-	-	83	0.51	0	56		6	14	12	-3	5	GTCATATGTATCGGGGAGGCGATTGGTACGGCGGGCTCGGCTCTGCTCTGCTCCGCTTGGATTTGGACTTGGACTTGGGAGGTGGGCGTGTTGGGCTGGACCGACCGATTGTAGTTGGGCCAATACGATATGCATTTCCCTTCCCTCCCCCTCCTCCGTGCTACGGTCCAGCTGCGGGTGCGTGCACGTACGGCAACTCGGACACGCCTTGTCCGTGCATCCCGTGGCACGGTACCAGTTGGAGTCGAAAGCCAATCGGAGATATTAAAACCTGACTCCCTTTTAAGCTCTCCCCGCGCT
chr1-5022220	1	5022220	intron	-	-	-	125	0.51	0	83		5	22	10	-5	4	AAGAAGCCATGGATGGGAACGGCAACTGGGACACGATGAAAGGCAATAAGTTAGCCGCCGAGGTCGCCGTCGCGCGTGAGGTCAGGTCGGCAACGTGTTGCGGTGTGTGGGCTGCACGTGAGCTAGCTAGCTAACCGGACGCGCGGTTGACCCGCTTGCTTTGCTTTGCTTTACTTGCCATGGAGGGCAAACAGTGATGTATTGTCGCATGGCCTATGTGTGACGTGTCATATATAACCTGTTTCATGGATGCTTGCGTTTTGGTTTTGTTTATGGAAAAAAAAACAAACCCTTTACGGG
chr1-5022240	1	5022240	intron	AGCTAGCTAACCGGACGC	CATAGGCCATGCGACAATAC	94	188	0.67	0	92		-10	47	10	-10	5	GGCAACTGGGACACGATGAAAGGCAATAAGTTAGCCGCCGAGGTCGCCGTCGCGCGTGAGGTCAGGTCGGCAACGTGTTGCGGTGTGTGGGCTGCACGTGAGCTAGCTAGCTAACCGGACGCGCGGTTGACCCGCTTGCTTTGCTTTGCTTTACTTGCCATGGAGGGCAAACAGTGATGTATTGTCGCATGGCCTATGTGTGACGTGTCATATATAACCTGTTTCATGGATGCTTGCGTTTTGGTTTTGTTTATGGAAAAAAAAACAAACCCTTTACGGGAGTGGGACGATCGAGAACCT
chr1-5022340	1	5022340	intron	GTTTCATGGATGCTTGCGTT	AGGTTCTCGATCGTCCCACT	80	89	0.53	0	58		-9	18	2	-9	5	AGCTAGCTAGCTAACCGGACGCGCGGTTGACCCGCTTGCTTTGCTTTGCTTTACTTGCCATGGAGGGCAAACAGTGATGTATTGTCGCATGGCCTATGTGTGACGTGTCATATATAACCTGTTTCATGGATGCTTGCGTTTTGGTTTTGTTTATGGAAAAAAAAACAAACCCTTTACGGGAGTGGGACGATCGAGAACCTGATCCGGATAGAAGCAAATCTCCTCTAGAAGCGCCCGCCGCCCGTGGTGCTTGGCATTCGCAGTTAACCGTTGCCATCTTCGAAAAAAGAAGCTTCTTCC
chr1-5022400	1	5022400	intron	-	-	-	124	0.57	0	72		7	30	10	0	3	TGGAGGGCAAACAGTGATGTATTGTCGCATGGCCTATGTGTGACGTGTCATATATAACCTGTTTCATGGATGCTTGCGTTTTGGTTTTGTTTATGGAAAAAAAAACAAACCCTTTACGGGAGTGGGACGATCGAGAACCTGATCCGGATAGAAGCAAATCTCCTCTAGAAGCGCCCGCCGCCCGTGGTGCTTGGCATTCGCAGTTAACCGTTGCCATCTTCGAAAAAAGAAGCTTCTTCCTAACACAACGGTCGTAAAGAGAGACAAGAGGACGGATTAGTGGATACGTCGTACTGGATA
chr1-5022620	1	5022620	intron	-	-	-	139	0.63	0	63		-6	48	0	-6	3	CGAAAAAAGAAGCTTCTTCCTAACACAACGGTCGTAAAGAGAGACAAGAGGACGGATTAGTGGATACGTCGTACTGGATAGTGCCATAGCCATAGTGGAGCTGGCTCAGCAGCCCAGCTGAGACAGGACTGACTGACTCACTCACTCACCAACTCTCTCTGTCTGGGATGGATCGTGGTCTTGGACTGTTAAAGAAAGGGAAGACAAAAAATAAAGAGAGAAAGGCAGCAGATAAAGATGTGACGCGAGGCGCACTCGGATATCAGGGTTTGAGAAAAAAAATCCGGGTGCGCCTGACGT
chr1-5022800	1	5022800	intron	-	-	-	95	0.65	0	49		-5	18	10	-5	4	TTGGACTGTTAAAGAAAGGGAAGACAAAAAATAAAGAGAGAAAGGCAGCAGATAAAGATGTGACGCGAGGCGCACTCGGATATCAGGGTTTGAGAAAAAAAATCCGGGTGCGCCTGACGTGGCTTTTACTACCTCCTCATCAGCCGTTTATTTGGCCTCCTGTCGTCAGAGGTGAAATATCTAGCGTCCGTCGTTCGTGCGCTGCTCTGTCTTCGCCGTGTCGAAATGAATATCTAGCTGGCCTGCGTAAGCTCCTGCAACGAATGAATATCTCGTCTGTTTGTTTTGTCCGCCGTCGCC
chr1-5028860	1	5028860	intergenic	-	-	-	66	0.8	3	19		0	17	5	-2	8	GGCCCAAAACAACCATCCAACCAAATGCCGCCGTAGGGCTGGAGCCATCGGCGACCAGGTTTCCTTTTTCATTCATTCCCAAGTCCGAACCCAAGGATTCCAGCGACGCGTGGCGTGATGCTTCGCGGCCGACGACCCGCACCACGGGAAAGGGGAAAAAAAAAGGCCCGGGCGTTAACGGTTGCCGTGCGCGTGCCAAGGCCGGCGGCTCCACATGGCATGTGCCCAGCTCAAGTGGCGCCCGCCGGCCATGAATCATGAATGAATCTAGCGACCGAGATGCAAATGCGTCCTCCTGGC
chr1-5047360	1	5047360	intron	TAAGCACACACACGCCTCA	TGCATAAGTTTGAACCAAGGG	96	88	0.82	0	24		8	19	11	0	8	TCCTAGTTCGTTTTGGCGTGGGAATCCCAGAGACTTGTTCAGATTCTAGCTGTCATGAGAGTGAACTGAAAACTCGGCCGTTATTTCTTTTCTTCTATTCTAAGCACACACACGCCTCAACTGTCACCACCACCACCACCAGAGAAAAAAAGAGATGTGTCGTACGTTTACTAAACCCTTGGTTCAAACTTATGCAGGTAAGACTGAAGGGAGGCCAGACGCCCAAGGCACTGAAGCAATGCATGATATGACACCCATCTGCTCCTAGTATCGCCGTCCCCGCTGGGTGGAGGTGGAATT
chr1-5054060	1	5054060	intergenic	-	-	-	128	0.51	0	83		6	30	6	-6	3	CAGCCGAGGCTTATCTATAGCCTAATCTCTATCTATGGCTAACCAACTAACCACCCGAGGCACCAGAGGATAGGGATTACAATTCTGTCTAACACAAAGGATAGAGTTGTCCGGGAACCGGTTTGTGAAAGTTGAGTACCTTCACAAGTTCACATACTAACAGCTACTCCTACTCATATGTCCTAGCACGATACTCACTCCTTGCACTCAAGCCTTATGAACGCCTCCACGAGATTAAAGTTAACAAAATCACTACAAGTGCCTTGATATCAAGAGCTGTTCGTTTTGGATTAAAGTCAG
chr1-5054720	1	5054720	intergenic	-	-	-	99	0.56	-1	61		8	18	8	-5	5	TCCAGTAGTTGCTCGATAGTATAATTTTCAAGGCTTCATTGTCGGAAACAGTGCGGATGTCTTCATCTCGTGAAATTGCCACCATCTCTGATCTATTCTATACCATATCAGTCTGTTTAATGCCATGAAACTCACGTAGCCTTAAAAAAAACTCTGACGTAAACACTGCAAAGAGTTCAAGGTTTTGGCGGTTAAGTCCTCGCAAACCATTTGTGTCTTAAAAAAAATAGAACAGGTGGACGACGTCCTGTGTGTTCTCCAATCTCCATTGTATATGGAAACCAATCAACAGCGGGCAAT
chr1-5054800	1	5054800	intergenic	GGTTTTGGCGGTTAAGTCCT	GGAGATTGGAGAACACACAGG	87	86	0.53	3	44		0	39	4	-1	4	ACCATCTCTGATCTATTCTATACCATATCAGTCTGTTTAATGCCATGAAACTCACGTAGCCTTAAAAAAAACTCTGACGTAAACACTGCAAAGAGTTCAAGGTTTTGGCGGTTAAGTCCTCGCAAACCATTTGTGTCTTAAAAAAAATAGAACAGGTGGACGACGTCCTGTGTGTTCTCCAATCTCCATTGTATATGGAAACCAATCAACAGCGGGCAATATTGCCTAGAAGATCGTTGCAGAAAACCAGTTCCACGCTTCACACTTCGTTCAAAGCAGTTCCGTGGGTTTTTACCCAAC
chr1-5055720	1	5055720	intergenic	-	-	-	157	0.53	-4	89		0	61	4	-4	3	TTCGTCGTGATCCTGTCTTTCACCCTCAGAATTCTGACCTGACCGATGTGAAACCGATGCCAGCAATGGAAAAAAAAAGAACAGGGCATGCAACGAGCTCGCCGCCAGCTGCCTGAGCGTGCGCTACAACCTACAGTGAGAGTGAGCACACAGCTAGCTGCACAGGCACTCGCGAGCCATGCGTCATATCGTTAGGTGTTGTCAAACTAGTGGCCTCCTGTTGACTTGCGCAGCTTGATCCGCTCAACAAGTCTCGCACGCATGTGTGTGTGTGTGTGTGTGTGATGAGTCCGTCAAAGC
chr1-5056000	1	5056000	intergenic	-	-	-	208	0.63	3	105		0	56	3	-10	4	TGTGATGAGTCCGTCAAAGCAGCGGCTCCAGTCTCGATCGCAATCATCATGGTTCGAATTGACGGTGTGATGATAAGCGATAGCTAATAGTAGGCTACCGTCGAACAATGTCCGTGTCTGATCTGCTTGGCATGATGCGCATGCGCATGCAGCTTGGACGGACAGAGAGATCAGATCGTGCTCGTCCGTCGGCAAGGCCTATAGAAGCAAGCACGCAGGCATGCCATAGAGAGATCGTGTGCTGGTCGCGCGCGGCGCGCCAACAGCCGCTCGCGAGTAGTGGTGTACGTACTACGCATG
chr1-5056060	1	5056060	intergenic	-	-	-	109	0.58	0	62		5	25	11	0	3	GACGGTGTGATGATAAGCGATAGCTAATAGTAGGCTACCGTCGAACAATGTCCGTGTCTGATCTGCTTGGCATGATGCGCATGCGCATGCAGCTTGGACGGACAGAGAGATCAGATCGTGCTCGTCCGTCGGCAAGGCCTATAGAAGCAAGCACGCAGGCATGCCATAGAGAGATCGTGTGCTGGTCGCGCGCGGCGCGCCAACAGCCGCTCGCGAGTAGTGGTGTACGTACTACGCATGGCTTGATCAGGCGTGGATCCGTGGTTGTCGGAGCTCTATAGCTACCTGACGAGGATCCTT
chr1-5056300	1	5056300	intergenic	-	-	-	87	0.53	4	45		0	39	8	0	3	GCTTGATCAGGCGTGGATCCGTGGTTGTCGGAGCTCTATAGCTACCTGACGAGGATCCTTTCTTTCATTCGTCGGCAATTGCCATGCTGCAAATATGCCACGCGCGCGTGTCGCGGCCGCGCCCGCGCCCAGCTAGCAGCACCGATCCAGCTATCGGGCGGGTAGCGAGGCGGTGTCGCGCGAAAGGCGCGGTGCCGGCGAGTGTCCCCCCGGGGCTCGCACATACATGATGGCCGCGTGAACCGGGGCATGTGAGGCCGCTGTCCGCCGAGCTGGGCACTGTGCGTGCGTCGTCTCCGC
chr1-5057900	1	5057900	intergenic	-	-	-	130	0.59	-8	73		-1	29	0	-8	3	GGATTATTACGCGGTCACCGATTAAATTAGCATTTGGTGACACGAAACGGGCGAAAAGTTTCCGGAGAAAGTGACGTACGGGGGGAATTGGAGCATCTGCAGGGAAGAACTAGACATTGAAAAAGACTAATAGCTATACCTATATATATACTATATACACGGAGCAGCTAATCATAACACCACCAGCTGGCTGGCTGTGGTGGATTACTCAATTTACTAGTACGTGCCGGATGCTAAAACGAGGAAACAACAACAGAGACAGAGCCCCCCCAGTGATTGAACCCAACGATGGATATACAA
chr1-5057940	1	5057940	intergenic	-	-	-	153	0.65	0	66		-6	50	2	-6	3	CACGAAACGGGCGAAAAGTTTCCGGAGAAAGTGACGTACGGGGGGAATTGGAGCATCTGCAGGGAAGAACTAGACATTGAAAAAGACTAATAGCTATACCTATATATATACTATATACACGGAGCAGCTAATCATAACACCACCAGCTGGCTGGCTGTGGTGGATTACTCAATTTACTAGTACGTGCCGGATGCTAAAACGAGGAAACAACAACAGAGACAGAGCCCCCCCAGTGATTGAACCCAACGATGGATATACAAACATTATCAGATGTCAGTGGGGGAATTAAGTTTGACGGCC
chr1-5059020	1	5059020	intergenic	-	-	-	64	0.58	0	38		11	16	21	0	6	GAGGGAGAGGGAGTAGTTTGATTTAGTGATGGACACATACACGAGGAAATAAATTCAGAACAGACGCAGTCACTCACGTAGCGGAAGAAGAGTGAAAAGGAAGAAACAAAGGCAAGAAAAATAATAATTAAAAGGAGATGTGGATGCCCTCTTCGCACACACACAAATAGGCGTGGTCCCACCGGTCTTTTTCGTATGCTGTTTTAATTGCAATTAGTTGGAAACGGTGGACCACTCTTGCCCCAGTTGGTGCCAGGCCCTACTTCCGGAATATTTTGTGGGGAGACCGAGCGAGCAGTA
chr1-5059360	1	5059360	intergenic	-	-	-	34	0.51	0	23		7	5	8	-1	6	GTTTTCTTTTCTGTACCAAATTCTTTGGTTCCGTGTTTTTCCCCCAAAAGATTCCCTCGACTATATTTCTACATTATGGAAATAGTTACGCATGCGTTCCGACTTTACCTCTTTTTATGGGCCTTTTCTTTTCTTTTTATCCGATGTTCTTTAAAAAAAAACTAAGCACTCGCATAGACCAAACTTCCAGTTCACCCATATAATCCAACTTAAATAAGTTAAGAGTCAAACAAACAACAAAAATTGTTGAGATGGATTATATAATTTGTGAATCTAGATTATAATTATTCATAAGCAGGT
chr1-5061500	1	5061500	intergenic	-	-	-	79	0.76	1	26		5	25	5	-6	7	ATTGAACTATAAAACCTTGACTTGGATAATAATCTATATTTTAGAATGGATGAATTAATTGCATGGTTACATAAACAATCTCTAGAATCACCTAGTTTTTTCCTAGTCACAGATGGATAAAAACGCCTCTAAAATGGTCATGAAACATTTTTTTTATTTTTAGATGTGGTAAGTGTTTCCAATTGCCCCCATAAACAGAGGATATCTCTACAGGTCACTTAAAACACCAACCACGACTAGAACTAAATTTTCAACCACAGTATCGTAATGTGACACGACTCAAGAAATAGGTGCACCACA
chr1-5087240	1	5087240	intergenic	-	-	-	114	0.63	0	55		6	36	6	0	3	ACTGGGCATGGGCCACTACTGCTAGTGCTAGTGCTAGTAGCAGCGGCACAGCGCGGAGAGGCAGAGAAGTAGCCAAAGCCAAGTAGGAGGAGGAGGAGGAGGCAGGGCGCGGGGCGAGAGCTTGACGCGGCAACCACCGCTGCACTGCACTGCACCCCTCGCTCCTCCGAGCTCAGCAGCAGCAGCAGCAGCAGCTCGCTCGCGGCATGTCGCCATGTATGCTTTTGCTGGCGCCCGTCGCCCCCACCCTTTTCCCGTTCCCCTTCCCCGCTCGCGGATGAGATCTTTGGGTTTGGTTGG
chr1-5087280	1	5087280	intergenic	CACTGCACTGCACCCCTC	CGCCAGCAAAAGCATACAT	91	133	0.68	-15	57		0	44	0	-15	7	CAGCGGCACAGCGCGGAGAGGCAGAGAAGTAGCCAAAGCCAAGTAGGAGGAGGAGGAGGAGGCAGGGCGCGGGGCGAGAGCTTGACGCGGCAACCACCGCTGCACTGCACTGCACCCCTCGCTCCTCCGAGCTCAGCAGCAGCAGCAGCAGCAGCTCGCTCGCGGCATGTCGCCATGTATGCTTTTGCTGGCGCCCGTCGCCCCCACCCTTTTCCCGTTCCCCTTCCCCGCTCGCGGATGAGATCTTTGGGTTTGGTTGGTTTCTTTAAGACCCGAGCGTCCAAATCACCCCTGTGCTAC
chr1-5088480	1	5088480	CDS/intron	-	-	-	34	0.54	3	21		0	7	3	-3	3	TGGCCTGGCCGCCATGCCCCCCGCCGCGGCACACCACCAGCACCACCACCATCACGGCCACAGCAAGGCCGGTGCGCTCCTCGACGACGACGACGCGGGGGTGGGGCCAGACGTCAGCGGCTCCGCGGACGACGCCACCATGCGCTTCCTGAGCGAGCAGCAGCAGCAGCAGCACCAGGCGCCGCTGTCGCTGTCGCTGTGCCGGCCGGACGTGGCGACGACGTTGCACGAGCAGCAGCACCTCGCCGGCGGTGGCTCCTCGTCCCGGTACCATCAGGAGCAGCAGCCGGCGGCGTGGGT
chr1-5088500	1	5088500	CDS/intron	-	-	-	45	0.6	3	24		-3	13	3	-3	3	CCGCCGCGGCACACCACCAGCACCACCACCATCACGGCCACAGCAAGGCCGGTGCGCTCCTCGACGACGACGACGCGGGGGTGGGGCCAGACGTCAGCGGCTCCGCGGACGACGCCACCATGCGCTTCCTGAGCGAGCAGCAGCAGCAGCAGCACCAGGCGCCGCTGTCGCTGTCGCTGTGCCGGCCGGACGTGGCGACGACGTTGCACGAGCAGCAGCACCTCGCCGGCGGTGGCTCCTCGTCCCGGTACCATCAGGAGCAGCAGCCGGCGGCGTGGGTGCAGCAGCAGCACGACTACT
chr1-5088960	1	5088960	intron	-	-	-	125	0.6	0	67		4	40	6	-1	5	GCAGCAGCAGCAAGAAGACGGCGGCGGCGCCGAGGGGTCGTCGTCGTCGGCCTCCTGGGCGCCGTCGCCGCAGATCCAGGCCATGGACGCGCTGGAGCTGCAGCGGCTCAAGGACAAGCTCTACATCATGCTGGAAGAGGTGAGCAGCGCTATAGCTCGCAACCGACCGATCGCCGAGCGAGCTGGGCAGCTCGGGTCTAGCTAGATAGCTAATCCATGATTAATTAGGCTCTACTAGTCCAAGACGAATCTGAGGGGGGAGAATAAGGGGACAAAAAAAAAAAGCTAGCAGGAAAGTAC
chr1-5089700	1	5089700	intron	-	-	-	129	0.55	4	71		0	49	4	-9	3	GTTTTTACTGGTACTGTGCTCAGCTGCGAGGCAGCCGCAGGAGCTCGGCTCAGCTAGCTCTCTCGCACGTGAAATGTTATTGGAGAGTTCTTCTAGTTCTAGGTGGGTTGCATGGGGTCACCACCACCGGAAGGGCGGCAGAGGCAGCAGCTGTGTGGGCAGTGGCAGAGTTACTGCACCGGCAGTTGTTACCGTTTCACTGTTACATTGGCCCTGCAGCTGGCCGGCCATGCATCACTTGTGTCTGTGTCCTTGCCAGTTGCCACTGCCTGTGCCTGCACCTGTGTCTGTGTGTGGTGG
chr1-5089960	1	5089960	intron	GGACGCGTCTGTTAAAAATG	CGGTCCACCTGCAAATATAAA	87	74	0.54	0	46		-6	17	0	-6	3	TGCCACTGCCTGTGCCTGCACCTGTGTCTGTGTGTGGTGGTAGTACGAATCTAGCTACTGGAACAACTGGAAATGCATGCATGCATGCATATGCATGGACGGACGCGTCTGTTAAAAATGTCCATTCGATGGAACCATGCATCCATGCACTTGCACTCGTTAATAATTTATATTTGCAGGTGGACCGGAGATACCGGCGGTACTGCGAGCAGATGCGGGCGCTGGCGGGCGGGTTCGAGGCGGTGGCCGGGGAGCGCGCGGCGGCGGCGTACACGGCGCTGGCGTCGCGCACCATCTCGC
chr1-5091820	1	5091820	CDS	-	-	-	28	0.56	0	14		6	12	6	-9	4	GACGTACGCGATGACAGCATGCTCGCATGCCCGCAGGTGTCCAACTGGTTCATCAATGCGCGGGTCAGGCTCTGGAAGCCAATGGTGGAGGAGATGTACGTGGAGGAGATGAAGGCCGAGGGCCAGGACGGCGGGGGCCAGCAGCAGGTAGGCGTCGCCGTCGCCAACAACCCTAACCCTAGCAGCGCCGGCCACGCCTCCGAGGCGGCTGAGGACGATGGGCGCGGGGACAGCGGCGGCGGCGCCGTCGTCGACCGGAAGCCGACGCGGGCGCAGCTCCTGCACGACGCCGGCTCGCTC
chr1-5091860	1	5091860	CDS	-	-	-	32	0.65	0	13		6	11	12	0	3	CCAACTGGTTCATCAATGCGCGGGTCAGGCTCTGGAAGCCAATGGTGGAGGAGATGTACGTGGAGGAGATGAAGGCCGAGGGCCAGGACGGCGGGGGCCAGCAGCAGGTAGGCGTCGCCGTCGCCAACAACCCTAACCCTAGCAGCGCCGGCCACGCCTCCGAGGCGGCTGAGGACGATGGGCGCGGGGACAGCGGCGGCGGCGCCGTCGTCGACCGGAAGCCGACGCGGGCGCAGCTCCTGCACGACGCCGGCTCGCTCGCCTCGGTCGTCAACATCGGCGGCGGATCGCGCGCGGGAT
chr1-5092120	1	5092120	CDS	-	-	-	33	0.64	-3	16		-6	9	0	-9	4	GCCTCGGTCGTCAACATCGGCGGCGGATCGCGCGCGGGATTCGGCATCATGGACCACCTCGACTTCGACGCCTACGGCGGCCACCATGCCGGCGCCGTGTCCCTCACGCTGGGCCTGCAGCAGCACGACTCCCACGCCGACGGCGGCGCCGGCGGCGTCAACATCGCGTTCGGCGCGCCGCCGCCCGCGCACCACCACGGGTACCTGTTCGCTCCGACGGCGGCGGCGGCAGGCCATCAGATGGGCGGCGGCGTGCACCCGGGACTACACCACCACGTCCAGTTCAGCGGCGCCGGCGCC
chr1-5092760	1	5092760	intergenic	-	-	-	151	0.51	-3	91		0	54	2	-3	4	CGATCGCCGCCGGCGGCGGCTTGGCCGGGCCCGGGTCTAGCTGGCTAGCTAGCTGCCCTAGTTATACATAATATATGTATTTGTAGCGTGTACAGATCGGGTCGCGATCGAGCAGTTTGGACGCGCGCAGGTGCAGCTAGTACTAGTAGTAGCTAGCCCGCCGGAACTGCGTAGTTGATCAAACACGCATTGCATGCAGGTTAATTGCATTGTTTGTCAATTTCTTGAAGGATTCGACGACGTACGGCACAATTTATACCAGGCATTATTGACGATTTTCCTGGCAGAATATTCATCAGT
chr1-5092880	1	5092880	intergenic	-	-	-	215	0.58	0	119		-3	67	3	-3	3	ACGCGCGCAGGTGCAGCTAGTACTAGTAGTAGCTAGCCCGCCGGAACTGCGTAGTTGATCAAACACGCATTGCATGCAGGTTAATTGCATTGTTTGTCAATTTCTTGAAGGATTCGACGACGTACGGCACAATTTATACCAGGCATTATTGACGATTTTCCTGGCAGAATATTCATCAGTCCATATGCCCATGCATGTTTGCGAATTGTCTATATGTATGTTTGTGATTGGCTGGTGTGTAAGCCTCTGGTTAGTTTGCATTATCTAAACTTTTCGTAAACAAAAAAAGGTGAGAGCGTC
chr1-5093160	1	5093160	3'-end	-	-	-	77	0.64	0	40		-3	17	4	-9	4	CAAAAAAAGGTGAGAGCGTCAGCTAATGTTTTTTTTCATAAATTGAGTGGCTGAACAATTTGAAATGAGCTATAAGAGTCAGGCCAGTTTGGATCAACTAAAGTAAGTTGGTGTCCACTAATAAAAAGCTCTAGCTGGTCCAAACAACCCATATATACATGGCTTCTAAGTTTAAACTATCCAACCACACAGCTTATAAAAGATCTATAAGCTGGCTTCCTCCGGTTATTGCAGCTTATAAAAAGTTTAGTTGATTCAAACATGAACTTGAGTGCTTGGACTGTGTATAAGCTGGACAGT
chr1-5093500	1	5093500	3'-end	-	-	-	82	0.68	0	42		-5	16	5	-5	9	ATATGCGCCAAGATTGAATCATATATAACAGTAAACCCGTATATACGCACTATAGCGCTCAACCATAGTGTAGGCGAAAAAACCAGTAATAAATACTTTCTCCAATTATTAATATAAGGTCAATAGGTCTGTCCTACTACTAACAAGTCACTTTTTTTTAAAAAAAACTTTGACCATCAATTTGTAAATTTTTATATAGGTTCACCACACATGAACAAGATTAATTAGTATCATCTGATTTCACTATATATGAAAAAAGAGCTTTCATAAGATATATTTCGTTCGTTTAATTTCTTGTAA
chr1-5093960	1	5093960	intergenic	-	-	-	139	0.59	4	64		0	60	7	0	3	CAAGTGAGTAGATATATACCAACAAATTTTTTCTGAAGAAAACAAGCAAGGTCGACAGGCATGCCATGTCATCAATTACATAAAAGATGCCGATCGCGATCGTAGTTAATCGTCGGGTTGCTTGCACTGCCCAAACACTGCAACCAGCAATCATTAGGCATACTTAAGCAAATGTTTAATTATCTGTTGAGACCACAACCACAAGGATGGATTTGTGTAAAAGCTTCCAGGATTTGGTCAGGTAGGATGTCACTTTCGTATCTGAAAGTTCTAGCGTCACAACAGGGGGGGGGGGGGAAC
chr1-5093980	1	5093980	intergenic	CTTGCACTGCCCAAACACT	TCCTTGTGGTTGTGGTCTCA	87	113	0.51	4	56		0	56	4	-1	3	AACAAATTTTTTCTGAAGAAAACAAGCAAGGTCGACAGGCATGCCATGTCATCAATTACATAAAAGATGCCGATCGCGATCGTAGTTAATCGTCGGGTTGCTTGCACTGCCCAAACACTGCAACCAGCAATCATTAGGCATACTTAAGCAAATGTTTAATTATCTGTTGAGACCACAACCACAAGGATGGATTTGTGTAAAAGCTTCCAGGATTTGGTCAGGTAGGATGTCACTTTCGTATCTGAAAGTTCTAGCGTCACAACAGGGGGGGGGGGGGAACAAAAGATGCCCATCATATCG
chr1-5206600	1	5206600	intergenic	CATAGTTCGCATTCGGTTTG	AAGCGGTGTTCGTCGTCTT	83	105	0.76	0	37		-12	33	111	-12	17	TCTATGATGTAATAAGTACCCTTTTATGTTATTATTCGAGCATTGTGTGATGATGTTCATTTATGTAATCGCTGTGTACGTGAGTTCTGATCCTGGCACGTACATAGTTCGCATTCGGTTTGCCTTCCAAAACCGGGTGTGACATCGGACTTGGGCTTAGCCCCGGAAGACGACGAACACCGCTTCGCCCGACCTCAGGGCTCGGACTCAGCCCTGGCCTCAGCCGACGGTCTCTGCCTCGCCCGACCCAGGGGCTCGGACTCGACCTCGGCCACGGAAGACAGACTCGACCTCGACCTC
chr1-5241000	1	5241000	intergenic	-	-	-	54	0.74	0	27		16	2	104	0	27	GTGTCTCTTGTGCTTGTTTTCTTCGTGACCATTGTGTTTCACAAGAGCTTGGTCCTTCGCCACTTGATTCTATTGAGCTAACACTTAACCAAGTTTTGTGGCTACAAGTATTTGATTTTTACAAGATCACCTATTCACCCCCCTAGGTGCTCTCATATTTCCTCTTGGAGGGAGTACCTCCGGGTAATAACTGGGTTTATTACTAAAACATGGCTCTACTTATAGTAATAAAACCTGACTAACTAAAAGCAATTGCTTAACCTTAACTCCACATATAGCTAGTCCACTTTAGCCAAATGG
chr1-5246360	1	5246360	CDS	-	-	-	47	0.64	-3	22		0	13	0	-6	3	AGACGGAGATCGTGGTGCTGTCCCGCATCCGGCACCGGCACCTGGTGTCCCTGATCGGCTACTGCAACGAGCAGGCGGAGATGATCCTGGTGTACGAGTACATGGAGAAGGGGACGCTGCGGAGCCACCTGTACGGGGGGGCGGACCCGGGCGGCGGCGGCGGCGGCGAGGCGGCGGTGCTGTCGTGGAAGCAGCGGCTGGAGGTGTGCATCGGCGCCGCCAGGGGGCTGCACTACCTGCACACGGGGTACTCGGAGAACATCATCCACCGCGACGTCAAGTCCACCAACATCCTCCTGG
chr1-5246380	1	5246380	CDS	-	-	-	38	0.65	-3	17		0	11	0	-6	3	TCCCGCATCCGGCACCGGCACCTGGTGTCCCTGATCGGCTACTGCAACGAGCAGGCGGAGATGATCCTGGTGTACGAGTACATGGAGAAGGGGACGCTGCGGAGCCACCTGTACGGGGGGGCGGACCCGGGCGGCGGCGGCGGCGGCGAGGCGGCGGTGCTGTCGTGGAAGCAGCGGCTGGAGGTGTGCATCGGCGCCGCCAGGGGGCTGCACTACCTGCACACGGGGTACTCGGAGAACATCATCCACCGCGACGTCAAGTCCACCAACATCCTCCTGGGCGACGGGTTCATCGCGAAG
chr1-5247360	1	5247360	intergenic	-	-	-	150	0.52	0	76		-6	70	0	-7	3	GGGGGAAAACACGTTATTATCACATATACAGCAGCAGCTAGCTCCTAGAGTTGCTGGTGAATGTGCTCAACTCTGCAACCAAAAACTTTTCGAGCCAACTCTTCGCCGTCCCTACACTCAGACAGGTCTGCATCAGGGTCACGGGATAAATCCGTGTCCGTGTGCATGCGGCCAAAGCAAATTGACCAGTGGCTGTCTGATTGATTGAGGCGCCTGTACGACTGCTGGCATGGCAACAAAGCTTTTGCGGCCATTTTCTTCTTCTTCTCCGGTGGTCATAGTCACGCGTATACTAGTTGA
chr1-5247580	1	5247580	3'-end	ATAAAGCTGGGCGGAAGAGT	GCCGGCGAACACTAGCATA	87	128	0.51	0	65		5	62	12	0	3	ACTGCTGGCATGGCAACAAAGCTTTTGCGGCCATTTTCTTCTTCTTCTCCGGTGGTCATAGTCACGCGTATACTAGTTGATAGGTGGAGCGGACAGCGGAGCAAGGCGCCGGATAAAGCTGGGCGGAAGAGTCCGCGGTGGGGATGTTCAGTGGTTGCAACGTGTGTTCAACGTCAGTCTTATGCTAGTGTTCGCCGGCTGTCACCGAGATCCATCCCAACATTTCCCTGTGATTGTGAGGTCAAGGTTTTCAGGCTTTGAGTTCGGTCATAGACTACTTAAAAGGGAACGCACGTAACT
chr1-5332440	1	5332440	intergenic	-	-	-	127	0.71	3	47		0	34	3	0	4	GAGAGGAAGGAGATATAGAGGATAAAATCTTTTAGAGGAGACTGTAAATGACGGATATAGAGGATGGATATAGAGGACGTTGCTGGATTAGGCCTCTTTTCTGCGAGGCGAACTGCAGTCCAGCATCTGTTGTTGTTGAGAGCAATAAAAAAAGGCATTATAGGCTGTCCCTAGCAAATCGTGTAAAATAAGGGATTTATAGTGTTGATTACACCGATAGGACAACTGCTGGAGACGGCCTTAGAGGAGCCCAACTGTCCTCACCCGGTCACCCCACCCCCAATAGGCCAATACCTCATC
chr1-5332580	1	5332580	intergenic	-	-	-	157	0.62	-8	81		0	41	6	-8	3	AGCAATAAAAAAAGGCATTATAGGCTGTCCCTAGCAAATCGTGTAAAATAAGGGATTTATAGTGTTGATTACACCGATAGGACAACTGCTGGAGACGGCCTTAGAGGAGCCCAACTGTCCTCACCCGGTCACCCCACCCCCAATAGGCCAATACCTCATCCTTCATCCATGTAGTAGCAAAGCCTAAATACAAATTGGATCACCTCAAATAAACATTGCTAGCCTGTCGTGCACAACCCATTGATATCTCGGTGCACATGATGCATTTTTTTGGGTGGAAGGGGTTAACCTGGTTAGGGA
chr1-5336620	1	5336620	promotor	TTTTTCCTTCACGGGACAAG	TTTTCCCTCCCTCCCTCC	89	91	0.63	2	44		11	27	11	0	3	TATTGAATACAAACCATCGTGCCTTTTGTACGTACGTATGTTTGTTTGTATCTGTCGATAATCCGTCCGCGCCCAGCGACCTGAACATCGAAACCCGAGACGAGACCTTTTTTTTTCCTTCACGGGACAAGAAAGACTCAATGAATCTGTTGCCATGACAGCGATAACAAGCGTAATAAACGGGAGGGAGGGAGGGAAAATAGAAATAGAACAAAATTGCTGGGTAAAAGAAAATAGAAGCGCGGCACGAGGACAAGGGGCAACATGGACATTGCGCCCGATGCCACAACCACAAGCCCA
chr1-5336880	1	5336880	intergenic	-	-	-	34	0.52	-4	22		-8	6	0	-8	3	CAACATGGACATTGCGCCCGATGCCACAACCACAAGCCCACAGAGACGGACATTGCGGCGCGCGCCTATATCTTCGCTTTGCCCATGCCGTGCACGCCCCTCCTCAGCGCTGCCACTGCCACCGCGCCGTCTCCCGTCCCCCGTCCGCGCGCGCGCGCGCACGCACGCCGGCCAGGCCCAGGCCCAGGCCCTCATGGAGGTCGGTCCGACGCAGCAGCGCCTCGGCGACAGCTTCTCCCGCGGGTGGCTGGCGAAGCGCGGCGCGCGGGCGCCGTCACTCGAGCACCTCGTCGCCGACGC
chr1-5336920	1	5336920	intergenic	-	-	-	37	0.65	-12	16		-6	12	0	-12	3	CAGAGACGGACATTGCGGCGCGCGCCTATATCTTCGCTTTGCCCATGCCGTGCACGCCCCTCCTCAGCGCTGCCACTGCCACCGCGCCGTCTCCCGTCCCCCGTCCGCGCGCGCGCGCGCACGCACGCCGGCCAGGCCCAGGCCCAGGCCCTCATGGAGGTCGGTCCGACGCAGCAGCGCCTCGGCGACAGCTTCTCCCGCGGGTGGCTGGCGAAGCGCGGCGCGCGGGCGCCGTCACTCGAGCACCTCGTCGCCGACGCCGACCTCGGCCATTCCTTCGGCAGCTCCAGGTCGTCGTTC
chr1-5337960	1	5337960	3'-end	AACGGAGTCGGCCTTTTCT	GCTGCCGCAATCTGTTTACT	92	62	0.64	0	26		-8	24	0	-11	3	CCTCGCACAAAGATTACAGCGTCCGTGTATTTGAACTGCCGCGTGAATGGCTCGTGATGTACAGTTTAAAATCCAAAGTTTAAACATTAATCCGTAGAAACGAAACGGAGTCGGCCTTTTCTGCCTCACGTACCGGTGGTGGTGGCCTGGTGGGGGTGCCGGGGAGGGAAGGAATAGTAAACAGATTGCGGCAGCGACTGAAAGCGTCATTATTCCAGAAGAAATCCTCGGCTCTTTATACTGCTGACCTAGCACTCGTTTAGCACGTTGTGCTTGGCGCTCTCCGACCGTAAATTGAAT
chr1-5338600	1	5338600	intergenic	-	-	-	94	0.75	-9	31		0	27	1	-10	8	GAGCCGTACTCGTTTACAAAAGGATAAAGAAAAGAAGCTGGAACCTGACCAGGAACAGCAAGCAAGATCAACAATCTCGCGCCATATATATTTGCACTCAGAAAATCTTTGACAGTCTGTGCCGTCCGAAACAAAGGCTTCTTCTTATTTCTTTTTTTTTCTCTTTCCTTCAAAATTCAGTTAGTACGTAATCAGCTTCCTCCGTACACAGGCTATAGAAATAGAATTAAGCAGGCAGGCAGATGCCGTCTGAGGGCGCCACTGGGATGCGCGATCTGGCATGCATGCTCCGACTAAGAT
chr1-5339360	1	5339360	intergenic	-	-	-	67	0.75	-6	31		0	8	22	-6	12	CTCTTCTATCAATGTTTGTATGCATTATTACGTGCTGTTGCTGTCGAATTACGTTACACGAGAATGTCGCAGAGAGAGAGAGAGAGAGAGAGAGAGAGAGAGAGAGAGAGAGAGAGAGAGAGAGAGAGAGAGAGAGAGAGAGAGACTACGTCCAACGCTGGGCGCCGTCAGCAGCATGATCTGTTCACGAAAGCAACTCCATGGATGCCATCTCCGTCTCACCTCTCCTCGCTGCATCGATCTTACTACAGATACCGTGTTGTAAGATGGCAGGCAGCGTCGCGCACGCACGCACGCATC
chr1-5339420	1	5339420	intergenic	-	-	-	88	0.54	12	51		0	31	12	0	5	AGAATGTCGCAGAGAGAGAGAGAGAGAGAGAGAGAGAGAGAGAGAGAGAGAGAGAGAGAGAGAGAGAGAGAGAGAGAGAGAGAGACTACGTCCAACGCTGGGCGCCGTCAGCAGCATGATCTGTTCACGAAAGCAACTCCATGGATGCCATCTCCGTCTCACCTCTCCTCGCTGCATCGATCTTACTACAGATACCGTGTTGTAAGATGGCAGGCAGCGTCGCGCACGCACGCACGCATCCATGATAAAAAAAACACCCCGAGATGGATGATGATGATGATGATACGAGCATGCGCACAG
chr1-5339440	1	5339440	intergenic	-	-	-	83	0.51	12	50		0	30	12	0	3	AGAGAGAGAGAGAGAGAGAGAGAGAGAGAGAGAGAGAGAGAGAGAGAGAGAGAGAGAGAGAGAGACTACGTCCAACGCTGGGCGCCGTCAGCAGCATGATCTGTTCACGAAAGCAACTCCATGGATGCCATCTCCGTCTCACCTCTCCTCGCTGCATCGATCTTACTACAGATACCGTGTTGTAAGATGGCAGGCAGCGTCGCGCACGCACGCACGCATCCATGATAAAAAAAACACCCCGAGATGGATGATGATGATGATGATACGAGCATGCGCACAGACGAACGAAAGGGACGGCAA
chr1-5341300	1	5341300	intergenic	-	-	-	99	0.75	9	34		0	24	10	0	5	GTTTTAGCTCGGCTTGCTTTGGCTCGTTAGTGTAACGAGTCAGTTCGGCTCGACTCATTATAAATGAGCTAAAAGTCTAGCTTGACTCAGCTCGTTAGCTAGCTCAAGATGGCTCGATAAGCTCGTGAGCCATACCAACAAAAAAATATATGAATATACAAATATAAAAGTGTATAACATCATGTATATAAGCATACATTGTAAAATGATGAAATAAATATTTAAACTATTTCCATAGTTCATAGGTGTGAGAACTTAGGTGTTGTATTGTTGATCTTTAAGTTCTATTGTCCAAACGCG
chr1-5345980	1	5345980	intron	-	-	-	98	0.66	6	39		0	31	11	0	3	CGGTAGTTTAGCATGACATGTGGGGCCATTGAACACCGCTCGCAGACAGTCTCTTCATTCATCACGGATTCACGGGACACGTCCCGTCTGCGTAGGCCGTAGGCCGGTCTCTTTTTCACTAGGGACAACGGCTTTTGCCCTGGGGGACCCCGAACCCTTCTTTTCTAAGCAAAGCCACTGCCAATCCGACATATCTCTTGAACAGTTGAACTCAATGCCATGGTTCCATTCCATGACTCCTCTCTGGGCCTTGTGCATCACTGCTTTGTATGGCAGAATGCATAGCTTGCAGATCTGCAC
chr1-5346040	1	5346040	intron	TTCTAAGCAAAGCCACTGCC	ATGCACAAGGCCCAGAGA	96	134	0.55	0	76		-8	47	0	-8	3	ATCACGGATTCACGGGACACGTCCCGTCTGCGTAGGCCGTAGGCCGGTCTCTTTTTCACTAGGGACAACGGCTTTTGCCCTGGGGGACCCCGAACCCTTCTTTTCTAAGCAAAGCCACTGCCAATCCGACATATCTCTTGAACAGTTGAACTCAATGCCATGGTTCCATTCCATGACTCCTCTCTGGGCCTTGTGCATCACTGCTTTGTATGGCAGAATGCATAGCTTGCAGATCTGCACATGTAAATAGAAATGTTTGTTTGTAGTGTATCATTTATTGAGAATCCAGAACGTTTCATC
chr1-5347380	1	5347380	3'-end/intron	CCGGGTAGCTAGAGACCAGTT	AATCTGCACACACGCACA	98	101	0.62	0	44		-10	42	0	-10	3	GTGAATCTCACGTGTCATGCCACTGTTTTGCGCAGCAATGTGACCATCAGTGGCGTCACCATTCTCGCGCCGGTGAATTCGCCTAATACCGATGGAATTGACCCGGGTAGCTAGAGACCAGTTAGCTTCCTTTGACGCTGAGAAGTGAGAAGCACATGTTTCTGATTCTGAATTTCATTGCCTGTGCGTGTGTGCAGATTCTTCCTCGCGTGTCAAGATCGAGGACTGCTACATCGTCTCCGGCGACGACTGCGTGGCCGTGAAGAGCGGGTGGGACGAGTACGGCATCAGGTTCAACAT
chr1-5348440	1	5348440	3'-utr/5'-utr	AACAAGCTGAACAGAGCGTG	AGGGGAAGGGAGGACGAC	80	70	0.51	-4	40		0	28	0	-9	3	AAATCAGCAAAACGGACATGATCATTGCAAACCTTTTTCATAGGTGCACAAGTTACATAATTGACAGACAACAACAGCATCGAATTTGTAAGCCAAATTCTGCAAAAAGATCGGAATTAAAACAAGCTGAACAGAGCGTGTGCAACCATGGGCTGGCTGGCTGGCTGGTTCCTCTCCTCACCGTCGTCCTCCCTTCCCCTTGCCCTTGCTCAGGAAGTGGTGGCGCTTCAACCTCTTCTTCCGGATCACCACGTCGGTCTTGATGTTCTCCGAGAATGGCATGCCGAGGAGGACCAGCAG
chr1-5348840	1	5348840	3'-end/intron	-	-	-	94	0.65	-9	40		0	36	1	-10	6	TGGTCACGGAGGCCAAGGCTGTAGTTGCCGTGCCCGTCGAAGCTGTTGGGGTTGACACCCAGGAAGTCCATGGTCCTAGGGAGCCCAAGGTTGATGAGCCTATCCAGGAAGTTGTACATTATCTACAGCCAAGGACAAAAAAAAGAAAAAGAAATGAGCCCTGTACCAGTGAAACGAGCTCACAATTTCCACTTGTATTGCAGATTATACTAAGCTGCCATATTCCAAACTGCCACGAAATACACTCCGAGGCCAAATGAGCAATGGATGAGGCTCACCCTGCCGCGGAGGGTGACTGCG
chr1-5385680	1	5385680	intergenic	-	-	-	131	0.62	0	56		3	56	9	0	5	TGTCAACAGGGGGTCCTCCTCCTCCGCTTCCTCCCGGTGCTCTGCCGCCCCACTGTAGGCAGGTCGCCGATCCCACTAGCCGATGTCCACTCTTCCCTCATGGCGAGTCCACAAACCGGCGGGCTCGGGCTCCCTCGTCCGGACACCTGGTATGGATGGATGCCATGCCAGTGGTGGCGAGGCGACCGGGACGACCACAAAGAAAGCGAGTGCCTTGAGTAGTGCTTGTGCTTCATAGTGGAGGCGGCAACGCGAGGTTTGGCAAGGCAGACCCGACCGACCGGCCGCCGCAGTGGCGCT
chr1-5432160	1	5432160	intergenic	-	-	-	111	0.62	6	57		0	30	6	-5	3	TCCATTTATAATCTCGTTTCGGGCCTCATAAAACTCAGAAATGGCCCGGTAATCTCTTGGCCTAATATTTCCTCATGTACTAGATAAGCTACAATATCGTCGTGGATCTACCAAGGTCCAAAATAGATGTGTGGTCTTGACTCTTCAGTCATATTAAATTGCATCCACTGAAAGTTTAAAACCAAACATAAAAGTTTATTATCATTATTACTGGTTAATATTATATGCAGTTCAGTTTATACACTTTGTAAGCATTCTCAATCTCAACATATATAAAACAACCTAGATATATAGGAGGAG
chr1-5433640	1	5433640	intergenic	-	-	-	45	0.63	0	21		-6	15	0	-8	3	TCGATGGCGACCCATTCTGAAAGGCCAGCGCTACCAACACCGATCGAGAGAATCATCCGTCAGATCAGAGATCACAGCAAGTGATCTCGAGTACTTCCGCTGCTGTTTTTATTTCCAAAAAAAAATGGTAGCACTGGTGATATGTGTATGTAAGTATGTTCACGTGTGCAGTGTGTGCTGGCTCCTTGTTGGTAAGGACGAGTGCTGTTGATCACTCATATAGTATCATGCAAGCAAATTAATTAGCCTAGTTCTTTGTAGTTGCCACTTGGCAGGCAAGCCTGCCTGCCTGCCCGCCCG
chr1-5435200	1	5435200	CDS	-	-	-	140	0.56	3	87		9	25	9	0	4	GCACCATGTTCTGGGTGTACCTCATGTCCTGCGTCGGCCTCGTCGTCTTCGCCGGCCTCATGTCGGGCCTCACCCTCGGCCTCATGTCCCTCAGCCTCGTCGACCTCGAGGTGCTCGCCAAGGCCGGCACGCCCAAGGACAAGCTCAACGCCGGTACTCCTCCTCGTCTCACCCGCGGCGGCGGCGGCGGCATATTGCCGCACCAGCTGCTGCTTCTGGTTACCGACTAACTAACCTGTGTCGTGCGTTGTCCTCGCCCCCGCAGCCAGGATCCTCCCCGTCATGAAGAACCAGCACCTG
chr1-5435220	1	5435220	intron	-	-	-	71	0.57	0	41		6	21	9	0	4	CTCATGTCCTGCGTCGGCCTCGTCGTCTTCGCCGGCCTCATGTCGGGCCTCACCCTCGGCCTCATGTCCCTCAGCCTCGTCGACCTCGAGGTGCTCGCCAAGGCCGGCACGCCCAAGGACAAGCTCAACGCCGGTACTCCTCCTCGTCTCACCCGCGGCGGCGGCGGCGGCATATTGCCGCACCAGCTGCTGCTTCTGGTTACCGACTAACTAACCTGTGTCGTGCGTTGTCCTCGCCCCCGCAGCCAGGATCCTCCCCGTCATGAAGAACCAGCACCTGCTCCTCTGCACGCTCCTCAT
chr1-5514860	1	5514860	intergenic	-	-	-	47	0.68	0	26		50	2	86	0	21	GTTTTTTCTATTTCACTTCCACTTATTACGCGAGTTACACGTGAAATCACTCTAAGTATCCAAGTTTCAACCTAATCAATACTTCATTTTACCATTTTTTGTGGAGACTTGAGGTTATCGTCTTATAAAATGTTTATTAGCACTGATAATTTTGTCGGGGACCATAATTAGGGGTACCCTCAAGACTCCTAATTCTCAGTTGGTAACCCCCATCAGCACAAAGCTGCAAAGGCCTGATGGGTGCGACTAAGTCAAGGATCGGTCCATTCGAGGGACTCGATCACGCCTCGCCCGAGCCCA
chr1-5517020	1	5517020	3'-end	-	-	-	131	0.55	0	80		-8	26	0	-8	3	CTGGCGCATTGGACGCGTCGTGCAGACGCACGACGGCTTGAAGAGCTGCGCGGCGTCAGAAGGGACAGCGAAATGTTCCTTCACATCGCCGGCAAATGCATGCGCCACGAATCGATGCCTTACCGATCGAGCGAGTCCACCGACCGACCGACCGACCTGCTGCTTCGTGCGCACGTCTCTTTTGCGCCGGCTGCTCCTCCCGCCGACGCTCGTCAGTCGTCAGTCACCGTCGGCGAATTGGAAGCCACCCGAAGGAGGTTCAGGGTGGGTAGAGTAGAGTCGCCTCGTCGCTGTCGCCCA
chr1-5517560	1	5517560	CDS	AGTAGGATGGACGAGACGACA	TAGAGCTAGCAAACGGCCAC	94	79	0.62	0	40		-6	20	0	-6	3	CCATGTCATGTAGTATGTATACCACCAACGCCGCAACGCGCGCCGTATTAATTCGGACACGGACAAGAACAATTCCCGAGGAGAGTAAGTATTATTGTAGTAGTAGGATGGACGAGACGACAGACGACTGTGGGTGGCTAGCTTAGAGTGTCAGCGCCAGCGCCAGCGCGACCGCGTGGCCGTTTGCTAGCTCTACCGCCATCGCGGCCGGCGGCGGCGGCGGCGAAGATCTCCTCCCAGACGTCGCCGAAGGCGCGGAGGATGAGGTGGTGGTGGCACGCGGCGTTGAGCGCGAGGAAC
chr1-5521700	1	5521700	intergenic	-	-	-	65	0.52	0	32		3	32	3	0	3	GGGATTAAAATTTAAATTTGATGGCATTGAAGGGAAGCTATAAATTTTGATGGCATTGAAGGGATTGATATAAGTTTGGATGGCATTGAAGGGATTTTCTCAAAAATAATACCCTTGTGGTCCCGACTTTCGTGGGAAGCTAAAAAAACTACCGCCAAATCTTATGTAGATTTAACTGAATGCCTGATTATAGGACCAACTGTTGAACAAATCTTTTGGGTCCTAAATAAATTAAATCAGGCTGTATTTTGTTTTTTATGGCCTAACTATAGGAGTCTCTCCTGGAGATGCTCTAAACGT
chr1-5523040	1	5523040	intergenic	-	-	-	56	0.62	4	25		0	23	7	0	4	AGTATCCATAATTAATATCGGTGTGATATAAACTAAACTTTAGTCGGTGAACCAAACACTCTCTAAAAACTTATTCAGTTAGGGGTGGGTTAAAATAGATTGGAGAGAATTAAATCCTTGTTAATCGAATTTGAATTGGAATTTTTTTAATTCACCTTCTCCGATCCAAATACAACCATAGAGAGCCTGAGTGCCTGACAAGCGGAGCGTGGCCAACTGATCCAACAAGCGAGCTCGTGGCCCATGTCCCCTTTGGCCCTTTCCGCGTTCAGAGCAAAAAGCCAGAGCGCAGCCCACCGA
chr1-5523900	1	5523900	intergenic	-	-	-	98	0.62	-13	42		0	41	0	-13	3	TATTTTTATATATTTAATTATTTGAATTATTTATTATCATTTGTTATGATTTAACTTTTACTTTCCATATTCCATAAATATGCATTTGATATTTATTATGTTCTAATAGTACTACAGACTTACTCCGTGGCCTAGCCATAACGTTAACTCCAGTCTCCAGTGCCGGCCCGTGCTAACAGTGAGCCTGAGCCATTTCTTTCTTTTCGGATCACTCAGTCATGTTTCCATTTTGCAAGTCTGCCTGTCTCCGGTGTCTCCTCATATTCTCCTGATGCTCAATTCAAGGCACCACAAAGCGAA
chr1-5524200	1	5524200	intergenic	-	-	-	68	0.54	0	42		-4	17	3	-11	4	CAAGAAGTCGTAGCGTACCTATTGGCTTTGCAATGTACTAAGATTGTATCTCGAATCTGTAAAGAGAGCTAGAGAACCGGATAGGAACTTAAAAAGTGATTTTTATTGTTGTTCATTAAGTTAAGACCAAAGGCTACTTAATTTGACCTTAGTTGAAATTAATTATTCGGTCATGAGATACAGTAGGAAAAAGTAAAGACAAGAAAGATGACAATAGCTTGCACAGAGTTGAAGTTCATGCTAACAGATAGAGTAAGGATACAACAAAAGGAAAATGATTATAATCAAAGAAACAAATAA
chr1-5524820	1	5524820	intergenic	-	-	-	105	0.52	0	63		-10	36	5	-10	3	TCTGATACTTACTATACTGTCTATAGTAGCGTGTATAGTCCTTGTCCGATGTGACAGAAAGTGTGAAGACGCTATAGAGCTTTGTACCACAGACACGAGCGTCGGCGTCGCCAATCTCGGCGGCGAGTGAGCTATTCCTATCGTATCACTCGATCGGTCAGGTTTCCATCTCGCAGATCTATCTGTCTCTCGATGTCTCCTCTCCTCACATTCTCCCGATGCTCAGCTGATGAATTCAAGCCGTCGGAAAGCGATGCATCAAACGATAGGCCACCAATTGCGTTTGCAATCCAGCCAAAC
chr1-5524900	1	5524900	intergenic	-	-	-	90	0.61	4	48		0	22	8	0	3	TTTGTACCACAGACACGAGCGTCGGCGTCGCCAATCTCGGCGGCGAGTGAGCTATTCCTATCGTATCACTCGATCGGTCAGGTTTCCATCTCGCAGATCTATCTGTCTCTCGATGTCTCCTCTCCTCACATTCTCCCGATGCTCAGCTGATGAATTCAAGCCGTCGGAAAGCGATGCATCAAACGATAGGCCACCAATTGCGTTTGCAATCCAGCCAAACGTACGTAGATTGTACACAGTGGAGGGGGGGGGGGGGGGGGGGTGAGCGAGAGAGGCCGCCATCTCCCATTCTCCTTAGAG
chr1-5525100	1	5525100	intergenic	CGGCACTGTAGGTTTGGTCT	GCTGCAAGGGATGACGAC	85	113	0.6	-3	57		0	41	3	-3	3	CGTTTGCAATCCAGCCAAACGTACGTAGATTGTACACAGTGGAGGGGGGGGGGGGGGGGGGGTGAGCGAGAGAGGCCGCCATCTCCCATTCTCCTTAGAGCGACCGACCGACCGGCACTGTAGGTTTGGTCTCTTTCCGCTCTCGCAGGTGTCGTCGTCGTCGTAGCCCTCTTTCCGTCGTCGTCATCCCTTGCAGCAGATAAGCTGTCAGCGGGCGTTGGAGTGACAGAAGCTACACGGAAAACAGAGAATGGCTGGTGGTTTATTTCGGACACACACGCGGATTGTTTTTCCCCGTCC
chr1-5525580	1	5525580	intergenic	ACTTGAAGACGCTAGCACGC	CTACGCATCGGAAACAGCA	77	142	0.55	0	72		5	62	5	-5	3	CGATCTCCTTCTCCTCCTATCCAATCCAATCACCCTTTTGGCGGACGAATCCTCGATCGATAGGCAAGGATGCACACACCGCACAGGACGCCTCATCATCCTACTTGAAGACGCTAGCACGCAACTGCATGCAAGACGGCAAAGAGGCTTTGGGCCGGGCTGCTGTTTCCGATGCGTAGCGTGTGCTGTGGTCGCACGCACAGCACTCGTAGCAGCAGCCATCAGGGCAGCCGCGCAGCATTCAGTAGCTTCTTGTAGAAACAGAGAGAATATATAGGCAGAGACGGTGGTGCCTGTGCG
chr1-5525700	1	5525700	intergenic	-	-	-	102	0.6	4	46		0	45	8	-15	4	GCAACTGCATGCAAGACGGCAAAGAGGCTTTGGGCCGGGCTGCTGTTTCCGATGCGTAGCGTGTGCTGTGGTCGCACGCACAGCACTCGTAGCAGCAGCCATCAGGGCAGCCGCGCAGCATTCAGTAGCTTCTTGTAGAAACAGAGAGAATATATAGGCAGAGACGGTGGTGCCTGTGCGTCCGTCAATGCCACGGCGACGGCCACAGTGAGTGATGCGAGGTCCGTTTCTCGGCCGCGTGCTCGCAGCTCAGGTCGCCGGTGGGGGACTGGTGGTCTGGTGAATGCCTCGCGCATCAGT
chr1-5526000	1	5526000	intergenic	-	-	-	125	0.55	-6	62		0	56	0	-23	3	CATTGTCGATCGAGTTGACTTGTCGCGCTACGTTCCCATCTGCCTGTCTCCTGTCTGCACCTCCCAGCCCAGGCCCTGCCACGTTAACATGCACGCCTGCACGGAGAGGACAGTATGGTGGGCGGCCGGGGTGACGGTAGCTCTACCAGTACCAGTCTGCTAGCTCTCTATCTCTGACTCGGTGCGCGCACGGCGCACCAGAGAGGCGACGCTGGCCGACGCGCACGAGTGCATGCACGACCATCTCGCCACTGCGCGCGTGGAGGTGTGGTGGAGCTCACGCCGTCGCCAACGCCATCC
chr1-5527700	1	5527700	intergenic	TTCTTGGCTAGCTTCATCCC	TTTGTTTGACTCGTTATTATGCAG	95	37	0.53	0	18		3	18	3	0	3	CTGAAACCGGTAGATTTTGTAAAACCAACGAAGAAACATTATAATATAATGCTTGCAGTGTATTTGATTCTATTCTCCAATGATGATGACATCAATGGTGTTCTTGGCTAGCTTCATCCCCGGGTACAACCGTACGAACCAAACAAACTTAAATCATCTTAAACTAATAGACTGCATAATAACGAGTCAAACAAAAAAACAAAACTAATTTTAATATGTTTAAACTAAATCTATATTATATATCTGATAAAGTTAGATCATACTTTTTTATGTAACTAAATTTTTAGTATATTTATCTAA
chr1-5528280	1	5528280	intergenic	-	-	-	61	0.63	0	30		-5	16	11	-5	3	TTGGCATTGCCAAATTAAAGGTCAAAAAGAGCAGCATTTTCTTATTAGAATTAGCATGATCGAGCCGGCCTACTTTATTGTGGATAGAACTTAGAGCTAAGGATCGAGTTAATAAAGTCTAGAACTAAGGTCCCGTCTTGCCAGGAATTGAATGTCGTGTACCAGAGCATTAGAGTTGAAGAAGCCATAAATCGACTTCATTGAGGGTGTCGGTACAAGCACCGCGTAATCACGAAGATATACTGTACAGTGTTTTCTTTTTGGGCTCTTCGTTTGGCACTCAATGTTCTACGTATTGTT
chr1-5528760	1	5528760	intergenic	-	-	-	40	0.59	0	23		32	9	33	0	4	TTAAAAACGCAGGGTGGCCCACCGAGAACACAGCAGGAGCACCGAGGGCCCTAGAAAGAAAAAAAAGGAGAAACGGGTACGTAGCTCGTTTTGCACGAACGTCTGTTGGAGTTCACCGATCGTCAGAGTCAGGGTACGTAGCTCGTTTTCCCCCCTATCTCTGTTGATTATTCTGATGTATTTGACGATCTAAAATCCAATCGGATAGAAGAATGGACGTACGTACTTGTAGTCTTTTACGTGCTGAAGAAACTGGTGATATGGTTGCTGGTAAAACCGGCGCGGCGTGCGTACGCTAGC
chr1-5528980	1	5528980	intergenic	CACGCCACCTCCTGACTC	TCGTTTTCTCGCACCTACAA	87	110	0.76	-1	33		3	32	5	-1	6	ACGTACTTGTAGTCTTTTACGTGCTGAAGAAACTGGTGATATGGTTGCTGGTAAAACCGGCGCGGCGTGCGTACGCTAGCCTGCAAGCAGCAAAGAAGCTGCACGCCACCTCCTGACTCGTCGCGTCTGCGTCCAACATGACAACTTGTAGTCTTTTCTTTTTTTCTTTTGTAGGTGCGAGAAAACGAGACCTGTGTATAGTAACATAAAGCCATCAATTTTTTTTATATAACACAAGATACGTCATGGAAATTAAAGGAAAAGTTGAACACCCTTTTCTATTGATAAATAATTGCATGG
chr1-5529000	1	5529000	intergenic	-	-	-	105	0.76	-1	31		3	29	3	-1	5	GTGCTGAAGAAACTGGTGATATGGTTGCTGGTAAAACCGGCGCGGCGTGCGTACGCTAGCCTGCAAGCAGCAAAGAAGCTGCACGCCACCTCCTGACTCGTCGCGTCTGCGTCCAACATGACAACTTGTAGTCTTTTCTTTTTTTCTTTTGTAGGTGCGAGAAAACGAGACCTGTGTATAGTAACATAAAGCCATCAATTTTTTTTATATAACACAAGATACGTCATGGAAATTAAAGGAAAAGTTGAACACCCTTTTCTATTGATAAATAATTGCATGGTGGTAATGTGCATGCATGGT
chr1-5529040	1	5529040	intergenic	-	-	-	82	0.58	3	48		0	22	3	-1	5	CGCGGCGTGCGTACGCTAGCCTGCAAGCAGCAAAGAAGCTGCACGCCACCTCCTGACTCGTCGCGTCTGCGTCCAACATGACAACTTGTAGTCTTTTCTTTTTTTCTTTTGTAGGTGCGAGAAAACGAGACCTGTGTATAGTAACATAAAGCCATCAATTTTTTTTATATAACACAAGATACGTCATGGAAATTAAAGGAAAAGTTGAACACCCTTTTCTATTGATAAATAATTGCATGGTGGTAATGTGCATGCATGGTACCGCACACACTCGGCTGTTTGGTTTCTTGGCTAAGAGCG
chr1-5529140	1	5529140	intergenic	AAAGTTGAACACCCTTTTCTATTG	CGCTCTTAGCCAAGAAACCA	100	62	0.61	19	29		0	24	26	0	3	TTTTTCTTTTGTAGGTGCGAGAAAACGAGACCTGTGTATAGTAACATAAAGCCATCAATTTTTTTTATATAACACAAGATACGTCATGGAAATTAAAGGAAAAGTTGAACACCCTTTTCTATTGATAAATAATTGCATGGTGGTAATGTGCATGCATGGTACCGCACACACTCGGCTGTTTGGTTTCTTGGCTAAGAGCGTCTCCAACAAACGTGTAGTGTAAAAACGATCTATAATTTAAAAATGAGTAGATGTTATATGATATAAGGTATCAATAAAATATTCTGCTCTAACATTAAA
chr1-5529960	1	5529960	intergenic	-	-	-	119	0.54	0	58		5	56	5	-10	4	GATGGGATTGCGGGACGTCCTCATGACCTCATCTCGCGTAGTAGAATACAACTCTTGTAATGCATGATGAAGCGAGTATGCCGAGTTCATTGACGACTGTGCTAGTTTGGCAGTGAGGGCCTGTGGCAGAGGCGCAGAGCAGAGAAGAGGAGAGGAGAGCGGAGCAGGGGCTTCTGGCTGTGTCCTGTCCCTCTCCGGCGCCGGCCGGGAATAGAAGGACCTTGCCCCGGAACAACGGGAACCGTTCGAAGCATCCGCATTCGCGGCAGATTCCCCAAATCTTGCCCCGCTGTAGCGGAG
chr1-5530300	1	5530300	promotor	-	-	-	117	0.59	6	58		0	46	6	-1	4	GCAGAAGCACCCGGCAAGCAGTGGCACCAGCGTGACAGTTCAGGCTCCGGCAGCCTGTAGTGTAGGGTTTCTCTGAAAAAAGGAAGGGGCCTCAGAATGAGGGGAGAAACTGTGGGAGAGGACGCGGCGTGCTGCGCATGCAGTAGCAGCGGATGGCAAGCGCTGCATGGCGTTGGGATGGGATGGGCGGCGAAGCCATGGAGGGGCGGGCTGGAGGTGGAGCAGCTAGCAGGTAGGTAGACGAGCAGGGACAAGATGATGAGCGAGCGCGACGGTGCGTGGCATTTGGCATTGGCATGG
chr1-5530500	1	5530500	promotor	-	-	-	55	0.52	0	29		13	25	14	0	3	GAGGGGCGGGCTGGAGGTGGAGCAGCTAGCAGGTAGGTAGACGAGCAGGGACAAGATGATGAGCGAGCGCGACGGTGCGTGGCATTTGGCATTGGCATGGGGCCGCCGAGGCATTTGGTGGCCTGGTGGGGGGTGGGGGCGGCAACCGCAGGCACAGCACGGCCGCGTGGGACGGACATGTGGACTGCTCGCCTCTTTTGGTGCCGCGCCAGAATGCCAGATGGACGGGAACAAGCCGTAGAGCGGCTGGCCGGCTGGCCTGGGACTGGGAAAGTCCCACGCACCGTCCCGGCGTCCCCG
chr1-5531020	1	5531020	intergenic	-	-	-	105	0.52	0	67		15	26	23	0	4	TGCCCTGCTTCTGTAGCACAGTCGGCCACTGCTCACTCCGCTTCGCACCAACGCTACCTCCGCGCTCTGCATCTCCTCTCCACTCCTGCTATTTAGCGCCGCCCTGCGCCTCCCACTCCCGAATTCCCCTGCGCCTCTCACCTCCCTGCTCGAATCCAGCGCTCACCCGCGCCGCGTCGAGACATGTCGAAGGTGAGCCCTGCCCTCCTCTTGTCCATTCATATCGGTGGCATGCATCGCGCGGCGGCCCCCCGTTCATCTCCGTGCATTGCATTCCTCTCATCTTTTCGAAGCCGGTAG
chr1-5532060	1	5532060	intergenic	-	-	-	33	0.51	0	19		8	13	8	0	3	ACCCGTACGCGGCGCCGCCCCCGCCGCCCCCGCAGTACTACTACGTGCGCAACATGAGCATGGAGGAGAACCCAAACTCGTGCGCCATCTGCTGAAGCAATCGATCCCGGCCGCTTTGTCTCTCGCGTCGCGCGCGCGAACGTGAGTACGTACGTGTCTCCCGGCCCGCCCCGTCCATCAGTCCATGTGTACATCCGTCGTCGTGTTACGTTATTATTACGATGAGAAGACAGACGAATCAAACTAGCTACTCGTAGCTTTTATTATTTTGTGAGTCAAAAGTCCAAACCGTATAGCTGC
chr1-5532080	1	5532080	intergenic	-	-	-	28	0.52	0	17		7	9	7	0	3	CCGCCGCCCCCGCAGTACTACTACGTGCGCAACATGAGCATGGAGGAGAACCCAAACTCGTGCGCCATCTGCTGAAGCAATCGATCCCGGCCGCTTTGTCTCTCGCGTCGCGCGCGCGAACGTGAGTACGTACGTGTCTCCCGGCCCGCCCCGTCCATCAGTCCATGTGTACATCCGTCGTCGTGTTACGTTATTATTACGATGAGAAGACAGACGAATCAAACTAGCTACTCGTAGCTTTTATTATTTTGTGAGTCAAAAGTCCAAACCGTATAGCTGCCAGTTCGTGAATGAATCTGT
chr1-5533220	1	5533220	intergenic	-	-	-	136	0.64	0	69		6	40	26	0	6	AAAAAAAAAAACAAAACGAAAAGCGAAGATGACGCTGGCTGGGCTGGATCAAGCAAGAAGCATGCGCGTGGCTCGTGCAGTCGTGCCGCCGCCCGCCGCTGCCGCTGGGCCGTCCGCGGTTGACACGTCCCTCTCTCTCCTGTCCTGCATGCGCGAGCGCTGCGTCATCACGCCAGGCTTACGTACGTACGGTACCTAACAGATCGCTTGCGCGAATAATCCACCGCCATTAGTTTTCTTCGGGGCCGGCGTGACGCGCGTGGATCGGAGAAGACGCGAGGGCGGCGGCGGACACAGCTC
chr1-5533440	1	5533440	intergenic	-	-	-	117	0.51	-4	65		0	50	12	-4	4	CCACCGCCATTAGTTTTCTTCGGGGCCGGCGTGACGCGCGTGGATCGGAGAAGACGCGAGGGCGGCGGCGGACACAGCTCGGCATCCATGCCGATGCCTGGCTGCAACTGCAAAGGCGCTCAGCTTTCAAGGGGGGTCTGTCTGTCTGTCTGTCTGTCAAGACGAGGAATCTTTGGAACAGTACAGGAAGAAGACCTGCAAAACCGCCTGACCGTTTGTCGTGCTCGTGCGTGCATCGTCACCCAACTTATGGCACCGAGCCCAACCATATTAGGGCATGTACAGTGGATAGACACCAAA
chr1-5534400	1	5534400	intergenic	-	-	-	100	0.56	0	60		-5	25	0	-5	4	TTATTGCTTATTGCTTCTCCGCCGGCACAAGCACTGGGCCATACCAGCCATTAATGCCGGTCATGGATGGATGGCTGCGGTGCGTGAGGCGACGGACGGACCGGGAGCTCTCGGCTCTGGTTCCGTGACGCCCTTGGTGTTCTGTTCTCCTTCCTGCACGATTTCCTGATCCTGCATAAGAAAAAGGAATCCGTCTTCCTCGCGTCCGGTACGCTTCCAGTCCGGGTGGTCAGAAACAGAACAGTGGAGAGCCCGGTGAAACTGGCCTGACCTCCGCGCGCACGCGTGCGGTGCCCCCGG
chr1-5535220	1	5535220	intergenic	-	-	-	100	0.53	10	57		0	38	18	0	4	GTCATTGCACTCTACCCATCTGCGACGCGAATGTCCCCATCCATGCAGCGTCGGATTCGATGCGACTCGCACATCATTTTAGAGGGCAGCTACAGCTAGCGTCGTCGTAGCGAGTGCAAGAGCTTCGCAGGGGAAAACAGTAGTATATACAGTAACAACAGTATTTCGATTACAATTTTTTTTACAAACCTGTGAGCTCTAGCTAATAAGGGTCTGTTTATATCTATTAGAACTAATATAATTGCTAGCGTCTAAAATTAGTAGTGACGATCTAACAAATTAATAGACTGCCTAACTAAC
chr1-5538100	1	5538100	3'-utr/5'-utr	AATGCGAGGGAGACAGGAT	GCACCGACTTTCTGTAGTTTCT	100	89	0.52	0	50		-3	36	0	-3	4	GTGTTCACCTCGCCCCTACATAACTCTTTTAAACACTATATAAACTGTGCCTGCCTCATTCCATCCCTTCATGTACATCCAACCAAACACATTATAAGGGAATGCGAGGGAGACAGGATGGGAAGCTTGACCGTGGTCGATTAGAAAAAAAATTTGTTTTTGTAAAAGTGACAACAGTAGAAACTACAGAAAGTCGGTGCTCTATACAATAGAGAAGGGGACCTGCCGCTCCTCCGCTAGTGGTTGCCCCTGCAGCAGGCCCGATTGGTAGGACGCCAAGGACCCATTTATACAAATTTT
chr1-5538600	1	5538600	intron	-	-	-	97	0.56	-3	60		0	20	1	-3	5	CCCTGGGTGTCACTTCGTCTGTTTCATACTTGCATCAGATTCAGCTTTCCACACGATATCTTTCAGCTCTGATGAGAAATTCTTGTAGAACTGCATGCAATTCCCATGAGATCACGCTAGTTATTTGGAAACACACATATTTGGAAAAAAAAAACTTATTTCTGAAAACGTACATTGTGGAATTCCAATGTGTCTCCTCCGGTTTTACGAAGCTCAACCATGTGAAGTGAAGGAGCAACCTCAAAAACCTACAAATGAGTAAAATATGGATACATATGTAAGGTAAGAGTTCATACAAGA
chr1-5541640	1	5541640	intron	-	-	-	83	0.68	0	39		3	18	3	0	4	ATCTGGAAGAACAAGAAGAGGTGCATTCACTTTCCAAAGTGAGGCTAAACAGTAAATGGAACTGTTGAAGCAACTTGACAGCAGACATCTAATGTTAGCATATTGATATTTCACCACACAAATTAAGGGCTGATAAAGAGGGTTTTTTTCTCTCATTCAGTAAACTGTATTGGGAAATATTAGCTCTTCAATACTCTCCCTGTCTTCAATCTTAAAAAAAAATGAGGAAGGGTTGATGAAGATTGTATTGGAATTAGCTCTTCAATATTCCCTGTCTTCAATGTCTAAAGAAATGAGGAT
chr1-5578980	1	5578980	intergenic	TCCGCTATAATTCACCGGAC	CCACGATGAGTTCGTGAGAG	85	93	0.59	0	59		31	3	117	0	28	GAAGGCTGCCCTGGTCTGGCGCACCGGACTGCCACCGGACACACCACCGGACAGTGTCCGGTGCACCAGGGAGATCCACTCTGAACTGCTCATCTTCGGGTTTTTGGAGTGCCACTCCGCTATAATTCACCGGACTGTCCGGGGGGCCACCATAGTTGACTGGGAGACGACGACTTAGACCTCTCACGAACTCATCGTGGCATCCTTCATGCTCCTCATCTTGAGGTACCTATTCTTGACGTGGGGGTGTGAGTACAGCAAGGGTGAGCTCACATACGTTCATCGCTCAACAAGTTGTGG
chr1-5583240	1	5583240	intergenic	-	-	-	63	0.65	4	26		0	21	4	0	3	CCCATGCAGGTAAAGGTAACCACACGATCTTCTCGGGTAGGCCACGCCACCGCGTGTAGTTCTATAGGAATATACCATGTAATAAAAAATCTGATATGGTAATTAATTTAATAAAAAGGAAGAAATAGTTTCTAAAGAAAAAACGATGTCTTCACGAATCACGAGAATCTAGAGCGAACGGCGTCGCGACATGACACCTCAGTTTCTATCCCTTGCCTTCAAATAATCCAGTGCGCTCGGGGGCACGAAGCTACGGAGTGGTGGCTGACCCCGCACAAGACCTCTAGTGGCGCCGCGGGA
chr1-5583780	1	5583780	intergenic	-	-	-	142	0.56	0	85		4	30	4	0	3	CGTTCATGGACTCAGCACCACCTCGCCCCGGTTCTCTCGGCCCCCGCAGGATGCTTTCTTATCGCGCTCTCGTTTGTGGACGCTATCCGAAAATTAGGCAATTTCGGTACTAACTTCATCGAAATAATAACTCTCTACAATTAAAATTATGTATAAGTAGAGTTTGAACATTTATTGTTGGCTATGTTGAAATATTAGACATTTTCTAGATTAAATTCTGAATACAAATTATGACCAAATCAGAAGAACCGAAGTATAAAGTCAAATTAGATGATCCGTGAATAGACATACTGGTATAGT
chr1-5584740	1	5584740	intergenic	-	-	-	69	0.54	11	43		0	14	11	0	3	GGAGATATGACTATTCGACAATACACAAGAAGGATAGTATCTGATGACATGAAGATTTATACTAGTTGATCATGTACTTAGTGCCCTACATCTAGTTAGAGGTGGTGGATCTTTTATCTCGTCTACTCAAGTTTATATGGATGCTAATACAGCCTGCGATGATGTGTCGATTGGGTGTCTCCCCTTATATAGCCTAGAGGGAGAGGGTTAATAAAAGATCCAATCAACTTACATATAGGTTTTCTAGTTTGTTACATGCAATGTACAACAAATATTGTATACTATCTCCATAGAAGTCAT
chr1-5588820	1	5588820	3'-end	-	-	-	76	0.63	8	32		0	30	8	-1	3	CCAATAATTGGGGCAGCCAGTCCCCTGAAATCTTTGCTCTTGTAGTGATCTGTCAAAAAGAAAAAGGAAATGCTTTTGTAATGGAAAATCGGTCGTCCTCTGGACCAGTTGATAATTCAGGGAGAAGTGAGACGCGATGGGGGCATGGGAGGAAGAACCATTTCTGTGCCTACATATACAGGCAACAGCAGCGAGCCAGCAGTTCGGGCTGGTAAAAGGGCAGAAGCTGAGTGGGCCGTGTTCTACTCCACGCATGCACCGGGTCGGGAAATAGCGCCAGAGCACCTGAGCAAAACTAGC
chr1-5589300	1	5589300	3'-utr/5'-utr	TGCATCACACAACACATGACA	AGAGGGGCCGTTTCTTCTT	93	140	0.52	0	78		3	58	3	-1	4	ATGGTTGGGAAGTCGTAACTGAAGAACCGATTGAGAAATGGCTGGCAAGGCAAAATGCTGTCCTCTCTTTAATTTCGTTATGTATACAGAAGGTAAGGGTATGCATCACACAACACATGACATGGGCGACAGTAGCTGCATTGGTACGTTCCTCGGTTTGATATCTTAATTTGCAAAGAAGAAACGGCCCCTCTCGTCGTTGGTTTTCTAAAGCTTTCCACGAGAGCTAGCGCTTATTCCGCCGTTCCAGCAATCTTTTTCTTGAGGGTCTCAATGTCGTCGACCAGCTCTTTCCTGCTT
chr1-5589320	1	5589320	3'-utr/5'-utr	GGGCGACAGTAGCTGCAT	AGAAAACCAACGACGAGAGG	86	30	0.54	0	17		3	11	3	-1	3	GAAGAACCGATTGAGAAATGGCTGGCAAGGCAAAATGCTGTCCTCTCTTTAATTTCGTTATGTATACAGAAGGTAAGGGTATGCATCACACAACACATGACATGGGCGACAGTAGCTGCATTGGTACGTTCCTCGGTTTGATATCTTAATTTGCAAAGAAGAAACGGCCCCTCTCGTCGTTGGTTTTCTAAAGCTTTCCACGAGAGCTAGCGCTTATTCCGCCGTTCCAGCAATCTTTTTCTTGAGGGTCTCAATGTCGTCGACCAGCTCTTTCCTGCTTTGCTGTAGTCAGGGTAAAAG
chr1-5589680	1	5589680	intron	GCCAACGAGCTCCAGGAT	TGTGGTGTCTTACGTTCGCT	85	46	0.55	0	25		-5	18	0	-7	3	CGTATGCACATTATTCTGTTGAGTGTATTACAAGTACCATCAGCGTGGATATGCCTATCTCGGTTATACCTTGAAGAGGAGGTAGCGGTAGACGAACCAGCCGGTGTAGCCGAGGCCAACGAGCTCCAGGATCTTGGGGAGCTGCGCAAGAACACCACACCACACAGCCCACAGAGGTCAGCGAACGTAAGACACCACAGTTGAGTAGTACGTCCAGGCCAGTGTTTCTCTGACGGACACACACACACAGGCACACACGGACATACCAGCGGCACGGCGTTGATGGCGCCGACGACAACG
chr1-5589700	1	5589700	intron	CTCCAGGATCTTGGGGAGC	CTGTGGTGTCTTACGTTCGC	77	191	0.67	-14	76		-7	72	0	-14	4	GAGTGTATTACAAGTACCATCAGCGTGGATATGCCTATCTCGGTTATACCTTGAAGAGGAGGTAGCGGTAGACGAACCAGCCGGTGTAGCCGAGGCCAACGAGCTCCAGGATCTTGGGGAGCTGCGCAAGAACACCACACCACACAGCCCACAGAGGTCAGCGAACGTAAGACACCACAGTTGAGTAGTACGTCCAGGCCAGTGTTTCTCTGACGGACACACACACACAGGCACACACGGACATACCAGCGGCACGGCGTTGATGGCGCCGACGACAACGGACGTCAACCATAGCGCGAC
chr1-5589780	1	5589780	intron	-	-	-	223	0.63	-5	116		0	49	2	-12	6	CCGGTGTAGCCGAGGCCAACGAGCTCCAGGATCTTGGGGAGCTGCGCAAGAACACCACACCACACAGCCCACAGAGGTCAGCGAACGTAAGACACCACAGTTGAGTAGTACGTCCAGGCCAGTGTTTCTCTGACGGACACACACACACAGGCACACACGGACATACCAGCGGCACGGCGTTGATGGCGCCGACGACAACGGACGTCAACCATAGCGCGACGACGGCGCCGCCGCCGTACAGGAGGACGGTGGGCTTGTCCTCAACGGCGTCCCACTATATAGGAGTCCAAATCAAGTGAC
chr1-5590220	1	5590220	intron	-	-	-	30	0.54	-4	17		0	11	19	-4	3	GGCCCTGGCACGGTGCAGGGAGATCAGCCTCGGTGCGTCTGCAACGTCGTCGTGAATGAAAAATCGCCAACGCGGTCAGATCAGATGAGCTAGCGACGAGCGATCTGCTGCGACGTACGAAATAAACCGGCCGGCCGGCCGGCCGGGTGAGCCAGTTGTTGTTTACTCCTACCTTGGAGGCGAAGCTGGTGGTGGCACACGCTGCTGCGTCGAGGGAGGAAGGCGGCCGGCAGGCGTGCGCCGCCGAGGAGCGCCACGGAGTACGCCGTGGCCGCCATGCCGTGCCGCTACGGGTGCACC
chr1-5590480	1	5590480	3'-utr/5'-utr	CTGATGGACCAAGGTGGAAT	TCTGCAGTCACCACTCAACA	90	37	0.59	0	19		9	14	24	0	5	GTACGCCGTGGCCGCCATGCCGTGCCGCTACGGGTGCACCACTCTTATCGCTACGTACGGCCGGATAAAGCGCTTCTCGGCCTTTCCTTTTTGCCTGTTCGCTCGCTGCTGATGGACCAAGGTGGAATGGATATTGTGTGCACGTACACGTAGTAGGCCTCCTGATGTCTTGTGGCCCTGTTGAGTGGTGACTGCAGACGTGGGTGCTCACATGCATGCTGTGATTGGCTGCCTCCCTATCTTGAAAATCCATGTATGGCCTCTCATTCGCCGAACTGGCAGGCCCACCGATCGAGGGAC
chr1-5627300	1	5627300	intergenic	GTGGTTATGGTTGTGGAGGC	GGGCCTTTTCTATTTCGAGG	82	79	0.52	0	42		4	35	7	0	3	TAATTGGTGTCAGTGTGGAGGTTTTCTTTTGTCAAATTTTACCCTAAATCATATGAGTACTCATATGAATAAAAATGAATAAAACGAGCCCAGGCGCCTTGTGGTTATGGTTGTGGAGGCCGCTTGCCTATCCAGGTCAGGACATCCATATTTGGATATTTTCCTCGAAATAGAAAAGGCCCAGGCCACTCTAGTCGCCTCGTCATCGTCAGGTATGGGCGCATGGCACCCAACAAACCAATGAAATCGCTTCTAACCGCTTTAGCTTTTGATTTTTCTTCTTTCACTTACCTACCTACT
chr1-5627940	1	5627940	intergenic	GATGCACAAATGCGAATGAT	AGTTACGATGACGCTGCCA	98	115	0.57	0	69		-5	27	15	-5	5	GGAAATCGGAAAGGGCAACAAAGCGAGGTCAGCAGCTTTCAGCGCTGCGGCTGCGGCTGACCCGCCCCGAGGTGGCACCGGCCCTGGAACGCGCGCGCCCGGATGCACAAATGCGAATGATGAATTGCACTGCCCCGACGCCCGTGACTCTGCTCTGCTCTGCTCGCCGGGCGTGATCGCTGGCAGCGTCATCGTAACTCGAAGCCATTTGGAGTAGAGTAACCCGGCATCGGAACTCGCAGGTGCCGCTGCTGCAGTGTCCAGGAAATTACTCGGCTCGGAGCCAATTCAGCTGGCTGC
chr1-5627960	1	5627960	intergenic	CCGTGACTCTGCTCTGCTC	CTCTACTCCAAATGGCTTCG	78	144	0.59	0	80		-5	33	5	-5	3	AAGCGAGGTCAGCAGCTTTCAGCGCTGCGGCTGCGGCTGACCCGCCCCGAGGTGGCACCGGCCCTGGAACGCGCGCGCCCGGATGCACAAATGCGAATGATGAATTGCACTGCCCCGACGCCCGTGACTCTGCTCTGCTCTGCTCGCCGGGCGTGATCGCTGGCAGCGTCATCGTAACTCGAAGCCATTTGGAGTAGAGTAACCCGGCATCGGAACTCGCAGGTGCCGCTGCTGCAGTGTCCAGGAAATTACTCGGCTCGGAGCCAATTCAGCTGGCTGCAAATGGAGAACAGAGTCCGC
chr1-5628160	1	5628160	3'-end	-	-	-	154	0.59	-3	72		0	66	0	-8	4	AACCCGGCATCGGAACTCGCAGGTGCCGCTGCTGCAGTGTCCAGGAAATTACTCGGCTCGGAGCCAATTCAGCTGGCTGCAAATGGAGAACAGAGTCCGCTCCTCTTGCTTTGTCTTCTGTTACAGTACGTCGCACTGCTCGTCTGCTCCTGCTCCTATGTGCAGTGCAGCCCGCCGCCCCTCTTCTCTGACCAAGCCTTTTGAGTTTTGACACAATGAGATGCCCATTTGATCCTGAGAATCATGTCACGTGCCGTGGGCTTTCTGCATGTAAAGACAGGAACTTGGACCGGAGACTCT
chr1-5628660	1	5628660	3'-utr/5'-utr	-	-	-	151	0.64	0	69		5	43	5	-5	3	TGTGTTTCATGTTCATGTTGTGTAAAATTCTACTGCATCTGAATTTCGTATTCGAATGCTGACCCCGAGATGCATGTTCGCATCGCATGCCAACTAAACAAAACAAACAAAAATCCACGCAACCGAAGCCTCTTGCAAATCTACAACAACACTCGTGCCGTGCCTAGTTTTGCTACTACTAGCAAGAAGCTGCTGTCCGTTCCGGTTCACACAAGAACAGGGGAACGGAAAGAAGAGACCGCCCGCCGGGGGGAAGAAGAAGAAGAAAAAAAAATGTACACCCAAGGCAAGGCAAGGCAG
chr1-5628680	1	5628680	3'-utr/5'-utr	CTACAACAACACTCGTGCCG	TGTTCTTGTGTGAACCGGAA	79	124	0.58	0	68		5	40	5	-5	3	TGTAAAATTCTACTGCATCTGAATTTCGTATTCGAATGCTGACCCCGAGATGCATGTTCGCATCGCATGCCAACTAAACAAAACAAACAAAAATCCACGCAACCGAAGCCTCTTGCAAATCTACAACAACACTCGTGCCGTGCCTAGTTTTGCTACTACTAGCAAGAAGCTGCTGTCCGTTCCGGTTCACACAAGAACAGGGGAACGGAAAGAAGAGACCGCCCGCCGGGGGGAAGAAGAAGAAGAAAAAAAAATGTACACCCAAGGCAAGGCAAGGCAGGCGCGAAGGCCCCGCCAGCC
chr1-5629340	1	5629340	3'-utr/5'-utr	-	-	-	60	0.54	0	31		-6	26	4	-8	4	GCCCATCTCCAGCGCGACGTGGCTGGCGTCCCTCGTCTCCCCGCCGCCGGCAGCTACCGCCTTATCCGCCGCACGCGCCTCCCGCTGCGCCATCACACGGACGTGAACGTCGTCAAGTGAAGCGAGGAGAGGTCGCCCGCCCCCGCCCCGCCGCCCTGGTCCGTGCGTCGCGCGTGCGGGAATATACAGTGGGGGTGTGAGTAAGGTACGTGGGGGAGGATCATGTGGGCGGGGTTATCTGGTGACGCTAGGCCCGGACCTCTCGCCCGTCGCCCCTCGTCAGTCTCGGTTCACGCGGGA
chr1-5630540	1	5630540	intergenic	-	-	-	137	0.52	0	77		-3	55	1	-3	5	CCACACCAGCTACGCTATAGATAAAAGAGACATGGCATTGCAGTAGGGGTCCCCCACCTCCACCCCCAGGCTAGGCTCCAAAAGTCCAAAGCCCAGGATCTGATGCTGACCTGTGTGTTGCGTTGCGTCACATCTGTTCTTTCCGGGGGGTAGCAGCAGCAGCAAGCACGTGTGGCCAAAGACCTGGCCCGGTTCGGAGTCGGAGCGAGAAGACGACGCCTGTGCTGCCCCCTGCCCGCCACTTCCTTCCTTCCTTCTATTCCCTGCTGTCCGATGCCTCTGTTTTGTTTCGAACGTACG
chr1-5630620	1	5630620	intergenic	-	-	-	45	0.62	5	23		-1	13	5	-1	4	AAAGTCCAAAGCCCAGGATCTGATGCTGACCTGTGTGTTGCGTTGCGTCACATCTGTTCTTTCCGGGGGGTAGCAGCAGCAGCAAGCACGTGTGGCCAAAGACCTGGCCCGGTTCGGAGTCGGAGCGAGAAGACGACGCCTGTGCTGCCCCCTGCCCGCCACTTCCTTCCTTCCTTCTATTCCCTGCTGTCCGATGCCTCTGTTTTGTTTCGAACGTACGACGGCCCCCTCCCTCGTGTCCGGCGCAGCTTCAGGTCGTCTCAGCAACAGAAAACTAGAACCAACAAACAGCACGTTACG
chr1-5630780	1	5630780	intergenic	-	-	-	91	0.52	7	50		0	38	14	0	4	ACTTCCTTCCTTCCTTCTATTCCCTGCTGTCCGATGCCTCTGTTTTGTTTCGAACGTACGACGGCCCCCTCCCTCGTGTCCGGCGCAGCTTCAGGTCGTCTCAGCAACAGAAAACTAGAACCAACAAACAGCACGTTACGTACACTGGCCCCTGGCCCCTGGCCCCCGGGAATATGGAATATTTCAGGTGAGAAATCACTCGACGCGAATAGACGTCGAGTTTGACGGCACGAGAGCGTTGCGGCCGCTCGTCTCAATCCTCCAGCCCCAGCCAGTCGAGAGGACGACGACGACGAGGAG
chr1-5630800	1	5630800	intergenic	CACGTTACGTACACTGGCCC	CTCGACGTCTATTCGCGT	89	112	0.52	0	55		7	55	14	-1	4	TCCCTGCTGTCCGATGCCTCTGTTTTGTTTCGAACGTACGACGGCCCCCTCCCTCGTGTCCGGCGCAGCTTCAGGTCGTCTCAGCAACAGAAAACTAGAACCAACAAACAGCACGTTACGTACACTGGCCCCTGGCCCCTGGCCCCCGGGAATATGGAATATTTCAGGTGAGAAATCACTCGACGCGAATAGACGTCGAGTTTGACGGCACGAGAGCGTTGCGGCCGCTCGTCTCAATCCTCCAGCCCCAGCCAGTCGAGAGGACGACGACGACGAGGAGGAGGAGAAGAAGATTCCCCT
chr1-5631120	1	5631120	intergenic	AGCTTAGCCACACGCGAAG	ACTGTCAGCCCACAGTTCG	84	157	0.57	0	73		-6	72	4	-6	5	GTTGTCCCTTTTCAGCTGTTCTCCACACCGCACCAGTAAACTTCTGGCGTTTTTAATTCTTCCACGCCGACCGCTGGACGTCGCTGCCGCCGACGGACAGCAGCTTAGCCACACGCGAAGCTTTTCCTCCGTGGCAATGATGGTGTGTGTGTGTGTTGCTCTCGAGCGAACTGTGGGCTGACAGTCACCTGATGACGCGAGCTTCGAGCTATGTCACCAACCTGCACGCACGACAGTCAACATTCTCCGCCGCTCATTGCAGCAGCAGCAGTAGTAGTGGTTCTTTTCTTTTCTTTTCTT
chr1-5631500	1	5631500	3'-end	CCACGAAAGGTTTTCTCCAA	GCTAGAACCGGGCCAGTG	82	26	0.59	0	13		-3	10	0	-4	4	GAAGCCTAGTGGGCTACGGTCCTACAGCACTTGGAATCACATGCTGACAGTAGAGTAGAGCATCACTCCTCCATTATACCGCCTTTCGTAAAGTGAAGATCGGGCTACGAAAGCTCCACGAAAGGTTTTCTCCAACGGGTAAAAAAAGAAAAGAAAAATAGTCTTTCAACGTCATTGCGCACTGGCCCGGTTCTAGCCTTTCTAGCCGGCCTGTCGAAAGCCCATTTGATACGCTCTCCTCATCATCCGGAAGATTAACGTAACAAGAGTGAATCAAGAACCGACCAGGCACTGCTACGC
chr1-5631900	1	5631900	3'-utr/5'-utr	CATGCTCTGATTCGGCTACA	AAAAGTTTTGACCGCTAGTGTTA	99	104	0.63	0	49		18	36	20	0	5	TTCTCGATGTACCAGTAGCACCATGGGAAATGTCAAATGTCCTGGCGTGACAACTCGCACAACATGTTTGCTACACTACATTGTATTAGCCGAATGACAGTCATGCTCTGATTCGGCTACATGGACGGACAAAACATCCCATGGCTCAGCTTATGCGGAGTACGTATATGTTACAGCTAACACTAGCGGTCAAAACTTTTCCACCTAATCCGTGTTCTGTTTCTCCTCGATGCTGGACTTGCTGAGGATGAAGACGCCAAGAATGATGAGGCTGGCACCTGCAAACCACTGCGTAAACGT
chr1-5634220	1	5634220	promotor	-	-	-	22	0.54	0	14		9	4	11	0	4	GAAGAGGGGGCCGAAAGGGCCGGACGAAGACAGGAAGCGCACGCTACTGGGCTGAACAGGCCCAAATGTGAGGCCCGAACGCTGTGCTTTCCAGGGATTCAATCCACATACGCTAGAGTGGATCAAAGTAGAGATTTACCTTATTTTTTTACTTTAATATATATGAATTAAGATAAATATATGAACATTTAAATAAATCCTTAAAAATAGTGTTTGATTCGGCTGAAATACAGTTGGCTGATGTTACTACAGTCTACAGTCCACTGTGATTTTACTGTAGCTGCTGTATTTTTTTTGTGC
chr1-5638760	1	5638760	3'-utr/5'-utr/intron	-	-	-	100	0.55	0	51		3	43	3	-6	3	TGCACCTGCACCTGCGTAGTAGTATGTGCGTGCATCAGATTCAGCGCGCGCGCGACGACGACGCCCCGCTCGCTCAGGCGCTGAGAGGCCCCGAAATGATTGATATAGCTCGCGAGTGGCATACATGCATGCACTAGTACTAGTACTGAATAAAAGAAATAAAGAAAGAAAAACGGCAAGAGTGCCCACATCATTCGATACAAGCCTGCTCTGCCCGCAATTTTTTTAAAAATAGTGGAGTGGAACCGCCGGCCAGGGCAACAGCCAACAGCGAGTGCTCCAACTCCAAGGAGAGGGAAG
chr1-5639180	1	5639180	3'-utr/5'-utr/intron	GAATGATGGTGTCGGCTGT	GCTGCCGCTATAATTCCCT	79	126	0.57	0	72		4	36	4	0	3	TGTTGGGACTGGAAGGAGACGGTACGGCAAAAGCCTGGGGGTGGACGACGCAGGGACGACAAACAAACGGAGGAATGAAAGCTACTACTACAGGCCTGCGGAATGATGGTGTCGGCTGTGGAATCAGTCAGAGGGCATGTGGGCTATAGTTTCCGCGCGCAGGGAATTATAGCGGCAGCGCAGGACGCATGGTCTGCCTCTGCCTGCCCCTCTCCTCTCCCCTCTCGTGCAACCAGCTGCAGTGATTTCTTCAGCGTACTGTGGAGTGTGGACTGTGTGGGCTGCTTCAGATAGGTTATA
chr1-5639400	1	5639400	3'-utr/5'-utr/intron	ACACACCACGGATAACAGGC	GCCCTTCCTCACGTTTCT	83	154	0.54	0	96		4	35	6	-2	5	CCTCTCGTGCAACCAGCTGCAGTGATTTCTTCAGCGTACTGTGGAGTGTGGACTGTGTGGGCTGCTTCAGATAGGTTATAGTACTATGCATTATTATAGTGCTGAAAATTAATAAAAACACACCACGGATAACAGGCCTGGTCTGGTCGCCTGCTGGGTGGGGCTGCGACGAAAAGGCGAATAGAAACGTGAGGAAGGGCGGCCCTTTTCTAAAAAGTTGCACTGCACTGGCACTGCGCGGCCTCCTCTCTCTCACAGTCTCACTCCGCCGAGCGCGCGGGCGGGACACGGGAGGCAGCT
chr1-5639500	1	5639500	3'-utr/5'-utr/intron	-	-	-	120	0.51	0	80		-7	20	0	-13	5	GCTGAAAATTAATAAAAACACACCACGGATAACAGGCCTGGTCTGGTCGCCTGCTGGGTGGGGCTGCGACGAAAAGGCGAATAGAAACGTGAGGAAGGGCGGCCCTTTTCTAAAAAGTTGCACTGCACTGGCACTGCGCGGCCTCCTCTCTCTCACAGTCTCACTCCGCCGAGCGCGCGGGCGGGACACGGGAGGCAGCTGGGGCAGATCGACAGGCATGCAGAGAGAGAGAGAGAGAGAGAGAGAGACAGACAGACAGACAGACAGACAGGCAGCAGAGAGGAGGGAGAGGGGTGCCAC
chr1-5639600	1	5639600	3'-utr/5'-utr/intron	-	-	-	81	0.76	-8	34		0	16	12	-20	11	GGCCCTTTTCTAAAAAGTTGCACTGCACTGGCACTGCGCGGCCTCCTCTCTCTCACAGTCTCACTCCGCCGAGCGCGCGGGCGGGACACGGGAGGCAGCTGGGGCAGATCGACAGGCATGCAGAGAGAGAGAGAGAGAGAGAGAGAGACAGACAGACAGACAGACAGACAGGCAGCAGAGAGGAGGGAGAGGGGTGCCACAAGGAAAAAGCTAGCGGCGGCGGCAGCAGGGGCCCGCCGGGGCACACACGAGACTCTCTGTTGGTTTGCCTGCACCGCCTCTGACCGCGCTGTCTCTCCG
chr1-5641880	1	5641880	3'-utr/5'-utr/intron	-	-	-	90	0.68	-4	44		0	18	2	-4	6	CATATACCGTTCTGAACCTCTAGAGACCTTAAGCAATAACCACATTAAAAGTTGAGATTGATGCTTACCCCCACCAAAATAGGTGCATTTATACGGCAAATGTAAAAATTGTTGATTGCACCTAATCATTCATTTATCTTTTTTTTTTGTGAAAAGCAAAATAAAGCAGACAAATGAATTGGAATGGTCATGCATTTTCTAAAAGAGAGATGAAAATATGACTGTACATGAGCTCAAATCAGAAGAGTGGTCACAGTGTCACACATACACATTTTGATTGTTTCCAAAAGATAAAACTTG
chr1-5646400	1	5646400	intergenic	-	-	-	114	0.92	-12	20		-9	15	22	-14	26	GTCGTCGTCTCTGCTTTGTTTATTTGGGCCAGGGATTAGCTACTGCGTGGTGTGCGGCATTAGGAAACAGCTAGATGCAGGCCAGTCGGATGCATGCTCAGCTCGCTTTTCGTCTTCTCACTGGCTCCCTCGATCTGTATGTGTGCTTTCTTTCTCTCTCTCTCTCTCTCTCTCTCTCTCTCTCTCTCTCTCTTGCTTCTTCATATCTATCAGCCAGATATTTTCTGCGCTTCGTCGCGTCAGGCGCGCGGCCTCTAGCTTCCTCCTCCATGACTGAATTCATGCTCCATGCATGCATGG
chr1-5646740	1	5646740	intergenic	-	-	-	132	0.51	0	88		8	23	8	0	4	AGTACACACTAGCAACTCATTCATGTTCGTCCAAAATGAAGTACATCATGCGCCGCGCTTTTCCACCTGTCATGTCACACACTGCACACTCCGTGGCCGGCCGGCCGGCGTTGCGCTGTTAGCTTCGTCCCCGTCGGCGTGCCGCCCGGTGGTGTGGGATAACAGGAACAGCAGACCGGCCGGCCGGGAAGGCTGTAACGGCACGCCATGTTCTTTGTTTTTGTGTGCACACCGTCCACCAAGCATGCATGTAACAGCATTTCTCCCCCTCTAAACTAAAAAAAGGGGGGCACGTAACGT
chr1-5647720	1	5647720	intergenic	-	-	-	248	0.56	0	156		-7	45	0	-11	5	TGCGATCGCGCATGAGCTCCTTCTGACAGCCGGTTGGTCATGCTAGCTGTTGCTTCTGTACGTACGTGTGGCATGCAGGCATGGCCGCATATGGCTGCAAGCTTGCAGGCACATGTACAGCTAGCGATCGATCGCGAATAATGATGGGGTATTGGGGTGCACAGCAGGTGCACTACAGATCGACGTCGTACGTACAGGGACTGCCATGGGCATGATATGTGGTGCATGGTGTATTGGTGTGCACAGGTGCAGCGCAGAGCCACACACAGCTATGGCTTCTTCTTCTGCGCGTCGTCGTTG
chr1-5648120	1	5648120	intergenic	-	-	-	127	0.59	-3	75		10	20	11	-3	4	GCATGGATGCTGATGCTGTTTTCTCTTTCCTGCTGCAGCTGCACCAGCAGTGACTGAGAGCTCCATGCACCGGTGGTGGTACTTGATCGCAGCTGCAGCGGAAGGGATGGACCAGAGGAGATATGCGTGCGTGAAAGATGGATGCACGGCCGATGAAAAGCTCCTGCCTGCCGCCGTGACCCGGCCGTGAAGGAAGAACATTTTCACGTTATGGCATGCGTTTCGGCAACAATACTACTCGAGTGTTGTGGTGTGGTGTGTGTGTGCCATGCATGTATTGGGCTATGCTACGCTACGCTA
chr1-5648260	1	5648260	intergenic	-	-	-	190	0.52	0	123		5	43	7	0	4	GATGCACGGCCGATGAAAAGCTCCTGCCTGCCGCCGTGACCCGGCCGTGAAGGAAGAACATTTTCACGTTATGGCATGCGTTTCGGCAACAATACTACTCGAGTGTTGTGGTGTGGTGTGTGTGTGCCATGCATGTATTGGGCTATGCTACGCTACGCTAGTAGTAGCAGCTAATCGTTGCTTTGTGGTTCGCTTTCATTGGTGGGCCGGCACGGCGCGCGGCGGCGGCGCCGTGCGTATCTATGCACGTGGTTATTATTATGGTCACCGCACACTACACACACCAAGATATTTGTGTAG
chr1-5648420	1	5648420	intergenic	GGTCACCGCACACTACACAC	TCAGTGACTCGTGACTCCAAA	98	198	0.59	-10	108		-3	56	0	-10	3	GTAGTAGCAGCTAATCGTTGCTTTGTGGTTCGCTTTCATTGGTGGGCCGGCACGGCGCGCGGCGGCGGCGCCGTGCGTATCTATGCACGTGGTTATTATTATGGTCACCGCACACTACACACACCAAGATATTTGTGTAGTAGTACTATACATACTCCAGTGTGCATGAGCCCAGAAACTTTGGAGTCACGAGTCACTGATCGGTCGGACCATTTTGCGTACACGTGCATGCAAGTGCCATATCCTGCCAGAAACAAGAAGATGGCATAAAAATGCAGGAGAACAGGAACCAGAGATGCA
chr1-5648520	1	5648520	intergenic	GTCGGACCATTTTGCGTACA	TGCATCTCTGGTTCCTGTTC	97	156	0.59	0	77		3	63	7	0	4	ATGGTCACCGCACACTACACACACCAAGATATTTGTGTAGTAGTACTATACATACTCCAGTGTGCATGAGCCCAGAAACTTTGGAGTCACGAGTCACTGATCGGTCGGACCATTTTGCGTACACGTGCATGCAAGTGCCATATCCTGCCAGAAACAAGAAGATGGCATAAAAATGCAGGAGAACAGGAACCAGAGATGCATGGATCGAGTATGTGTGTAGCGTGCCGCCATACATACTTATCCGGCCGGTGCGGTGCGGGGCGGTGCGCCGGTGCGGATGGGGACGGGCGCATCGATCGG
chr1-5652900	1	5652900	intergenic	-	-	-	157	0.51	0	84		6	71	6	0	3	CAATCTATTATAGTTCAACAGAGATTGTTTGTCCGTCACCGGCCCCGCGATCTCTCTTTAATTTGGAGCCTTTTCTTTGGCAATCTCGAACTGAACTGACAGCACAAAGGTTATGTGTGCGTTGCAAGTCGTTTTCGTTTGGTGGAGGAAAGGCGGCGCACGGCGAGAGAGATCGATCCTGCAGCATCCTACATTCCTACTAGCTTGGCGTAAGCGGCAAAAAGGAAGCTGCCTTATGTAGCTAGCTAGGCGACCAACAGTGAAGCCTAGCTAGCAGCTTTCGTCTCTCTATGTATATCC
chr1-5653220	1	5653220	intergenic	-	-	-	178	0.55	-3	103		0	59	0	-4	3	CGTGAGCGTGTGTGTGTGTTACAGTAATTAACAGTACATGTGCATGTGTAACTAGCTAGATAGCTTACCGGCAGCGGCAGCACTGTCATCAGCTCCCCTTGAAGGAAAAGGCTGTTTTGCCTTTCCTTGTAAAAGCTACCGCCCAAGTGTGTAGCTTGAGCTATAGCGACGCCGCGTGAGTGCTTATGGTTGTTATATATGACAGTACTTGTGAGTTGTGACATGCTCAAAAAATAAATGTCACACGCAGTGGCTGCCGGGGGCACCAGTGTGGTGAATTTGGCTTGGCGGCAGGCTAGC
chr1-5653400	1	5653400	intergenic	-	-	-	135	0.55	-7	81		0	34	0	-7	3	TGCTTATGGTTGTTATATATGACAGTACTTGTGAGTTGTGACATGCTCAAAAAATAAATGTCACACGCAGTGGCTGCCGGGGGCACCAGTGTGGTGAATTTGGCTTGGCGGCAGGCTAGCTAGCTTAAAACGAACTAGCTACACTCCGCTAGTGTGATGTCATGTGCTTGTATATAAGAGCCAGAAATGCATGCATGCATGCATGACTGCCTGATTATCTCTACTAGCTTTGGCTAGCTAGCTAGTGGATGGAGGGGTGAACGGCAAGGGATGGAAATGAAATGGCGAATATGCATGGAT
chr1-5653440	1	5653440	intergenic	-	-	-	163	0.62	-4	72		0	67	4	-8	4	ACATGCTCAAAAAATAAATGTCACACGCAGTGGCTGCCGGGGGCACCAGTGTGGTGAATTTGGCTTGGCGGCAGGCTAGCTAGCTTAAAACGAACTAGCTACACTCCGCTAGTGTGATGTCATGTGCTTGTATATAAGAGCCAGAAATGCATGCATGCATGCATGACTGCCTGATTATCTCTACTAGCTTTGGCTAGCTAGCTAGTGGATGGAGGGGTGAACGGCAAGGGATGGAAATGAAATGGCGAATATGCATGGATGCAAGTTAACTATCCCAAAGTAATAAACAAGCCGTCAGTG
chr1-5653500	1	5653500	intergenic	GCATGACTGCCTGATTATCTCT	ATCCATGCATATTCGCCATT	100	139	0.55	-4	85		0	32	0	-4	3	TGGCTTGGCGGCAGGCTAGCTAGCTTAAAACGAACTAGCTACACTCCGCTAGTGTGATGTCATGTGCTTGTATATAAGAGCCAGAAATGCATGCATGCATGCATGACTGCCTGATTATCTCTACTAGCTTTGGCTAGCTAGCTAGTGGATGGAGGGGTGAACGGCAAGGGATGGAAATGAAATGGCGAATATGCATGGATGCAAGTTAACTATCCCAAAGTAATAAACAAGCCGTCAGTGAGCCGCGATCATAGTATTGTTTTGTCTGGTCGTCCTACGTGGCGGAATAAGGCCGGCGCG
chr1-5665180	1	5665180	intergenic	-	-	-	150	0.56	0	81		-8	57	3	-8	3	CTTCCCTTTCAATTCACCTTTGAGACTACATTAAGTAAACTCAACACAAATGTTAGTCTCAAAGGGTCAAGTTGTAGCACTTATCCCCCTAAATATGTGCATCATTCACACATGAACTTGTGAGGTCCGGGGATCCCTTGCACAACTTGAGCACCATAAAACAACAAATCTGCATAAAGTAACATGATCAAAGACATAAAACACATGTATGTTATGGATCAATCCAAGTTACGTGAATCTAAGACATTTAGCTCACTACGCAGCCTGCAAAAGGTTTTCTCATCTAAAGGCTTGGTAAAG
chr1-5679460	1	5679460	intergenic	-	-	-	84	0.67	0	35		19	24	42	0	4	GGCTGTCCAGTGGTGCACCGGACAGGTCCTGTAGACTGTCCGGTGCGCCAACTATGCATGCTCTGACTCTGGCGCGCACTGTACCGCATTGAATGCGGTTGCAGTCGACCGTTGCGCGCGAAGTAGCCGTTGCTCCGCTGGCACACCGGACAGTCCGGTGAATTATAGGACAGTCCGGTGAATTAGAGCGAAGCGCCCTCTGAAATTCCCGAAGGTAGCGAGTTCAGCTTCAGTGCCCTGGTGCACCGGACACTGTCCGGTGGCACACCGGACAGTCCGGTGCGCCAGACCAGGGTGCCT
chr1-5708920	1	5708920	intergenic	-	-	-	73	0.85	0	27		32	4	156	0	39	GAGTTTTGGCTACTTCGAGCCAAGTTCTTCTCTTCTTTTATTTTCTCTGATTCTAGCACTTAGACAGATATATTAGTACACAAAAACTAATGTACTAAGTCTAGAATCATACCTTCTTGTTGATTTGCACTTCATTCATCATTTGTGAGAGCACCTAGAGGGGGGGGTGAATAGGTGATCCTGTAAAACTTAAACTTATAGCCACAAAAACTTGTTAAGTGTTAGCGCAATAATTGCCAAGTGGCTAGAGAGGAGTCACAACAAAACACAATACCACAAGAGATCAAACACAGAGATGAC
chr1-5719560	1	5719560	intergenic	-	-	-	107	0.56	0	60		4	38	12	-2	6	CTGCTACTTTATTTGAAAGAATCAATTCAGACAACCAAAGTAGAATCACTTGGAAGTAAGAAGCTATTAGATGGCCTCCATGGGATTGGATTTTTTTTTTCCAACAGGAACGTGAGCGGTGAGCAACCCTACCCCAGGCCCAGCTTGCGCGCTCTCTCTCTCTCTGGACGACGACGCCTACGCCAGGGCCCCAGGTCGCTGCCGCCCTACGCCAGGTCCCCTTCGCCGGCGACGAGCACCAGGTACGCTCTCCCCTTGCCTTCCTTCCTGCTGCGCGAAACCGAGCATCCAAACCCTAAC
chr1-5732880	1	5732880	intron	-	-	-	83	0.7	0	39		-4	15	1	-4	6	TTAAGTCAAACTATGCATTTCTGGAAAATTAAGCAAATTGACAACCAAAGTAACAGATTAGTGAGGGGTAAGTTAGTATTTTGCCAGACTGCTTATTTGGTTATAAAATTGCTTGGATTCTTGTATCTCAGAAAAGAGGGAGCATTTGTTTAATTTTTTTTTGCTGTAATTATCTATTCTATCTGATAGTTACTTGTACCATTTTCTCAAAAGAAACAATGTAACTTTCTATTTAGAAGATATGATGAACGTTTTAATATTGGAACTTTATCTGCTACCTTTTTTCAATGTCATTTCTAT
chr1-5741260	1	5741260	intergenic	-	-	-	196	0.64	0	81		-10	76	5	-10	4	TGAGCGAGATTGTATGCGCGTCACCGACAACGTACGCCAAGTTATGGGCCGCAGTCGCGTCCGAACCGATCACTGTCATCAGCTAGGTTGTATGCTGAAGAAACCGCATCCCATGTGGGCTTCGCTTTTCCCCCGACCCGGACGGGAACGGAACGGAACGGAACGGAACAGATGGACGGTGCGCCGCAGTGACTCCGTTGCCGCGCGCCTCCGGTCGGACCGGAGCAGTCAATGGCACGGCAGGCTGGCAGCAGTAATTCCTGGGTGGTGCAACTGCAACCCAACCCGGGACCGGAGGGC
chr1-5741700	1	5741700	intergenic	-	-	-	87	0.57	0	45		3	35	3	-1	4	CGTGATGATCCGCCGGCAGGTCGTGTAGCTAGGAAGCGTGCACGTGTACCAGCGACTATGCATGCATGCGCTGAACCCGACTCCGCCTGCATGGTCCCGGCCGGGGCGCGCGCGCGTACACAGCAGAGCACGCACGGCACCGCAGGTGTGGGGTGGTGGTTTCAACGACATCACTCGGGGTGGCCCGTGGCCGGGGTGTCCCCCCCGCTGCTCTGTACGTTCCTCCGGTCCTTGGCCACGGCTTGGCCCGGCCGGCCTGCCCTGATGATGATGCTTGACGCATACCTGATCGGCTTATTG
chr1-5742200	1	5742200	intergenic	-	-	-	80	0.64	-10	36		-6	26	0	-10	3	AAAAACACGAAGTTTGGTCATTCTGGCCGGCGCTGCTGTGCACTGCCCAGTGCCCAGGCAGGAGAGTTTTCGTCGTTAAAAGCACGTACATGCATGCCTGGTTGGCACTCGGTTCGGTCGATGTCGACCCCGTGAGCTTGGACCCGGACCCGGCTAGTCCCGTCGTCGTCCCATAAGAATGGTCGGCCGGCCGCCGCGGTGTGTACGTCCAGGTCCATCCATCCGCTTCAATTCCCACCCGATTCGCCGAGGCAGACAAGTGGAGGGAGAGACAAAGCGAGCGGCGATCGAAGCGAGCCT
chr1-5742260	1	5742260	intergenic	CGTCGTCGTCCCATAAGAAT	TTGTCTGCCTCGGCGAAT	99	66	0.51	-4	38		0	26	1	-4	3	GGAGAGTTTTCGTCGTTAAAAGCACGTACATGCATGCCTGGTTGGCACTCGGTTCGGTCGATGTCGACCCCGTGAGCTTGGACCCGGACCCGGCTAGTCCCGTCGTCGTCCCATAAGAATGGTCGGCCGGCCGCCGCGGTGTGTACGTCCAGGTCCATCCATCCGCTTCAATTCCCACCCGATTCGCCGAGGCAGACAAGTGGAGGGAGAGACAAAGCGAGCGGCGATCGAAGCGAGCCTCCGCTGCTCACCTCGCGCGGTACGCCGAGCACGTCACGCCTTCCACCTCCTGCACCCCCA
chr1-5742520	1	5742520	intergenic	-	-	-	86	0.65	-2	41		3	23	3	-2	5	TACGCCGAGCACGTCACGCCTTCCACCTCCTGCACCCCCATCTGCTGCCTATCACCCGCGTCTCCCTGCAGCAAACACCCCTATCGCCGCATGCTTCTGTTCGTTCTAGCGGCTGCGCATGGGAAAATGACGGCAACACGATGGTGCGGAAAAAAAAAGAGAGGATGGTTTCGATAACAAGAAAAATTATGATGTACTCTAACACGATGCTAAGTTTAAATATGGAAAGTCTCGATTAATTTAGATAGGCTGTTGGAGCAGTATGTGTTTAAGAGGGGGGAATTTCATTTTAGAAAAGTA
chr1-5742980	1	5742980	intergenic	-	-	-	47	0.56	0	28		6	13	16	0	5	CGTCGCGTCGTGGGCTCCTCGCCACGCACGGAAACGGACGGACGGCCGCGATCGCCCGGGACGGCGGTTTCGGCCCCTGCCCCTCCATGTGCCGCGCCAGGAGCCATGCGAAGCGGCGACGGTGGACCGGTGGTGGTGGACTGCAGACTGCTGCTGCTTTGTTTCTACTCCTCGCGCCGGATCGGGGCCCGCGCCGCATGACTTCCGTGGTCCCCACGCGACACTAAAAGTGGCCCCCTTTTTTTTTTTCCTTTGACGCTTTTGCAGCCAAACCGCGAGAGAAGTGTGAGCCGCTTCCGC
chr1-5743080	1	5743080	intergenic	-	-	-	42	0.8	-4	13		0	9	2	-6	7	GAGCCATGCGAAGCGGCGACGGTGGACCGGTGGTGGTGGACTGCAGACTGCTGCTGCTTTGTTTCTACTCCTCGCGCCGGATCGGGGCCCGCGCCGCATGACTTCCGTGGTCCCCACGCGACACTAAAAGTGGCCCCCTTTTTTTTTTTCCTTTGACGCTTTTGCAGCCAAACCGCGAGAGAAGTGTGAGCCGCTTCCGCGCCGCCCCCGGCTTGGACATCGCTACGTACCACCAAACCACTAGACTAGTAGCTGGCTTTCCCGTGGCTTTTGCCATTATGGCCATGTCGTCGTCCATGC
chr1-5743240	1	5743240	intergenic	-	-	-	37	0.56	0	22		12	8	12	0	3	TTTGCAGCCAAACCGCGAGAGAAGTGTGAGCCGCTTCCGCGCCGCCCCCGGCTTGGACATCGCTACGTACCACCAAACCACTAGACTAGTAGCTGGCTTTCCCGTGGCTTTTGCCATTATGGCCATGTCGTCGTCCATGCGGCACCGCCGGGTCTGCTGCAGTTGCCTCCTCCAATTCCCTCCCTGCGCGATTCGTTCATTCACTCACAGAGGAAAAAGGACTGCAGGCGCCCAGGCACTAGTCTCTGCCTCTGCATTGCGCACACATGGCAGGGCCCGGGGGCCCAGGGGCACGTGACT
chr1-5743260	1	5743260	intergenic	-	-	-	91	0.68	0	41		9	22	12	-3	4	GAAGTGTGAGCCGCTTCCGCGCCGCCCCCGGCTTGGACATCGCTACGTACCACCAAACCACTAGACTAGTAGCTGGCTTTCCCGTGGCTTTTGCCATTATGGCCATGTCGTCGTCCATGCGGCACCGCCGGGTCTGCTGCAGTTGCCTCCTCCAATTCCCTCCCTGCGCGATTCGTTCATTCACTCACAGAGGAAAAAGGACTGCAGGCGCCCAGGCACTAGTCTCTGCCTCTGCATTGCGCACACATGGCAGGGCCCGGGGGCCCAGGGGCACGTGACTTGCCGCGGCCTTGCCTTGCC
chr1-5743400	1	5743400	intergenic	-	-	-	115	0.57	0	67		-10	30	0	-10	3	AGTTGCCTCCTCCAATTCCCTCCCTGCGCGATTCGTTCATTCACTCACAGAGGAAAAAGGACTGCAGGCGCCCAGGCACTAGTCTCTGCCTCTGCATTGCGCACACATGGCAGGGCCCGGGGGCCCAGGGGCACGTGACTTGCCGCGGCCTTGCCTTGCCTTGCCTTGCCGGCCAAGGAAAACAGGCGCGTGCACCGTGCACCGGCTCCCGCGTCCTCATTCCTAGTCTTCAGACGCGCTCGATCGGTGTTGTTCGGGAATCGAACAAACGGATCGGATCGCACCGCACCGCACCTGATA
chr1-5743420	1	5743420	intergenic	-	-	-	116	0.59	0	64		-10	34	0	-10	3	TCCCTGCGCGATTCGTTCATTCACTCACAGAGGAAAAAGGACTGCAGGCGCCCAGGCACTAGTCTCTGCCTCTGCATTGCGCACACATGGCAGGGCCCGGGGGCCCAGGGGCACGTGACTTGCCGCGGCCTTGCCTTGCCTTGCCTTGCCGGCCAAGGAAAACAGGCGCGTGCACCGTGCACCGGCTCCCGCGTCCTCATTCCTAGTCTTCAGACGCGCTCGATCGGTGTTGTTCGGGAATCGAACAAACGGATCGGATCGCACCGCACCGCACCTGATACTCATACTCCCATCAATCGA
chr1-5743560	1	5743560	intergenic	-	-	-	97	0.53	0	57		-6	33	4	-6	3	TTGCCTTGCCGGCCAAGGAAAACAGGCGCGTGCACCGTGCACCGGCTCCCGCGTCCTCATTCCTAGTCTTCAGACGCGCTCGATCGGTGTTGTTCGGGAATCGAACAAACGGATCGGATCGCACCGCACCGCACCTGATACTCATACTCCCATCAATCGATCAACCAACAAAGTTAAAGCCGAGGTCTCCGTATCGGAGAACACATGACCTGCAGTCGTGGGACTAAAGAAAATCGCGCATTATAAATTATTTTAAATAGATGTAGCCTTTTACCTTTGCATGCGTCCCTTTTTTTTCCT
chr1-5744620	1	5744620	promotor	-	-	-	28	0.59	8	13		0	12	8	0	4	CTGCTGGAGTATGTGCGCGCACGGCGTGGCGTTCTTGCCCGGCCCGCCCCCAAACTGGCACCATGCGGCGGTGTGCTAGGCTGCCGAACGCGGCACGCGCAGCGCAGGTCCGTCGAGTGGCGCCTAGCGAGCGCACCAAGGGGGGGCACGGCACGCCGAGCCGCGCGCGACGAAGGAATAGCTTGGGCCGGCACGGCAACCCCACCGCCTCAGCCCGTCCGCCCGCCCGTCACCAAACGCCGATTAAATTTAATACCCTTAAAAGCGCCCGCGCGACCCAGTCGAGCCGGCCCCGCATCC
chr1-5745760	1	5745760	intron	-	-	-	84	0.66	19	32		0	26	19	0	3	CGGGCGCCGCTAGCGGCGTCATTCCGGGACCCAACAGGTTCAGCCTCGAGTTCGGCACCGGCGAGTTTTCGCCGGTCGAGATGAAGAAGATCATGGCCGACGAGAAGCTGGCCGAGATGGCGCTCGCCGACCCCAAGCGCGTCAAGAGGTAAGACCGCTACCCGATGCCACTCATCTTAAATCTTTGGGACCCCCGCGCGTGGGCGTGGCTCCCTCCCATTGTTCTTGCTACTTCTTTGGACCCGTCGAACTGGCAAAATGTTTAGCTTCGGACTGATCGAGCTGCGGTGCGGTTCGTCG
chr1-5746160	1	5746160	intron	-	-	-	177	0.6	3	102		0	36	6	-3	4	CGGAGGCCACCACTCTCTCCGCCCAGCTCACGCTTCTTCAGGTACCTAGCTACTCTCCCCTACGCTAATCTCTAATGCACTTTGAATTGCAGCGAAATCCTCCGTATCATCGTTCGTGCGTGTGCGACTCGATCACAACTTCTTCTTCTTATTTTGTCCTCACAGCGGGACTCCGCGGGGATCGCGACGCAGAACAACGAGCTCAAGTTCCGGCTGCAGGCCATGGAGCAGCAGGCGCAGCTGCGTGACGGTGCGTCGTCTCATCATCTCACTCACCTGCACACCTGCTTCTTCCTCGCT
chr1-5746300	1	5746300	intron	-	-	-	183	0.61	-8	97		-4	56	0	-10	4	TCTTCTTCTTATTTTGTCCTCACAGCGGGACTCCGCGGGGATCGCGACGCAGAACAACGAGCTCAAGTTCCGGCTGCAGGCCATGGAGCAGCAGGCGCAGCTGCGTGACGGTGCGTCGTCTCATCATCTCACTCACCTGCACACCTGCTTCTTCCTCGCTGTGTTCGTCAACGTCCGGCCGGCGGTGTGCTGGGCACTATGAGTTGTAGCATGCTAGAATGCTAGGTACAAGTCTTGGATAAGCAATAAGTTAGCAGAAGCAACTCCAATATTGACATGCTGGCTTGTCCGGCCCAGTTC
chr1-5746460	1	5746460	intron	TCCAATATTGACATGCTGGC	CTCCAAATGCCAACACGAG	94	145	0.6	-1	78		2	42	2	-1	3	GTGTTCGTCAACGTCCGGCCGGCGGTGTGCTGGGCACTATGAGTTGTAGCATGCTAGAATGCTAGGTACAAGTCTTGGATAAGCAATAAGTTAGCAGAAGCAACTCCAATATTGACATGCTGGCTTGTCCGGCCCAGTTCGTGTGCCCACGGTTTGTGAAAGCCTGAATCGTGGGTGAGCTCGTGTTGGCATTTGGAGACAGCCGGCTTGGTGGTTGGCTGATTTTCTATGCGATCCCCTCGCGCGATACCGGTAGTCGTTAGCATGTACTGCTACTGGAGCCTAGGAAGATGTGCTAAC
chr1-5784620	1	5784620	intergenic	-	-	-	87	0.68	-7	41		0	25	93	-7	13	GATCTTATTATTGGCTGAGAGTGAACCTTTAACACCTGTATAATCTATACACTTGGGCTAAACTAGTTAGTCCAAAGATTTGTGTTGGGCAATTCAACCACCAAAATTATTTAGGAACTAGGTGTAAGTCTAATTCCCTTTCAACGGCTTCCGACCAAAAACGCTCGGGGGTCTTGAACTCTCCAAGCATAGTCCTCGCCATGTCGATTAGCGTCCTGTTCTTCCTCTCTACCACACCATTTTGCTGTGGTGTGTAGGGAGTGGAGAACTCGTGCTTGATCCCTTCCTCCTCAAGGAACT
chr1-5808100	1	5808100	intergenic	-	-	-	62	0.51	4	39		0	19	5	0	5	TATGTTTTGAAAAAAACTAAACCCAAACAAAGGCAGAAATTTGAAAGACGAAAAGCAATGAACAACGGACAATAAGGACATGCAATATATTGATCAGCCAGGAGTGAGAAAAACAAATGGACTTTTAGAAATAGAACATAAAAAGAAGAAATTGGAAAAAAACTTGACCGATATAATTTTTGTAGTTTGTTGGAGAGTAGACCACGTGGGAAACAGATTGGAGTTTGTATGGACCTCTGCTGGCTCTGCATTTGATGTTATTTTATCTTTGCTCGCGGAGCCTCGGTCACACTTCACAAA
chr1-5812780	1	5812780	intergenic	-	-	-	77	0.62	0	37		-3	29	1	-3	5	CACCATCAAGCCGGCCTAGCATGGCAGAAGTGGTACAGTTCTTGGAGTCGGTTAGAATTAGTTCTTGATCTTCTGCTGTCAGAACATAGTCACAGATTAGGATGTTAACAGGAAAAGTGTTTTCTGATTTTTTTTTCAACAGATGAAGGTCACATTCTTTTTTTTTTATTCTTTACTGTGGCGCAGCTTCATTTGTAAATTGTATTTAGATTTATTGCTGAATAAGTGATTGTTTTGGTCAAGTTACCAAATCCATGTATATGGTTTTATCCTTTTGGTTTTCGGTCTATGTAAGGCCCT
chr1-5820920	1	5820920	intron	-	-	-	101	0.57	11	47		0	46	11	-1	3	TGAAATACGATCAGGTATGGAGTTATAAAAGAATATTAGTAACTAATATAATACCGAGTGAACAAATGGGGGTTGGCTCGCTCCACTATTTAAAGATTTATATATAAAGATACAAGTAATAGCCATTGAGAGCGAACATCCCAATTCCCAGTTTTCATTTAAGAGGGAAACATCTATTTCATATTCAAGTGTACATAATAAAAAATACTGGAATGGAGTACTATAAAGTACCTCAACTGATTAACAAAAGAAAAATGAAAAATGTGTTATTTCACTAAGCAGTTTGTCGTTGACACTTCT
chr1-5830360	1	5830360	intron	-	-	-	164	0.65	4	67		0	65	5	0	5	CATGAACAGAACAATCTGAAGCAGACCTCCAAGTACAGCAACAGGACCAACGACTTTCAACTGATAGAAATGACAGGGACAGTAAGCAAACCTTTTGACGTGTACACATGTCACAATTATTTTGGAAAGAGATATATTGAACTCGACAACATCCAAAATTTTTTAGTACCTTAGTCAGTGAAAACTCGAGACCAAGAGCAAAAAGAAGAAACACTACACCAAATTGAGCAAAAGTCTCCACCTGCAGTTGAACACGATAATTCTGATAAGTATACGTCATTGATATGCCAAATGGAATTA
chr1-5832260	1	5832260	intron	-	-	-	52	0.52	7	30		0	20	7	0	3	ACGCTGTTGTTGAAGCTACTCTTGTCGGGAGCTGCAAGAGGATGGACAGAAGGTCAAATCGTCATTCAAGGTGTAAAAATGTTGTAGCTACAGTAAATCAGATGTCGAAGCCCAAGAGTGTGAGAAACTCTTGGCCGAGCCGCCATTGCTGCCCAGCCCAGCTCAGCTCGGGCCTCAAGCAGATCCAGATTCGTACCGTCGGGCGTGTCGCTGTCGGAGAACTCCTTGTCGAGCACGCGGCCGAACATCTCGGCGATGCTGCCGTCCCCGGAGGCGTTGTGTGTGCCGTTGGCGACGAGC
chr1-5833820	1	5833820	intergenic	-	-	-	164	0.72	0	59		-7	55	0	-7	8	CTCTTTCTGTCACGGCGACTCGCTAGAGCAGAATGGGCAGTACAACTGCGCTCTGCCCGTGTGCATGCGAGATCCAATGCTATCCTTTTTATCTTTTTATGCGCAATTGTGTTCACGATTAATCCTAATCATAACAAGTTTTATTTTTTTTGGCTAGAGCACCGAATTGCTAGTTGCGCTCCACTACAGTTTTATGGTTCCGTGAGCACTACAATGATACAGGATTACGCAGGATTGCTCGCAGATGGGCGTCGTTGGTGCAGATTGGTCCGACCCACCGAGATGCTGCTATATGTATGG
chr1-5833900	1	5833900	intergenic	-	-	-	142	0.52	0	91		-22	28	0	-22	3	TATCCTTTTTATCTTTTTATGCGCAATTGTGTTCACGATTAATCCTAATCATAACAAGTTTTATTTTTTTTGGCTAGAGCACCGAATTGCTAGTTGCGCTCCACTACAGTTTTATGGTTCCGTGAGCACTACAATGATACAGGATTACGCAGGATTGCTCGCAGATGGGCGTCGTTGGTGCAGATTGGTCCGACCCACCGAGATGCTGCTATATGTATGGCGTGAGACTGGTCAACTAGATTTTGTCCTTAAAAAAATATTCTCTATCCTTTATAATATTCTCTAAAAAATATATTTTCT
chr1-5951740	1	5951740	intergenic	-	-	-	56	0.64	0	23		11	21	11	0	3	TTCAACTTATACTTTTTTGGCCTGTTAGCTAATATAAAATGTGATATGTGGACATATGTTCATTTGGTATTACATTCATTTTTATGGGTATCGAATATAATTATGTGCATCACAACATATGAGCATTGTACCGGTATCTATATATGCACGTGTGTATATATTTAACATATATATATATATATATATTTATCATAATTATGAGGTGTTATCATATTGCCCGGTCCTCTCTAATCAAAAGTTCAGGTTCCGTTACTGGTGATTAACTTGGGATCGAGTGGGAATATTGACTTGTAAATTGAT
chr1-5957920	1	5957920	intergenic	-	-	-	71	0.64	0	42		3	5	83	0	20	CGATACTCCTACTACCATTGCAGAAGCATTTGCATCTCCAGATGCAGATGATTGGAAAGAAGCAGTTCATAATGAGATGGACTCCATTCTTTCAAATGGTACGTGGGAAGTCACTGATCGACCCTATGGATGCAAACCTGAGAGCACCTAGAGGGGGGGTGAATAGGTGATCCTGTGAAACTTAAACTTATAGCCACAAAAACTTGTTAAGTGTTAGCACAATAATCGCCAAGTGGCTAGAGAGGAGTCTCAACAAAACACAATACCACAAGAGATCAAACACAGAGATGACACAGTGGT
chr1-6034820	1	6034820	intron	-	-	-	111	0.66	0	56		3	30	5	-1	7	CTTCCCTTCCTGTGTCCTGGCTGCGCGCTCTGTTCCCCTGCGCACCTCACGCGTGCGCCTGGCGTATGTGCGCCCGCACATCACACTTTCTGATTACACAATTATTTTATGTGTACTTCAAATTACTAAATGCAGTTTTGCAAAAAAAATTCACATTTACCATTCATTCTGAAGAGACAGATTCAGACACTGGATGTGGTGACATTCTTCTATTCAATACCTTTAGCCTCTTATGTGTGTCTAATTTTGGTTGAAAAAATTGATAAAAAGCAAACCTTCATTTTTTGGATGAGACAGATT
chr1-6084780	1	6084780	intergenic	-	-	-	109	0.51	-4	67		0	37	4	-4	5	CCCTCGGCGGGAGCCTCTGGATGGACGGCGGCGAGCTGCTCGGCGGCTACCTCCGCGCGTGGGAGGTGATCATCGCGGTCGAGGCGAAGCGGTGTTGGGGACGACGAGAGGGTTTTGTGTTGGGACTTGGCAGGCAGGGAGGAGAGAGAGAGAGAGATGTGGGGTACTGCTGTGGGACGTTGGGACTGGGAGGGAGGTGGGGAAATGGGAAGACGACACCGCGAAGTGGACGGGGCGGCTGATCCGCGCCGGAAACTAGGCTCTATTTACGCTCCCTGCCACTGGAACCGCAGAGGAGAT
chr1-6084820	1	6084820	intergenic	-	-	-	132	0.58	-6	69		0	48	8	-6	3	CGGCGGCTACCTCCGCGCGTGGGAGGTGATCATCGCGGTCGAGGCGAAGCGGTGTTGGGGACGACGAGAGGGTTTTGTGTTGGGACTTGGCAGGCAGGGAGGAGAGAGAGAGAGAGATGTGGGGTACTGCTGTGGGACGTTGGGACTGGGAGGGAGGTGGGGAAATGGGAAGACGACACCGCGAAGTGGACGGGGCGGCTGATCCGCGCCGGAAACTAGGCTCTATTTACGCTCCCTGCCACTGGAACCGCAGAGGAGATCGCAGTACTAGCAGCCTGTTGGCTACTGCAGCCGCAGCAA
chr1-6084940	1	6084940	intergenic	-	-	-	87	0.6	-3	47		0	24	5	-3	3	GGGGTACTGCTGTGGGACGTTGGGACTGGGAGGGAGGTGGGGAAATGGGAAGACGACACCGCGAAGTGGACGGGGCGGCTGATCCGCGCCGGAAACTAGGCTCTATTTACGCTCCCTGCCACTGGAACCGCAGAGGAGATCGCAGTACTAGCAGCCTGTTGGCTACTGCAGCCGCAGCAATATGTTCGAATCGAACTAGTATAATTGTAATCCATAAAAATAAAATACTGTATAAATCAGATGTATAGCTGAATTAAAATCATAGCAAACCGTAATAAACACATGCGCTAGAATAAAAAC
chr1-6147140	1	6147140	intergenic	TAGCACATCGGACAGTCTGG	CGAAGGTGACAAGTTCGGCT	79	21	0.95	31	1		59	1	136	0	21	CGGACATCTCCTGTAGACTGTCCGGTGCGCCAACTGCGCGTGCTCTAACCTCTGCGCGCGCAGGCGCGCATTAAATGCGTTGCAGTCGACCGTTGCGCTTGAAGTAGCCGTTGCTCCGCTAGCACATCGGACAGTCTGGTGCACCACCAGACAATGTCCGGTGCACCAGGGAACTCGAAGCCGAACTTGTCACCTTCGGGAAAATCAGAGGGTGCTCCGCTATAATTCACCGGACCGTCCGGTGACGCACCGGACAGTGTCTGGTGGCGCACCAGACTGTCCGATGTGCTAGCGGAGCAA
chr1-6152760	1	6152760	intergenic	ATCTACCTGCAAACCGGAC	GTGAACCAGCAGGAGTCGTC	100	108	0.55	0	66		-5	23	0	-5	3	TGCTGAAGATGACCTGCTCTGCTGATGACACACACACACACACGGAAAATGAAATGTCGATCTATCGCGTCCAAGGGAACATAAAACAGATGGTCGATCCATCTACCTGCAAACCGGACGCATAGCTGCTTCGTCATCATATCATGGAGACAATCGTCGTGACGATGAAGCGCGCGTCAGGACGACTCCTGCTGGTTCACTCTTCTGTCTACATTCAATATCGGCCGCCAAACCGTCCCATGTAGACAGGTATTCCTTCCACAACATGCATGGTGCTATTGAGAGATCTATCCAGCAATA
chr1-6153240	1	6153240	intergenic	ACAAGGCTAGAATGGACCCG	AGCAGCTTTGGCGATGAT	92	95	0.54	-3	58		0	26	0	-6	3	CCAGATGAGGTACTGCTGGCATTGCTTCATGCTACGGTACTGGCAGGTCTTGCACTGATTTGGTGGCACTGGCAGCAGGCCTTTTGCTTCTTTTAGCCAACCCTAACAACAAGGCTAGAATGGACCCGGCCGGCGGGGTCTTTCTCTGCTGCTGCTGCATTATTGCAGATCACGCATTAATTATCATCGCCAAAGCTGCTTTTGCGGATCTGATACACTGAAATCAACAACCACCGCCCACCGGTAGCTCACGATCACGTCGCTTCTCGATCGAGCAATCCGGCCGCCGGTTACTCGGAC
chr1-6153740	1	6153740	intergenic	TCATTCCGGTTAGTCGACAC	ACGCTTTGCAGCGGTTAC	76	96	0.69	-6	46		0	22	9	-9	8	TGGTTCACACGCCCGAGCATCGGTCAGGATGGATGCATGCATGCATGGCATCGAAGAGGTGGAGGACCTGATGCGCGTCACGTCAGGTGACGTGTCCGGGGATCATTCCGGTTAGTCGACACCACCGGCCAGATCTCTCTCTCTCTCTCTGCTCTCTCTAGTAACCGCTGCAAAGCGTCGTCTGGCAGCAGCCTTGCTTCCCCTCGGATCCCGGATCAGGACACGTCGACCGGCAACGGGCAACGGCAAGGACTCCGCTCGCGCGCGGAAAGGCCTAGCTCAGCTCGCCTACCCGAAGAC
chr1-6155020	1	6155020	3'-end	-	-	-	100	0.7	4	35		0	30	10	-1	4	TTGGAACTACAATATCTTTGCATCTCTAGCTAGTGGATGTTCCTTTGGGCTGTGGACGGGAAGGAGAGGGGGTAGCGTCCGTGCATGACTTATACAAAGTTTCGTAAGTACTAGCCAACAACAGAGGAAACGGCTGCAGGCCTTTACCTGGGTAGTCCAGGTCCAGGACAAAACCGAAATGCAAGATCACAGTATGTGGACTGAGCCCACGAGGCCCAGTATCTGGTTTAAGATCCAAGCCCAATAATTAACAAATTGCAAACCACAACAGAGTATAAAACAGCACACTGATGAATGGTG
chr1-6155360	1	6155360	3'-utr/5'-utr	-	-	-	81	0.69	-7	36		-2	20	0	-7	4	AAACTTCAATTTACAACGTGGTCGCTGGCACAATGATTCGCCACCAGAGAGAGAGAGAGAGAGAACCCAAAAAAAAAAGAAATCACAAACGAAACACAAGGGAAATCACAGTGGCAAGTGGCAGGGAGGGAACGAGGAACCTGGACTGCACCGCCAGGCGCCAGCCGATTTATTCTGCTACCTGCTTCTAAAACGAATGCTGAATCCAACCGAATAAAACAACATCTCAGCGATCAAACCCGAGCAGACGAGAGAGGGAGCGCCAGCAGGGTCTGCGCTCAGACCATGTCGCTGATGAGC
chr1-6156300	1	6156300	3'-utr/5'-utr/promotor	-	-	-	53	0.58	-8	32		0	9	0	-9	5	ATGGGATGCGGGGGGGAGAGCGGCGGGAGATCGCGGCGGATTTAAATGCGGGGGGTTTTGGTGGGGACGGGTCGAATATAGCCGTTGGGGAGCGCGGGTGCGGTGTGGATCTCACGTGCCGCGCCCGCGCGACGTTGCCGGACGCGGGGGGTCTGCATGACTGCATCGGCCGCGCGCTGGTCCACCGCGCTGGCGCGCCTGGCAGCCGGACTGACGGCCTGCCGGATGGGCGGGCGAGTTTTTATTTCTCCCGTGACTGCCAGCGCTTGATGATTCGGGCCGTTAGACGCGATCACGCTC
chr1-6156500	1	6156500	3'-utr/5'-utr/promotor	-	-	-	85	0.53	0	47		7	34	8	0	3	GGCAGCCGGACTGACGGCCTGCCGGATGGGCGGGCGAGTTTTTATTTCTCCCGTGACTGCCAGCGCTTGATGATTCGGGCCGTTAGACGCGATCACGCTCGCTCGTGAGTCGTGACGACAGCGATGGCACGAATGGATTGGGGTGGTCTGATTCATGAGCAGTGCCATGGAAACTGTTTTGGCGTCCTGACACTCCGGGCTTGCTCTGTGCACATTTCTCTCTTCTTCCGCTCCAGAGCTCAGCGGAAGGTTTCTGCTACAGTGACGTCCATGTGTGGCAGCTGTGGTGTTGCATAGGAA
chr1-6156800	1	6156800	CDS	TGCCTACAATGCAGAAGTGC	TCGCTGCAAGATCATTCCTT	91	202	0.65	0	80		-17	73	2	-17	3	CAGGGCATACACCTTCTATTATCAACAGTTGTTTATTTTCTGAATTAAAATATAGCTCAAAAAGTCTAACTTTGTGCAACAGCTATAGTGTTGTATAGGAACGGGACGTTGCCTACAATGCAGAAGTGCTAGCTTGGTTGCCTACCTCCCTGTTGGTCGCCCATTCGTGCAACGCAGCAGAAGGAATGATCTTGCAGCGAAAACTGGGGAGACAGGGATCAGACATCAGACTCAGACTACATACTGTACCGTCCAGCTACAAACAAATGCAAAAACGGAAATGTTTCTGAGGACCAGACA
chr1-6157920	1	6157920	intron	-	-	-	135	0.63	0	75		4	29	22	-2	9	TGCTCCTTGCCATTACTGAATATGAACATGCAAGTTGCAGTGCATAAGTTCTGCGATCATATTCCATACATAGAGAAGTTATTATGATCATAATGGCTCGATCAACTTCCCTGTCATGAACCAAGTAGCTAACTCAAAGATGCATATGTGTGTGTGTGTGGATGCACGTGAAAATGGACATGTGATGCCCTTAATTCCTATCAAAATGTAATGAGCTCTCTTTACCACTGTCATGCAAGCAGGGACAATAGAATGTGCCAATGAAACTGCATGCATAGCTCCTTCTATGTGTATAGAATT
chr1-6170660	1	6170660	3'-utr/5'-utr	-	-	-	155	0.55	-5	77		0	69	2	-5	3	TAAGCTTCCCAGACTCAGCACACCCTTACTGTTATGTATTGTTTGATCGTTCAATCAACTACCGCCTGGTGAGTTGATGTTTTTACTCCAAATATTTGGCCCGAGTGTTCATTACAGACGCACAGAAATGATGATAAAAGAGTAGCACATCTGACAAACGTGCCTGCTGATTGTGATTGCAAAACGAGGCATGAGCACCAACTCGATTGTTAAACGCTACACTCGGTCCAGCCTCAGTTTCGGTTGTGGTTACAAGTTACAGCATCTGCATTCTAAAAGATCTACTTGGCAAAACCTAAG
chr1-6175400	1	6175400	promotor	-	-	-	45	0.57	0	22		-8	19	0	-8	3	GCCCTTGGAATTTTTGCACCACGGCCCGTTATAACGTCGCAGTCGCCCGGTGGTTCGGAATTCGGATAGCGTATATGGGTGTCTGGTGGACTGGGCACTGTGGTGTCTGGAGAGCGATTGCTTGCCACTCCCACGCACGTGCTACGCGTGTTCTGTACTTCTGTTCTAAATTTTGCGTGAATGATTGTAGTGAAAGGTGCCAATGTTACCTTTCTTCCTTTTTACATGGGACTAGCACAACAGTCAACGGGGCATACAATCTGTAATGGCACATACGATTTGTTGTGCAAATGCAAATAT
chr1-6175620	1	6175620	intergenic	-	-	-	109	0.63	8	48		0	40	8	0	3	TTTACATGGGACTAGCACAACAGTCAACGGGGCATACAATCTGTAATGGCACATACGATTTGTTGTGCAAATGCAAATATTAACGAAGTAGCTACGCTACTTTTTTATTATATATACTTAACACATGTGGACGTATGTTAGGACCGTTTCTGAGTTTTAAGGACCCAAGACCAGATTATAAATGGAGGTCGCTACAATATATCAAGTAATTAAAATAATTTAATGTATCGTGGACAAACTTGAGCGGCAAAAAAAAGTAAATTTGTTACCTCAAATATATTGTAGAGATCATCTTAAAGA
chr1-6192980	1	6192980	intergenic	-	-	-	52	0.63	0	30		-3	7	7	-3	8	AAACGAAAATAAAGTGCGCTTAGACTTGGCGTCGTCTTCTTCTCCTCCGATCATGTGGCTTGGAACGCGTCACCTCAAATCTCTCCCTCCTGATGCGGTTTTATCCGAGCAAAGCAATCCACGTTTCTGAAGAAAAAGGAAATAAAAAAAAAACACACGCAGGAGCGTCCGCGCTGCAAGTTTCAGCTGACTGATGGTGACAGATGGCCCCCAGCACGTGTGGGACACGCGTGTCTGTGGCCTGGGCTGGGTCTGGGTTGGGCTCGTTTTCCTCCGTCTGGTGGCGGTGACGACGCTGGT
chr1-6193940	1	6193940	intergenic	-	-	-	31	0.52	0	20		-15	7	0	-15	3	GTTAAAGTGATAAACAAACCACGACCGTTTTACAAGACCTGTCCGTGCCTGTCGCCGAACACGAAAACAGCCAGCCACCGCCCACCACAGAGCAAATCGTTTTTGACTCGTCGGAGCCGGCTCGCCGCCCGCCGAGCGCTGCCCTGCCGACCGCTGCGGCTTCTGTCGGTGTGCAAATACTCCGAGACTCCGGGTGCCCCGCCGCAAAAACGTCCCCACGCAGCTGCGTCGCACCTAACCCGCCCCGCCCCGCCCGCCTATAAAAGCCGGCTCGCCCCCTCCCGCTCCTCTCTTCTCCCC
chr1-6199660	1	6199660	intron	-	-	-	105	0.66	0	39		-7	37	0	-13	3	CCGACCTCGCACAGGAACTCGCCGTCGCCGAGCTCCTTGAACGCGCTCCACAGCTGCTTCGGCAGCGTCACGACGCCCTCCGCGTCCCTCACCAGCTTCCTCGGCTGGTCCGGCGACAGCTCCGCGAACTTTCCCTGCCCATCATTCAGAAATCAGAATCAGACACCACCCATCCGTTCGTCAGTGAAGTTGTAGCTCACCGACGCACTGGTCATCCGCGGCAGCTTACCGTCTCGGGGTCCAGGTCGCCGGAGAACCTCGCGGCGGCGGCGTCCGTGGTCTCCCACTGCCCGATCACCT
chr1-6200540	1	6200540	intron	-	-	-	114	0.71	3	36		0	35	4	0	5	TGCGCGCCCGCGCATGGGTTGTTCACCATCCACGCATCAAGTTAGTTACATATAATAATATGCCCGGCAGAATCTATGTTCCGCATTGGAGGATGTGCCGTTATAGCAGTGATGTTTTTCTTTAGGGGCAATGTGTTCTTGCCCCCACAAAAAAAAAGACAAGCAGAAGATCATACGAATACGATCTATCTCGTGTTCAACTTCGGAAGCGGACAAAACGTCCCAATATTCCATGAGCATGCTCCCAGTTTGGCAGCTTGCGTGTTCCACAATCCACAGTTCTACTAGCCAGAGCAAGAA
chr1-6213840	1	6213840	intergenic	-	-	-	121	0.51	4	77		0	34	4	0	3	CCGGGCCGGATAAAACTCTGAGATAAATATATTAAGTGAGATCTAGTTTTAAAGTTTCCGTCGTGACGAACACAATGGTGGAATTGGTTTTCAATTTCGACACTCGGATTAGTAGATATTATTATTTTTAAATGAAACATGAATCATGCATGAAGTCATTTTTTGAGAAAGTGGTTGGAGCGTTTATTTAGTGCAGCATTGCAACGGGCTAACGACACACAAAATATTTGACAAATGTTAGCACCCTTATGGTTATTTGTCTGTATGTTCAATGGTACATCTGGAGAAGAAGCATGAAAA
chr1-6216760	1	6216760	intergenic	-	-	-	61	0.53	0	34		-7	24	0	-7	3	ATGACAAGCGGGATTCACATGTCCGGCCTGATTTGACGCGTTGTAATGATGTATCTTCGAAACAACAAACCTGTAATGACATTGATCTACTTAACCCGATAGACAAAACCTCTACTTTCTTAGGAGAGATCAATGAAACACTACTGACTACTCACTTAGCCCCCCTCCAAAAAAAACTTGTCTATCTAAAACTCAAACTTTATTTCACAAAATTGTCATTGGATTCCTTGGAAAAAAGCAAGGAAACCCACATATATCAACTCAACTGCGCATTCCTTCTAATCCTCTATTTATTTTATT
chr1-6216840	1	6216840	intergenic	-	-	-	76	0.63	0	43		3	13	4	-1	6	ATTGATCTACTTAACCCGATAGACAAAACCTCTACTTTCTTAGGAGAGATCAATGAAACACTACTGACTACTCACTTAGCCCCCCTCCAAAAAAAACTTGTCTATCTAAAACTCAAACTTTATTTCACAAAATTGTCATTGGATTCCTTGGAAAAAAGCAAGGAAACCCACATATATCAACTCAACTGCGCATTCCTTCTAATCCTCTATTTATTTTATTAAGTTGTATGCACAGGTTAACCGAGTCAAATGTCAATACCCATATAACAATGAGATGCCAAATAAATATATAACCACGAG
chr1-6217300	1	6217300	3'-end	-	-	-	75	0.65	-3	36		0	24	1	-4	6	TTTAATAAACTCTGACCAAGATACAGTAAGGGTGGGGGAATGGTTCGAGTGTGAGTCAGAGTCCCGAACCTAACAAACTATAAAGCAGCAGTTTGCCAGCAAAGAAGGCCCTGTGATTTCCAATATGAACTGTATTATATGAGTTCACTAATACAGGAAAAAAAAAGAGAGTCAAACATGCTGCCGGCAAGATTATGAGAAACTGAGTTGCGAAGAAAGATTCTGTTTCTGAGATTCACATTCACACGATACTTTAACATGTTTCTAATCTGAAAATAAATATGTACATAATCGACCAAC
chr1-6217320	1	6217320	3'-end	-	-	-	134	0.62	0	68		-3	46	2	-4	7	ATACAGTAAGGGTGGGGGAATGGTTCGAGTGTGAGTCAGAGTCCCGAACCTAACAAACTATAAAGCAGCAGTTTGCCAGCAAAGAAGGCCCTGTGATTTCCAATATGAACTGTATTATATGAGTTCACTAATACAGGAAAAAAAAAGAGAGTCAAACATGCTGCCGGCAAGATTATGAGAAACTGAGTTGCGAAGAAAGATTCTGTTTCTGAGATTCACATTCACACGATACTTTAACATGTTTCTAATCTGAAAATAAATATGTACATAATCGACCAACCTGCAATTTACAGCATCAAC
chr1-6224000	1	6224000	intron	-	-	-	104	0.68	0	39		6	37	6	-1	5	CAGAGAATTGGGTACATCGAAATTGACAGTAGAAATTTCAGCAGAGGTGACTGGTGAATAGTTGCTGACATTGCAACTGGGTTTCCGGACTGATAGTAAGCAGTGTTGATACAGTGAAAGTGAAACAGGCCGACCCGCTTCATTATGTATGTCAGATGCCAAAAAAAATGAGTTCACAAGCATCATCCACTATAACTATTAACTAGCTCCAAAAATGCTGACCAGGTTTCCCGGGGCAGATAGTTAGGCATGTTTAATTTTTTAGCAGCAAATTGACACCGGTGAATAGACCAGTAGCCA
chr1-6224040	1	6224040	intron	-	-	-	129	0.58	-7	70		0	43	0	-7	3	GCAGAGGTGACTGGTGAATAGTTGCTGACATTGCAACTGGGTTTCCGGACTGATAGTAAGCAGTGTTGATACAGTGAAAGTGAAACAGGCCGACCCGCTTCATTATGTATGTCAGATGCCAAAAAAAATGAGTTCACAAGCATCATCCACTATAACTATTAACTAGCTCCAAAAATGCTGACCAGGTTTCCCGGGGCAGATAGTTAGGCATGTTTAATTTTTTAGCAGCAAATTGACACCGGTGAATAGACCAGTAGCCATGAATTTATTAGGATAATTCACTCTATGAAACTGCTAGCT
chr1-6235700	1	6235700	intron	-	-	-	153	0.6	0	84		9	35	9	0	3	CTTCTTCTTCTTTGGCCGGCCTTTTCTCTAAAAAACGACTTGGAAGGGACGCACAGACCTGATGCCAACGACGACTTTGAAGTCGTCCTCCAAGGACCGCTTGATGTACTGCTGGAAGTTGAACTTGGTGCTGGGCGACAGATGGTACTGCAGAGAAGCAAGCAACGACCATCGCCGTGTCAGCAGCATAAAAGGCTTAGCGAATCACCAGTCACCACATAGCATATTAACAATGGGGAGATGCATGCTCATTTACGTTGATGAACCCCTGCCGCATGGTCAGGTAATCCACCTTGGTCA
chr1-6235900	1	6235900	intron	GACGCGAAGAACTGCCTG	AAGTTTCTCCGCCTCGTTTT	95	161	0.62	0	86		-5	42	1	-5	5	CGAATCACCAGTCACCACATAGCATATTAACAATGGGGAGATGCATGCTCATTTACGTTGATGAACCCCTGCCGCATGGTCAGGTAATCCACCTTGGTCACGGACGCGAAGAACTGCCTGAAGAACGCCACCTGCAGCGGGCCGGGGGAGGGGGAGTGTTCAGAGAGCCTAGGCTATAAAACGAGGCGGAGAAACTTAACGATAGGAACAGGCTGCAAAGAGCTGGCGATCCGTCGGAGTACTCACGACCCATCTCACTCCAGGGGTGCTCGAGAGGCCCAGGTGCCGCTTCACGAACGA
chr1-6236280	1	6236280	intron	CATTTCCTCATCTGCACGC	AGGCCCAAGCATCTTGAAT	92	63	0.55	4	32		0	27	4	-2	3	TGCATCAAGAGCCAATAGGGAGCTGCGTTCTTCTTCTTAGTATTAGTTACCGTTTGCGTACTGGTATTCCAGGGAGTTGGTCTCCGATTCCCATTTCTTCCATTTCCTCATCTGCACGCGCGCGACAAGATGTGGTGAGTGTTTTCTAACACCGTGCGAGAGTCGTCCATTGAATTCAAGATGCTTGGGCCTGTGTGCTTACTTTGAGACGCCCCAGCGCCATGGTGGCGACGCTGTAGACGATATGGAACACCGCGAGCACGAAGATGAAGATGTGCAGCTGGTGGACGCCGGCCGAGG
chr1-6236980	1	6236980	intron	-	-	-	51	0.62	0	24		24	20	42	0	5	AGGAGCAGCGAGATGAAGCCCATCAGCATCAACTCTGCACGTACGCACGCACGCAACCAACCAAACCGTTTTGTTATTGTTTAGGAGAGGGAAGCTAATACTGCTAGCTAGCTAGTAGCATTATTGAGCTTGCTTATATAAAGGTCTTTGTTTATGCAACAACTGAATTCTCAGCTCACCTGCTTTGATCTTCTCCAGGGCCTCCCGCATGGCCTTCTTCTGCCGCGTATGGAACCACTGCACGCAACGAAAGGCGACACAGGCAGCAGTCAGACGCAGACACACAAAGAAACCATAAGC
chr1-6237740	1	6237740	promotor	-	-	-	32	0.65	3	13		0	11	3	-7	3	CGCGAGGCTAGATTGCGGAGTGGTTGGCTGGCCTGGGTGACCACGCGAGCGATGCTACAGGGGCAGGGGGTGCTCGGCCGGCAGCAGGCACCGCGCACGGGCCTTTCTTGTTGCAAACAAAGCCTCGTAGGCAGGCGGACAGCTAGATAGGACATAGGAGGGCAAAAAATAACGAGAAAACGCCAACGTCGACGGGGTAAAAGACGGAGTTCGCCTAACTAATTGACGTGACGCGATGGGCGATGGCGAGTGATCCAGCATCGCGACTGAGCACGTACGTACTTTTGTGCGCGTCAACCA
chr1-6237800	1	6237800	promotor	ATAACGAGAAAACGCCAACG	GCTGGATCACTCGCCATC	91	58	0.57	11	33		0	18	15	0	3	GGGCAGGGGGTGCTCGGCCGGCAGCAGGCACCGCGCACGGGCCTTTCTTGTTGCAAACAAAGCCTCGTAGGCAGGCGGACAGCTAGATAGGACATAGGAGGGCAAAAAATAACGAGAAAACGCCAACGTCGACGGGGTAAAAGACGGAGTTCGCCTAACTAATTGACGTGACGCGATGGGCGATGGCGAGTGATCCAGCATCGCGACTGAGCACGTACGTACTTTTGTGCGCGTCAACCATGGTGAGACTAGATCCAGTAGCTGCCCTTTATGTGATCAACAAGAGGAGACTGTGCAACA
chr1-6240080	1	6240080	intergenic	-	-	-	76	0.52	0	42		-6	32	6	-6	3	CGTCCGCCACCGGTTTAAATTACACTTAGTAATTGTTGTTGATTAGTATATCTTGCCGGCAAGTAGCTTGCTTAGTTCAATATTTGCTAAATGTCAAGCTACTAGTATTGTTAGGGGCTTGCATAAAATAAGCTAGAGCTAGAGCGAATATAACCTTATGTGCCACATTTATCATTAATCAACTTTGTTGTAGCAATATCTACGAGTTCCATAACATTTTTATAGTCTATTCACCTACTTCTAATCATCGAGATCACGTTACCGAGGTATAGAAGAGGTTTTCGTGGAGCACCTCCAAGA
chr1-6241520	1	6241520	intergenic	-	-	-	102	0.55	0	53		5	43	5	0	3	AGATTTCAAGTACGCGACGTGGCGACAGGGAGCTCCACGTCGTGCGCCTGTTTGCGCTAGCCTACTAGGCGTAGGCGACCAGCAAGCAGCGAGTCAGCCTGGTGGAGCGGGACGTGGATCCCTCGATAGCAGCGCGCCATAAGAGCCCGGTCCGGCGGATATGCGCCCCGCGGTGCTCGTTCGTGCACGCTGCGGGCAGGGCCACGCACGCCGCCGGCGACGGCGAGGTCGTCTGACCCGTTCCAGGTCCCGGGCGACGTGGCGGAGTTCGTCGCGCGAGATATTTGGCAAGTGGCAGGT
chr1-6241780	1	6241780	intergenic	-	-	-	140	0.57	-3	66		0	63	0	-3	3	GGCGGAGTTCGTCGCGCGAGATATTTGGCAAGTGGCAGGTCAACGTCGGAAAGCCAAAGTCGCCGCACGTACGCATCGGCGTCGTCGCCTGTCCTTCTTGCAGTACTTCTCGTGTTTCAGTATCACTCTCTACGTAGCGTTTATCCCTTATTGCTACGTCTCCCTGGCGTGCGGATTAATTACTACCTGATTGGGAAAGGTAAGCACCGCCCGTGACCGCAATGGGGACTGGCCGCCTGCTCTGATGGCGAGGCAGGATTCAGCTAGCTTGCAGTAGTAGCCTGCAGGGTGGTGGTGCAC
chr1-6251580	1	6251580	intron	-	-	-	66	0.52	0	35		3	29	4	0	3	TTGTAAGTTTCCCCGTACTCGGTTGCACTCCCCTTTCCTCAAAAAGAAATACAATCATGCTGAAACTGCAAAAAAGAAATTGGGTCCAATACTCATGCTGCATGTTAAATGAGCATGTGACTTCAAGCAAACATAGTTTGAACAAAGTTTCTTTAAAATATATATACTATATAGCATCGATTTCATTTCATTTAAAGAAATCCACAAAGGTAACTCTAAGAAGAATTGACCACAGTATTTTATGGCACGAGTGATCTTGGGTTAACCCTTAAGTTCTCGTTGATTTTTCCAATGCTAGAA
chr1-6322580	1	6322580	intergenic	-	-	-	160	0.55	0	95		15	45	15	0	3	ATTGGTTCGGTGCACCACTGGACCAGGTCCGGTGCCCTCCATATCATCTAGTCGTTGGTCAGCCTAACGGATTCCCTGCAACAATGTAGAGGTCTGGTTCGTCACCGGACCGGTCCGGTGACCGCCATGTCAGATGACCGTTGTTGATCATTGAGCTGAGGTTCTGTGCACCTCCGGACTGGTCCGATGCGCCACCTAACTCAAGTGCCCAAGAACACACTCTCTACGTAATCTGTCGGTATGCCACCGGACCGGTCCGGTGCACCAGCCGACAACTCATCTTCTTGGTCTTCAATCTTT
chr1-6323280	1	6323280	intergenic	-	-	-	87	0.53	0	54		8	24	9	0	5	GTAACAATCTCACAGAGTCACATTTCTTTCTTTCCACAATTTGGAAGAATGTCACATTCCTTTTTTCCACAACTCTCATGGTACAAGCAAAGTTAGACTCTTTATGGATTTTTGTAGAACAAACCTTATAGGGATGAAGTTTGACCGCAATATTTGCCCCCTGCATGGCCGCCATTTTGATGGCTAGAGTTTTGGCTAGGTAAATCAAGTTGCAACAAAGCTCCACAATCTCCTTTTGTAATGGCATTTGGCAAGTATGTGGTGTGTTGTTTTTATCACTTATGGGGACATAGATTACAT
chr1-6323300	1	6323300	intergenic	-	-	-	90	0.51	0	56		8	28	9	0	5	CATTTCTTTCTTTCCACAATTTGGAAGAATGTCACATTCCTTTTTTCCACAACTCTCATGGTACAAGCAAAGTTAGACTCTTTATGGATTTTTGTAGAACAAACCTTATAGGGATGAAGTTTGACCGCAATATTTGCCCCCTGCATGGCCGCCATTTTGATGGCTAGAGTTTTGGCTAGGTAAATCAAGTTGCAACAAAGCTCCACAATCTCCTTTTGTAATGGCATTTGGCAAGTATGTGGTGTGTTGTTTTTATCACTTATGGGGACATAGATTACATAACGAGCTATATAGTTATCT
chr1-6410600	1	6410600	intergenic	-	-	-	61	0.55	4	34		0	22	4	0	3	TCGCCCGCCCGAACGGGTGGCTGCGGCGCATGCAATCGCCTTATCCCCCCGGCCCGCCGCCCCGCGGCCACAAGCGCAAGCAGTGAACACGGCGCCTCCTCGCTCGCGCGGCCACGCCCCCGTCGTCGTCTTCTCCCGGCAGGTACTACAGCGCATAAATACGCAGCACCGCCGCCCGGCTCGGTTCCCGTCTGGCCACCCATCCGATCCCACCCGGCAGCGGCGCTGCGCAATGGCCACCCACGCAGCTCTCGCCGCCTCCCGCATCCCCGCCGGCGCCCGGCTGCACAGCAGGGCGCC
chr1-6410640	1	6410640	intergenic	-	-	-	29	0.53	3	17		0	10	7	0	3	TTATCCCCCCGGCCCGCCGCCCCGCGGCCACAAGCGCAAGCAGTGAACACGGCGCCTCCTCGCTCGCGCGGCCACGCCCCCGTCGTCGTCTTCTCCCGGCAGGTACTACAGCGCATAAATACGCAGCACCGCCGCCCGGCTCGGTTCCCGTCTGGCCACCCATCCGATCCCACCCGGCAGCGGCGCTGCGCAATGGCCACCCACGCAGCTCTCGCCGCCTCCCGCATCCCCGCCGGCGCCCGGCTGCACAGCAGGGCGCCGGCGTCGTCCAGGCACGGCGTGCAGAGGCTGGACTTCGCC
chr1-6411700	1	6411700	intron	-	-	-	74	0.65	0	38		-3	18	2	-5	4	AGGCCGACGTCAAGATCGTGGACGACACGACCATCAGCGTCGACGGCAAGCCCATCACGGTCGTCTCCAGCAGGGACCCGCTCAAGCTCCCATGGGGTGAGCTCGGCATTGACATCGTCATCGAGGTACAAGAGAAATTGAACACGTACAGTACAGCAGGATCCCGCCTCCCGCCCCGGTGCAGAATACGACTGACATCGCTGAAATGTGTCGTATCGTACTCGTACGTGTAGGGCACCGGAGTCTTCGTCGACGGCCCCGGCGCCGGCAAGCACATCCAGGCCGGCGCGAAGAAGGTGA
chr1-6412620	1	6412620	intron	-	-	-	137	0.62	-3	68		0	39	4	-3	3	CCATCGACGCGTCGCTCAGCATGGTCATGGGCGACGACATGGTCAAGGTCGTCGCCTGGTACGACAACGAGTGGGGGTACAGGTAAGAAGCCATCGATCATTGCCCGCCGCCATAGGAGCTAGTGCGTCTAGCTTGGATGGAACATATATTATTATTGTTGCTGACCCCGGGCTTGTTGCGTGCAGCCAACGCGTGGTTGATCTGGCGCACCTGGTGGCGGCCAAGTGGCCCGGCGCGGCGGCGGCCGGCAGCGGCGACCCTCTGGAGGACTTCTGCAAGGACAACCCCGAGACCGACGA
chr1-6413040	1	6413040	intergenic	-	-	-	113	0.52	0	69		-8	37	5	-8	3	ATATATATATATGAGTTGTATGCAGTCACCGAACTGGCGGTACAGGCTTCCGCTTTCCATTTCCTGTTGGGAGTCGTGTAGTGTAATCCTGGGGTGTGTATTTGTTTCATCAACCATGCCTGCCGATTTGAATCTCGTTTCACCAGCATGGCAGCATTATCTGATTTGGGTATACAAGTATAAACCGCAACGAGCGATCTTGTAAAAAGAGAAACGGAGTTGCAGGGGGTTAAGGGTTTCTCTCCAAGATAGATACCTTGGATAGAAAATTTCATCTCAGAAGAAGACAGTGTGGCTGTA
chr1-6413720	1	6413720	intergenic	-	-	-	92	0.54	6	57		9	19	9	0	3	TTCAAATGGTGTCCCCTACTTCCGATCTCCCTTCTACTAGCAAAGTGATGAGAAAAAAAATCACCTTGCCAAATGAAATATCCTTTGTCAACCCAAGGACCAAGAAGGTATAGAGCACCATGGACCTCAAACTAAAGAATAGTCCTGCTAAGCAAACGATTATTTAAAATTCTTGCTATAAAATGAATGTGGCAACAGTTGCTTAGAAACAAATACATTAGATCCAAACCATTAGTTCAGGTTGAATGAAAACAAGTGGAGTCGCATTTTTTGTTAGGATTTATGAAGGTGAAGCAAGGC
chr1-6414500	1	6414500	intergenic	-	-	-	84	0.53	0	56		-4	8	1	-6	6	CAAACCTACGAAACAACCAATCACCAGATTTTTGAATGTTGTTATGCTCGTCATGTTTGGAACGTGGTGTTCTGGGTGTTGGGAATCCCAAAACCAACATCCACCTCGAATATGTTTGAAAATTGGCTTTCACACGTTGAGAAAAAAATATATATAGCCCTATCAGGTGCAGCAACCATTTGTTGATCTGTTTGGCTTAGTAGGAACGATTTGATTTTTCAAAAGAAACATATTATGTCTCATTCACATATTACTTTTACTAGTACCCACTGGTTAATGTCTTAGGTTGTGCTATATAGC
chr1-6415080	1	6415080	intergenic	CTTCCCCGGCTGTCACTA	GTGCCCTTGTCGTGATGC	81	126	0.56	0	69		5	45	5	-1	3	GGCGTGCAGTAGAAAGATTCCTTATATATATACTGCTGTTTACCTGTTTTGAACAGCTAGATTAGACACCAGCTGGCAATTGCTATTCTGACCGCTGTTATCCCTTCCCCGGCTGTCACTAGCAAACCAAGTACGCAACCCGGAGGAGAAAACCCTCTCGCACGCCGCATCACGACAAGGGCACGGGGGTCCTTGGGGACAGACAATGTGTGGCGCAGACCGCCTCGCCGAGGTGAAGAGGACGTGTGGGTGGGCCAGCGGCCGCCGCCGTCTCCCTCAGGCTGCAGTACAGCTCAAGAA
chr1-6415360	1	6415360	intergenic	TCTTCCCAGTTCCCGTGTAG	ACCGATTCAGTCTGTGCTCG	92	91	0.6	14	43		0	37	21	0	3	GCTGCAGTACAGCTCAAGAACGCTAGTAGTACCACCGTCGTCTCCCTCAGGCTGCAGTACACTCAGAAACCTCACGAGCATGGATGGAGTACACACTGGCCGCCGCGCTCTTCCCAGTTCCCGTGTAGTACACTAGTACGTACTTCAGCAGCTAGTAGTACCACCACTGAAGCGAGCGAGCGAGCACAGACTGAATCGGTACTACTACGTACACCATTGCTCGCCCGCCTACAAATAAGTCACGAGTGATGAGTGGCCTGCAAAGCCATGGCAGGTTGAGCATCTCCTCTAGTTCTGGGA
chr1-6424360	1	6424360	intron	-	-	-	59	0.52	0	29		9	29	9	0	3	ATAGTGGGGGATTCTAGCCCCCTCAATTCCCTCCATTACTCTTTATCCCAAACAAGCCCTTAAAGAGGTGAGCTCCACCTAGTCCAGTGGTTTATAGTAGCGCTATTGGTTTATGCTACAGGAAATTGCCTGGACTAATTCATCATCAGTTTTCTTTTAAAAAGAAATATATTTCATCAGTTCACCCATTCTTCTGATGAAACTAAAAAATATTTAGCATTACTGACATAACTAATGAGCCAGATAAAAATCTGACTGAAACGCGTCGTATGGCCTTTCCCGATAGGACGCCGATGAACA
chr1-6425660	1	6425660	3'-utr/5'-utr	-	-	-	42	0.69	0	18		-3	13	3	-6	4	GCGCGTCACGGGCAGCGGCAGCGCGGCCATGTGCGCGCGTGCGCGGGCGCGCGAGGAAGTCAGCCCGGCTAGGATCCGAGCGCTGGCGAACGCGCGGGTTGATCGGGAGGTTGATGATGCTTCCGATGACACGAGCGCTCACCAGTCGCCGCCGCCGCCGCCGCCGCCGCGAGGTTATACGGAGGCAGTACGAGGCTTGCGTGCGAGGAGATCTGGATGCTGCACATGGACGCGTATCGGCGTATGCACACAAATAGGAAGGGAGAACACACGGTGAACTGGTGAAGGAAGTCGAAACTG
chr1-6425680	1	6425680	3'-utr/5'-utr	ACACGAGCGCTCACCAGT	CATCCAGATCTCCTCGCAC	91	48	0.58	0	29		-3	9	3	-6	4	GCGCGGCCATGTGCGCGCGTGCGCGGGCGCGCGAGGAAGTCAGCCCGGCTAGGATCCGAGCGCTGGCGAACGCGCGGGTTGATCGGGAGGTTGATGATGCTTCCGATGACACGAGCGCTCACCAGTCGCCGCCGCCGCCGCCGCCGCCGCGAGGTTATACGGAGGCAGTACGAGGCTTGCGTGCGAGGAGATCTGGATGCTGCACATGGACGCGTATCGGCGTATGCACACAAATAGGAAGGGAGAACACACGGTGAACTGGTGAAGGAAGTCGAAACTGAAGGTATTAATTACGCTCAA
chr1-6431280	1	6431280	intron	AGAGATCTCACGTGGAAGGTG	CTTTGCCAGGGCGATTATT	80	157	0.63	0	87		-4	31	12	-8	9	GAAGCACCAGCTGCGAGACCGCGTCACGAAGATGAGGGCCTGGCTGATGATGCTGACTTGCAGGTACAGGGCAGACATCATCTCCTCGGTGCTGCCGCGCAGAGATCTCACGTGGAAGGTGTTCTGCGTTGACACAACGAGAGAGAGAGAGAATGGCAGTGAATAATCGCCCTGGCAAAGATCTAGGTTGTTAATGAAGGAATGCTTACAGAGAAGAAGTCTGTGCTTCTCATGGCCCAGAAGAACACCACGGTCATCACAGCCATGTAGGTTCCATACACCACGCCCGTGGCAAAGATC
chr1-6432140	1	6432140	intron	-	-	-	206	0.56	-14	102		0	90	4	-14	4	TGGCTCCCGCCACGGCGATTCCGATGTCGGCTTTTTTCAGGGCGGGCGCGTCGTTCACCCCGTCTCCCGTCATCCCGCAGATGTGCTTCATCTCCTGCAGCCTCTTTACGATCTCGTACTTGTGCTCTGCATCAAGAACGCACAGCACCATTGACAATTGTTATAGCAGTTCATGCACATTGCAATGCAAACCCCCTCCCCCTCCTCCCTACCTGGGAAGACGCCAGCAAAGCCGTCGGCCTTCTCGATCAAGTCGTCCACGGGGACCGAAGCGGTGGCTTCATCTTTGCTCTGCCCGAG
chr1-6432380	1	6432380	CDS	-	-	-	158	0.63	0	82		7	42	15	0	4	CTTCTCGATCAAGTCGTCCACGGGGACCGAAGCGGTGGCTTCATCTTTGCTCTGCCCGAGCAGAGCGGACGACGGGTACATGTTGGTGCCCATCCCTAGCCGTCTCCCGGTCTCCTTGGCAATGGCGAGCTGGTCACCTGCAATGCAAGCAAAGCAGGTCAGAACATAGCAACGTGAGTGAAAGAAACCTCTCGGAATGCGAGGCGTACCGGTGATCATCTTGACGTTGACACCGAGGTCGAGCGCGCGCTTGATTGTGTCGGAGCTGTCCGACCTCGGAGGGTCCAGCAGAGGAAGCAG
chr1-6532980	1	6532980	intron	GCGTCTGTGCGAGAGAAAG	TTGGCCTCGCTGCATACT	97	181	0.56	0	109		6	43	6	0	3	ACTTCGGCGCTTTTTGCCTTTTTGTGCCGATTGGAATCTGTTGAGGAGACAGTGCAACCTGCGCCCACACGAACGCATGAGGGGAGAGAGAGAGAGGGACTGTGCGTCTGTGCGAGAGAAAGGAATAGAGAGCACGCACTGCCCCTACTGCAGATGAGAGGCATGCAATCGAGACTGCATGCAGTATGCAGCGAGGCCAAAGCCAAACCCCACACGCGACGCGAGGACGAGATAAACCAGCGAGCACGCACTGCAGAAAAGAGAGAGAGACAGAGACAAGCGAGAATGCGATGGCATCCG
chr1-6534240	1	6534240	intron	-	-	-	82	0.77	0	24		3	24	8	-7	6	CTTTCTCGAATATTTTGTAGTTCATTTTAAACTAAAACATGACAAATAAAAAAGAACGGACCAACCAATTAGCTAGCTGGCATGCATTTGTAGAAAGACATTCCATCAAGATCTGCAGTAGACTGACGGTGTCCCTCTTGTCAAAACAAAAAACAAAAAACAAATTATTTCAAAGACACTGCCGCCACTATTCCACTGTGCCAGGAAGGAGTAAATATTCCATTCCATTGGCAAAAACTGACTGGTTCCAATGCATGGCAAATGCGGCTGCAGCAGGTCATGGTCATCGTCTGTCATTAT
chr1-6534360	1	6534360	intron	-	-	-	101	0.55	0	59		-5	32	0	-5	3	GACTGACGGTGTCCCTCTTGTCAAAACAAAAAACAAAAAACAAATTATTTCAAAGACACTGCCGCCACTATTCCACTGTGCCAGGAAGGAGTAAATATTCCATTCCATTGGCAAAAACTGACTGGTTCCAATGCATGGCAAATGCGGCTGCAGCAGGTCATGGTCATCGTCTGTCATTATCCGGGTCGGGACGCGAATGGATGGCCTCCCTGACGTGACCGATGAGCATATACAGAGAAAGAAAAATGAGTAAAAAATAAAAGGCAGTGACCTTTTCAGTTGGCGTTGGAACAGCGTCGT
chr1-6535560	1	6535560	intron	-	-	-	53	0.63	0	27		-5	17	6	-5	5	AGAAGATGGCTGTCGAGAATCGTGCCATCCATGCACACACATGCATGCATGAATTGCTGGAAAGATCAGTTTTATTTTTTCTCTCCCAGCATGACCACAATCCCCCCTGGCACAACAATTCCTTTTGAAAAAAAACAACAGCAGCCTAGCTAGTGTACAGGTAGAGTCTTTGTTTCATGACTACACATCCTTTAGTAAATAATCAAGAAGCCCTTTTTTGGCCTTAATCACTTTTGAGTCTGGTTAATTAGACTGTCATTAACATATGCACATTGACTCACTTTATTATAAAAAAATCCT
chr1-6535880	1	6535880	intron	-	-	-	81	0.72	0	36		-3	19	4	-4	8	CTCATCTCGATCGTTAGCTATTTTCAGTGTCTCTCCGGTGTACGTGTACGTACTGGAGGACCCAAGAAGCTACAGTACTCGGCTGCCAATATTAATTACAGCTTATTTGCATCAGGAGCAGCTGTAATATCTCTCTGCTAGCACTGTACAATGGCTGTTTTTTTTTTGAGCTGCAAAAAAGCTGCAGCGAATAGCCTGACGCTTTCTTTTCAGTTTTCCCTAACGTTTCTGGGAACATAGAAGAGCTAGCTGTGCCTGAGCTACTTAATTAGGGTAGTATGTACCTTGCATTCCAAGATC
chr1-6535900	1	6535900	intron	AGCACTGTACAATGGCTGTTT	GGGAAAACTGAAAAGAAAGCG	81	52	0.62	0	27		-3	16	2	-3	5	TTTTCAGTGTCTCTCCGGTGTACGTGTACGTACTGGAGGACCCAAGAAGCTACAGTACTCGGCTGCCAATATTAATTACAGCTTATTTGCATCAGGAGCAGCTGTAATATCTCTCTGCTAGCACTGTACAATGGCTGTTTTTTTTTTGAGCTGCAAAAAAGCTGCAGCGAATAGCCTGACGCTTTCTTTTCAGTTTTCCCTAACGTTTCTGGGAACATAGAAGAGCTAGCTGTGCCTGAGCTACTTAATTAGGGTAGTATGTACCTTGCATTCCAAGATCATTTCTCATGTTCCTGTACA
chr1-6536060	1	6536060	intron	-	-	-	141	0.57	0	76		3	51	6	0	4	GCTGCAGCGAATAGCCTGACGCTTTCTTTTCAGTTTTCCCTAACGTTTCTGGGAACATAGAAGAGCTAGCTGTGCCTGAGCTACTTAATTAGGGTAGTATGTACCTTGCATTCCAAGATCATTTCTCATGTTCCTGTACATCTGTTCGACACATTCAGAAGAATAAAACTATATTCAGTCAGTAGTGCGCACTCTCATAAAAAAAGGAATATATATACTCCATACTAGTTAGCTATTGTAGATAGGTGAAGGAAAAATGAAGAACAGAATCCAAAGACCAAGAGAGAGGACCTGCAGATG
chr1-6536820	1	6536820	3'-utr/5'-utr	-	-	-	152	0.65	0	85		-8	23	22	-12	13	TATATTTGGTTGGATGCCCAGCCACTTCACATGCACGTTTATGCACATGAGTAGTGACCATCCATCAGCCAGGCTAGCTAGCAAGCTCATAGTATACTCCTAGCTAGCAGTGCTGCAGTGCAACACTTTTGCCGCTGGAGAGAGAGAGAGAGAGAGAGGAGGGGACAGCGTAGAGAGAGAACGAATGAGAATGGGCGAGCTAGCAGTGAGAAGTGTTAAATTTTGCTGTGTACTCCGTCTCCTCCTAGGCCAGAGAGAGAGAGAGAGAGTGTGTGTGTGCAGTGCAGCACTGCAGCGGCG
chr1-6536940	1	6536940	promotor	-	-	-	190	0.8	-4	53		2	43	18	-8	9	CAACACTTTTGCCGCTGGAGAGAGAGAGAGAGAGAGAGGAGGGGACAGCGTAGAGAGAGAACGAATGAGAATGGGCGAGCTAGCAGTGAGAAGTGTTAAATTTTGCTGTGTACTCCGTCTCCTCCTAGGCCAGAGAGAGAGAGAGAGAGTGTGTGTGTGCAGTGCAGCACTGCAGCGGCGAGCAATGCAAGAGACAAAAGGTTGGAGACAAATGGGGTGTTTCAGATGCGGTCAGAGCATATGCCTGGCGTAGGAGGGGATAATTATGAGATTGGGGCACAGCTGTTGACCCGAGCGGAG
chr1-6537280	1	6537280	promotor	-	-	-	197	0.54	0	124		-12	36	0	-16	4	AGGACTGCCTCTGACATGCACCTGACTTGTCCTCCTCCCCCATCCCCACCCCCATCCTCTCCTCCTCTGGCCTCACCTTGCCACTACTGCTGCATGCGTTGCTATGCTACCTGTAGACAGACACCAACAACTTGAATTCATTCATCCATCCATCCATCCATCCACCTCAGTGCACTGTTCTTGCTTGCTTCTCCAACCAAGCTCGCGCTCTTAGCATTATCGCTAACCGTTCAGCTCCAGCAACTGAAAGTGATAAAACCATGCACGATGACACCTGACTGCATGCAACATGCATGCATG
chr1-6538320	1	6538320	intergenic	CCCCCAAGATCAGAAGGC	CGGACCCTTCTCCTTGGAT	76	164	0.66	-20	65		0	50	0	-20	3	ATGTATACGTACAGCGACGACTGGACTGAATGATCTCTCTTTCAGATGGCTCTCTCGATCTCTGACCGAATCCAGGATTCCAGGGTACTTAAAGCTTAGCCAACATGTGTAAATTAATTAACCCCCCAAGATCAGAAGGCATGCAGATCATTATATATGCATGCATGCATGCAGTGCAGATCCAAGGAGAAGGGTCCGATCCGTGGAACCCGTAAGTTCCAGAGGGAATTTATTTTTTCTGATCACGTCGTGGCAGGACGCATCATTGACAAGTAGAATATGCTCCCACCCCTCTCCCTA
chr1-6538960	1	6538960	intergenic	-	-	-	48	0.51	12	26		0	21	12	0	3	ACATGCCCTACATACCCTCTCCCGCCCGGGCCCGGGCGTCAATCAGTAACCACGAAGCTAGAGTGCATCTCGTGCATAGGAATCAAATATATGTGTTGTATATATACAAAAATTTTGTGTATTATAACTGATTTTTGGATTTTTGAGGTGTGCAAGCCATAACATAGCTTCGTCCCCTGGCGTCGATCCGACACGTGAAATAGATACTCGTACCGAGTTATCTTTTTCCTTGCGCTGCTCATCCATGGCATGCGCCGGAGGTGCGTTATATGGTACTTCCTTCGTTTTTTTAGTTGTCGC
chr1-6539640	1	6539640	intergenic	-	-	-	107	0.61	3	49		0	43	3	-1	3	TCCAGAATTTTTTAAAAACTTTGTTAAGTTATGTGTACCAAAATTTTATGTACCCCATATATATATTCTCGCGTTATATTTGCCACACAGCGCTCAGCAGCGATCGGCCTACCTTACGTTCAACTTTCAAGCCGATCGATCTTTTCACCCTCCTCCCATCCGATAGATCCGCTCTTTCTTTCCTTCTGCTGTCGAGTCCAGTCCCCAGATAGGCATTCTTTAGTCTCCGCTAAAATGTTGGTGAAACTTTGAATGTATTCCTAGAATGTTTACTCAAATGAGCTATAGGATCATTGGTAT
chr1-6542460	1	6542460	intergenic	-	-	-	122	0.53	0	78		-6	29	4	-8	7	CTTCCCTGTGGCCTATGCTTTGCTGCTCCTGCTGTGTGCGTGTGTATGCGCGTTTTGGAAGAAACACATGAGCCGATGCCTGATGCGCCTCCTACGTGCCGGCGCCGGCGCCGGCGCCGGTGCCAGGCTTCACCTCTCCTCTCTCTCTCTCTCTCTCCCTGCTGCTGTGCTGACTGCGCTGGACAGTGGACACTGACACTACTGGACCAGGACCAGCAGGTCGATCGGTAATCGGCATGCATGCCGATTAACGGGCGCCGTTGCAGTGCGTTAGGCAGTAGCATCACTCCGCATGGCGCG
chr1-6543140	1	6543140	intergenic	-	-	-	126	0.52	0	81		-4	29	8	-4	4	GACCGGGCCCAAAAAGCGGGCTTCGTGCCGGGCTCACGTGCCTCGTGCTTTTTGGCCATCTATACCTGTGGGCCGTGGGCGTTCGCACAAATATTGGCCCTTCGAAGCACCTAGCTAGATGTATGTGTAGGTATAAGACAGTAGAGCATCTACAAGAGTTTCTAAATTTCACTCTCTAAACTATCATTTAAAGAGTCATTTGCATAAAACTCACTTTCTATATTTTTAAATCTTCAACCACTTTTTTATATCTTATTTACACTCTAGAGAGTCATTCATGTTTTCTTTTTTTTCCAGTGA
chr1-6544180	1	6544180	intergenic	TGGCTAGTACACATGGAAAGC	CAAACAAGCGTTGGACCC	85	153	0.52	5	87		0	60	8	0	4	GTTTCTGGAAGGTGATGGACCCCATACAGAATATGGTTCGACGAACGTCATACTCAAGGCTCGGACCATATGTTACTGATTGTTGTTAGGGGTGGCAAAGGCCATAGTCAAATGGCTAGTACACATGGAAAGCTTAAAGAGCGTCAAACCCATGTGACATGGTACGATGGTTGGCGTTGGGGTCCAACGCTTGTTTGCCTCTCGGAACTTTATCAATAGAACTTGTTTAGCCTTGGTGTAGACATCTTGGCTTCTCAACCAGAGAAGCACTATAGTGAGCTTAAGTAAACATCTTGCCTT
chr1-6545760	1	6545760	intergenic	ACGAACAGGAGAACATGCGT	AAAAAGACACCGTTAGGAGGA	86	61	0.71	0	22		-13	20	8	-13	4	CAGACACTAAAAAATAGAAACTAGATTATTAAAAACTAAGCTGACTCTAAACATACCCTAAAGCGCGCGGGGGATCGAGGGCATCATTGTAGGTATTTTGACGAACAGGAGAACATGCGTGGCGCAAGACGGTACGTAGCAGCACTTTGGTGAATTCACGGTAGATCCTCCTAACGGTGTCTTTTTTTTTAGAGTTAGAGAAATTGTCAAGACAAAGCACCTCCAGCTAGGTACAGTATAAGACAAAGGGATGATACCAACGCAACGCAACGCAACGCAACGCGCAGCGCCGAACAAATG
chr1-6545880	1	6545880	intergenic	-	-	-	121	0.66	-5	56		0	34	0	-15	4	GGCGCAAGACGGTACGTAGCAGCACTTTGGTGAATTCACGGTAGATCCTCCTAACGGTGTCTTTTTTTTTAGAGTTAGAGAAATTGTCAAGACAAAGCACCTCCAGCTAGGTACAGTATAAGACAAAGGGATGATACCAACGCAACGCAACGCAACGCAACGCGCAGCGCCGAACAAATGTGGGCTGCCATGCCATGCCGTGGTCCGCGCCCGACGACCATGATTCTGTCTGCCCCCAAGTTTCGTCGCACGCCGGAAACCTCCCTCCATGTCTAGGTTTAGCCGTTTAGGCGAGTACGA
chr1-6546240	1	6546240	intergenic	-	-	-	116	0.57	-4	62		0	43	6	-4	6	CATCATCATTCCCCTGCCCCCTGCACGGCCGCCGCAGCGTCCACCTCTCATCTCAACTCGCTCGGCCAGGGCACGCAGCAGCGACCGAACGTTTGCACATGCATTGCAGCCTGCCTGCATCATACTAGCGCAAGCGTAACTAGCCACCTGTATATATATGTAATTAACATGGAAACGCAACGCAGCCGCGTGCACGCATGGGCATGCCAGCCACGCGAGGTTGCTCCATGTAATGCTTGCCTCCTCCACCACCCCCTCCTGTAATGCTTGCCTCCTCGACACGGCCGGCTCTCACCCACC
chr1-6546360	1	6546360	intergenic	-	-	-	90	0.51	0	52		-6	36	3	-6	4	CATACTAGCGCAAGCGTAACTAGCCACCTGTATATATATGTAATTAACATGGAAACGCAACGCAGCCGCGTGCACGCATGGGCATGCCAGCCACGCGAGGTTGCTCCATGTAATGCTTGCCTCCTCCACCACCCCCTCCTGTAATGCTTGCCTCCTCGACACGGCCGGCTCTCACCCACCGCCGGCGACGTCGTCTGTCCTGTTCGGCCAGTCACCTAGCCAGCCAACGCAGCTGCCAGGATACAAACAGGGATGCGGCCGGAAGAGGTGAATCAACAGGACAGGCGACAAAAAAAAAAA
chr1-6546740	1	6546740	3'-end	-	-	-	49	0.51	0	28		8	20	9	0	3	ACAGGCGACAAAAAAAAAAAAAACAAGGGATCCTATGCCAATTTCGGCACCCGAATTCGAGACCACAGCTACTCAGCTAAAAATAGCTGTGTGGCACTGAACTGAAGGCGCCGTTTGAAGAGAATGGAACAGCTTCCTCTTCCTGCCGGCCGGCGCTGGGCTGGCTAGTACAGAGCTACGAAGTCAGAGATGCTCTCAAGCACGGTCCCCTTTGCATTGCACTTGCACAGGCTTGCAGAGCCAATGGTCAAACATGCAGATGCAGGCTACACACCACACTTGCAGAATGTCAGACCAAGG
chr1-6548280	1	6548280	3'-utr/5'-utr/intron	TCCTATTCCATGTCCCTGGT	GCTGGATACAAGCTCAGCG	80	101	0.63	0	42		3	42	4	0	4	CAGATCCGATACAAAAGATTCCTTAAACATCACATCCGATGTGTTTCAATCTATCATGCATTAGATGCGCACAGAGTAAAACTGACAGGCTGACAGCAGCTATTGTTCACAAAAGAGAGTTCCTATTCCATGTCCCTGGTTTCCATACGATTGCTAATGACCAGGCCAGTTACTAACATCACGCTGAGCTTGTATCCAGCCATAAGCAACACAAGGAAAGCTAATATAGTAAATAAATAGAACTAAGAATTATGTGTGGCAAATGGAAATAAAAATTTACCAGCACTTGTCCGCTTAACA
chr1-6548300	1	6548300	3'-utr/5'-utr/intron	-	-	-	105	0.61	3	53		0	35	4	0	3	CCTTAAACATCACATCCGATGTGTTTCAATCTATCATGCATTAGATGCGCACAGAGTAAAACTGACAGGCTGACAGCAGCTATTGTTCACAAAAGAGAGTTCCTATTCCATGTCCCTGGTTTCCATACGATTGCTAATGACCAGGCCAGTTACTAACATCACGCTGAGCTTGTATCCAGCCATAAGCAACACAAGGAAAGCTAATATAGTAAATAAATAGAACTAAGAATTATGTGTGGCAAATGGAAATAAAAATTTACCAGCACTTGTCCGCTTAACAGGGCCATATTATGCTAGTAA
chr1-6554440	1	6554440	intergenic	-	-	-	61	0.55	0	38		4	14	8	0	5	TGGAGCCGATGGCGGCGAGAGCACCGAGATCTTAGCTGTGAAAAGACCGTCCCGTCCTCGACGTCATGAGTTATTTGTTTTCTCATGTTTGGACGAAGATCGAGGAGCATGTGAGCACCAAGACGACGGTCCAGGTATCGAATATTAGTTGCTGGTCAGATGTGTGTGTATGCGTTCATACATGTTTTTTCCAAGAACTGAAACTCAGCTCTGAACACGACACAATGTGTGCCGCAGATACGGAGCCATGCCCAAAAGTACTTCCTCAAGGTCCAGAAGCTCGGGCTGGTTGCTGGGCCG
chr1-6572880	1	6572880	intergenic	-	-	-	53	0.89	0	16		40	3	162	-1	31	CACAACGAATCAAATGCGTGGAGGCAGAGTCTGGGAGTATTAGGATGCTTAGTGAATGCTTGGTGTATTGCTCCATGCGCCTAGGGGTCCCTTTTATAGCCCCAAGGCAGCTAGGAGCCGTTAGAGATCAACTTGGAAGGTGAGAGCACCTAGAGGGGGGTGAATAGGTGATCCTATAAATTCAAAGACTAAATGGCCACAAACTTGATTATAGAAATATTAGTCTAAGTTAATCAAGTTGCTATGAAGCGATCTTCTTGTGAACACAACAATCACCAAGAAAAGCAATCACAAGAGACA
chr1-6608020	1	6608020	intergenic	-	-	-	29	0.51	0	20		36	2	113	0	9	ATGGGACGACCTCGTCACAGGCCTTCGTCCGGCGGCGCGTGGGACGAAGGGTAAGTCCGCCAGTCGTCTTGTCTCCGTTGGTGCAGCGAGGCTGGCGAAGGCATCGAGCAAAGGGTGGCGTCTTCGCCTTCGCCCCAACAGTCTGTCTTTCTCAAAACAGACATCGGTTAGTCCTAACACATGATCTCCCTTTAGAAGCTTATGAAGGTTCTTCATCCCAACATGTGCTAGACGGTGATGCCGAAGCCAGCCCATATTTGTCTTAGCTATTAAGCATGCATCTAGACCGACATTCTCTTT
chr1-6626080	1	6626080	intergenic	-	-	-	76	0.84	3	26		0	15	101	0	30	CCACGTGTCACTCTCCTTATTTGCTTGTGATTTGTTTTGCGCCATCTCTTGCGAACTCATTTATTATTACTAACGCTAACCCCGGCTTGTAGTTGTGTTTATATTTGAAAATTTCAGTTTCGCCCTATTCACCCCCCCTCTAGGCGACTATCAGTCGCTCCTTATCTTCTTTACCTTGAGCTCAAACTCATTTTGAGCTCTCCTGAGGAAGCGCTTGAGGGTCCCTTGGGGTTTCAGACTTATCCTGCAAAAAGAACACCCAAGTGAAGCGGGAAAAGTCATCAACAATAACTAAACCAT
chr1-6635180	1	6635180	intergenic	-	-	-	77	0.51	0	40		11	36	11	0	3	GCCCCTAACCACCTAAATTTTTCTCACATACCACTCCTATATGTGTTTTATAAGTGGAGACCGTAGACTCGCAGCTTTCATATACCTTTTGGGGAGACGACAGATACATTTGAAGATGCTCACAAGTTCCACGGTCACCGTGTTAGTGGCCCCCCATTGCGTCCTTGGAGGTTGGAAGTAAGGTTGTCCACACTCGTGCAACTCTAAATTTCTACTCTAAAAAAAATATTCTATTCTGATCAGCAAGATTCTCTACTCTACCATACAATCTTCCGCAGTCATATTTACTCTAAATCTCTA
chr1-6639360	1	6639360	intergenic	-	-	-	22	0.52	0	15		23	1	86	-2	8	TATCAGCAGATTAGGCGCGAGAAGTCATGGAAGACCCGTATCCCTTTCCAGAAGTACGACAGGAAACACACGAGACACGATGTAGGGTTGAGACTTTGGCCTCTTTCTCTTCTCTATCTTATGAGGGGGTGTACAGGTTTGAAAGGGAAATGTGCCCTTGGGCCATTTCTAAGTATTTTGGTGATTGAGTGCCAACACAGGTGCTTAAATGTGAATCTATACCCTTGGATGGACAAAGTGTAAATCAAGATGAAAGGTATGTTTCTAAGCCTTAGTACATTGTTTTGAAGACTAATGTAT
chr1-6679360	1	6679360	intergenic	-	-	-	95	0.7	0	51		31	3	120	-9	37	TACACAAAAACCAATGTACTAAGTCTAGAATCATACCTTTGTGTTGACTTTGCACTTCTTCCACCATTTGACATAGTTTCACATTTAAACCATTTGTGTTGGCACTTGATCACCAAAATACTTAGAAATGGCCCAAGGGCACATTTCCCTTTCAGTACCCCCCTTAAACTATAAAAGGGAGGGGACACAGCGTTACAAGGGACATGCCGAATACAACTTACAGACAGTGGAGGTAGGGTATTACGCTCCTGCGGCCTGAACCACTATAAACCTTCGAGTGTTCTTGTGTTCCTCCAGAAT
chr1-6777120	1	6777120	intergenic	-	-	-	60	0.53	0	38		4	14	4	-4	4	TTTTTTTTGACAAGAATCATCATCCAACAGTGGACTTATAAAGTATGATGGAGACGACAGGTTAAAAGCTAGAAGAGGGCCGTCCACTGATCCACAGCCAATGGATATCAGACCAACTTTTACTTTGCTATCAACGAAAGAGCTAGGAGGCGGGCCATCACCTGTAAATAATAACGACGCATCGCCAACACCGCTTTACAACCATTAATCAACAGAGGCATGCATCACCGGTCGACTCACTGGCCCTGATCATCTTGCTATGGGTTTCATGTGAAGTTCACCCTGAATTTTCACCGATAA
chr1-6777160	1	6777160	intergenic	-	-	-	65	0.6	5	32		0	24	5	0	3	AAGTATGATGGAGACGACAGGTTAAAAGCTAGAAGAGGGCCGTCCACTGATCCACAGCCAATGGATATCAGACCAACTTTTACTTTGCTATCAACGAAAGAGCTAGGAGGCGGGCCATCACCTGTAAATAATAACGACGCATCGCCAACACCGCTTTACAACCATTAATCAACAGAGGCATGCATCACCGGTCGACTCACTGGCCCTGATCATCTTGCTATGGGTTTCATGTGAAGTTCACCCTGAATTTTCACCGATAAACTTCCCGAGCGTTTCGAAGGGAGCGCGCGAACCAAGGAA
chr1-6777180	1	6777180	intergenic	AATAATAACGACGCATCGCC	TAGCAAGATGATCAGGGCCA	94	86	0.65	0	34		5	31	5	0	3	GTTAAAAGCTAGAAGAGGGCCGTCCACTGATCCACAGCCAATGGATATCAGACCAACTTTTACTTTGCTATCAACGAAAGAGCTAGGAGGCGGGCCATCACCTGTAAATAATAACGACGCATCGCCAACACCGCTTTACAACCATTAATCAACAGAGGCATGCATCACCGGTCGACTCACTGGCCCTGATCATCTTGCTATGGGTTTCATGTGAAGTTCACCCTGAATTTTCACCGATAAACTTCCCGAGCGTTTCGAAGGGAGCGCGCGAACCAAGGAAGCTAGCTGTTCAAACCGTTG
chr1-6777520	1	6777520	intergenic	-	-	-	116	0.65	-3	52		0	32	16	-3	4	ATCAAGTCAAATTAATCCCGAATGTAATGCGTGCGAAATTGCAAGATATTTACTAATGAAACACTCACAGTAGTTGATTGTAAACTATATTGAGACGGTTCAAAAAACGCGTAGTCAGGTAGTACACGTTTGAATACATATTACACTCGAGAGGATCCAACAAGTAACGCAGAGCTTCTAAACAAAGCACTCACGCTGGAAAGTCAACGGCCTTAAACATGTGATACCTCCATTCTCGAATATTTGACGTCCGCTAGTTTATTTATGAACTAATCGGCGACAAATAAAAAAAGAACAGAG
chr1-6779140	1	6779140	intergenic	-	-	-	189	0.71	0	70		-8	63	0	-13	4	GGAGCACGGGGTCGCTGGTCGTTTCGGCGATCGGCGCACCGGACCAGTACGTGGTGGTCTGGAGGCCGAAAGCGCAGTGCAATTTAAAGGTAGCGAGCGCTATGATGTTTTTGGCCATGCTTGTCGAGCTAGATCAGGCCAGGCCTGCAGGCCAGACCAGACCAGCACCCTCGCTCGTCAGCTAACAAACAATACATATTTAATACGTGTCTACGTCGTCATGTTTTGGTCAGTCTTGTATGAAGTTTATCTATCCCACGTAACAACTCACGTAATATTTGTTTACGTAAGCATCTACTA
chr1-6782760	1	6782760	intergenic	-	-	-	131	0.64	-5	69		6	32	11	-5	5	CTACAGGTCAAGACCCCGCGTTTTCACTTCATTTTCCTTCCCCGCCCCGGGAAACCTCCGTTTTCTCCCAGACCAGACCACTGCTCAGGCCTCTGGCCTAGTAGTAGTATATATAATACACCACCGCTCGATCCGCTGCGCCTCAACCATCTCACCTCGCCTCGCCTCGCCAGTCACCAACACGTACGCTAAGCACCATGGACCAGCTCCCCAAGCGCCCGGCCAACTACGTGCCGCTGAGCCCCGTGGGGTTCCTTCCCCGCGCCAATGCCGTCTACGGCGACCGCACGTCCGTCATCT
chr1-6785060	1	6785060	3'-end	-	-	-	104	0.52	0	61		4	38	4	0	3	GGCTGTATTTTAGCCGAAACGAACAATTCTTTTTGTCTCGTTAATCGTTAATCCGGTGGTAGTGACTGAAAGCAGACTGATCACTCTAAGTCAATTTCTGATGTACTTATATTCTCTTTATTCCACCGGCCGGCCATCTTCTTAGTGTCTGTAGAAACTAGATAAGTAGATAAGACAACACAATTGTATAAGTAGATAAGACAGATAGTTGCATTATAGCAAAGCTACAAACATTATTCCCAAATTATCAAGCATCAGGCAAAATATTTAAAAAGCATGGTAGAGAAATTAGACATAGCA
chr1-6796320	1	6796320	intergenic	-	-	-	108	0.51	0	70		5	26	6	0	3	CGGAGAATAAATTTTCCCCGTTTATATCCCTGCGGGGGAAGTTTCTTTCCCATCCCTATCCTCTAATGGAGGAATTCCCCGCGGGGAATCGGAGATCGGGTCTCCATTGCCATCTCTAGGCGGGTGACGCCATTGGACCCTGAGCCACACAGGCAATCCACGTACACAAGCATGACACACGCGGCCTGTGCCAGCTCCTGCGGGTTCCACGGCAACGGAGAGCCCATGTATGACGTCAAGCTATGCTCGCACACCGACGAAGTGGCAAGAGAAAAGATAGCAGAGTTAGAAATTTTATGC
chr1-6797700	1	6797700	intergenic	-	-	-	50	0.66	15	26		0	9	25	0	6	GGCTTCGCAATTAAAGGAGCAATTTGAAATGGAGGAGATCGACATGAGAAATACGATGCTTTCACCGTCGCTCCCTTTATTCCTCAGATCTCTTATGCTTACTTTTGTCTGGCTTTTCTAGTCCAATCGGGTGTGTGACCCACAACATTCGCTCGAGGAAGATCGGATCGGTCTCGTCGGCGTCCTTTTATCTCACAAACTGCACCGACTCGAATAAACTTTGTTTCTAATATGCGTTAATTATGATCTGCAATATCCGTCCTCCAAAAATTACGATTCTCACTTTTTTAAGGGCTATTA
chr1-6797720	1	6797720	intergenic	GTCCAATCGGGTGTGTGAC	GAGTCGGTGCAGTTTGTGAG	91	58	0.69	15	28		0	13	25	0	6	AATTTGAAATGGAGGAGATCGACATGAGAAATACGATGCTTTCACCGTCGCTCCCTTTATTCCTCAGATCTCTTATGCTTACTTTTGTCTGGCTTTTCTAGTCCAATCGGGTGTGTGACCCACAACATTCGCTCGAGGAAGATCGGATCGGTCTCGTCGGCGTCCTTTTATCTCACAAACTGCACCGACTCGAATAAACTTTGTTTCTAATATGCGTTAATTATGATCTGCAATATCCGTCCTCCAAAAATTACGATTCTCACTTTTTTAAGGGCTATTATAAAATCTTAAATCCACTCC
chr1-6798660	1	6798660	intergenic	-	-	-	58	0.56	0	35		8	12	8	0	3	TATTATAGCTTTTTATTGCGTGTCTATCCAGCGACAAATAAAAAGAAACGGAGTGAGTATTAATTTTTTCAAAAACTTAGAAAATTTTTAAAAAAGTCTGAGACAATCGAAACTTAAACGCCTTTTTCTTTATTACGAAGGCAGTAATAGCACTAGTTTACTTTTGTCGAAGAGACGAAGTTGCTGTTGGAAGAGGAAAGGCAATCGCCAGACAGCATTCAAACACGTACTTTAATTTATTTTTTCTGACCAAACGCGTCAAAAGGCAAGCTTTGCAAGAGGAGCATTAACTTTGTCGAA
chr1-6809320	1	6809320	intron	-	-	-	54	0.57	-3	29		0	20	1	-3	3	GTCGCCGCTGAGATCCTAGGAAGAAATGGAGCTCTCTCGCAAGCTCTTCACGGCCGTCCTCCTCGTCATGCTGCTGCTGCTGTCCGCAGGTACGTTGGTGCGGCCGGCTAGCCGTCTTACATGTCTTCTGTGCTGTGGACTCATCAGCCGCTGGCGGCCGGCGGCAGCCTACTGATGATGATCTGTCTGAGATGCTGCTGCGTGCTGCTGCAGAGGTCGGGCCGGTGGCGGTGGCGGAGGCGCGGACGTGCCAGTCGCAGAGCCACAGGTTCCGGGGCCCCTGCCTCCGCCGGTCCAACT
chr1-6809380	1	6809380	CDS/intron	-	-	-	96	0.63	0	45		-3	35	4	-10	4	CCTCGTCATGCTGCTGCTGCTGTCCGCAGGTACGTTGGTGCGGCCGGCTAGCCGTCTTACATGTCTTCTGTGCTGTGGACTCATCAGCCGCTGGCGGCCGGCGGCAGCCTACTGATGATGATCTGTCTGAGATGCTGCTGCGTGCTGCTGCAGAGGTCGGGCCGGTGGCGGTGGCGGAGGCGCGGACGTGCCAGTCGCAGAGCCACAGGTTCCGGGGCCCCTGCCTCCGCCGGTCCAACTGCGCCAACGTCTGCAGGACCGAGGGGTTCCCCGGCGGCAGGTGCCGCGGCTTCCGCCGCC
chr1-6809760	1	6809760	intergenic	-	-	-	190	0.55	-4	117		0	40	2	-4	3	TCCATGGCTCCATGCATGAATAACAAGGGTGTGCGCGGTTTGTGTTGTGATGCCAAATTGTATCCTCGTCGTGTGTTGAGCAGCGGCGTGCTGTTGTACGTACGTCTGCCTCTGTTCCATGTTTCGGGATTTTCCATAGCAAATGCATGCGTCGATCGAGATCTACTCCGAAAGAAATTCGATAGACTTCGCATAATTTCCATTCAAAGAGACGACGCTGATTGTTTATTGCCACTGCACTGCACACTCGACCAGCAGGATCGGCAGTCATGCCGTACGCGTCCATTAACGGAGTAGTAG
chr1-6809880	1	6809880	3'-end	-	-	-	131	0.63	2	63		-2	35	2	-2	3	GTTTCGGGATTTTCCATAGCAAATGCATGCGTCGATCGAGATCTACTCCGAAAGAAATTCGATAGACTTCGCATAATTTCCATTCAAAGAGACGACGCTGATTGTTTATTGCCACTGCACTGCACACTCGACCAGCAGGATCGGCAGTCATGCCGTACGCGTCCATTAACGGAGTAGTAGTAGGATACAGTAGCGCGCACACGGCCACAGGTTGTTGCCTTTTGGCTAGCTCGTGTTGCCACCGGAGATGCGTACGTGCCGACAACACGCGGAGCCATGCATGCTTACTCATACCCCCAC
chr1-6835200	1	6835200	intergenic	-	-	-	78	0.56	3	49		0	11	4	0	4	GGGTAATCATCCAATCATGTACTATATTCACAAAATACATAATATTGCCAATAATATGAAAGCTGCCATGGAATTAGACAACCCTACATGGAATGATAATATGTATTGTGACGTCGCATATTACCAACATGGTTTCCAATAAAATTAGAACAATTTTTTATGTCATAGAGACAACTAATTAATTTTGGCTACATATATATGTAACAACACATTATTTTTATTTGTAGGAATTTGATAAGCTCTCTTATTATCAACTTTTATGCGCGAGTGGAATGATATAAGGTTATCTTTCACTTGCAC
chr1-6837180	1	6837180	intergenic	-	-	-	47	0.54	-6	31		-12	5	6	-12	5	GCACGCCCCCAATCGACCCACCTTCTTCTACAAGCCACTCTCCCTCCCCGTCGCATCTCAGTATCTCACTCCCAGTCGCCTCCGCACATACAAATACGCGACGGGAACGGCCAGGGCCGAACCCTAAAACCATCGCCCTGCCCCCGCCTCCGCCTCCGCCTCCGCTGCATCCCATGGCGGCCGTGCAGCGCCTCCTCCGGGCAGTCGCCCCCGGTGGCTCGGCAGCGGCGGCGGTCAGGAGGCGCATGACGTCGCTTGCGCCGGAGCAGGCGCCGTCTGCGGCCGCCGGGTTCCCATTCG
chr1-6848300	1	6848300	3'-utr/5'-utr/intron	-	-	-	132	0.53	7	80		0	42	7	-2	3	TTGGGATTAGGGAAGAGCAAGGAAGGATCGGCGAGGGTGAACAGCAAGCCAGCAGGCAGTGAGGTCAGCGGCAAGGTTATGGCGGCCAGGGCAGTGGTCGAGGCAGCGGAGAGAGGAAGATGGGTGTGGAGAGAGAAAAATATGGGTACTCGTAGAGAGGAGAGAAGAAATCATGTGGCAGTACCCTCCCTATGCTCACACGCTGATTAAGAGGGTCGCTGCATCATGCAGTAATGTGATAGGGTACACAAGTGGAAAGTGATAAGAACTAAATATGTACCTATCGACATCAAGCTCATT
chr1-6873320	1	6873320	intergenic	-	-	-	29	0.72	0	13		7	7	119	0	8	CTTGTGTCTCACTCTTTATTTGCTTGCGATTTGTTTTTCGCCCTCTCTCTCGGACTCGTTCATATTTCTAACGCTAACTCGGCTTGTAGCTGTGCTTAAGTTTATAAATTTCAGATTCGCCCTATTCACCCCCCCTCTAGGCGACTTTCAGGGGGGCAGTCATATCGGAGACCTTATGGTAGCCATTTTGACCGTCTCCCATACCCATAGGGGACCAGAATACCCGAATTCGCAAAGTTTTCGGGTGACCAAGGAAAGAGCACGCGTGAGCATATAGACCAGTTCTTAGCACGATTAGGA
chr1-6883600	1	6883600	intergenic	-	-	-	42	0.78	6	17		0	9	102	0	16	CGTGTCACTTGTGTTGCTTTCTCTGTGATTGTTGTGTTCACAAGAACTCGCTTCAAAGCTATTTAGCCATACTAACACTTTAAATTAAGTTTTGTGGCTATTAGTGTTTGATTTTACAGGATCACCTATTCACCCCCTCTAGGTGCTCTCAAACGCGGAGCCCTTCCCAATGAATGTGATCGACTTTGAGGGCAAGAAAGTCCTAATTCGGCCTGGTGCGACCGATAAGGGTGAAGGCAAGGAAGTCATCATCAGCAACGCACGAAAGGCCGATGGAAATAATAAAATTTCTTGCAGGAA
chr1-6924080	1	6924080	intron	-	-	-	131	0.64	7	62		0	46	9	-1	7	TTGACTGGGTTAAAGCTGTGGTTGAGCCCTGATTTTGGGTACTGCCTCATATTGCAGGGATAGTGCTAAAAAAATCACAAGGAACTTAATCAGATCATAGCAAACAGTGCTTGTTAGCTCTTGCACAGTACAAAAGCACATCTTTTTTTTTGTGGTTCTGTTGACGTAGTCAGTAGATTCAGCAACAGTATGTGCTACTGTACTGCTTAACATCATTATTGATGTGGCCTCTCATGTAACTATAACCAGTTTCAAGTACAGCCAGGAGGGACTATACTATAGCAAGTAGCTAGCAGCAAA
chr1-6924380	1	6924380	intron	-	-	-	48	0.53	0	26		-7	20	0	-7	3	GTTACCGAGACATGCAAAGAGCAAGAGTAGGTGCCTCAAGTCTCACTTAAGGTCAAAACGAACGAACTGTATGGTGCCGTATTTGTTAGTGACAACAGGGGGTCCTTCATTGTCTGAAAACAGAACAGCAGCGTGCCTGCCTGCTATGCTATGGCGATTGGCGACAGGCAGAAGATGGGGGGGAATTACTCTGACAGAGGCAGGGGCAGAGTACTGGTTGGTATATACGGAAGACTCACCGGAACATCTTCCTGAAACACGCCATAGCTGTGGGAAGCCTCCAAAGCGAACTCCATGCTG
chr1-6924440	1	6924440	intron	CGACAGGCAGAAGATGGG	GTTCCGGTGAGTCTTCCGTA	84	141	0.54	-4	89		0	26	0	-10	4	AACGAACTGTATGGTGCCGTATTTGTTAGTGACAACAGGGGGTCCTTCATTGTCTGAAAACAGAACAGCAGCGTGCCTGCCTGCTATGCTATGGCGATTGGCGACAGGCAGAAGATGGGGGGGAATTACTCTGACAGAGGCAGGGGCAGAGTACTGGTTGGTATATACGGAAGACTCACCGGAACATCTTCCTGAAACACGCCATAGCTGTGGGAAGCCTCCAAAGCGAACTCCATGCTGTTCCTTGGAGCTTCAAGTCCTGGAAGATGATTATGGCATACCAAAAGAGCAGATAAAGAT
chr1-6924860	1	6924860	3'-utr/5'-utr	-	-	-	138	0.52	3	89		6	25	6	0	3	GCCTAGTTCATCTGAGAAGGATGGTGGATAGAGAGGATTGGACATTTGGACTGATGATCGCCATACCGTCGCCCTGTCTCCTGTGCGCCCACTTCCTTGAGGTGCTGGCGTGCGAGAAGTCCAGGTACTGCAGCATGGTGCCACCAACCACGGGTGTCCAGCGTGCGCTTCGGTGGCGAGATCAGAGAGGGGTCAGCTGGACGGAAAAGTTTCCTTGTCCTGCAGAAAGAAAGCCCATGTGATGGCTCGTCAGTTCTGCAAATCCATTTCGTGGTAACCAAACCGAACCCGGTACACTCG
chr1-6925040	1	6925040	3'-utr/5'-utr/intron	-	-	-	85	0.52	0	49		-10	32	0	-15	4	ATCAGAGAGGGGTCAGCTGGACGGAAAAGTTTCCTTGTCCTGCAGAAAGAAAGCCCATGTGATGGCTCGTCAGTTCTGCAAATCCATTTCGTGGTAACCAAACCGAACCCGGTACACTCGCGCGCAAGATGCATTGCGAGAAGAGAATAGAAGAGAAGAGAAGGGAGGCGCGTTTCTGATGGCCGGGAAGGCCGAAACAAACCATGGACATGAACAGAACTTAGTCGAGATCGTTCGGGGGCTAAGCTTTATTGAAATTCATTTTTGAGACAGAAAGAGCCATCGAAGCAAGCAGGTGAT
chr1-6925580	1	6925580	promotor	TGGTGGCACGACGATAATAA	CTTCGCTTTTCGCTTTCCC	94	93	0.56	0	53		-3	31	2	-3	4	GGATCTCTCGTCCCGGCGCCGGCCGTTGCGCTGCGCTGCGCCTCCCCCGGCGGTGCTACTGCTGCCTCCCGAGGCCGAGGTTCTTGTTGGCGCGAGGCCGCGCTTATGGTGGCACGACGATAATAACTAGGGAGGAGGAGAAGGGATGATTAGAAGGGGAAGGAAAGCAACAGCAACAGCCGGGAAAGCGAAAAGCGAAGTCTTCCTTTTGCCCTCACCCGCCCACCTACCCATCCTGCTCCTCTCACTCCTTCCCTGCAGCCGCTCCTGTGCATGCAAATATGCAATGCAGCCTCGACA
chr1-6925780	1	6925780	promotor	CAGGACCGACCAGACAGC	CGAAGGTCCGTCTCTCTTCT	86	149	0.67	-10	74		0	31	5	-15	5	TCTTCCTTTTGCCCTCACCCGCCCACCTACCCATCCTGCTCCTCTCACTCCTTCCCTGCAGCCGCTCCTGTGCATGCAAATATGCAATGCAGCCTCGACAGCAGGACCGACCAGACAGCAGAACCAGAGCACAGCGCGAACGGCGAGAGAAGAGAAGAGAAGAGAAGAGAAGAGAGACGGACCTTCGCGTCGCTCTGTTAGGGGTAGGTGGTGAAAGCGGGAAGAAGATGCAGGGTGAGCTGCGCGCAGTGGTTAAACTGACTCTGCCATGGATTAGCTAGCTGGCGAGGCATGGTTTAC
chr1-6925800	1	6925800	promotor	CGGCGAGAGAAGAGAAGAGA	GCTTTCACCACCTACCCCTA	78	140	0.7	-10	63		0	33	5	-15	5	GCCCACCTACCCATCCTGCTCCTCTCACTCCTTCCCTGCAGCCGCTCCTGTGCATGCAAATATGCAATGCAGCCTCGACAGCAGGACCGACCAGACAGCAGAACCAGAGCACAGCGCGAACGGCGAGAGAAGAGAAGAGAAGAGAAGAGAAGAGAGACGGACCTTCGCGTCGCTCTGTTAGGGGTAGGTGGTGAAAGCGGGAAGAAGATGCAGGGTGAGCTGCGCGCAGTGGTTAAACTGACTCTGCCATGGATTAGCTAGCTGGCGAGGCATGGTTTACTTAGCCATCGGTTAGTACTA
chr1-6926200	1	6926200	intergenic	AAACTGTCCGTTTCGTGGAA	GGATTCCCCAGCACATGAT	82	90	0.53	0	53		3	31	3	-7	4	GTTGGTGCAGTGCAGCACCACACGCTTTCGCTGATTTCTCTCCCTCCCCTTCTGCACACACGAACACGAGACACAGGCAGAGGCAGGGGAAGGATCCATTTGGCGGCGTTGCGATAAACTGTCCGTTTCGTGGAACGGATCGCAGTCTCGACCTGTGCTGTGTTTTGTGTTGGCCTCCATCATGTGCTGGGGAATCCGGACGAGATGCTGCCATGTCCTCCTCTCATTAATTATGCATAAATATATTTTTTTAAACATATCCTTACAATAGATGAATCGAAGCCCTTTTATATAGGGGTA
chr1-6926220	1	6926220	intergenic	CCGTTTCGTGGAACGGAT	GACATGGCAGCATCTCGTC	95	101	0.63	0	48		3	36	3	-29	4	CACGCTTTCGCTGATTTCTCTCCCTCCCCTTCTGCACACACGAACACGAGACACAGGCAGAGGCAGGGGAAGGATCCATTTGGCGGCGTTGCGATAAACTGTCCGTTTCGTGGAACGGATCGCAGTCTCGACCTGTGCTGTGTTTTGTGTTGGCCTCCATCATGTGCTGGGGAATCCGGACGAGATGCTGCCATGTCCTCCTCTCATTAATTATGCATAAATATATTTTTTTAAACATATCCTTACAATAGATGAATCGAAGCCCTTTTATATAGGGGTATTATTATTAGTGATGGTGGC
chr1-6926660	1	6926660	intergenic	-	-	-	126	0.51	0	70		4	53	4	-4	3	TCGCCCGGGGTACACTGCCGCTGCCGCCGGAGCGGTGACGCGTGATCTGATCCCTTGGGCGCATGTCGATGTCCTCCTCGTCCTCCTGCACCGCACGGATGCTCCCACGCGCACATGACATGCGCGCCTTGACCCGGCCAACCAACCACTGCTACCTGCCTGCCTGCTGCCGCTTGATAGTTCGTTTCTTTTGTTTTTTTTTTTTTATTCGTGTCTGTCTGTCGATCGTGCTGCTGACTGGCTGGCTGCGAAGACTGGAAGAGGTTGGTTGCCGTCGATACGAGATGACAGGGCGACGAT
chr1-6926720	1	6926720	intergenic	-	-	-	121	0.55	-5	74		0	32	1	-6	6	GCATGTCGATGTCCTCCTCGTCCTCCTGCACCGCACGGATGCTCCCACGCGCACATGACATGCGCGCCTTGACCCGGCCAACCAACCACTGCTACCTGCCTGCCTGCTGCCGCTTGATAGTTCGTTTCTTTTGTTTTTTTTTTTTTATTCGTGTCTGTCTGTCGATCGTGCTGCTGACTGGCTGGCTGCGAAGACTGGAAGAGGTTGGTTGCCGTCGATACGAGATGACAGGGCGACGATGCAAAACATGAGCTGAAGAGGTTGGCGTGGCCTTGGCTACAAACATGTACTTACTTGTCT
chr1-6927160	1	6927160	intergenic	-	-	-	122	0.53	0	60		4	58	8	0	3	CGCCTGATGTCGGAACTCTCCAGGACATGGACCGGACATGTAATATCTCTGCATACGCACAGCCATAAAGGCTTTCGCTAGCTAGAACGATCGATGGAGCCTCTTTCCCTTCTCTTCTTAATTAAATCCGGCGAAGCAAAGTGCCATCAAATGGCCGGGCGGCGGGCGTGCGTGCGTGCACGGCCGTCATCATTCCTCGGCGCTAAACTAGTTAATCAAGCAAGCTTGCGCTGCATTCACCGGCGGCATCTAATCTAACCCCATCAAGACATCACATGGTGGGGGCTGCCCGTCGAATCA
chr1-6927180	1	6927180	intergenic	-	-	-	120	0.54	4	62		0	53	8	-8	4	CAGGACATGGACCGGACATGTAATATCTCTGCATACGCACAGCCATAAAGGCTTTCGCTAGCTAGAACGATCGATGGAGCCTCTTTCCCTTCTCTTCTTAATTAAATCCGGCGAAGCAAAGTGCCATCAAATGGCCGGGCGGCGGGCGTGCGTGCGTGCACGGCCGTCATCATTCCTCGGCGCTAAACTAGTTAATCAAGCAAGCTTGCGCTGCATTCACCGGCGGCATCTAATCTAACCCCATCAAGACATCACATGGTGGGGGCTGCCCGTCGAATCAATTCCACCACCACCACCACA
chr1-6927800	1	6927800	intergenic	GCTTGCTGGTTGCTTCTAGG	AGCGTCGAGTTGGACCAC	86	152	0.65	0	66		-4	46	2	-4	4	TAATTCAGTGCCCACCTCAATCGGAACTCCGGATGGAAATTCCCCGGTCATTCAGATCGATCGACGTAGCAAAGCGTCCCCCCGAACCCGAAGGAACATGTGTCATGTGAGCTTGCTGGTTGCTTCTAGGATATGCTTACCCCACTACGAGCCAGGTGTCTTAGCAGGCAGCACAGCAGTGGTCCAACTCGACGCTGGAAGAATTTCAGAAACGGAATTGATAAGAACGTACCCTCCCACCAAATCGACTGCCTCTTTTGTTCACTGTAGGCCTAATCTATTTACGCGATCTTCTTTTTT
chr1-6984060	1	6984060	intergenic	-	-	-	101	0.62	5	47		0	37	5	0	3	ACATCATGTAGTTCAGGTTAGAAGTTTGCACGGTTGCACGGATGTGTTGGTTTGCACTAGATATGTTCTATTTTGGTTTACAGTGGTTGAATCAATGGGAATGACTAGATCTCTACACGTTTGTTGGCATAGATGTCACACTCAAAAAGAAATATGCTAGTCACTTGTACCTGTTTTGATGATTAAGTGACAAACACGTCATATTAGGCTAACCACTTTAATTTGAGTATGAGTACAGGTCTACTCAAGGCAAATTCAAATGAGATGAAATAGGGCTATAAAGTGCAACTATGGGTAAAA
chr1-7045160	1	7045160	intron	-	-	-	161	0.74	0	61		-3	50	3	-3	7	CATACTCCGATCAGATACAGTTTGTGGTCAAGAGCTACAGATTTCAATTTTTGGCTGACTTGTAAAACCTACCAACTTAACTATAGTTGATCATTGCAACCACCGTCGTATTTCAATCTATCCTTGCTGGAACTTGCTGTGCTAATATTTCTTGTTCTTTTTTTTTTGTTTCTTATTGTCTGAACCAGGTAGGGGTTCAGCAGCCACATGCATATGCTAGGAGCTTGGCACGATTTGCATCAAAATTGGGCCCAGTTGGCTGGGATGTGGCAGCAAATCGTATCAGAAGGGCACTCCCCC
chr1-7047300	1	7047300	intergenic	GCTGGATCCAACAGAGAACC	GGGAAACCAAAGGTGATTTG	80	98	0.51	0	64		-23	20	0	-23	3	ACCCGTTTCAGCTCTTAATCTTTTACTTTATTTTATAGAATCGTTTCGTAAAATCAGCAGAGAGTCACTTCTCTCTGAAAAAACTACTTGACAGACCTGCTGCTGGATCCAACAGAGAACCAGCTCTCTGAGCTTTGCCAAACAAGACCTAATAAGATGTCCAAATCACCTTTGGTTTCCCTTGGGCTTGCATGTCATCGGACATTTGATTAGGCATTTCCCACCAGTAAGCTTGTCAGGCTCCCTCGCCTTTCTACAGGAATGCATGTCTGATATCTCCCATCACAAGGGATCTTAAAA
chr1-7056440	1	7056440	intergenic	-	-	-	100	0.57	0	62		-4	15	3	-4	5	GATAAATTGAAAACAAGATTTAGAGCAGAACCATGAAAAGAGAACTGAGTTTTGAGGGAATTCTGGAAAGAATGTAGATTTTGGAGAAACTCTGGCCAGACTCGTGCAGTGAAGTTCACTGCGTATTTGTTTCATGAAAAAAATGCAGCATGTTATCCCGACCACAGGATTTAATGCTTTGATAGGGATTTTTCTGGGTGCTAGTAAAAGAAGTACTGCAAGGACCACGAGAAAATGACTGAGGTTGCATTAAAAAAACGATTAAATACATGTTCCAAGGATAAGAACAAAGTCACACTG
chr1-7069840	1	7069840	promotor	-	-	-	132	0.55	0	66		-19	59	3	-19	3	CAATCCGTGAAAAACGAACAGGCCCTTAATGAAACGGTAGACATGATCCAGCTGATAGGCGGGCGGCACAGCACACTCCAGCATCCTTCGCCACGCCACGCCACTACGCGAGTGGCATTCAAAACACTCGGTGGCCATCGTGAGCGTCGCTTCACTTCGTGAAGTCACTACACTGCATCGTCTGAGTTCGACTAGATCTCAATAAGGCTCGGCCAGACCCCGAGTAACAGAAACAGCGTCGCTAATGCCCTCCGTCCTCATCCCACTCACCGAGGACTTATTCGGTTATAGATGGATTAA
chr1-7070740	1	7070740	intergenic	CCGACGCAATTATTATGGGA	CTGCTGCTCCAGGAAAAGTC	90	139	0.73	0	65		-5	17	10	-11	9	GTGTGTATGTGTGTGTGTCCGGCGGCCTGCCATTGCGTGACCACCGCCAATCATTAGGCCGGCCGCGGCCTATTAACGCCACGAATTAGGGAGTGGCCTGGTCCCGAATTCCGACGCAATTATTATGGGAGGAGAGGAGAGTAGAGGGAGACGAGGAGGAGGACTACTGCGACGGACAGCGACTTTTCCTGGAGCAGCAGGCAGGCCGCAGGCCTGTGCCACCAGCTGCCTGGCCTCCTGCAGTCCTGCTGCAGCTGCTCGACTCGGATCGGACTTGTTGATGATGAGGATTCGGATGAC
chr1-7071360	1	7071360	intergenic	-	-	-	174	0.64	0	72		-4	69	0	-4	3	GCCAGTAACTAATTAAACTGTGTTCTCAGAGAAGATGAGCGATGGTAGCTGCTCATCATGTCTGCAAACCAGATCTGTTCATAACTGACCGATCAGCACGGTTTTCTTTTCTGTACACCATACATACCCTGAAGGACCATGGATCGATGGTGTGGTGATGTCGGAGGTTAATTAGACTATCTTAGTCAGTTTACTCAATTCTGTACCTATATGCATGCATGCATCTACTACTACTAGCAGGTGTAGTGTAGTATAGATATATCCCCAAGAGGCCATGACGCATGTCTCGTGTCGTAGTCA
chr1-7071460	1	7071460	intergenic	-	-	-	130	0.59	0	76		5	26	8	0	5	GTTTTCTTTTCTGTACACCATACATACCCTGAAGGACCATGGATCGATGGTGTGGTGATGTCGGAGGTTAATTAGACTATCTTAGTCAGTTTACTCAATTCTGTACCTATATGCATGCATGCATCTACTACTACTAGCAGGTGTAGTGTAGTATAGATATATCCCCAAGAGGCCATGACGCATGTCTCGTGTCGTAGTCAGCAATCTTGTAGACCCAAGCTACACATGCATTATTATTACTAGTGTCAAGGGCCTCGACCCCTAGGCTAGGAGGTCCGTGGCTACACTAAGTAGTTCGTA
chr1-7073220	1	7073220	intergenic	CAACAATTTTGGCCACTGAA	AGGAACAGATGGAAGCAGGG	82	34	0.54	0	19		9	13	9	0	3	ATTCGGATATTCCATCCCTGACTCAAGGTTTCCAAGAATCTTCTTCCTCTTTTAGAAAAAGATTTTTTTTGTTCGTTTAGGAAACGAACAGACTAGAAAGCTGCACGCAGGAATTCCCCAACAATTTTGGCCACTGAAATGGGACCACGACTCCCCGAGACTCACTCCACCGTTTTCAGACCCTGCTTCCATCTGTTCCTGACTGTCAGCAAATTCACCGGATCGAGAAACATAAAAGCTAGTAGCACACTATGATATTCTCTCCTATAAAAATTAACGAAAAACAAACAAAGCATCTAG
chr1-7073300	1	7073300	intergenic	-	-	-	77	0.51	4	38		0	38	4	0	3	GAAACGAACAGACTAGAAAGCTGCACGCAGGAATTCCCCAACAATTTTGGCCACTGAAATGGGACCACGACTCCCCGAGACTCACTCCACCGTTTTCAGACCCTGCTTCCATCTGTTCCTGACTGTCAGCAAATTCACCGGATCGAGAAACATAAAAGCTAGTAGCACACTATGATATTCTCTCCTATAAAAATTAACGAAAAACAAACAAAGCATCTAGTTTCAAAGTCTGATCTCTTTTTAATTCCCAAGGATGCGTATGCAGGTTCCGGCCATACACGGGACAACTTCGGCTCCGGA
chr1-7073340	1	7073340	intergenic	-	-	-	79	0.6	0	45		8	21	10	0	7	ACAATTTTGGCCACTGAAATGGGACCACGACTCCCCGAGACTCACTCCACCGTTTTCAGACCCTGCTTCCATCTGTTCCTGACTGTCAGCAAATTCACCGGATCGAGAAACATAAAAGCTAGTAGCACACTATGATATTCTCTCCTATAAAAATTAACGAAAAACAAACAAAGCATCTAGTTTCAAAGTCTGATCTCTTTTTAATTCCCAAGGATGCGTATGCAGGTTCCGGCCATACACGGGACAACTTCGGCTCCGGATTCACGGAGCTGCGGGTCGTCTCAATGCAAGTTCTTACCT
chr1-7073420	1	7073420	intergenic	-	-	-	68	0.61	0	31		-5	28	0	-11	4	GACTGTCAGCAAATTCACCGGATCGAGAAACATAAAAGCTAGTAGCACACTATGATATTCTCTCCTATAAAAATTAACGAAAAACAAACAAAGCATCTAGTTTCAAAGTCTGATCTCTTTTTAATTCCCAAGGATGCGTATGCAGGTTCCGGCCATACACGGGACAACTTCGGCTCCGGATTCACGGAGCTGCGGGTCGTCTCAATGCAAGTTCTTACCTCGCGCCAGATTTCAGGGATCCGATTGAGGTATCTTGTTCTTATTGTAGACTGGAATAGATATCTATATCTATAAACACGT
chr1-7076300	1	7076300	intergenic	-	-	-	106	0.53	0	66		11	27	11	0	3	CCGATTCAGCGTGAGGGGCCAGGGCCAGATGCGGGGCCTCCCTTCCCTTCCCTTCCGTCCGGTCCCCATGGGCCATGGCGTCGCCCGCTATGATTTCTTGGCAAACCACTCGCGCCGTTGCCTCTTAAGCCGGGGTCGCCCCCTCTCTCCAGTCTCCACACAGTCCACACGCACGGCTTCCCTCTCCTCGCCGCCGGAGGCGCGCCGCGGAAGACGCCACAATGAGTTTCGTCCCGTCCGTTGGCGCACTAGAGGATGCCCTGCCTGACCCTGCACTGCAATCCGTCGCCGGGTGCTGAC
chr1-7076680	1	7076680	intergenic	CGGTTCTTGGGAGTGTCAGT	GAACGGCGCAGACAGATG	94	60	0.64	0	28		6	22	12	-6	5	TTGGCCGTGCATTAATACCCGCTTCCTTGTGATAGTCCTCTCCCTCCCTCCCTCCCTCCGCCCTCACTTCCCACTCACCTCGCGCTCGTCGCCTCGGCTGGTTCGGTTCTTGGGAGTGTCAGTCTGCTGCCGGTTGCGGTGACCGGCACCGGCACGTAGACGCAGCACTTCTCGGAGACCATCTGTCTGCGCCGTTCCGATGGGTTGCTTCGGGTGCTTTGCGCCGGAGGTGGATGAGGACCTCAGGCCCTCCAAGCACGACGATTCGTCAGGTTCGTTCTCGGTTTTCCGTCCGCGGCG
chr1-7078760	1	7078760	intron	TGGGTATCATGTGACTCTCAAGT	CCAGAATCCATAAGCACAGC	85	79	0.6	18	43		0	24	22	0	6	AACACCTTGTTGGAACAGTCTATACCACAGAGAATTATTGAAGTCCTGAGGTTCTCATGGCTTGTCTCATGTCTGAACATGACACGTTCTTCCTGACGGTAGCATAGCTAGGTATGGGTATCATGTGACTCTCAAGTTTTTTTATTTTTTTGGAGCTTTGTATGGCGGCTGCATGTGTTGCTGTGCTTATGGATTCTGGGAGCCTGGGTACAAGCATCTGAAGCTGCAGATAATCGTAGCCCATTCGGATCATTCTAACGTCGTTGGGGGCCATTAGTTTACATCTGCATTCTTCTTCTG
chr1-7080060	1	7080060	intergenic	-	-	-	199	0.61	3	109		0	51	9	-3	5	CCGGAGCCTTTTTGATTGGAGCGGCGGGGTCTCGAGTGAGTGACCTCTGCCTTGACAGGGAGATGTAGCGAGGCTGATGGTTAGGAAGGAGAGTTCAGGTTGACTATGCATGACTAATGCTCTTTTCATATGCTTCTTCATTGTTGTTGTTGTTGTCAGTTTTGAATTCTGTAGGCAGTGTACATAGGATCAGTGTCCTCTGTAGGGGGGTCGTGGGATGTTCATCATCAATTCACCAGCCATGTACAGAGCTGCCATGGCTGGCCTGTAGATGCAATAAGAAGTTCACCAGGGTTTAAG
chr1-7080380	1	7080380	3'-end	-	-	-	141	0.6	0	72		-14	51	6	-14	4	TTGGTCATCCGTGGTGTTTCTGAGCTCAGCTCTTGGAAATCTGTTGCGTTTGCGTCTTGAGACCCAAAGCCTCATGCCAGAAGCTGTCCCGTGGCCTGGAACAAGTTCAGATCCCTGTGGGCTGTGACCTCCTTCCATGGGTCATGGACTCATGGTCATGGTCATGGCGATGGATGGAGTCGTCCAAAGGTCTTGGTGTGGACTGTGGACAAGGGCCCACACAACGACTCGGTCCACCCAACGGCCACGCAACGGGAGTCGGGAGGCGCCACGGCGATACTTTGCGTCCCCTCATCCCCT
chr1-7080700	1	7080700	3'-end	-	-	-	110	0.6	1	62		4	23	4	-1	5	GATAAACATGGTGCCAAAAGGAGATGGGCAGTGACGTCGGGCTGTTGTGGCCTTGGCCGCTTGGGGCTAAAAAAAGGCTGTCAGTTTTTTGACCTGAATTTTAATTTTGATAAAAACAATGTGTTTTATTTTAACGAAAAGTTTATAAAAAAAAACTGTGGATATACGCTAACAATAAAAAGATGTAAATTGTGCATTAGAGTGTTGACTCACGATGGTCGATACTACGGTCAATCAGGAGGGTAAACCAATCGCGCATTGGCATGGATTTTTTTTTAACAATGGGAAACCCCCTATTTC
chr1-7084540	1	7084540	intergenic	-	-	-	162	0.62	-5	69		0	66	5	-5	3	GTCCGAGTCCAGGAGCCCAGTGCCAAGAAGGCAAGAACGACTTCACAGTCGAAGCTGTGACAATGGAGTGGGTGAGCCTGCTGTGCTCCGTAGACCAAGCCCACGCAAGGACCAGATAGAGATAGATAGCAGCGCCGCGCCGCGCCGCATGTCGTCTGCCATTGAGAAACGCGTGGTTGGTTGCTCGGTGCCGTACGCCATGAGGAACTGCTGTGGCTCCGCTGACGCCGACGTGAATCCGCCGAGTCGTCCTCCTACCGAAGGTTTACCCGGCTTTTCCCACACGCTGCTAGCTCCGAG
chr1-7092080	1	7092080	3'-utr/5'-utr/intron	-	-	-	129	0.77	-8	48		-16	30	2	-16	10	CGTCTGATCGATCTCACTCACAGCGACGTGGGGAGCGAGCGAGAGGCACGCTGTTTCAGACAGGAAGGAGAAGGTTCACTGTATCAGATGGATTCTGCTGAGAGGGGAGACTGGAAGTGGAAGGGGAGAGAGAGAGAGAGAGAGAGAGAGAGAGACACACGGAGGCGTTGGTGGTGGAATCGTACTTGTGTAGTGCAATCACAGGCGTCCTCTCCTCGGAGTGCGCCCTCTTTCTGCGCCTGCATCTTTGTTTGTGCAGCCGCACGACGCCACGACGGCGATGGAATCTCCCGGTCCAGT
chr1-7120900	1	7120900	intergenic	-	-	-	136	0.55	0	71		4	57	4	0	3	CGAAACTAGAATCCCGTATCCTCCAAAAGGTCAGACACCTTATTAAAACGGCTAGTAGTACCACATCATCTGTTTGGAACTCACATCTCACCTACGGGTAGTATCACATCAAGGAATTAGATACAATTTCCGAGGATGATTATATATATAGGGGGTATGCTGCACGCGTACTCCTACACGTAATACTCGTATGCGTGTGCACTACTGCTTGATATTTTCTGTCTTGGCTGTCCTGGATCCCGAGACAGCTTCGTGTGTTTCAACTCTATAGCTATATGTATGTCTCAAGTGGCCTAAACA
chr1-7121140	1	7121140	intergenic	-	-	-	172	0.51	0	103		4	63	9	0	3	CGAGACAGCTTCGTGTGTTTCAACTCTATAGCTATATGTATGTCTCAAGTGGCCTAAACATATTTAATTATCCGACCAATGCAAGATGGTTGCCGAGTGATGACTCATAATATATACCTGATATAAATTGTTTGGAACTCCGGAACTAAACGTAGTGCCATACGTGGTCTGATGCTGACACAAACGTCGTCTAAACGTACTGGGGTTCGGAGAAAATGTCAAGAAATTAAGCTGTGCGTGGCTTGATATGTACCCATGAGAGACGTCGTCGTAATGCCGAAACTAGACTTGTAACTATAT
chr1-7123400	1	7123400	intergenic	-	-	-	128	0.58	0	72		-8	40	7	-8	4	CCACCACCGGCACCACCACCACTGACGACCGACGACGCTAATGAAAGGAGCACTTGTGATTCTATTGTTTTCTGTCGTCGCCGGCGATCATGGATGCATGATTCAGTTTGTTTGTTGGGGTCGTCGTCGTCTAACCCTAGCTAGCTAGCAAGCTACCATTGGCCCCAGATTCCTCGGCTGCCGTCAGCCAATGGAGATTCTTCCCTGCCCGGTCCCACAGCCCCACGAGTCCGCTCTCGATCGGCTAGCTTGCGTTGTTTGCTGTGCCAATCATGGACTTCCTATCCAGATCCTCCTGAA
chr1-7123560	1	7123560	intergenic	GCTGTGCCAATCATGGACT	TGGGACGATAGCGAGAGC	99	91	0.64	-6	50		0	15	17	-10	9	GGCCCCAGATTCCTCGGCTGCCGTCAGCCAATGGAGATTCTTCCCTGCCCGGTCCCACAGCCCCACGAGTCCGCTCTCGATCGGCTAGCTTGCGTTGTTTGCTGTGCCAATCATGGACTTCCTATCCAGATCCTCCTGAATATTTTTTCCCTCTCTCTCTCTCTCTCTCTCTAATGTGATAGCTCTCGCTATCGTCCCAGCACAGCAGTGTGGAGATTCAGCATTTTGCGCGTTCAACAGACTGAAGATGAGGACACGGCGGTACCCCATTTCTACATGTTTCTTTGTAGATGTACATCC
chr1-7159680	1	7159680	intergenic	TGGATTCGTGGCTAAGAAAA	GCACTACCCGCGCACTACT	85	149	0.61	0	78		7	46	10	0	4	TCTAGCTGTTGTTGCTGCATGATTGATAGGGAGTGGATTCGTTGCTAGGTTGTTTATGCAGTGCAAGTGCTCTAGCTGTTGTTGCTGAATCATAGGAGTGTGGATTCGTGGCTAAGAAAACAGATGCGCTGCTGATGTATGTTGTATGGACTATGGTGTGGATGGCAGTAGTGCGCGGGTAGTGCCTGCAGCCAAAAAAATGCTCGATCTATCTAGCTGCTTTGCTTTCGTTCTAGCTAGTGGATGGATGGAGATGGACTCTGATCGGTGGAGTGCTGTGGAGGGATGGGCCGCAGAGCG
chr1-7160400	1	7160400	CDS	-	-	-	121	0.58	0	64		-6	44	0	-6	3	GAGATTGAAAGAAATTAGAAAGAGTATTAACTTGTTAGAGATTTAAACCCACTCAATCTCGTTTAATTCGTATGGATCGAGATTAAACAAAGCCCTTATTCGGATGGAAACCCAGCCAAACATTCAACTGAAACCAAGAGTTCTGCTTCTGCACAATAACCATGAATGCAGTGTCGATGTTGTTTTGGACGAGTTCTGTCTTCTACAAGAGTTCTGGACACAGCCAGCCATTATTACAACCAAGCTAGCAGCCTTTATCCGGGGCCAAAAAAACTAAACTAAACGCGATTCAGTTTGCGT
chr1-7160520	1	7160520	intron	-	-	-	113	0.56	0	70		19	23	20	0	5	CATTCAACTGAAACCAAGAGTTCTGCTTCTGCACAATAACCATGAATGCAGTGTCGATGTTGTTTTGGACGAGTTCTGTCTTCTACAAGAGTTCTGGACACAGCCAGCCATTATTACAACCAAGCTAGCAGCCTTTATCCGGGGCCAAAAAAACTAAACTAAACGCGATTCAGTTTGCGTGCTAGTCTGCTAGAGTAATTTGTCTTGGTTCCATGCATATGATGCATGAGCGAAAGCAGACAGAGAGCTCCGTCCTCCCCCGCGCGGCGCCCTTGTCTGGTAGATCTTACATGCTCGGCT
chr1-7161140	1	7161140	intron	-	-	-	63	0.53	0	35		12	25	16	0	3	ACTGCACGCACCTTGCTGGGTCCATCGCGCGGTACCTCTCCCCGGGCTGCTTGAAGTTGTTCTCCTTGCTAATCACAGTCTGCAGCAACGACGGACAGGACAGGTGATCGATGATGAGCGGCTACTTATTACTATCGATCGATGACGATGATCGACAGGGTGATTGATTGATGATATGCATGCAGTACCTTCTCTCGGCGGCCGGCGATGTGGGCGGTCGGGATCGGGTACCTCGGCGCGTTCCTGACGGCGTCGTACCTGGAGGGGAAGTAGTCGACCTCCTCGTGGCGGTGCATGAAG
chr1-7161160	1	7161160	intron	-	-	-	79	0.63	0	43		16	19	16	0	7	TCCATCGCGCGGTACCTCTCCCCGGGCTGCTTGAAGTTGTTCTCCTTGCTAATCACAGTCTGCAGCAACGACGGACAGGACAGGTGATCGATGATGAGCGGCTACTTATTACTATCGATCGATGACGATGATCGACAGGGTGATTGATTGATGATATGCATGCAGTACCTTCTCTCGGCGGCCGGCGATGTGGGCGGTCGGGATCGGGTACCTCGGCGCGTTCCTGACGGCGTCGTACCTGGAGGGGAAGTAGTCGACCTCCTCGTGGCGGTGCATGAAGTTCATGGATCCGTCGTAGTG
chr1-7163160	1	7163160	intergenic	CCCACGCTCAACAACCCTAT	CTCACGTAACGGCTCACC	80	123	0.65	0	55		-4	47	12	-4	7	TTTTTTTTCATTTTTCTTTTCTCGTTCCGGGACGGTTCGATGAATAATGCACCAAAAAAAGGGAAGAAAAGACGAGCGTCGTCATGCAAGCATCCACAGCCGAGGCGCTGTTCAGTCCTGCCCACGCTCAACAACCCTATCTATCCCCCCATTCTAAAACAAACAAACAAACAAATGCTTGCGGTGAGCCGTTACGTGAGGAGGAGCTGAGGGCGGCCTGCCTCCATCACCAAGCTAGCACCATTATTTTACCGCTTGGAATTTCTTTTTGTGCTGTCTGAGTTATAATATACTGTTAAC
chr1-7164540	1	7164540	3'-utr/5'-utr	AAAGGGAACAACAAATGCCA	CTCGGGTGGTGTCGATGA	92	120	0.53	0	74		20	33	24	0	3	GACTGACAAAATCCAGGGATAAAAAGAGCAAGGTCAACCGGCAGCACATCGTGAACCCCATATATCCAGCTCTAATCTCAAACAAAAAAATGCCTGTTACAGGAGTAAAGGGAACAACAAATGCCATTGCGCAAGTTCTGATCGCCAAATAGGATAGCACTTCACTCGTCATCCTCATCATCATCGACACCACCCGAGGAATTGAGGGCGTTGAGCCTTTCCACGAGTCTGGCCTTTCTCTGCTCATAGGTCAACTTCTTGGGGTTGTACCTTAAATAAACGGATGTGCATGGCTCAGTG
chr1-7168260	1	7168260	intron	-	-	-	81	0.61	0	40		6	28	6	0	3	AGCCCACATCTGAGGTACTGGGACTCGCCAGCAGCACAAGCACAGGCACAGCACCATAGTGACTTCCACAAGCGCTTCTCTCCGCCTCGCCTTCCCTCTTCGACTCCGCTTCCCTCTCCGACGCCGTCGCCACCTTCAATAAGCTCCACCACGAGGCGTCATCTGTGCCCATCCTCAAGACCCCACCTTGCCCCTGGTCGACGAGGACGCCCTACCCCGAAAAAGGCTTGCCTAGACGCCCCCCACTTCGCAGCAATCCACTGGAGAAGCACGAACAAAGAGAAAGGTTTGTGGATCTTA
chr1-7230900	1	7230900	intergenic	-	-	-	60	0.79	0	27		51	2	138	0	33	ATCCTGTAAAAATCAAACACTAATAGCCACAAAACTTAGTTATGAGTGTTAGTGTAGTCATGTGGCTAAGAAACGTTCTCGTGCGAACAAAGCAATCACAATAAGCAATACACGAGACACGTGATTTTTATCCCGTGGTTCGTGAGAGCACCTAGAGGGGGGTGAATAGGTGATCCTGTAAAAACTTAAAACTTAAAGCCACAAAACTTGATTAAGTGTTAGCACAATGAAATCAAGTGGCTAAGGACCGAGCTCTTGTGAAACACAATAGTCACAGTGAGAACAAGCATAAGAGACACG
chr1-7243660	1	7243660	CDS	-	-	-	84	0.51	0	49		-6	32	12	-6	4	TTTTTCCAGAAACCCTGGCTGCTCTCGGACCTTGGACGACACGTCGACACCAGTGCAGCAGCCACCAAAGATCCGGCCCGCCCGCGCCGCACGAGACCGCCGCCCGCGCCGCACGAGAGTCATGACGACGCCGCGGCGGCACGCTGATCCGTCGCCCTCGCCCTCGCCCTCTTCCCCGCCGCAGCTTCTCTCCCGCCTCCGCTCCGGGGCCTCCAGTTTCCTGGTCAGTCGCCGGGCCGCCTCTCTGCCACGAACTATCTCTCAAGCATTTCATCGAGCACCACGCCGGCCTGACGCTTG
chr1-7297380	1	7297380	intron	-	-	-	81	0.55	-5	51		0	17	5	-5	8	CCGGCTGGGTTCCCACCATCACCAGGGCGCGCTCGCTGTCGGCAACCTCAACTTCCCCATCTCCGTCGTGCAGCAGATGATTAGGTCGTCTTTTCACCCCTTGCCTTCTGTTATGTTCCCTACTTCCCTCTGTTTTTCCGGGTTTTTTTTTTTTTACTTCGCGGCTAGCAACGATAACGGCCTTTTGGTGCAGGATGTATGACTTCGATCGGAATGGCACCATGAACTTCGAAGGTTAGGCGCACCATTATTGCTAAGAGCAACTCCAAACTCTATATACTTCTTAATTGCCAGGAATAG
chr1-7297560	1	7297560	intron	-	-	-	73	0.52	0	39		-3	32	1	-3	3	CCTTTTGGTGCAGGATGTATGACTTCGATCGGAATGGCACCATGAACTTCGAAGGTTAGGCGCACCATTATTGCTAAGAGCAACTCCAAACTCTATATACTTCTTAATTGCCAGGAATAGAGGTTTTGGTGGGAAAAAATATCCTTAAACAACTTCTTTAAATAGTTATCCAAATATAACCATCTTCCATTCCATATTTCTTGCTAACCAAAGATAGAAAACGAGAATGGTTAAAAGCTGAGAGTAAAAAGATATAGAATGTGATTTTATGCAAATGACTCTCCAAACGATAATTTAGAG
chr1-7312180	1	7312180	intergenic	-	-	-	102	0.61	0	49		3	39	3	0	4	AGAGAACCAAACTCTCGTTGGACTAGTAAAACAATCACCATCGGACCATAATCCATGGTCTAGTGCCTCTATTCCTAGTCATAATGGTTAACTAACAATAGGACCCCTTGGGTGAACAGTGCACACGTCCCATCGGACACTACTTTTTTCTCAACTTACAGACCAAGTATAATGGACCTGATGCCTTTTAGAGAGTGACAAGAGAACAATACAAGCCACCAAACTAGTATGCTGCCCACCTCGGACAACGATCACCATCAGACCATAGTCCATGGTCTAGGGCGCCTATTCGTAGTCATA
chr1-7312980	1	7312980	3'-end	CGAGTGACACGACTAGGCAG	CTTTGGCAACAACTTCGTCA	86	89	0.6	14	44		0	35	69	-6	10	ATGGTGAGGCATGTCAATTGAACTTAGCTTAAACCTTTGTACTAGATTGGGGAGGCGTCAGTGAAGTTATTTCTAATGTAGGCGGGCTAGCCAATCAAGCCGAGTGACACGACTAGGCAGTATTGTTGATGGCGTCGATGTGAAGACAAACATGATGGTTAGAAGTTGACGAAGTTGTTGCCAAAGTAGTCGACTACTTTGTCAACAACTTCGTCAACTTCTATACGAAATTAAAGGTGATTGAGAAAAAAAATGGTGTTGAACCGACGGAATCTAACTATGGTGTTGAACCATTACTAG
chr1-7342000	1	7342000	intergenic	-	-	-	75	0.66	4	31		0	29	12	0	4	CCTTGCCAACCACTTTCCGAGCGAATTTTCCCCTTTTCCCCACATGACGAAAAGCGACCACAGCGCAGGAAGGCTACTGCGACCTGCCACCCGTACTAGTCAGCCAGACGGCCAGACCCCAAACAGAGCAGGACTAGCACTGGCAGTCTAGCACACCCGCACTGCGTCTCCGCAGCACACACTCGCACGCACGAGAAGGCCGGAGAGGCGGCGCACCCGGAGAGGCAAAGGCAAGCGATCCCTCTCCCTCCCTCCCTCGTATCCAGGACAACAGCCCGTGCGATCCGATCCCGATGGCGG
chr1-7342100	1	7342100	intergenic	-	-	-	35	0.58	0	17		13	15	13	-4	4	CAGCCAGACGGCCAGACCCCAAACAGAGCAGGACTAGCACTGGCAGTCTAGCACACCCGCACTGCGTCTCCGCAGCACACACTCGCACGCACGAGAAGGCCGGAGAGGCGGCGCACCCGGAGAGGCAAAGGCAAGCGATCCCTCTCCCTCCCTCCCTCGTATCCAGGACAACAGCCCGTGCGATCCGATCCCGATGGCGGCCCGGCCGGACGCGCGCAGCGGCTACTGCGCCGCGACGCGCACCTTCCGTAGCAAGCGCGCGGACGTCCCGCTCCCCGCCGACGCGGACCTGGACGTCGT
chr1-7357520	1	7357520	intergenic	-	-	-	39	0.63	3	18		0	15	3	-1	5	ATAAATTTTGATGAGCTGGAATAAATCCTGGCTCATTCCGGTACAACCGAACAGGCCCTTATGGAAATTTTGTACATTTACAACATAATCGTTCGACACGGTTTATGTTGACGATATAAATGGTATATGCACTCTATTTTTATTATTTGATAAAAAAAAGAACATCAGATGTCTTCAGAAACGGGGAGGGTCGATAGCGCATTAGCGCAGACCGGAGGAGAGGGAGAGTGTATTTGAGAATTCTTTGCACCGAATAGTGATCATGACTCACAGTAAGCGCCTTGTGTGGGTTGTAGAGTG
chr1-7359400	1	7359400	CDS/intron	-	-	-	29	0.64	0	12		-4	11	0	-4	3	GTCGCGCAGGTACGGTACGGGTGCACGCACGAACGCAGCCGACCTGTGGATCAGTTCGACGACACGTACGTGTCTCCGAAGGAAACTTCGGGGCTGAATGAATGAATTGGATTGAAATAAAAAAGGAGCCTGCTTTCTTTTGAGGAGTGCATGCAGGTGGGTTCGTCCAACTGGAGGTTCATGACGCGCGACGACGGGCCGGCGTGGAGCACGAGGCAGGCGCCGCCGGGCCCGCTCCAGCTCAGGGTGGTGGTGACGGGCGGGTACGACGGCAAGTGGGTGTGGGCCGACCGCGAGGTG
chr1-7360100	1	7360100	intergenic	CGGTGAGCGAGACAGAGAG	GTACGCTTGCTGCCCAAT	86	30	0.55	0	18		3	8	3	-8	3	GTACTAGTAGGCTAGTAGCTTCGTTATTTATATATATATTCTTCTGACGCGGGCCGGAAGAAACTCTCCATGGCCACCGATCCGTCTGGTGCCAGGACAGAACAAGCGGTGCCGGTGAGCGAGACAGAGAGGCGCCGGCCCGGCGGCGGCACGACTCGCTGTCCGTCTCTGCACCAGGACATTGGGCAGCAAGCGTACGCTTGGCCTTGAGTTGATTATTACTATTCTGATCCTCACAAGTCACAATCAGTTGCTAATGTCGCAGTCAGCAGTACCGATGATGTAACGCTAAGCATATCT
chr1-7361260	1	7361260	intergenic	-	-	-	130	0.67	-2	57		4	44	4	-2	5	AGTCAAACGCTTGATGTGACTCGGGCTAAACTTTAGTCCACAGAACCAAACACCCCCAGATCTGTTTCCTGGAGCTGGAGGCGACACGTGTGGCCAAGTTCATCGGATTTGTCAGACAAGACAACCCTCTAGTCAAACACCATTTCTTTTTTTATCAGTACGTACAATAGAATCATACGGACGTATCTTTATGTGGGCGGCGACAGATGACAATTGTTATCGATATATCGTGCCAAGTCATCACCTATCCACCATTACGTGTACTGCATACGACGTCAGCACACCATGGCCATGGTCACA
chr1-7361400	1	7361400	intergenic	-	-	-	149	0.51	0	76		-16	72	8	-16	3	CATTTCTTTTTTTATCAGTACGTACAATAGAATCATACGGACGTATCTTTATGTGGGCGGCGACAGATGACAATTGTTATCGATATATCGTGCCAAGTCATCACCTATCCACCATTACGTGTACTGCATACGACGTCAGCACACCATGGCCATGGTCACACGTGTCGTCTTCAATCTTCATGCATGTACAGTGAAGGAAGGAAGACGCCCGGCTGTAGGTTGGGTTTTCCGCAGTTGCTTTGAAGGAGCGAGCGGCCGTGGACAGTATTATTATTAGTCCCGGTTTGTTTCCGTAGAACT
chr1-7388820	1	7388820	intergenic	-	-	-	96	0.57	0	54		8	29	8	0	3	TTCACATGGCCTGCGCGCATACACCGCTCCGCTCCTCTGGTTCTAGTTTTGAGATGTTACCATGCCATGCCGGTAGACTGCACGTCAAGAACGCAGAGGCGAAGACGGTGACGGGGCACCAAGCACCGCAGTGTCGGAGCACAGGACAAGCCAACCTACCCTACCCACTGCGCGGTCAGCTAGTTCGCCGGCCTGCCGCTCGCTGACGATCCGAAACAAACAGTACCCCCTACCCCCTCCCCGTCTGACAACGATCCCAAATCTGATGAAACAGGCCCAGAGCAGGCTGGCATGGCGACG
chr1-7388840	1	7388840	intergenic	-	-	-	99	0.57	0	56		8	30	8	0	3	ACACCGCTCCGCTCCTCTGGTTCTAGTTTTGAGATGTTACCATGCCATGCCGGTAGACTGCACGTCAAGAACGCAGAGGCGAAGACGGTGACGGGGCACCAAGCACCGCAGTGTCGGAGCACAGGACAAGCCAACCTACCCTACCCACTGCGCGGTCAGCTAGTTCGCCGGCCTGCCGCTCGCTGACGATCCGAAACAAACAGTACCCCCTACCCCCTCCCCGTCTGACAACGATCCCAAATCTGATGAAACAGGCCCAGAGCAGGCTGGCATGGCGACGGCGATGGCGACGTCGATCCG
chr1-7389240	1	7389240	intergenic	-	-	-	27	0.66	0	10		3	9	7	0	3	GGTCCCGCCCGCGGCCGTGTGGCGTGTCCCGTCCCGATCTGCTCGAGCCCGGGCAGCTGCTACCCAACCTGGCACTGGCAGTGCAGTCTCGATGCGATGCGACGCAACGCGGTGCATCACTTCGCCTTTCCGGCACCCGCCCCGCAGGACGGACGGAAGGCGAACGAGCGAGCGGGGCCGCGCCGGCGTTTGGTTGAGGGTGGGTCTGCCCCAGGACTCTGGACGTCTGGTGCGCGGGTGCCGCGACGCCGACGTGCGCGGCGGCCATGACGGCAATTGAATTGAATGTCCCGGGGCCGG
chr1-7393020	1	7393020	intergenic	-	-	-	32	0.68	0	12		-17	10	7	-17	4	TTTGATGCCATTTAAGGGATTGATATAAGTTTGGATGATATTGAACGGATTTTCTCTAGATTAGCCGTTCGGCTTGCGTCATGCCCAGCACTGCTGCTGCTGATTTTGTACAGTGTATTTGATCTACATATTGCAGTAGCAGCAGGCAGCAGGCAGCAGCGGCTGGCTTAAAGATTTCAAGCTTCCGATAGGCAGAGACATTTGTATTTCATCTGGGCCTGATTTGATACTGGCGCCCAATGTCAGTGGGCCGAGAGGACAACACGGGCGCGACAGAACGCCGAGAAACACATGGAAGAG
chr1-7393200	1	7393200	intergenic	CCGAGAAACACATGGAAGAG	GATGGGTAACTGCACACGG	93	47	0.61	0	23		-11	17	0	-11	3	GCTTCCGATAGGCAGAGACATTTGTATTTCATCTGGGCCTGATTTGATACTGGCGCCCAATGTCAGTGGGCCGAGAGGACAACACGGGCGCGACAGAACGCCGAGAAACACATGGAAGAGTACCGCTGCACATCTGCCGTCGGTCACCCGTCAGTCACATCCGAGAGTTACTAGCCGTGTGCAGTTACCCATCCATTTTTTGAACCTAATTTCGCCCGTTTCCGAAAACGGGAACTAACCGAATTTCGCATTTTCAGAACTGTTTACGTTTTCAAATTAAAAAAAAACGAATTTGGCATT
chr1-7394240	1	7394240	intergenic	-	-	-	38	0.54	0	22		3	13	6	0	3	CGGCCCGGACAGGCCCAGCCCAGGCTTCTCCCCGGCTTCTGCTGACGCTTTTGCCTCGCGGCACCCGACCGGCGTTTCTGTGGGCGGCGGGCGGAAACGCATGGCGCAGCGCGCGCGTGCGGCGTGACCGCGTGGTAATTGCATTGCACTGATGATGATGATGGAGGTGGTGGTGCCATCGGATTTAAGCCATGCTGTCGTCACGTACCATCAAGACAACGTGCATGTCACGTGTGTGATGTGTGTACGTACGTCCTAGGTGCACTGTAGAACGAAGGAGCTTGCATAAATACTGTCGGA
chr1-7394260	1	7394260	intergenic	-	-	-	74	0.53	0	36		3	36	6	0	3	CAGGCTTCTCCCCGGCTTCTGCTGACGCTTTTGCCTCGCGGCACCCGACCGGCGTTTCTGTGGGCGGCGGGCGGAAACGCATGGCGCAGCGCGCGCGTGCGGCGTGACCGCGTGGTAATTGCATTGCACTGATGATGATGATGGAGGTGGTGGTGCCATCGGATTTAAGCCATGCTGTCGTCACGTACCATCAAGACAACGTGCATGTCACGTGTGTGATGTGTGTACGTACGTCCTAGGTGCACTGTAGAACGAAGGAGCTTGCATAAATACTGTCGGAAGCACTTTGTTCAGTCGTTA
chr1-7394740	1	7394740	intergenic	-	-	-	108	0.66	-12	39		-4	37	0	-12	3	AGGAGGAGGAGGATGAGGACTGTACATAAAATGACAATAATATACAAGTAGCCGTGTGCTAATTAATTCCATTAATTAGCACGTCCACGCAAAAATTCGGATACAAGTTTTCCTTTGTTACAAATACAGAAGCTTGACTTTGAAACACCGTACGTAGAGCCAGATGCCAAGACCCCTGCCGTTCATAGGAGGCTATAGGATCTGTTTGGTTGGGATAAAAAAACCTGTTATATATGTTCTTCATCCTGAGGTTAATCTCCGGAACTGTCTGTCACTGTCAGTTCACGTGGTGATGACAAG
chr1-7394900	1	7394900	intergenic	-	-	-	143	0.63	-1	82		-5	21	2	-5	7	CAGATGCCAAGACCCCTGCCGTTCATAGGAGGCTATAGGATCTGTTTGGTTGGGATAAAAAAACCTGTTATATATGTTCTTCATCCTGAGGTTAATCTCCGGAACTGTCTGTCACTGTCAGTTCACGTGGTGATGACAAGTTGGATTTTTTTTTTATCTCTATCCGCTCGAGGAAACCTTTTGGTGGCTCTAGGTGCCCTAGGGCCACCAGCAGCAGCCAGCAGGACGTCCGGACGAGATAGACTAGCTGGCGCCGCAGCCGACGATGAACACAAGGTTAATTAATGGAGTTCGTGCCGT
chr1-7395140	1	7395140	intergenic	-	-	-	93	0.65	6	47		0	25	13	0	5	AGACTAGCTGGCGCCGCAGCCGACGATGAACACAAGGTTAATTAATGGAGTTCGTGCCGTATCTGCACTGCCTGCTGCTTGTGCCCTGCCTATAATCCTCGCTAAAATAAACGCATCCGTACGGCCAGTGGAGTGGAGTGCAGCGCAGCAGGAGAGGGGCGCAAGGCGACACGGTGGCGTAAAAAGTTGCCGTCCGTGTGCGTGCGTGACAGATCAGCTGCACAACGTCGGAGATTGGGCCGAGCTGTCCTGCACTGCACATCGTCACTGAGCGGTGCATGTACCAGTACCACTTTTTTT
chr1-7396420	1	7396420	promotor	-	-	-	62	0.78	0	21		-3	14	1	-5	7	GCATCCGCGACGTCCCAGCGTACTGTACAGAATGAACCGCCGCGAACCCATCGACAAACCCGTTGACTCCAGTGTGGGTGCGCCCGTTTGCGTGAAAAAAAAACAGGCCTCAGATTGAGGCCAACACGTACGGGTACGGGCCCGGAATGACAAAAAAAAAAAAAGGGCACGGGAGGGACGAAGACACCTGGGCAGGAGAGAATCTCGCGAAAGCCAAAACGTGTTTTTGAGCATCACGTCGATTCTCTGCTCCCACGCGCTGCTACTTTTTATTCACCCGTGCGATAGCGCAAGCAGCTT
chr1-7396840	1	7396840	intergenic	TCGAGCCATAGACTGATTGAGA	GCGGTTCTGCCTTTGTATG	99	87	0.53	0	56		-3	16	16	-3	4	CGCTTTGCCATATGATTACTTTTAACTAAATCCACTACACTTTCATTTTTTTTACAAATAAGAGAGTACGAGTATTAATCATTAGGAGCAATAGTATCCGTCGAGCCATAGACTGATTGAGAGTGGAAATTCGTGTTAAGATGGCGGCTGCATCACAGCCAAGAACGGGACGAAACCGCCCATACAAAGGCAGAACCGCAGAAAGGGGGGCGGAGGCGGACAGAGACGCAGAAGCCAAAAGCAACCAAACCCACCCGGCCACCCCCCGAGCCCGAAGGCAGGCCTCTTTCTTCTTCTTCC
chr1-7398180	1	7398180	intron	-	-	-	77	0.58	0	45		10	15	10	0	4	CATACGCACTTCCTTATCTGGGTGTTGTTGCCATGGTCGTTGTGTGAATCCATAGAAACGGATTTAGGGCGGCTGTATTAAACGCACGGTATAATTTTAACGCATCACTGTGTCCTGTGCTCACAAGTTCTGTTTTTGTTTTTGTTTGGGGGCGTGTAGAGGATTGTAGTGTGGACGAATCTTCTCTCTGTCAAACTTTTGGAAATTGATACGTATTCTAGAATGAGTATTGGAAATTAAGAAGTTCGTGTAGGAACTATATGTATGGATATGTGCTATTTGTTTTCGATGAACAACCTG
chr1-7399940	1	7399940	intron	-	-	-	141	0.62	0	71		-14	45	4	-14	4	CCTCCTTCCCGTGTAAGTTTTTTTTTACCGGTAACTATTTTCTTTCCTTGTTGCACCTTATCCTAGTTCCACGGAAGTAGAGTCCCTTTCACAAAAATACCTTTGTATTTAATTCTATCCTGTACGTATCTGCTTTTGCGCAAGTGCCACCAAGTGTGTGATACCGACCATCCATCAGAGAGTATATTTTTCTTGCGAATGTGACTTGGTAGCGAAATTGTTTGGTGAAACTACTGGTGTTTGAATGTACTAGAGCTAATAGTTAGCTGCTAAAATTAGCTAAAAAACATCCAAACAGGA
chr1-7401540	1	7401540	3'-end	-	-	-	87	0.63	0	42		17	27	24	0	3	CCTGCGATTGTAACTACCTGGTTTCGCATTTCTGTCATGCATTTTTTTTGGGCCCGTGTACATGTTACATCGACGAAAGTCGAAACAGGCAGAATGCAAGGGGATTTTTTTACTTGTGGTTGTCAAAATCTGAGCTTGTGCTGTTCGTACTGACATGGGGATGGAGTCTGCTGTGTCTGATCGCTCTGACTAGCTGACTGCTGAATTAGAATTGGTGCCCAGCCCACACAGATGTCGCAGCCATCGTTGCACGCCGTGATCGACGCCGAACTGAAATTCATCAGTTCGCCGTGGACCGCG
chr1-7402760	1	7402760	intergenic	-	-	-	198	0.59	0	110		-12	55	4	-12	4	TAAGAATCTTACAACCGTGCACGGAAATTAATCTATGTCATAATTAAGCTTCAAATACCCAAGCTGTACCTCAAATATATATGGTTATCAGCAACAACTGCAAGATATATAAATATCTGCAAGATATCCATGGATCATAGAGACCTTGTCAAGGCTCTTGTCCTCTGCGCGCAGCAATAATTGTGGCCAACTTCACATGCGTAGTACAGACAGCGTACCATCCGAATCTGATCTAGAACAGCGTACGTACGTGTCGGCCACGAGTCAACACAGCGCAACGCAGCCAGAAGGCATTCAGAT
chr1-7406180	1	7406180	intron	GGCTCTTCACGACTTTGCT	GGGTTCGGTCCTTAAAACCT	99	86	0.54	0	52		-3	25	1	-3	3	AGCTAGTACATATTCCCAACGCACCTTAAATATTGTGGCTAAACCATTTAACCAAGGTACAAAATGGCCGAACGGAAGATCCAGGCCTCCGATGGCTATAGGCTCTTCACGACTTTGCTTCACCTCAATGCAAGCTTTACGATGACACCACGTGCCTCACCTTCTCATTCGTACCAGCTAGGTTTTAAGGACCGAACCCAAAAAACCATCAGTCTGGTGATTTTAAGGTCCAAACTCCAAACTAACATATGCCTCATATGTAGTGTATGTGATATGCCCTCTTCACGATTTTATTGCGTG
chr1-7406660	1	7406660	intron	-	-	-	136	0.57	0	66		-6	59	0	-6	3	AGCCTCGACGTATGTCCTTCACTGCTGCTATTGGTACATCAGCACAGATCCTGCTAGATCTTCACCTTCGCAGGTCAACAAAACGTCTTAAAAAGACGACGACCCCAAGAGTCTTCTTGGGTTGGCATATCTTCCACAAAATGCAAATGCAGCTAGCTTTCCCTTGTCAACCTGCCGGGTGCGGCCGGGCTAGTAGCTTTTTCTTCTGCATGCCGGAACGCAGACGGCAAGACCAATCCGAGTGGTAGCGCCTGCTAATTTGGAAATGCTTTGTGGACAACTACTTCCATCTATCCAGCA
chr1-7407460	1	7407460	CDS/intron	-	-	-	195	0.51	0	127		6	46	6	0	3	TGCTCGCATGGCTACCGTACGTGCAGGTGGATGGGCGACTGCTCCGGGTGGACCGTTTGCCTGGGGATACTGCCGGGTGAAGGAACAGAACCCGACGGACCCACCCTACTATGGACGAGGACCCATACAGCTAACTCAGTATGATCAGCAGCACAAACACTCTGCATGCGCTATGTATAGGAGTATATGTTAACAGCAGCCCAGCCCTATAGCTTGTTGATCATACTGTCATCGCATCGCATGCAGTGAGTACAACTACAGGCTCGCCGGGCAAGCGCTGAACCTGAACCTGGTGGGCAA
chr1-7407560	1	7407560	CDS	CCAGCCCTATAGCTTGTTGA	CACCAGGTTCAGGTTCAGC	95	133	0.51	0	77		5	52	9	0	5	CCACCCTACTATGGACGAGGACCCATACAGCTAACTCAGTATGATCAGCAGCACAAACACTCTGCATGCGCTATGTATAGGAGTATATGTTAACAGCAGCCCAGCCCTATAGCTTGTTGATCATACTGTCATCGCATCGCATGCAGTGAGTACAACTACAGGCTCGCCGGGCAAGCGCTGAACCTGAACCTGGTGGGCAACCCGGACCTGGTGGCGAGCGACCCCGTGGTAGCCTTCAAGACGGCCATCTGGTTCTGGATGACGCCGCAGTCGCCCAAGCCGTCGTGCCACGCCGTGATG
chr1-7433540	1	7433540	intergenic	-	-	-	78	0.61	17	37		0	29	23	0	3	TATAAAATAAAGAATGAACCAAATTTTAGATCAGGTGCAGGTCACACCGTAGGTTGAAATAGAAACTTGCATCCATGTCCGCGAAACTTTTGGTTAGATATAGGTTGCACATGTGGACCAAAATCTTCACCTGTACCCACTAATTGACATCCTTTTTAGGTGGACACGAGTGACTTATGAGTGAAGTGGTTACACAAACCCGTACTTGTGATGGTTGTGCATGTGTCACTACCGGAATCCGGCTATTTACCGAGTACNNNNNNNNNNNNNNNNNNNNNNNNNNNNNNNNNNNNNNNNNNN
chr1-7489280	1	7489280	CDS	-	-	-	146	0.56	-9	73		0	63	6	-9	3	GGACGACGACGACGTCGACGCCACCGTGACCGTCGTGGCGTCCGCGGCCTCCGTCTTGGCCTCCCTGGGCGCGGCCGCGGGCGCGCCGTAGCTGTCGCCCGACGGCGCGGGAGATGACGAGGACGGGAACTGCAGGAAACTTGTGTCGTAGGTGTCGTCCGACGACAGGTAGTCGTCGCCGGTGGAGCCGGCGGCCTGGACCAGGGATGTTGCTGTGGCCCCGCCGATGCGCCTCTGCATCTCCTCCATGGCAGAGGCCCTCTGCTCGAGCTCCTTCAGTGGCGTGGCCTTCCTGTAGAT
chr1-7490800	1	7490800	promotor	-	-	-	121	0.51	0	61		-8	59	17	-8	3	GCTTGCTGCACTGGAACACGATCTGCCTGGTGGTGTTTCGCGGGCTCGCTCGCTTATATAGACTTGTAGAAGGGTGGGTTATGTCACGCGGTTTCCAGGAGACTAGCGGTCACAGCGCTGAAAAGGACAAGCACTTGCTTGCTCACAATGACACAATCTCACATCTCATCTCAGAGATGAGTGGGCCCTCGGCCCGGCGGCTCACCAACAATATTAATTTCAGTGCATTTTCCAGAGAGTTTTCTTTTAAAATTTCAGTTGGACTGTGTAGTTGGACTATGGAGACTAGTTAAGTCACAT
chr1-7493720	1	7493720	intergenic	-	-	-	116	0.69	3	53		0	33	4	-2	7	ATTGGTGGCAATAATCGGTAGTGAGAAATCTACCTATTAAGTCATGAACTGATAGTTATACAACCAATTATATGATATCTGTGTGCTGGGGGTAGCGGTTGATATGATAAGATGTATTTTTGGAGTAGTGGTCGATGCCATGATAGTCATTTTTTTTTTCAAATGAACAAATTCGGTGTACATCTGAATAACACAATGCATGCAGGGGTGCCTTGTATAGTTGTATGGATGGAGTACCCATGGTGAAGAGAAGAGACATATATGTTCGTCCAGCTGGACAGGTAAAAGTCTCCGTTATGA
chr1-7493980	1	7493980	intergenic	-	-	-	122	0.67	-8	51		0	45	2	-8	6	TATGTTCGTCCAGCTGGACAGGTAAAAGTCTCCGTTATGACGACTCATTAACTCGTAAAGTGACGAGAGTGCTGAATTTATGCGTGTATGCATTGATTGAAGGTTTGGCTAGATTGCTAGCTAAAACACCGGGGCGATTATTGCTTTGGTACTTGTCTCTGGGGGAATTAGGCAATTGAATTCCACGTTGTTGATTTGATCCTCTCGAAACGTATGAATAATGGGACTGGCTTTATCACTTATCTGAAGTCCACGTCAACGGAGTACCGTCTGGATTCACGGGGATTCTAAGAATCTGGA
chr1-7494220	1	7494220	intergenic	-	-	-	108	0.51	-4	59		0	47	8	-4	3	TATCTGAAGTCCACGTCAACGGAGTACCGTCTGGATTCACGGGGATTCTAAGAATCTGGATATATAGAGGGGAGGAAAAGCAGACTCAAAATCTGAAAATCTTATGCAAACATCACCTTATACGATTCTATAGAATTCTAAAGACAGGGACTCATTCATAATTCAAGTAACATCAGAGAGACGGGTTTTTTTTATATAAAAAAAAATCCAGGATCCGGATTTTAGAATTATTCATTCAATCCAAACGTGCCGCCATATATAAGCTCGTTGGATTGGATTGAGGTGGCGACTATATATTTC
chr1-7494260	1	7494260	intergenic	-	-	-	64	0.75	-1	23		-5	20	1	-6	8	GGGGATTCTAAGAATCTGGATATATAGAGGGGAGGAAAAGCAGACTCAAAATCTGAAAATCTTATGCAAACATCACCTTATACGATTCTATAGAATTCTAAAGACAGGGACTCATTCATAATTCAAGTAACATCAGAGAGACGGGTTTTTTTTATATAAAAAAAAATCCAGGATCCGGATTTTAGAATTATTCATTCAATCCAAACGTGCCGCCATATATAAGCTCGTTGGATTGGATTGAGGTGGCGACTATATATTTCCAGCTTGTTTGAAGCCAAGTACTTTGAACCGTAATAAATG
chr1-7494300	1	7494300	intergenic	-	-	-	79	0.58	0	42		8	27	8	0	3	CAGACTCAAAATCTGAAAATCTTATGCAAACATCACCTTATACGATTCTATAGAATTCTAAAGACAGGGACTCATTCATAATTCAAGTAACATCAGAGAGACGGGTTTTTTTTATATAAAAAAAAATCCAGGATCCGGATTTTAGAATTATTCATTCAATCCAAACGTGCCGCCATATATAAGCTCGTTGGATTGGATTGAGGTGGCGACTATATATTTCCAGCTTGTTTGAAGCCAAGTACTTTGAACCGTAATAAATGGAAGTGTGAAGTGGACGTAATAAATTAACGTCGTCTGCGC
chr1-7494800	1	7494800	intergenic	ACAGGACCACAGGGTTGCT	GTTCGTCAGTCCGTACGCTT	98	102	0.79	12	28		2	23	28	-2	9	TAATAGTACTGTTTCAGCGCTTGAATTTTGACTGTGAAAGTCATCAATCAGATCAGAGCAGCAAGGAGCAAAGGTCTCATTTTTTTTCAACACTCGTGCTCCACAGGACCACAGGGTTGCTTGCATTGAACGACGACCTGAGCCCGGAGCGAACAGGAGAGAGAGAGAGAGAAGCATTGCAAGCGTACGGACTGACGAACGTGCTGCCTGCGGACTAGGGAGAAGGACTCTCTCTCTCTCTCTCTCTCTCTCTCTCTCTCTCTCTCTGATGATCAGAGTGACTGAATCTTAGTTAGCGTC
chr1-7494900	1	7494900	intergenic	-	-	-	71	0.84	-22	23		-28	9	4	-28	13	CCACAGGACCACAGGGTTGCTTGCATTGAACGACGACCTGAGCCCGGAGCGAACAGGAGAGAGAGAGAGAGAAGCATTGCAAGCGTACGGACTGACGAACGTGCTGCCTGCGGACTAGGGAGAAGGACTCTCTCTCTCTCTCTCTCTCTCTCTCTCTCTCTCTCTCTGATGATCAGAGTGACTGAATCTTAGTTAGCGTCCTTGTCGACTACTGCTACGTACGGTCACGATTTCACAATCGAATTTGTAGACGCGCGTCACCGTGAGAACTGGAGAAATTCCATGAAACGTCTGGCGGTG
chr1-7494920	1	7494920	intergenic	-	-	-	120	0.95	-8	12		-1	10	61	-13	32	TTGCATTGAACGACGACCTGAGCCCGGAGCGAACAGGAGAGAGAGAGAGAGAAGCATTGCAAGCGTACGGACTGACGAACGTGCTGCCTGCGGACTAGGGAGAAGGACTCTCTCTCTCTCTCTCTCTCTCTCTCTCTCTCTCTCTCTGATGATCAGAGTGACTGAATCTTAGTTAGCGTCCTTGTCGACTACTGCTACGTACGGTCACGATTTCACAATCGAATTTGTAGACGCGCGTCACCGTGAGAACTGGAGAAATTCCATGAAACGTCTGGCGGTGACCGTGATGGGGATACGGTC
chr1-7495100	1	7495100	intergenic	-	-	-	171	0.55	6	101		0	51	6	0	3	CTTGTCGACTACTGCTACGTACGGTCACGATTTCACAATCGAATTTGTAGACGCGCGTCACCGTGAGAACTGGAGAAATTCCATGAAACGTCTGGCGGTGACCGTGATGGGGATACGGTCTCATTCTCTCATCAATAGACCGCGGTTTCGTACAACCATTAGTTTCCTGGAAATCCACGTTCAAGAGCACAGTACACGTACTGTCCGTAGCTAGGTGTGTGGGTGGGGTTGCGCCCGAGCTGAGCTGCCTGGCCTTCTGGTCATCTTGACCGACTTTGAACGCGCACTGACTTCTCGATC
chr1-7501560	1	7501560	intergenic	-	-	-	56	0.62	0	34		76	2	99	-13	22	TGGCATGAATACTACATATTTATCCTTCAACATGAAGGGTTAGTCTCAACATCCAGCGAGACACGCAACAACAAGTTGCTTCATGGTTACAATTCTGCCAACTTATTGTTATTATTACCAAATGCACAGTCAATCATTAAGATTTAGACTAATATGTGTAAGGGAATTAGGCTTACACCTACTTCCTAATTGATTTTGGTGGTTGAATTGCCCAACACAAATAATTGGACTAACTAGTTTGCTCTAGATGATATGTTCTACAGGTGTCAAAGGTTCATCTACAACTATACTAAATCGACT
chr1-7512680	1	7512680	intergenic	-	-	-	43	0.54	0	29		62	1	94	-2	15	CCGCGTGTCTCACTTGATTATTCGCTTGCGATTTGTTTTGCACCCTCTCTCGTGGAGTCTATTATATTTCTAACGCTAACCCGGCTTGTAGTTGTGATCATTTTTGAGAATTTCAGTTTCGCCCTATTCACCCCCCCTCTAGGCGACTTTCAATATGCACAACACTATTTTATCCATAAGGATCCTTCAGGGGCTCATGCATACCATTTGTCGTTTGGAGCTAGTAGTTGACTTCAGATCAACAAGAAAAATGACCATCAGGGTCTAACGCTCACAAAGACATTCACTGGTTGCATTGTG
chr1-7535780	1	7535780	intergenic	-	-	-	35	0.66	0	20		23	1	95	0	16	CTGTAATGTCTGCAAGACGGGTGAGACGTTCCTGGTAAGGTAAGGAAAGATACCGAACTTGTCGAGTGACTTAGGAACATCTACAGGGTGTCTGATGTCTGTTGGACAAGGACAACTGTAGGTGGGCCTAATTACTTGGGAGGTTCCATCACAGCCGCCGTAGCTCATCCCATGTCGAATGGGCAAGTAGAGCGTGCCAACGGCATGATTCTACAAGGGCTCAAGCCTCGGATTTACAACGACCTCAACAAGTTCGGCAAGCGATGGATGAAGGAACTCTCCTCGGTGGTCTAGAGCCTG
chr1-7548600	1	7548600	intergenic	-	-	-	58	0.55	5	32		0	22	6	0	4	GATGTCTGGGTCTGTCTGGCGGGCGGCCCACATGCGGACTAGCTAGCTAGTCCACGCCGAGGTCTCCGGTCTGTCGTCGTCCTTGTCCACCCACCCGACACCTAGCTAGACCGAGCCGGGAAAGGGCTGCTAGCGCCGCCGTGGGACACACTACCGCTAGGCCCTCTCTTTGACAGGGCTTTTTCTTTAGATGAACGGGTGTGAATATATATAAGGGTATGTACAGTGTAGAGATACTTAAATGGTTGTTTAAGCATAAATTACAACTAAGAGACTATATTATATAATATACTGATTATA
chr1-7549140	1	7549140	intergenic	-	-	-	61	0.67	6	32		0	11	7	-1	8	CTCAAATACAGGGGCAGGAGGCGAGCAGTTGAACGGGTCGTGAAGACCAAACAGTGTCGCGCCTGTCACTGTACGTGTTCGGCTGCCGCGAATGCCCGATCAGGCGCCAAGCTTTTCCATGCCAAACCGCAGAAAAAAAAAGACTCGCTGGACAACGGCTGAACAAGCGCTCCTAGATCGCTCACGACCAGCCGAACCATGCGAGAACACAGACTCTGTCTGCACCCGCAAGCACTGCACGCCCAGAGCCAAGGGAAAGGAAAAGCCGTTTGGATTCAAAACGACAGTCTATACATAATA
chr1-7549220	1	7549220	intergenic	GAACCATGCGAGAACACAGA	TTGAATCCAAACGGCTTTTC	86	90	0.63	0	40		5	34	8	0	3	GGCTGCCGCGAATGCCCGATCAGGCGCCAAGCTTTTCCATGCCAAACCGCAGAAAAAAAAAGACTCGCTGGACAACGGCTGAACAAGCGCTCCTAGATCGCTCACGACCAGCCGAACCATGCGAGAACACAGACTCTGTCTGCACCCGCAAGCACTGCACGCCCAGAGCCAAGGGAAAGGAAAAGCCGTTTGGATTCAAAACGACAGTCTATACATAATAATAAATATCAGAACATGGACTGCCGTTTGAACATCGCTGTTGTCTATATTTAAACAGCTTAAAAATTTACACAATTTACC
chr1-7549240	1	7549240	intergenic	-	-	-	66	0.59	0	37		8	16	8	0	3	CAGGCGCCAAGCTTTTCCATGCCAAACCGCAGAAAAAAAAAGACTCGCTGGACAACGGCTGAACAAGCGCTCCTAGATCGCTCACGACCAGCCGAACCATGCGAGAACACAGACTCTGTCTGCACCCGCAAGCACTGCACGCCCAGAGCCAAGGGAAAGGAAAAGCCGTTTGGATTCAAAACGACAGTCTATACATAATAATAAATATCAGAACATGGACTGCCGTTTGAACATCGCTGTTGTCTATATTTAAACAGCTTAAAAATTTACACAATTTACCAGCTAAATGGACAGAACTGG
chr1-7556560	1	7556560	intergenic	-	-	-	50	0.73	1	17		11	14	11	0	7	TCAAGCGTCAATGCTTATCCGCTCTTGCCGAGCCTGCTGGCACGGAAAGCAGAAGAGGACGTGCCGCACGCATCTGCATGAGCATGACATGAGCACGCATCCGCCGTGCCGAGTCACCGACCCCGCGGTCGGCGTCAGCTGGGATTGTGGGAAAAAAAAAGGTGCGGCGGCCCCGGCGGCCGGCACCGTCACGCCGGGGGAGGATAGTGTCCTCGGGCGCCTCGGCGAAGCTGAGCCACGAGGTACCTCAGCGACAACAACAACTGATCGTGCCTCGCCTGCCACGTGTGAGGCGGCCCG
chr1-7556580	1	7556580	intergenic	-	-	-	46	0.74	0	15		11	15	11	0	7	GCTCTTGCCGAGCCTGCTGGCACGGAAAGCAGAAGAGGACGTGCCGCACGCATCTGCATGAGCATGACATGAGCACGCATCCGCCGTGCCGAGTCACCGACCCCGCGGTCGGCGTCAGCTGGGATTGTGGGAAAAAAAAAGGTGCGGCGGCCCCGGCGGCCGGCACCGTCACGCCGGGGGAGGATAGTGTCCTCGGGCGCCTCGGCGAAGCTGAGCCACGAGGTACCTCAGCGACAACAACAACTGATCGTGCCTCGCCTGCCACGTGTGAGGCGGCCCGTGCCCGCGTCGGCGTGGCGG
chr1-7557920	1	7557920	intergenic	-	-	-	56	0.53	0	29		8	25	8	-1	4	ACTTACTAGGGAGCACACTTCTGTATGGGTGAGCATGTGCTTATTCTCTCTTCCTCCAGCACCTTCTCCTCATATATTTTTCTTTTTTATTTCTCCCTTTCGCCCTTTTATTTATTCCTTATTCAGTTATTCTTTTACCTTCCGTTTCTGTTTCGATTTGCATATGAATATTAAAGTGTACAATCTATAATCAATAATTTAAACACTAACATTTTATTATAAGAATTAAACTAGGTACGGTTACATTTTAACCATATATAATATTACAAATAATCATACACAAATGGGTAATCAGTAAAA
chr1-7561000	1	7561000	intron	-	-	-	106	0.51	0	65		3	36	7	0	3	AGTGGCGCATCGATGGGAACAAGCCGTCCGCCGCGGCACCGGGACGGCGGCGCACCAGCCTCACCGCCATGCCCCCGCTCCCCTTCCCTGCACCTCGGTACGTGGGAGGACTTGAAGAGTGTGCCCGTCCTCGCATTTTACAGTTATCAGTCGATTGCATCATTCCGACCTTTGTTTTTTTTTGTGATAATTTTGATTGCCGTGGTGACAGGTTAACGCACCCATATTTTGTACTAGTTGAATCAACATGACCTAGGGAATGGAATTCTGCCACTCAATTTTTTGTTCACTAGTATAGCT
chr1-7562140	1	7562140	intron	-	-	-	114	0.71	0	44		-9	38	16	-9	9	ATAGTCATGAAAATTATTGAGACGCTTGAAAATTCTAGCACGTACACTGGAGCATGCAAGCTTTCAGTTGGCTTCAACTTCACTGTAGTCAATACAGCATAGATGTTTGAGACTGTAAGCTCCCAAAGCTAAACACCCAAGATGGACAAAAAAAAGAAAAACTCGACCTGCAGGGAGTAAGACAGCCTCGATTATTGTTGAGAAGACCTTTTCATACAGGTCGAGAAAACCTTCGAACTCTTGCCCCACCCATACACAGCTACTGTAGCCCATGTCAGGAAGACCACAATTGGGCCAGGC
chr1-7563960	1	7563960	intron	-	-	-	155	0.52	0	82		8	70	8	0	3	TGATCTTCAATGTTTATTGCCCGAAACTTCATGGCCATATTATGTGTTCTTCATTACAGCAGTGAATTTTGTTGCTTATTGGTATGTGGATTCACATGTCAATTGGTTGGTTAATTCCGCTGAGATATGCATCTGACACTGGCATATAGTTTGTAGTGGTACAATGATAGGGAGTTATTCTTCTGTGGGACAACTTGATGCCCTCTATTTCAATTCTGTATCGACAGTTCAGACATTGGAAAGCTGTTTTTGGTTTGCATATACTTTATCTGCTCGACTGACAGTGGTGGTTGATAGCAT
chr1-7565060	1	7565060	intron	-	-	-	79	0.55	1	49		8	15	13	0	4	TATATAAGCACCGATTGACCTGCTTATAGATTATCATAATCTAAGGTATCTAGATTACATAATCCACCGAATAATCTGTGTTGTTTGTTTACCTCTCAACTTATTTAAGCTGTATTATATAATCTAGAGGGTAAGCAAACATGGCCGGAGTGCAGAATTTTCCCGGCATCATCATGCAAATGATTTTATCTTACATATTGATACTAGTAGTAAATCGTTTTGGAGTCGACTATTCTGTCGCTAATTCTGCTACTTCAAAACTAAACCATATATCTCTGTCTGGATTTCAGAAAAGTCCAC
chr1-7565180	1	7565180	intron	-	-	-	55	0.56	3	33		0	15	3	-1	4	AATCTAGAGGGTAAGCAAACATGGCCGGAGTGCAGAATTTTCCCGGCATCATCATGCAAATGATTTTATCTTACATATTGATACTAGTAGTAAATCGTTTTGGAGTCGACTATTCTGTCGCTAATTCTGCTACTTCAAAACTAAACCATATATCTCTGTCTGGATTTCAGAAAAGTCCACAAGTATGGAAAGAGCACAACCGGCGAGAGGTGGGACTTGGTAGTCGACGAGGAGACATACTACGAGTAAGACTTTCTGTTCCGGCGATCGATTCCCTGAAACGTCTCCTCGACGCTAAAA
chr1-7566160	1	7566160	3'-end	-	-	-	90	0.56	5	46		0	38	15	0	4	ATCAGAACCCGGAACTAGTGCGACTAGGCCACTCGATCCACCACAAACTCGTCGCATTTTCCCTGCCGGGGCTCCACATGAATGATTTTTTTGCAGTCCCTCCATTTTTCATTCATACGGAGGGGGTCCACACTGCGAGCATTTAAGCCCATTCGCGTCCCGTCCCGTCAAACAAGCACTCAAACCTCCCTCCCAAGCCCTCTTTTTTCCCTCGCCGCGGCGCAGGCAGAGCAGAGGCACTAGCATGTCGCCGTTCGCCGCCCGCGTGGCCTCCTTGGCCGCGCTGCTGCTCGCCCTCCT
chr1-7566180	1	7566180	3'-end	GGTCCACACTGCGAGCAT	AAAAAGAGGGCTTGGGAGG	83	77	0.55	5	37		0	36	15	0	4	CGACTAGGCCACTCGATCCACCACAAACTCGTCGCATTTTCCCTGCCGGGGCTCCACATGAATGATTTTTTTGCAGTCCCTCCATTTTTCATTCATACGGAGGGGGTCCACACTGCGAGCATTTAAGCCCATTCGCGTCCCGTCCCGTCAAACAAGCACTCAAACCTCCCTCCCAAGCCCTCTTTTTTCCCTCGCCGCGGCGCAGGCAGAGCAGAGGCACTAGCATGTCGCCGTTCGCCGCCCGCGTGGCCTCCTTGGCCGCGCTGCTGCTCGCCCTCCTGCTCGCGGCGCCGGCCTCGG
chr1-7567240	1	7567240	intron	-	-	-	83	0.8	0	29		4	15	5	-7	10	CAGACTGGGAAGCATATGGATGAGCTGTTAGATTCCTCTTATGTGACATAGGTCTGCTAAATGCCCAAATCAAATGCAGGTCTCAAATGGCATACCACTATTGTGTAGACAATTGGACTCAACGATGGTTCCCTTGGGTTGGGTGGAGACTGGAGACTCTTTTTTTTTTAAAAAAGAAAGAAAGAAAGATCTGTTATTGACGACTTGGTGAGCTTGACAAGTTTGTTGCCCCATGGATGCTCCAGTTGTTCAGAGACTTGGTGAGTGAGACCACCATCTTGGACGGTGTGGTGGAGCGTT
chr1-7567260	1	7567260	intron	-	-	-	97	0.84	0	24		-4	21	2	-8	11	TGAGCTGTTAGATTCCTCTTATGTGACATAGGTCTGCTAAATGCCCAAATCAAATGCAGGTCTCAAATGGCATACCACTATTGTGTAGACAATTGGACTCAACGATGGTTCCCTTGGGTTGGGTGGAGACTGGAGACTCTTTTTTTTTTAAAAAAGAAAGAAAGAAAGATCTGTTATTGACGACTTGGTGAGCTTGACAAGTTTGTTGCCCCATGGATGCTCCAGTTGTTCAGAGACTTGGTGAGTGAGACCACCATCTTGGACGGTGTGGTGGAGCGTTTAGACAAGTCGCTATCGGTT
chr1-7567280	1	7567280	intron	GGGTGGAGACTGGAGACTCTT	ATCCATGGGGCAACAAACT	98	80	0.56	-8	44		0	28	0	-8	3	ATGTGACATAGGTCTGCTAAATGCCCAAATCAAATGCAGGTCTCAAATGGCATACCACTATTGTGTAGACAATTGGACTCAACGATGGTTCCCTTGGGTTGGGTGGAGACTGGAGACTCTTTTTTTTTTAAAAAAGAAAGAAAGAAAGATCTGTTATTGACGACTTGGTGAGCTTGACAAGTTTGTTGCCCCATGGATGCTCCAGTTGTTCAGAGACTTGGTGAGTGAGACCACCATCTTGGACGGTGTGGTGGAGCGTTTAGACAAGTCGCTATCGGTTCATCCTGCGCGCTAGGACAA
chr1-7580820	1	7580820	intergenic	TACGGTAATTGACCCCCA	CCAAAATACTTAGAAATGGCCC	85	31	0.61	0	19		41	2	94	-4	12	AAACATACAACAGGCTCAAGACCCTGGTCAACAAGATTAGGAGCTATGGAAGCACAAGATGGATGGACCACGACGTCGTTCGACTAATGCTAATGTCATTTACGGTAATTGACCCCCATCTTGTCAACCTTATTCGTGAGAATTGAAAGGGAAATGTGCCCTTGGGCCATTTCTAAGTATTTTGGTGATTGAGTGTCAACACAAGTGCTTAAATGTAAATCAATGCCCATGGATGAACAAAGTGAAAATCTAGAGCAAAGGTATGTTTCTAAGTCTTAGTACATTGGTTTTGTGTACTAA
chr1-7597480	1	7597480	3'-end	-	-	-	104	0.52	-4	55		0	47	0	-4	3	CTCATGCCTCATCTGTAATTTTTGTGCTATTCTGTTAGGAGTACAGAAAAATGGTTTGATTACTAGACAGTGTTTTTTTAGGTCGAGATATCTTCAGACATATGCCTGTTCATATAAGGATTAGTTATTTTCCTTGGAGTTTTAATTTGAGCATATATTTCTACGCTTGACAAAATTTGTACAAGTTTCTACATGCAGTGCACATATGCTTCGAGTCGAAAGAAGTGCTTGCCTGTTTAGCCACCAGCAGAGCAAAACATCATAGGACGAGATCCAGATGTCCAAAGAGAATAGTGTATA
chr1-7599160	1	7599160	CDS/intron	-	-	-	133	0.57	-8	67		0	54	0	-8	3	ACGGACACCATGGCCGCGTCATGCCTCGTGTTCAATGTGCAGAGCACCGCGCCAGCCATGGGCACGGCGAAGTGCAGCTCGTACATCGCCGGCACGTTGGGGCTGAGGACAGCGACCTGAATATGGTCAGATCGATCATGGTCATTCGATGGTGACTTGGTGAGTTTTGGCCATTTTTTGTTTAAATAAAAGAAAACTCTGCGCCATTTGGCTGGGTTGAGCCCATAGCTAAAAATTTTCTCAAACGTCCCGACATATTTAGGCCCATCGGAGTTATAGCCTTCAGAGCCCACAAGTACA
chr1-7601260	1	7601260	intron	-	-	-	91	0.61	0	48		-8	22	0	-11	3	TTAACATTTAAATAAGTATCTGGGTCTATCTCTACCAGAGCATATGGACTTTTTACACTCGTATTCCTCAGTCCATGTGTATCGAAATTTTAGTTGATTTTGCGCTCTATTGATTGATTGATAGGAATCCATCCAACACAGCATTGGCTCTCTACTTCTCTAGTTCCCTAAACTACACTGACGGTCTGACGGAGAAGGCTAAGACAACTAGAGTAACGACAATGGATGGAGTGAAAAAAAAAAAGAATACTAAAACTTATCGGCGATCAGAAGGGGAAGGTGGGTGGGGTCGTGGGGATG
chr1-7601300	1	7601300	intron	-	-	-	93	0.63	0	45		4	25	4	-2	3	CATATGGACTTTTTACACTCGTATTCCTCAGTCCATGTGTATCGAAATTTTAGTTGATTTTGCGCTCTATTGATTGATTGATAGGAATCCATCCAACACAGCATTGGCTCTCTACTTCTCTAGTTCCCTAAACTACACTGACGGTCTGACGGAGAAGGCTAAGACAACTAGAGTAACGACAATGGATGGAGTGAAAAAAAAAAAGAATACTAAAACTTATCGGCGATCAGAAGGGGAAGGTGGGTGGGGTCGTGGGGATGACCGGATGAGATGCTAGCAAGCGAGAAACACTCACCACAT
chr1-7636800	1	7636800	intergenic	GCATTTGAGAACAAGTCCCC	CTTTGCAGCTGTGCTTTGTC	80	70	0.79	0	31		-10	6	126	-13	29	CTTCGTAATTATATTCTCATCAACCTTCGTCCAAGGTTCATTATCCTCAAGGGAATAATGTTTCATGGACGAAGGACGTTAACATTTAACATTTTATGTTGCCTTGTTCTTAATTCATAGCATTTGAGAACAAGTCCCCAACAGTCCCTGAATCTGCCAGCCCAACCGCCAAAGAACATGACAAAGCACAGCTGCAAAGCAATGACGGGACCAAGACTGTCCCCCTCGACCAGGCGACACCCAAGCAAACTGTCACCATCAGCGAAGACCTCACTTCGCATGACGAGGAGAGACTCATCT
chr1-7682720	1	7682720	intergenic	-	-	-	52	0.82	-1	13		2	10	4	-2	7	TCCCAAAGTTATCCGCATTGATTGAGCAACTCATAGCAAGAACTCTCTTCCACACTCTAATTTTGTAATTACTCATTTCTAATCCTAACCATGGGCGAAGCTCGTGTTCCAAGTTAATAATTTTCAGGTTTCGCATATTAACCCCCCCCTCTAGGCGACTTTCAACAACAAACTAACCACTTGTTTGTGTCATTGTCTTCCACCTACCCCTCATTGTAAGCATGCTCATTGTTTAACACAATAACCTATACAAAAGGAACAAAGTTATTTATCCTCTATGAAAGAAGTAATGAATTTGCA
chr1-7704800	1	7704800	intergenic	-	-	-	102	0.66	4	42		-1	33	4	-1	3	AACCTTTCTATGTAAGAGAGAGAGGTACAAATGCAATTGTACATAAGTTTGTATAAAAATTTGATCCCTATAAATAGGTGAACTATGTAGCCATCAGAATGGTCAGCCATTCGGGGAACTCGTGTCTGGCATCTGCTCGAGCAAAAAATAGAGCCTTCAAAGGTATAAATCTATTGCCAAAGTTCTCACTCCTACCTGTGCATGTATTCTAGTATTTGTTCATTTGTTTCTAGTCTTTTTACTTTGCCTTATGGCAATTGTTTGTCCTCGTATTACCATTTGACCCAAAGGTCATTATTT
chr1-7705300	1	7705300	intergenic	-	-	-	114	0.61	0	59		-3	35	0	-6	3	TTAATGCCTTCATGGATGAGCTTCTTAAGCATTTTTGTGGTCTTCTTCACCATGAGTGCAAGCTTGGCATCATCGATATATTTATCATTTGAGCTTTCTTCTTCAACTTGCACTCTTGATTAGCTTCGAAAGCCACATCCTTCTTCTTCTTGTTTGAAGAAGAAATATCTTAATCATGCATGTGCATGTACATGTACATCTCATGAGCATTGAGATTTACTAATTTTTGTGTTGATTTAGTTGTGGAAAGATTCATTTGATAAAGCATGGTGATAATGTGTCTGTACTTTTTTATTCGGA
chr1-7718200	1	7718200	intergenic	-	-	-	96	0.53	0	63		-5	13	0	-7	6	TGATGTGAGCTAGGGATATCCTGACAAAAATAAGCGGAAGGCACGTTGAGCTGCACCGGATTGTTCAGATGACAATTTGTGCTCTCAAATTTGTGTTTTTTATGAGCTTGTCTTTATAAGCCGAAGGCTGGAATAGAAGAGAGGGGGCCGGGGGAGGTCGATGTTATGCGTAACGTATGCACTAATTAACCAGAATAAAACTTCCATTTTTCTAAAATAAGAGACCAGCAGCACCTAATCCATCAGGGGTAGCGCCGAGTGGTATTTTAAGGAGAGGACACAGCCTGCTTGCAGTCGTGA
chr1-7767840	1	7767840	intergenic	-	-	-	82	0.62	0	43		3	20	3	0	4	ATATTCTTCTGTTCAATTCTCAAGCCTATCTCGAAGTGCTATAGATATGCCCAAACTGCCCTGTTGCTGTCACTACAAGTGCTACTCTCTGAATGTAATTGTTTCACATATAAAAATTAAACCTATTTGGCTAAAAAAATACTGCCTCCAGTTAACTATTTAAAATTCGACTGCTGATTTATGTGTACTATGTACACGTAAAATATAGCTAATGTCTATTTTCATAATTTTTTTTAATAAAAACTTGACCTGCGCGGGTAAGACAACCCTGGACATTATATTAAGACGACCTTCCCACGT
chr1-7814200	1	7814200	intergenic	-	-	-	120	0.53	0	82		50	3	126	-2	33	GCCAGCCACGTCACCCAACCGTTAGGGTTCGACCATTGGAGCTCTGACAACTGGGACCACCAGACAGTCCGGTGGTGCACCAGACAGTCACTGTTCACTGTCCGATGCGCCTTCTGGCGCTGCTCTGACTCTACGTGAAAGGGAATTAGGCTTACACCTATTTCTTAAATGATTTTGGTGGTTGAATTGCCCAACACAAATAATTGGACTAACTAGTTTGCTCTAGTCTATAAGTTATACAGGTGCCAAAGGTACACACTTAGCCAATAAAAAGACCAAGAAATGGGTTCAACAAAAAGA
chr1-7823460	1	7823460	intergenic	TCAGTTTCGCCCTATTCACC	ACGGTCGTCTGCAAAAGGT	96	126	0.6	0	79		50	2	115	-3	40	ACACTCTTTATTCGCTTGCGATTTGTTTTGCACCCTCTCTCGCGGACTCGATTATATTTCTAATGCTAACTCGGCTTGTAGTTGTGATTAACTTTGTAAATTTCAGTTTCGCCCTATTCACCCCCCCTCTAGGCGACTTTCACTACGCGAACTGTCCGTGCACTGTTCACGCACTGTTCACCTTTTGCAGACGACCGTTGGCGCAGTAGCCATTGCTCCGCATGGCACACCGGACAGTCCGGTGAATTATAGCGGAGTGGCTCTCCAAAAACCCGAAGCTGAGCAGTTCAGAGTTGATCT
chr1-7825820	1	7825820	CDS	-	-	-	170	0.59	0	93		4	51	8	0	4	TGGAACTCCACCTCCTTCTCGAAGAGGCACATGAGCACGCGGGCGACCTCCGCCGAGGTGGGTGACCCGAAAACCTTCACGCTCGCCATCTCACTGTCAGAGCACACTACTGAACTGAAGGAATGCAATGCAATGCGAGTGTGGTTGTGTGCTGCTGCCATTGGATTGCTTGGGCGTGCTTATATAGTTGCCAAAGCGGGTAGCACAAAATGCCTTGCTTGGCGGGAGGCAAATCTAAAGCTGGAACACGAATCAAAGGGAAAGAGAAAGAAGATAAAGAGCAAAGCGTTCGATGCCATC
chr1-7859360	1	7859360	3'-end	-	-	-	104	0.57	0	52		3	44	4	0	3	CTCACCGCCACTTGCCTGGCATAGTGGCACTTGACAATTATACTCCCTCAAGCTCGCGCCGCAGAGGCCAGTGGCGTTGCTCCTATCCTCCTCAAAAGCTTCAATATAAACTTATGTGATGTGCTCTATTGTTCTTATTGAATTATTATAGTATTGTAGTGTTATTACTTGTTGGTTGTTACTTGTCAGTCCGGTAGATGTAGACTGTTCAATATTTTTTATATGGACATAAAGTGATTAGGACATGAAACCTTGTTGCAAAGAGCATAATAACTAAATCACTTGTCTAACCAAAATTGT
chr1-7859740	1	7859740	3'-utr/5'-utr	TCCAAAACAATGCAACCAGA	TACTTTTGATTTGGGGAGCG	90	103	0.53	0	53		4	47	4	0	3	AAAAATGAGGAAATTCTTGATTGATAGATAAAGTTGTTTTTGGTTGGTCATACTCATGCATAGATTAGCCCAGGCTCTTTATAAATTCTGGATCCATCACTGAACAAATCCAAAACAATGCAACCAGATTTTGAATAAGAGATATAAACATACACAGGTCACGGCGTGGTTAAAACCACGCTCCCCAAATCAAAAGTATACATAGAATAGAAGCTAGACGTCGTGTGTGGTGTGTGGTCTTGAGAAATAGTGCGAACGAGCAAAATGCCCGGACATATTTTTATTGAATTGGCCAATATT
chr1-7860040	1	7860040	3'-utr/5'-utr	CAGGCTCCACGTTATTTTAGC	TGGTGTGTGGTTGTCGAGTT	89	167	0.63	-22	79		0	60	0	-22	5	GCAAAAGGAGTTGATGATTAGGTCACCATACAATACCCAGAAAAAGACACTGCTTATATATGCAGCGAAAGGAAGACACGAGAGACACCGTAGGCAGGCGCAGGCTCCACGTTATTTTAGCCCACAGGACGTACGTACGATACGATACGATACGATACGAAATACGACGAACTCGACAACCACACACCACGGTGTGAAGCCTGACGACCACGAAGCCGGCGACGACGAGGAACACGCCGCGACGCGCGCATGCATGCAGAGAGAAGGAAGCACGACGCATCACTCGAACGCGCCGGGGTG
chr1-7860960	1	7860960	intron	GAGGGACAGAGAGAAACCGA	ATCAAGCTGAGGGTATGCCA	94	163	0.69	0	70		-5	48	0	-10	4	TCACCTGCCCGGTAGGATCCTGCAGAGCGCCAGAGCCACACCCACACAGCAGCAGATTATTAGTTTTTGTTTTTCTAGTAGTGATCTGATCTCCAAGATCGAGAGAGGGACAGAGAGAAACCGAATTATTTATATTGAATAATGCACTCAAGAGTCAAGACCAAGGCGATGATGACAATGGCATACCCTCAGCTTGATGAACTCGGGGAGCTTGTGCGACTTCTTGAAGGTGTCGGTGCGGACGAGCTCGAACTCGAGGTTCTTCTCGAAGAGGCAGGTCAGCACCCTGGCGACGTCGGT
chr1-7861720	1	7861720	promotor	TTGTAGCAGGTGGCTTCTG	TGCACCAGAATCTAGCTTTAATTT	98	152	0.59	-4	80		0	53	0	-4	3	ACGGGGCCGGGGTTGAGCAACACGTACCGAAAGACCCATCTATGGCAGTGTCGGGTTGGATTGAATACTTGGATTTCGTACGGAGTTGGCGCCAAAGAGGTTGTAGCAGGTGGCTTCTGTCGGGGTTCAAGAACATAACTCGCGCGCCATGTAATGTTGGGCTTTGTTTCATCAAAATTAAAGCTAGATTCTGGTGCAATCTTCAGTGAGACACGGGACTAGGAATTCGATATGGTTCCGCCGGGCATAGAAACATTTGCTTCTTCTTCTTCTTCTTGAGATGTACCGTACGTTCAGGTG
chr1-7869320	1	7869320	intergenic	-	-	-	76	0.78	0	27		-4	15	1	-8	7	AACGAGCTTAAACTGCAAAAATGTGATATGAAGACCTTGTGCCGAAGATCCGAAAAACACCTTCCCGAAGCTCGTTATGTAAGATACTTCGGAGAATTTTGGTTAGTGGGGTCAATTTTTCAGTGAGTGAACAGTTTGTTTTGAAAAAAAAAACTTTTTTTGTATAAAAGGGGCGATGCTCACGGTGATGGGCACGACATTCACCGTTTTTCATGCTCTGCTTGTGAAATTTCCTCTGCCTTCGAAGGTTGCTTCGAACCCTTCTTTTGGTAACAACATCTTTGGATTTCTTTGGTTGCA
chr1-7953060	1	7953060	intergenic	-	-	-	29	0.78	0	11		5	6	8	0	8	GTCAGAGTGTATACACATCGTTTATATTGTTCCATGTAAATATATGCTGGATTCACGATTTATTTCGCTAGCAAACACAACTGCTTTCAAAAGAAGCAATCGTCATCCTGAATGAAGCCATGTTTGTTTCAACTTTATCGTAGTTAATTGGACTGCAAAAAAAAACAGAAAGACAAAGGACAGAAGCTCCTGCTATATAGTACTCCCTCCGTCCCAGTATATAAGGCGTAACCACCTCTGGTTCAAAGACCAAGAAATGCATTTAATTGTCTCTATATCACTGCATCGATATACGTATGC
chr1-7953080	1	7953080	intergenic	-	-	-	42	0.87	0	12		5	5	20	0	16	TTTATATTGTTCCATGTAAATATATGCTGGATTCACGATTTATTTCGCTAGCAAACACAACTGCTTTCAAAAGAAGCAATCGTCATCCTGAATGAAGCCATGTTTGTTTCAACTTTATCGTAGTTAATTGGACTGCAAAAAAAAACAGAAAGACAAAGGACAGAAGCTCCTGCTATATAGTACTCCCTCCGTCCCAGTATATAAGGCGTAACCACCTCTGGTTCAAAGACCAAGAAATGCATTTAATTGTCTCTATATCACTGCATCGATATACGTATGCATAGAGAGAGCACGCCTTAT
chr1-7953480	1	7953480	intergenic	-	-	-	30	0.54	4	17		0	11	5	0	4	CTTTTCCTCACACGCTATACGTCTCTTCTTCAACTCATCCTCCTTAATTAAGGACTGTACGTACCTGGCGACTCCATTAAAACAGAACAGTTCTCTTCTATATCGTCAATGAAATAGCTAGGTACACTATAATCTTGTGCTCATTATTCGTTCTAAAAAAAAGATCAACATGCCAATTTGCGCATGAGAAGAAAACTCTGAGAACTTGTCCTAAAACGTCGAGGAAAGGAGAATCGGCGGATGTGACCAAAGGAAGCGCGTCCCGCGCGCCAAACGTCACCAAGAGCAAAACGAAACCCT
chr1-7954620	1	7954620	intergenic	ATTTGGTAGCCGGAGGGA	CTGGGCAGCTCTCTCTCTCT	86	82	0.87	0	24		-4	10	34	-12	20	TACGTACTCCTCCTCCATCCCCATGGTGCTCTTGTGCTGGAGATGATGGAGAGAGACAGGGCGGCCATGGTTTCCATTAATGCTGCAGCCTGTCTTACTCATTTGGTAGCCGGAGGGACTTGAATGCCCCACCCACGCACCACACCGGAGAGAGAGAGAGAGAGAGAGAGAGAGAGAGCTGCCCAGCCGCCCAGCTGCATAAAAAGTTGGAGGGGAGCCCTCGCTTCCTCCATTCCTCCTCTCCCTCCCCATCCATCGCCTCTCCGGCCTCCTCCTCGCTCTCGTCTAGCTCTAGCTGCT
chr1-7964140	1	7964140	intergenic	-	-	-	92	0.64	-7	39		4	35	4	-7	3	GACAAATTTCATCAAGTTGCTGTTCGGTTGACAGCCAGAGTTAGATAAGATTTTTTTGACCCCACATGTCCTAGAGTAAGAAAAAACTGACAAGTACTCCATGGTAAAATGTGGTTTCAGTTTTTCTATCTTGCCACACCTGCCTAAATTCTTGTTTGGAAGCAGCCTAGTTTTTAAAAAACCGTAAATCCAACTTCTATAAACTGGTATGTTTAGAACCACCTCAGTTTTTATAAACCAGTTTCTTAAAAACTGGGTGGTTTCAAACAGACCCTTAACCGCGACAAATTATAGCTAGAA
chr1-7964840	1	7964840	intergenic	-	-	-	129	0.52	-5	76		0	46	0	-5	3	AGCTCAGCCCCATGCTCCTGGCTGGCTGTAGACTCCCTCTGCCCGCTGCCTTCCTGCCCTCGCTAACTGTCACCTCCTCACCGCGCCTATTGCTGGGCACCAGTGCTGTGCCGCTACCCTTCTTCTTTCCCACGCCTCCAGTCCATCCAGTACCCACGCTGGTTTAAATGCATCGGCAGAGACAAGAGCCACTCTGCCACATGGATGGGCGTTGCTGCTTGCCAGTCTTCTGGTCCGGCCTGCTCACCTTGCTGTGACTTGATTTCCTGCCCCATTTCACCCTAGCTCCAAAAAGTTAGC
chr1-7965020	1	7965020	intergenic	-	-	-	134	0.57	0	78		-3	39	2	-3	4	GACAAGAGCCACTCTGCCACATGGATGGGCGTTGCTGCTTGCCAGTCTTCTGGTCCGGCCTGCTCACCTTGCTGTGACTTGATTTCCTGCCCCATTTCACCCTAGCTCCAAAAAGTTAGCACTTCACTTCTTCAAGTTGTACCATGTTTTTTTTCACTAAACAAAGATCTATCTTTTCTATACAAAAGGAAAACAAAGCAAAGTTATATGCCATCCTCATGGGTCGGGTTGAGCTAACTATATAGTTTTCATGAAACCATCTTAGGTCGTGCTCAGCAGATCGTGGTGTGCAAAACAGAC
chr1-7996180	1	7996180	3'-utr/5'-utr	-	-	-	114	0.56	0	71		-7	19	0	-7	4	AAAGGAACAATCTGCTTATTATTGGAATATATCAATCCGCATACATACCATGACCCAATGATACAGACCGTAAGAAATGATCAACTTACAATACCTGAGCAACAAATCTTCAATTTGGTGCTGGGATTCAGATATATATACATACATACCTCTTGCTGCTACTACTACTACGCACACTTATTAGCGCTATGAACTCATGGAGAAAACCAATTAACGTACGGGATATATATATTGATGAAAACTAAAGCATCAAACACACAGCAATAACAATCATAGATGCATGCAACTTACTAGCTAGCT
chr1-7996620	1	7996620	intron	-	-	-	146	0.61	-3	78		0	35	2	-3	3	AACTTGCCTCTTATTATTACCGTCCTCCTCCTCCTACGTATATAATACCACAGGTTATTCATTGGTAAACAGATCCTTTGTGTAATGCATATACCATGCATATGCAGAGATTACTAACGCTAGCTGTGGTTGTTTAATTATTACTACGTACTACTATACTATACAGCTGCTGTTTCATTTCATGTTCGTTCTAGCTGATTTATACAGTTTCCAGAATGAAAAAGGAATCCGATCCCTTAACCATGCATGTAGTACTACTACTCACTTGTGAGCAAGAGGCCTGCATGCCAAAGTCGCTGA
chr1-7996920	1	7996920	intron	-	-	-	106	0.63	0	52		4	33	8	-6	5	AGCAGCTCACCACGCACTGCTCGATCTCCAGGCCCAGCACCTCCAGCGCGCTTACCGTGGACAGCAGCACCTCGGGGTTTGTGGCGCAGCAGATCTCGATCCTCGTGCTCCCGTTGCCCCGCCTCTCGACGTCGAACTGCATGCGCATGGATGGAGAATCACTAGCTAGTTCATCGATCCACCAGGTACTTTCAAGGTGTTGAGGATGTGAGCAGCGGAGGTTCGTACGCGTACCTTTGTGGAGTTCCTCACCATCATCTCGTTGCTGCCGCTGGACGAAGAAGCTTTCAAGGTGTTGAG
chr1-7997200	1	7997200	intron	TGGTGTCACCGAGAATGGA	GGCTGAGCCTGTGTGCTA	98	158	0.61	0	84		5	39	9	0	3	GAAGCTTTCAAGGTGTTGAGGAGGTCCAGGTCCTCCGCAGAGGCGCCGATCTCCTCTTCCAGGACTTTGATCCGCTCCGTCAGCTCCTTCACGTAGTCAATGGTGTCACCGAGAATGGATGTCCTGTCCATCTGATGATGGAAGAACATGCATGGCCGATCGATTCTGATTAGTACTAGCTAGCACACAGGCTCAGCCCACCACATAATTGATTGGTTGCTTTACATACCTTGCTGATCTTGGGAACAATAGAGCGGAGCATGGAGAGACGGTCGTTGAGGCGCTTCCGCCGCCGCCTCT
chr1-7997700	1	7997700	CDS	-	-	-	36	0.56	0	19		-6	14	9	-6	3	TCGTGGAGAGCGGCGAGCGCCCTTCCGGGCACCGCGGCGGCCTCGGCCCCCGTTATTACGGCGACGCCGCCGCCCCTGTACGGGTTGCAAACCTCGCTGAGGCAGTCGAAGTTGAACTCCTCGTGCGAGTGAGGGTGCGGGGGCGCCTGCACCTGCAGCGGCTCCTGCTGGTGGAACGGCGAGAGCTGGTCCATGCCGCCGCCGCTGGTGGCAGTCGCGGCGGCCTCCGTCGTCCCGCCGTAGAAGAGGAGGTCGCCCATCATCATGCCTTGTCCGCCGCCGCCCGTGTAGGCGGCAGCT
chr1-7998780	1	7998780	intergenic	-	-	-	30	0.54	5	17		0	11	10	0	3	ACATGTAAATTGAGATCAATATTATAGCAATAAAAAAAACCTACATAGCCTTGTCACGGCCACCTACAGGCCGGCCGTTGTTTAATCCCGGATTGATTCCCCCTGGCCGTTTCGACGCTCGCGCACGGCTCGGTCGGCGTCGCGTCGGCGATCTACCTCCCTCCCTCCCTCACAGATCAGACGCCTTTTGTGCGCTGGGGGATGAACCGTGGACGCGGAGACGGACGTGTGTGGCGTGCGCGGGCGGCGCCGCCTCGTCCGCTCTGGGGGAGCCAGCCGCGGCGGACGGGCCGGGAGAGG
chr1-7999600	1	7999600	intergenic	-	-	-	43	0.55	0	25		-4	14	0	-10	3	CTTTCCATAAGAACACCTTCAACTGTGATTTAAATCAGTGTCTTACCTCAAAATATAGAATTCAACACATACAAACATCTCTAACAATGTCCTATTTTACAGATTTTTAACAAAAAATATATCACACCCATAATAGTGCCTCATCATGAAGTGACTGACCTAAATATATTACACCACATAATAGTGCATCATTCTTGTTTTTCTACGTCATTTTTAATATTTTTTTCTTAATAATATAATTTACTTTCTAAAATACATGATTTATAGCTTAACTGTTGGAACGCTATTTGTTTTTAGTGC
chr1-8017040	1	8017040	intergenic	-	-	-	34	0.52	0	18		3	15	3	-2	3	GCATGGAACAAAAGCGCTAGGCGGGGGTTGTTTGTTCATCGTCGCCTCATCATATTAGACGTACGATAACAAGAGCGATAAAAAGGCAATCAGTGGGTGGTGGTGGTGGTGCCAGCGCGCGCCACCGATTACGTACGTCTACGGCTCCACGCTAGCAATATATATAGAGCTTGGCTTCGCTTCGCTTCGCTTCGAGTTCGTACCAGCAGCAGTACTAACATGGCGTACGTACGTGCATGGTACCCAGTTGCAGTTATACAAATACCGGTAGCATTATCGTTACGCGGCGCTTTTGCACAG
chr1-8017060	1	8017060	intergenic	ACGTACGTCTACGGCTCCAC	TGTTAGTACTGCTGCTGGTACG	90	95	0.66	-7	35		0	31	0	-7	3	GCGGGGGTTGTTTGTTCATCGTCGCCTCATCATATTAGACGTACGATAACAAGAGCGATAAAAAGGCAATCAGTGGGTGGTGGTGGTGGTGCCAGCGCGCGCCACCGATTACGTACGTCTACGGCTCCACGCTAGCAATATATATAGAGCTTGGCTTCGCTTCGCTTCGCTTCGAGTTCGTACCAGCAGCAGTACTAACATGGCGTACGTACGTGCATGGTACCCAGTTGCAGTTATACAAATACCGGTAGCATTATCGTTACGCGGCGCTTTTGCACAGTACGTACACACGATGGAGAC
chr1-8017400	1	8017400	intergenic	-	-	-	55	0.6	0	31		30	13	34	0	4	TTGTGATACACACCACACGCAACTCGATCGGCGCTGTCCCTGCGTGCAGTCCGAACTCGGCTCCCAACTCCCAAGTAGACGTATATACAAGAGCGCAGGGCACGGATCATGGCCGCCCAATCCCGTGCGAAAGCGACGTAGTACTCTGTGTGAGGGGAGCCATGGCGATGCGATGACCTGGCCCCGCGCCTGCCAGCGATGGCAGCGAGCAAGGGTACTAGCAGCAGGTCTCGCCGGCGCACAATGCGCGCGCGGGAACGAACAAGCTATGAATCGCACACGGGCAGGCACAGAACAGCA
chr1-8018340	1	8018340	intergenic	-	-	-	71	0.51	0	39		4	31	4	-1	3	ATGGTGCAAAGCCTAATCATTCTAGCGCATGTACTTGACCGAGGTTAACAGGTCTTCGTCTCCAATACTGCATGTTCCAGATTTTAGATCATCTTTTCAGTTTTGCCCTAATTTGAGCCTGTCTAGTCTTGGTGAAGTTTAGATAAAAGACGTGTTTTGTCCTAATTTGGTGACGTATTTTTCGAAAGGAGAGAAAAAAAATACGTCAGTATATGTAGCATCAAACTAGTTTGGGGATACAAAAACTGACACTCTCTTTGTTCTAAATTATATACTTTTCACTTTTTCTAGATGCATAGT
chr1-8019500	1	8019500	intergenic	AGGATACCGACATCGGAACA	GGGGTTGAATTCTTGCGTAG	97	115	0.71	0	48		18	29	18	0	4	AGCGTCTACCGTCGCCGTTGCTTTTGAGCAACGCACTGAATGGATCCCAAGGCTCGATAGCCATGCCTACTACGAGTCCGAGGTAGCTAGGAATCCTACCAGGATACCGACATCGGAACAACTCAAAAGCGCTCCTGCTTTCAGAGACAGGCGTGGATTCTGCAGCCAACTCATTGCCTACGCAAGAATTCAACCCCCAACTGTCCTAGTATGAGACTCTTCTCCAGCCACATGTTCCTTTCAGTTTTATATTGGGCGGAATTTGATGCTGCAAAAGAATCCACGGTACTCTTGATGGAC
chr1-8019740	1	8019740	intergenic	-	-	-	200	0.59	-3	101		0	75	0	-3	3	TCAGTTTTATATTGGGCGGAATTTGATGCTGCAAAAGAATCCACGGTACTCTTGATGGACTTCACAACACAAAATATAACATCCTATCTCCATAAAAAGGGGGGGAAGAAAAACAACATAACATGCAAGCTACTTGCATATACAAGTAATAATAAAAACAACATAACATGCACGCTACTTGTGCCGTTGCCATGCCATGACATGCCATGTAGCAGCAGTCATAACATGTAGCTCGGTTCAGAACCCTATATATCATCAGGCAGACACGCCAAATATGCTACACGGCATCGCAAACAGTCC
chr1-8019800	1	8019800	intergenic	-	-	-	117	0.52	0	68		-5	44	39	-10	4	TTCACAACACAAAATATAACATCCTATCTCCATAAAAAGGGGGGGAAGAAAAACAACATAACATGCAAGCTACTTGCATATACAAGTAATAATAAAAACAACATAACATGCACGCTACTTGTGCCGTTGCCATGCCATGACATGCCATGTAGCAGCAGTCATAACATGTAGCTCGGTTCAGAACCCTATATATCATCAGGCAGACACGCCAAATATGCTACACGGCATCGCAAACAGTCCAAGTATCATCAAGCACTAGTTCCTCTCTTAATCACACAGTTCTCTAGCACAAACAGATGC
chr1-8023100	1	8023100	intergenic	GCATGCAGCACATGCAGA	GCGTATGGGTTTTCAACGAT	92	95	0.75	-10	41		-1	16	1	-11	7	TCCACTCCCGCATATTTGTGGGTGAGCGTTCCTCCCCAATATCTGTTTTATCGTGCTTGGGATGGTAAAACAGACGGCTTCAGCCCGGCGGCCGTTTCAACCTGGCATGCAGCACATGCAGATTGTTGCTGCTTCCCACGTCAAAAAACAAAAAAAAAAACAAAATACAAAGGTCCATCGTTGAAAACCCATACGCAGGTGCAAAGAGGCCTGCCTGGAAGATGTTTTTTTTAAAAAAAAATTTGAACCCGGTTTTTCAGTTTTTGTTTAAGGGAATTGTTGGGGTAGACACAATATGAC
chr1-8023200	1	8023200	intergenic	-	-	-	44	0.71	0	20		7	10	8	-1	6	CCTGGCATGCAGCACATGCAGATTGTTGCTGCTTCCCACGTCAAAAAACAAAAAAAAAAACAAAATACAAAGGTCCATCGTTGAAAACCCATACGCAGGTGCAAAGAGGCCTGCCTGGAAGATGTTTTTTTTAAAAAAAAATTTGAACCCGGTTTTTCAGTTTTTGTTTAAGGGAATTGTTGGGGTAGACACAATATGACAATAATTTACCTATAAAAGTTTTTAGCTGTCCTTAATAATCATTTTTTTGGTGGAAATAGTTTAGTATCCTTTTAGAGTTGCTCTAAACTACTTAGTTCT
chr1-8024100	1	8024100	intergenic	-	-	-	110	0.77	0	40		4	20	8	0	8	TCCTCGTGGGAGTGAATTTTAGGCTGGGGTTAAAAAACATTTTTCATTTGTCCCACGTCAAAGCACATGGCCTGGTTACAATACGTTCTTGATGTAATGTTTAAGGACTGTCTTACCACGGCCGGTTGAGTTTTTTTTTTACAACGCAGCCATTGCACTGATACTAATGTTGCCTGCACAGATACAAGTATAGTGAGTAACCTGGAGATTGTCTGGTGTCGCTTTATTCTCTTTTCTTCTGAAACTGAGGTGTCACTTCGTTTTCGAACAGCACTCCATTTCGTTCCTTTGTAACATGGT
chr1-8024400	1	8024400	intergenic	-	-	-	180	0.61	3	94		-1	49	3	-1	3	GGTTGTCTGGGGTAGACTTTCTCTGAAACTGAAATGCAGTTAACATGCTTTACATGTGTGCTGGTAACGTGTAGACATCTTTCCTGTTCCTGAATAATGCGACTGTGATGGCCTGGGGTATCGTCCTTGTAACCCTTAAACAAAGAGACGAAGTATACAGCAGATAATAAGATTCGAAGAAGCATCTGTTAATTGCAATGGCAGTATGGCAGCCACGGCCACAGGGAAGGAGGAGCGAGGATTTTACCTACAAACAGTGGGGTCCGCGTGACGCCAGTGCGTGGGCACAGAAACACCCGC
chr1-8028400	1	8028400	intergenic	-	-	-	66	0.59	0	37		7	16	7	-2	3	GCTAATTTATTTTTAAATTAAACGCGACTAATAAAATAAACGGAGGGAGTAAGTTACTCTTTTAGTAAGGACAAAATAAAAAAAATGGGAGAAGGAAAGTGGGTCTTGACATATTAAACCGAAAGAAGCCAGTGAGCCTGCGTTGTTGTATATATACCATAAAAGTTGAAGTCCTCCATTGATCTCACGAGGAAGGTTGCTAGGGAAAAAACAACTAGTATGGCTTACGATAATACGAATGGTATAGGCAATTATTAGACCACACCTTTAGAGCTGATTTGGTGACCCGGGAGTATCGGA
chr1-8028920	1	8028920	intergenic	-	-	-	83	0.8	0	26		4	16	8	0	9	GTCTTAGCTCACACTGTGCCAATTGGCAGCTAGGTTTTGGCTAGAACAACACAACAACTGCATGTAACCTGGCTTGAGGGAAACAAACTGATTGTGTGCACATGGCGCATGTACTGGCTGGTAGCATAATTGATGTGAGTAAAAAAAAGCCTGATTGGCTGGCCTCCATGTAAGGTTGCCTGGCGCCAGCAGTGCTGCAACATGGATACTAGCAAGTATAAACACACCCCTCATATTTTTGCATCAATGTAGTTTGGATTTGTAGCTAGTGCGCATGAGCTCGCAACGTAAGATCGTCTG
chr1-8030260	1	8030260	intergenic	-	-	-	83	0.64	0	35		-3	30	0	-6	3	ATTACTTTACTAGTATACAGTAGTACCAAAAAAAAAAATCACCTTGCTCACGCGCGCTCTGCCCCGCTTGCTATATCCTCCTAGAGCCCAGCCAAATCCCCCGACGTCCTCCTGTTCATCTCCTCTTCTCCCTCTCCTCCTCCTCCTCCTCCTCGTCCCCCTTCCTCGGGTTGGAAATTGGAATGGAGGCGGCGACGATGGCGTGGACGGCGGCGGTGGTCGGGGCGGGGCTGGTGTACTGGTTCGTGTGGGTGATGGGCGCGGCGGAGGTGAAGGGCAAGCGGGCGGTGGATCTCAAGA
chr1-8031580	1	8031580	intergenic	-	-	-	76	0.76	0	29		-4	16	2	-5	8	CAGAAGCAGCAGCAGAGGTAAGAAGAGCGAGCTACTCGGCGACTTGAACAAGTGAAAACTTCATCTGTTAGAGAAGAAGAAGATACTACTAGGAACCATGCTTGTCTCGTTTACTCTTTTTTTTTCCTTGTCCCCATTCTTCTTCGTAGCTTTCACTTTTATTTTTTTTTGTTTTTCTGGTGGACGGATTATTCCGTTGGGGACGAGGTCGGGATTTAAATTTGCTTGATCGTGGAGATCCATCTATAATCTATCATCATCATAAGCCATGTTTTGTCTGCTAAGAGTACATTGGAATTG
chr1-8031600	1	8031600	intergenic	-	-	-	88	0.77	0	31		-4	21	3	-5	9	AGAAGAGCGAGCTACTCGGCGACTTGAACAAGTGAAAACTTCATCTGTTAGAGAAGAAGAAGATACTACTAGGAACCATGCTTGTCTCGTTTACTCTTTTTTTTTCCTTGTCCCCATTCTTCTTCGTAGCTTTCACTTTTATTTTTTTTTGTTTTTCTGGTGGACGGATTATTCCGTTGGGGACGAGGTCGGGATTTAAATTTGCTTGATCGTGGAGATCCATCTATAATCTATCATCATCATAAGCCATGTTTTGTCTGCTAAGAGTACATTGGAATTGAACTCTCTAACCTAATTGTT
chr1-8031640	1	8031640	intergenic	-	-	-	95	0.65	12	39		0	39	16	0	4	TCATCTGTTAGAGAAGAAGAAGATACTACTAGGAACCATGCTTGTCTCGTTTACTCTTTTTTTTTCCTTGTCCCCATTCTTCTTCGTAGCTTTCACTTTTATTTTTTTTTGTTTTTCTGGTGGACGGATTATTCCGTTGGGGACGAGGTCGGGATTTAAATTTGCTTGATCGTGGAGATCCATCTATAATCTATCATCATCATAAGCCATGTTTTGTCTGCTAAGAGTACATTGGAATTGAACTCTCTAACCTAATTGTTATTACCTGCTTGCTTTTATGCTTGGTGAGATCTGCTACCC
chr1-8031800	1	8031800	3'-end	-	-	-	63	0.52	0	34		19	27	19	-1	3	TTTGCTTGATCGTGGAGATCCATCTATAATCTATCATCATCATAAGCCATGTTTTGTCTGCTAAGAGTACATTGGAATTGAACTCTCTAACCTAATTGTTATTACCTGCTTGCTTTTATGCTTGGTGAGATCTGCTACCCTTGTTCCGTTTTCCACGGGCCGGCCCCGGTGAAAAAGGGGCGAAAAACTTTAGATTATCTGCAAGTTGCGAGTGGTGGTCCAGCTTGCAAGTTGCGAGAGAAAGAGCGGCGTGTCTGGGTGTCACGAGCTATCTCGTCCTCTATGGCAACTGGGGCCCGA
chr1-8032740	1	8032740	intergenic	-	-	-	124	0.64	-4	59		0	38	1	-5	6	CTGTCAGAGGAAGGGCGGTGGCATGTGCAGGGAGAGCAAAAAGAACGACGTTTGCAGGTTTATGTCGGGCTACTGGACCTATGCTACTACTTTCACGAGTTCGGATACTATTTCCAATTGAATTTGATGCTCCTCCTAATCTTGTCTCTCTCTTTTTTTTAGCACGGGTCTGTCTATACCGTTAGTGAAATGACTCTAAACCATTTTATATATCGATTTTTGTGTTTGATGAACATCAAAGTTATTCGGACCGAGTAGTTTATCTAAGTTTTAATTCACATCTTCATAAATTGAACAATT
chr1-8035200	1	8035200	intergenic	-	-	-	168	0.56	5	97		0	53	10	0	4	CTTTTCATTCATTCATTTAGTAGTACTAGTACCTCGTCCTTCTCCCGTCCTGCGCTGCCTCTCTCTCCTCCGATTTAATAAGTGCTGCCAATGGGTGGCTTCGACTAGCTGGCGCCCAACCATCGTCGTGCCAGCTTCCGTTTGATGCCATGCCATGCATCGGCTTACAACTGGAGTTCCAGACATGGCATGCGTAAAACTTGGCTCATCACTTCCGTCTCCACTCCTATCCACACCGCCCAAATACATCTAACGTATCTGAACACCCATTTCACATACGATCGAAATCTCCAGCAAACG
chr1-8035600	1	8035600	intergenic	CTGCTATGCAGTTTTGCTCC	CTTTCGATGGCAAGTCTCG	80	113	0.61	0	49		7	48	7	0	3	CACTCCCACAGTGCTCCCGGCTTTTTCTTTTCTTCGTGTGCCTCATCAACCGGCCGCCGGTGCTCGACCGGTCGACGACGTAGACAGTCGTCGTTGATACAGCTGAAGCCTCAAGTATGTCTGCTATGCAGTTTTGCTCCGTCGGTCTCCGTCACCCGCGGAAACCGTAGTGTGATTTGGACGAGACTTGCCATCGAAAGATATAACACTTGATTCAATGCACCAAAACTAATAACCATCCTTTATGTGATATGAAAACTTTATAACCATTCTTTTCGGTGCCACTGCCTCTATCTTTTT
chr1-8035660	1	8035660	intergenic	GAAACCGTAGTGTGATTTGGA	AAAGGATGGTTATTAGTTTTGGTG	84	153	0.65	0	66		3	55	5	-2	4	TGCTCGACCGGTCGACGACGTAGACAGTCGTCGTTGATACAGCTGAAGCCTCAAGTATGTCTGCTATGCAGTTTTGCTCCGTCGGTCTCCGTCACCCGCGGAAACCGTAGTGTGATTTGGACGAGACTTGCCATCGAAAGATATAACACTTGATTCAATGCACCAAAACTAATAACCATCCTTTATGTGATATGAAAACTTTATAACCATTCTTTTCGGTGCCACTGCCTCTATCTTTTTTTTTTCATCCCACATTTTTATGACATTGTCTTCGTTAAGTTGTTATAGAAGCTAGTAATT
chr1-8039280	1	8039280	CDS/promotor	CGCCAATGTATAGTGAGGAGG	CGTTGAGCAGGGAGATTTTG	100	117	0.51	5	58		0	58	38	0	3	TCTGCCCGCCCGCCATTGCCATTGGCCGCGCCCCGGGCGATCGATCGCTGCTGCTCCAACCCGGCCAAATATAGTGGATGCGGAGGAGGCAGGAGTGCGCCGCCAATGTATAGTGAGGAGGAAGTGAGGATATTCTCGGCGCCGAGTCGTCCATTCCATGGAAGGCAACTTCTTCGGCCACAAAATCTCCCTGCTCAACGGCTTGCATCCGTGTTCCATCTTCCATGCAAAGCTTTGACGGGCTCTACCGTGCTAGATGGTTAGTTCCGTTCCATGCGGCGCGGGGAAGTCCGAGCTCGC
chr1-8106260	1	8106260	3'-utr/5'-utr	CCTAGATCGGGGTGAGCTG	GGCTCGGTGTTCCCAGAC	80	87	0.51	0	44		-5	42	0	-8	3	GCAGAGTACCTCGTAGTGGTCGACGTCATCCCCCTCCTGCCCTGTAGCCGCCATGGGTAGTTGCTTGGTGGGGAGGCGCGTAAGCGGAGGGTGCACAAACCCTAGATCGGGGTGAGCTGATGGGGAGTTGCCGAGTTGGGGCACGACGAGAGCCGTCTGGCCGTCTGGGAACACCGAGCCCACGCGCGTCGGGCTACTGGTTGCCCGTCTTTTTTTTTACTTTAACCATTCTCACAAATACGTTTTTTCGGTTTAATTAGACATCATTTGTTTCATTAAAATTAAATTTCATTTTAATAA
chr1-8108240	1	8108240	intergenic	-	-	-	124	0.59	0	69		4	37	8	0	4	ATTTCCCTTCTGTACACCATAAAATAAATAAAATCACACATAAGATATCCTTACACTTAGACTTAATTGATGATGATAACTGGTACTTAGATGTCGTGCTTGATTGTCCTACCTTGATCTTTCGTCGCTATATTTTAAAATTCACGCACGCACGCACGCATTTGAACAGTTGTTAATTCAAATTGCCCCTACTCAAGTTATCTCTTGCCTGCAGGTTTGGTTTCATAGAATGTATATGTAACTCCTATATTCCTTTATTTCCTTTGGGGCCTGATGAGCGGCTTGATGCATACGGCATAC
chr1-8108260	1	8108260	intergenic	-	-	-	129	0.59	0	71		4	40	8	0	4	AAAATAAATAAAATCACACATAAGATATCCTTACACTTAGACTTAATTGATGATGATAACTGGTACTTAGATGTCGTGCTTGATTGTCCTACCTTGATCTTTCGTCGCTATATTTTAAAATTCACGCACGCACGCACGCATTTGAACAGTTGTTAATTCAAATTGCCCCTACTCAAGTTATCTCTTGCCTGCAGGTTTGGTTTCATAGAATGTATATGTAACTCCTATATTCCTTTATTTCCTTTGGGGCCTGATGAGCGGCTTGATGCATACGGCATACTCTATATATACTTCTCAACA
chr1-8113260	1	8113260	intron	CTTCAGTATGCGGATCGCC	GTCGTAGTCGACCGAGACCT	82	130	0.58	0	74		-6	36	0	-6	3	TAGCGCTTCCCCTGGCTGAGCTGCGCGAAAGCCTCCTCTAGGAGCTGCAGGGCCGCGGACAGCTGCCCCGCCGCCTGCTCCATGCCCCCGTCGTCCGTTCCCTTCAGTATGCGGATCGCCCAAGGCAGCTGCATGCATGCGTATGCGTATGCGTATGCGTAAGAGGTCTCGGTCGACTACGACTAGCTAGCTAGTTAGTTTTTGCTTCACCTTGTCGTCGACGTACTGCGCCCAGAACCGCTGGACGGCGCGGGCGTGAGCGTCGACGGGGAGGAAGGCCGGCGCGCCGGAGGACCAGAC
chr1-8116180	1	8116180	intergenic	-	-	-	94	0.58	0	48		-21	37	5	-21	4	CCGGAGAGATTTTGGCACCCAGCTGGTGTGATGTCGTGGCCGTCGGAGGAGCGATGGAGCCTGGCGGAGGGACAGCTGTCGGAGCGGTTGGGTCCTTGCTGACGTCCTCTTGCTTCCGTAAGGGGGCTGAGAGCCGCCGTCGTCACAGAGCATGCGGGGCGCCTCTTGCTTCCGTAAGGGGGCTGAGAGCCGCCGTCGTCACAGAGCATGCGGGGCGCCATCATTGCCTATCTGGCGGAGCTAGCTAGATGGGACGCCGGTCTTGTTTCCTGCGGCCCGAGTCAGCTCGGGGTAGGGCGA
chr1-8149020	1	8149020	intergenic	-	-	-	37	0.51	0	24		-4	9	0	-4	3	GATTATAGATAATTTGTCTCTACTTGATTTCAAAGTCAAAGTGTATGTCCTCCTACAAGTAATTTAAACTTGTATGCACACTTTTAGAGAGAGGTTAATCTATAATTTAATTCTTTGAGACTAACATCGCTTTACAATTTTTATTATGTGTGTAGTAGTAGTATCATTGAAGGAAAATAAAGTCCTGGGAGATAGAGACAATGTGCTTTCACTACAAGAATTCTACTCATCATTATCCAAATATTTGGATTGATATCATTTACATGTATTCTCCAATATTTGAGTAGGTTATATTATTTT
chr1-8169960	1	8169960	intergenic	-	-	-	75	0.6	0	46		5	11	93	-7	18	AACTTCCGCGAAGTTGCGTTCCTCCAACGACGACAAGACAAAAGCAACGTGGGCGCTCCCCATCCGGGGGCTCGCAAGGTGGAAGGGCGTGATGCATGGGGAGAGTGCGAAGACATGGTTGCCATCCAAGGGGGTTGCCCTCCTTTTAAAGGCGATGAAAGGGAATTAGGCTTACACCTAGTTCCTAAATAATTTTGGTGGTTGAGTTGCCCAACACAAATAATTGGACTAACTAGTTTGCTCTAGTGTATAAGTTATACAGGTGCTAAAGGTTCACACTTAGCCAATAAAAAGACCAAA
chr1-8228820	1	8228820	intergenic	-	-	-	107	0.55	3	61		0	37	3	-1	3	CTCGTGAGGTCATCGGGCATATCGAACCAACATCTGATAAGTCACACGGTGTGCAAGTGCAACGCACATGCCGGACCACGCTATCAACAAAGGTGTGAAAATATGATGGACTATTTTATTTCTTAAACTAAACATGCTGAAAATTAACACACGACAAGTGGTTTTTTCTAGATCGTGCAGCCCATCATGTACTAAATAGACAGAGTTTTTTTTTTAATAACAAGCAGCCAGAGTTGACTATGTATAGAAGGAGGCACAGAGTGACGGACTAGTAGGACGGCGAAACTTACTTTACGTTAA
chr1-8259360	1	8259360	intergenic	AGGCCAGGACAGCCAATC	GCGCCTCTCTATGGGAGACT	90	70	0.61	0	40		5	14	15	0	4	TCGGCGGCTTCGCCGGCCAGGCTGGCGGTGTGGCCAGTACAGGCGGCATCAATCGAGGTCGAGGGCACCCGGCCTCCCTACAGGCGCATACGACGGCTATCAGGCCAGGACAGCCAATCGCTCGCTCAACCATTCGTAAGGTGGGCCCGGCATGCAAGAGGCGAGGCTCCGAGTCTCCCATAGAGAGGCGCGAGCTGGGCCGTTGGACAGGACTAGCTGCCGGGCATTCGGCCATGGGGGTGCTGGACCACTCGGCACTGTCACGACCTAACCTGGTCGTTCTCGCCATCAAATCAAATC
chr1-8259380	1	8259380	intergenic	AACCATTCGTAAGGTGGGC	CAGCTAGTCCTGTCCAACGG	92	80	0.55	0	44		10	30	15	0	3	GCTGGCGGTGTGGCCAGTACAGGCGGCATCAATCGAGGTCGAGGGCACCCGGCCTCCCTACAGGCGCATACGACGGCTATCAGGCCAGGACAGCCAATCGCTCGCTCAACCATTCGTAAGGTGGGCCCGGCATGCAAGAGGCGAGGCTCCGAGTCTCCCATAGAGAGGCGCGAGCTGGGCCGTTGGACAGGACTAGCTGCCGGGCATTCGGCCATGGGGGTGCTGGACCACTCGGCACTGTCACGACCTAACCTGGTCGTTCTCGCCATCAAATCAAATCCCACGCATTTTCTCACCGAC
chr1-8265860	1	8265860	intron	-	-	-	147	0.52	0	76		-4	68	5	-4	5	ACGGGCCCGCAGGGCACCTTCGTCGGCGTCTATGATGGCCATGGCGGCCCGGAGACGTCCCGGTTCATCAATGACCACCTCTTCAACCATCTCAGAAGTAAGGACTCGATATGTCAAAGTTACCGCTGATGATTCCTCTCTGTTTTTTTTGCTGGTTAGGCTATCTCGAGCAGGTTACTCATCCACGTCTATTATTTTTAAAGCTTACTCATTCACGTCTCTTATTTTTAAACACCACTCTATAAACAATCTCAATGCAAAACAGTGTTTTACACGACCATATGCACGATCTATAGCCTT
chr1-8275080	1	8275080	3'-utr/5'-utr	-	-	-	51	0.77	0	20		-8	10	10	-10	9	TCGGATCTGGAGAACAATCAAAGCCCCGGCACACCAATAGCTAGGATTAGTTGGACTGGCGGCTGCTCTCCCGGATCAAAGAGAATCAAGCTAACAAGCTGGATAAAAAAAAACTCCTTTTGCCCCCCTTGAGCTCTCTCTCTCTCTCTCTCTCTCTCTCTCTCCACTCTCCCTCCGGCAGGCAGCTCTGCCCAATCTGCGTGTTGAAGATCGGCTCCGAGGTCTCTACTCTCTGATGCAGAGACTAGTATGCGCACAGGTGAGAACAGGCGCAAATCTAAGGAGACAAAAAAAACCCTA
chr1-8275100	1	8275100	3'-utr/5'-utr	CCCCCTTGAGCTCTCTCTCT	AGCCGATCTTCAACACGC	93	65	0.76	-4	25		0	17	14	-4	9	AAGCCCCGGCACACCAATAGCTAGGATTAGTTGGACTGGCGGCTGCTCTCCCGGATCAAAGAGAATCAAGCTAACAAGCTGGATAAAAAAAAACTCCTTTTGCCCCCCTTGAGCTCTCTCTCTCTCTCTCTCTCTCTCTCTCTCCACTCTCCCTCCGGCAGGCAGCTCTGCCCAATCTGCGTGTTGAAGATCGGCTCCGAGGTCTCTACTCTCTGATGCAGAGACTAGTATGCGCACAGGTGAGAACAGGCGCAAATCTAAGGAGACAAAAAAAACCCTAATAAAAGAAGGGGGAGGAAC
chr1-8275220	1	8275220	3'-utr/5'-utr	GTGAGAACAGGCGCAAATCT	CCCTTCCCCTTCCTCGAT	80	85	0.7	0	38		3	19	3	-2	5	TCTCTCTCTCTCTCTCTCTCTCTCCACTCTCCCTCCGGCAGGCAGCTCTGCCCAATCTGCGTGTTGAAGATCGGCTCCGAGGTCTCTACTCTCTGATGCAGAGACTAGTATGCGCACAGGTGAGAACAGGCGCAAATCTAAGGAGACAAAAAAAACCCTAATAAAAGAAGGGGGAGGAACAATCGAGGAAGGGGAAGGGAGGGAGAGGTCAGAGCCAGCAAGGCAGGGCGCAGAGATGGGCTCTACCAATCCTGATTTGTGTGTGACCACTGACCAGTGGTGTCGTAGGCCTTCGTTCGG
chr1-8373120	1	8373120	intergenic	CCTGTCCCTCATTGTATGCC	GTCCTCTCGTTCCACGGGT	80	113	0.71	0	52		4	19	6	-4	6	GCCGACTCATGAAACTGTAGGCCAGTCTCCGCCGTCACACAGGAGCATCGACCAGTTCAGTTCGTCACTGCCCGTCCAATCGACGAGACATGTCCACAGGCATTTGGATGGCTGCGCAGCCTGTCCCTCATTGTATGCCGTCGCCGAAGAGAGGGAGAGAGAGAGGCATCACGCTCACGCACCCGTGGAACGAGAGGACGCGGGGGGCTGCCAGCAGTGTCAGCCTGTCAGGCCTGCAGCAGCGCCCCCCTTTCTTTTATCTTGTCGACCGCCTCGGCCTTCGCCAGCGTCCGCGTCCCA
chr1-8373140	1	8373140	intergenic	GTCCCTCATTGTATGCCGTC	GTCCTCTCGTTCCACGGGT	77	102	0.63	0	57		-4	18	16	-4	6	GCCAGTCTCCGCCGTCACACAGGAGCATCGACCAGTTCAGTTCGTCACTGCCCGTCCAATCGACGAGACATGTCCACAGGCATTTGGATGGCTGCGCAGCCTGTCCCTCATTGTATGCCGTCGCCGAAGAGAGGGAGAGAGAGAGGCATCACGCTCACGCACCCGTGGAACGAGAGGACGCGGGGGGCTGCCAGCAGTGTCAGCCTGTCAGGCCTGCAGCAGCGCCCCCCTTTCTTTTATCTTGTCGACCGCCTCGGCCTTCGCCAGCGTCCGCGTCCCACACGGCCACGGCCATCCCAC
chr1-8400760	1	8400760	intergenic	-	-	-	118	0.56	0	62		3	46	5	0	3	TTGCAACAAATTGCAATTCCGGTCCCTCGACTCCCGGCCAACGGTACACGGACGTACCCACCGCCGGCGGAATATAATCACATCGGGGCCGACACGACTTGCGTCCTCTAGGAATGACGCAAGTTTCAAAGAGATTCCCCTTGCTTTGGTTGGTAGCTAGTACTGGAGTAGCTCTCTCTTTCTCTCCGTATATCAGCACCATGCATGGACTGGTGATAAAAAGAAGGGACCGTGCATACTAGATAGATTCGGTGATTCCACTCCCATCCCTATCCCCATCCGATCCATCACCGGATGGTT
chr1-8400800	1	8400800	intergenic	-	-	-	125	0.66	0	58		12	31	12	0	4	ACGGTACACGGACGTACCCACCGCCGGCGGAATATAATCACATCGGGGCCGACACGACTTGCGTCCTCTAGGAATGACGCAAGTTTCAAAGAGATTCCCCTTGCTTTGGTTGGTAGCTAGTACTGGAGTAGCTCTCTCTTTCTCTCCGTATATCAGCACCATGCATGGACTGGTGATAAAAAGAAGGGACCGTGCATACTAGATAGATTCGGTGATTCCACTCCCATCCCTATCCCCATCCGATCCATCACCGGATGGTTTCTTGGACTGCGAAATCATGAGGTAGATAAAAACGCCATT
chr1-8401340	1	8401340	intergenic	-	-	-	129	0.55	0	75		-4	41	0	-4	3	TGTCACGCCATGCGCCGGCCAAGCCGGTCCATGCAATTGCAACTCCGAGTTTGAGCCTTGCCGCACTGCCACAGCGACAGCAACTCAGGAGATATGAAGAATCGTGCTCATGCGCCTGTGGTGGTAAATGTGCCAGTCAGTCAGGCAGCAGCAGCAGGCTTCATATATCGGCGCTTTTGATGCCTGCCTGCCTGCCTGCAATGCAACCCTGCGTTGCACTGTATAAATACACGGTACCTTGCATTGTGTGCGTCGCGTGTACACGCAAAGTCTACCCTACCCTCACGTGCCTTGTAATAT
chr1-8401600	1	8401600	intergenic	-	-	-	141	0.58	0	81		3	35	6	0	3	ACACGCAAAGTCTACCCTACCCTCACGTGCCTTGTAATATTTTACATTCCTTCGATCGGGATGAAAAAATATGGGATTTTTACAAACGTTGGTAGTAGTCAGACTCGAACCTAGTTATTACACACGCCAGCCAGTGCTTGTTGCAGTAGGGCACTACTGTGTACAGTGTACTGGAGGTACAATTGTACTCCATTCCAACAAGGTAGTGTAGCACACCAGTCCGTGTCCACGGAAACAAAGGCAACTGCAGCATGCATGGGGCAACAACGCTGTGTTACGTTGCACACGCTTGGCCCATGG
chr1-8401740	1	8401740	intergenic	-	-	-	35	0.53	10	18		0	16	13	0	3	TTGCAGTAGGGCACTACTGTGTACAGTGTACTGGAGGTACAATTGTACTCCATTCCAACAAGGTAGTGTAGCACACCAGTCCGTGTCCACGGAAACAAAGGCAACTGCAGCATGCATGGGGCAACAACGCTGTGTTACGTTGCACACGCTTGGCCCATGGTGAAAGCCAGAGAGATGGAAGCGGAACCTTTTTCCGCCGCAGATTCGGCCCCTGACGCTCGCCTCAGCTCAACTCAAAAAGAAAACAACCCCCGCCAAAAACCCAAGTCCTCCCGCCAAAACTTGGCGCCAAAAGGGCGC
chr1-8430640	1	8430640	intergenic	-	-	-	72	0.51	-4	38		0	33	0	-4	3	AGGCTGGAGCAGTACCTTTTTTTTTTGCCTATTCTGATACGTTTCTCCAGATATTCTAGGCGAGATAGGCGTTTCCTCCTCGGCTCCTCCAGAATCCGTCTTGTTTGACTTTGACGTGCCTGCAGGCTGCAGACGAAGCTGGATCGCTGTGAAAAAGAAAAAGAAAAGGCGCGCGGGACTGTCGTCGTGGACAGCCGTGGACATCCACTACTTACATCAAACATGCATCCAACATAACCAAAAACAAACTGTCATTCTCAAATATTGCAGTGTTATATATATAATGATGTTTAACAAGTT
chr1-8430660	1	8430660	intergenic	-	-	-	62	0.54	0	38		-5	17	0	-5	4	TTTTTTGCCTATTCTGATACGTTTCTCCAGATATTCTAGGCGAGATAGGCGTTTCCTCCTCGGCTCCTCCAGAATCCGTCTTGTTTGACTTTGACGTGCCTGCAGGCTGCAGACGAAGCTGGATCGCTGTGAAAAAGAAAAAGAAAAGGCGCGCGGGACTGTCGTCGTGGACAGCCGTGGACATCCACTACTTACATCAAACATGCATCCAACATAACCAAAAACAAACTGTCATTCTCAAATATTGCAGTGTTATATATATAATGATGTTTAACAAGTTAGACAAAAATATCTGAATTA
chr1-8447700	1	8447700	intergenic	-	-	-	40	0.82	0	14		-12	5	16	-12	11	ATAGCAGCGCCCGCCCGCGCGGGACACCGCCCGCCCTCCCGCGCCTTTTTCCGCTAGCCAACGCACGGCTGACGGCACCACAAGGCAAGCCCGCCCGCTCTCGGCTCTCGCTCTGCTCCTGCCCCCCTTCTCTCTCTCTCTCTCTCTCTCTCTCGGTCTCTCCCTCTTTCAGCCTGCAGCGCTAGCGAGCCCTCGCCTTCCCTTCCCCATTATTCCCAGGATTCCCCTTGCGACTGCACCACGCCCCACCCAAACCCACCTACCGCCTCCGCTCCCCTCTCCAGCGAGTCGGGGGCACGG
chr1-8448180	1	8448180	CDS	-	-	-	93	0.56	0	54		-6	27	6	-6	3	GAGTACCTCGAGCTCAGGAGCCGGAGGCTCGAGAAGCCGCACAAGGAGCATCCGTCGCCGCCCGCGACCGCGACCAAGAGGGGCGCCGGGAGGAAGGCCGCCGCCGCCGCCGCGGTGCAGCACGTGCTGATGCAGGACGAGGTCGAGGTCGAGGTCTCGTTCGGGGACAACGTGCTTGACTTGGACACCATGGAAAGGTGCGATTCTTCGGCCTCCTCTGTTCTCGTCCAAGTTGTTCCCTTTGCGAGAGAGATTGGGTAGGGTTTATGTTGCCGCTTCTGGGATGGGACTCAGGGTTGT
chr1-8450700	1	8450700	intergenic	-	-	-	82	0.55	0	48		9	26	9	0	3	AACTTCTGTCCCGTGAACGACTGTCCTCTCCCTGGCCGGTACGAATGGGCGAGGCTAGACTGCTAGATTCCCCACCCAGCACAAGAGCACCATTGATCTGATTGATATGTGTCTACCACACCACAATGTGACTAGCTCCGCCGCCGCCGCCGTGGACCGTGGAGGAGGCGCAACCAACTGTGGATCTCGATCGCATTAGCTTTGTTGTCTGTTGTAAAAATTAGAGTAGTTAGCTTTGTAGCCGGATGAATGATCTTGTGTAACCAACAGGCGTGGTTCACCCCTGGTCACACAACCTCA
chr1-8451920	1	8451920	CDS	GACGGTTATCCGGAACAGTG	CTGCTGCTGCTGCTACAGTT	83	123	0.57	5	66		0	44	5	0	3	AGCCTTGGCCAGTGGACTGCAGCAGTTGGAGACATTTGGATCCTGAAAGATGCAAGGGCTTTTGGATGCGGCAGGCACGATCCCTGTTCCAGTGTTCTGTGACGGTTATCCGGAACAGTGGCCTCTTCAAAACGGTGTGCTGTGCGTCTGGCTCCAAGCTAGCAACTGTAGCAGCAGCAGCAGCACACGCGGTGCAGGTTTGCAGTCGTCGTGTGCAGGCAGACGATGAGACAGCTCACAGCTGGAGCAGCCCCCCCCCCCCCCCCCCCCCCCCCCCCCTCCCGTTTGGCGCGCCAAGTG
chr1-8452600	1	8452600	promotor	-	-	-	86	0.58	0	54		4	11	22	-4	12	GAAAGCCACCACATTGCAATCAAAGTTGCTTGTACCAGTGCCGCAGAGGCTGCAGATTCATCAGACTGGTCATCATAGAACCCAAGTTGGACTGGACCATGTCACAGACACGGGAACTCTTCTGATCTTCTCTCTCTCTCTCTACGTATATATATAGACAGAGAGAGGCTAAAATGCGTCTGGCGTACTCTGGTACTTCGTATATGCGCTCATACAGTGTAACCCTGTACAGGAAATGCGCTCGTTCCAATGTTATGTTTGACATGGTTCGGAACAGCTCTGCCTTCTAAATGAAACTGA
chr1-8454800	1	8454800	intergenic	-	-	-	24	0.56	8	13		0	9	16	0	3	TAGTCTGTCTTTTTAAACCGAGTCAACAAACAGTCAAAATACCTCATTATTACATTGCACAAAGCATTTAATATCGGTCTATATTTTATTTGATTTAATTAAATAAAATATATGCCAAACCTATATATAGAGATATAGATAGAGATATAGCTTTTATCACTTTCTTTTTTATTATAGAATAGAAGAGATATATAGATAGAGATAGAGTTTTTATCTATTCATTTATTCATGTTTTTTGTGTACGTTCTTTCTGGCCCTTCTTTCAATGTCCGAATTTCTAACTTGGATCAACTGGGCGTT
chr1-8458920	1	8458920	intron	-	-	-	143	0.68	16	59		0	47	16	0	4	CCGCAAGGCACGCGTACTTCCCCTTCCCCCTCCTGTCTCTGTTTGCTTGCTTGTCCCGACTCCCGACCACGGCCGCGCGCCTTGCCGTCTCGGAGGACGAATCCACGTACATGATTCGAGTGCTTTGGATCTGTTGCACTGCTTCGCTTTGCATGCAGCGTTGCGTCCACCGGCAGGCAGTTGCAACACGTACGTACGTAGTGACAATCCAAAGCTTGTTTTCCGTCATATCCAGCTGTTCCGCAAACTTCCAATGCCTTTCTGGCTTTCTTCCGAGACTAGAGGAGCTCCATCCTCTTG
chr1-8458960	1	8458960	intron	-	-	-	146	0.71	4	55		0	47	4	-4	4	GTTTGCTTGCTTGTCCCGACTCCCGACCACGGCCGCGCGCCTTGCCGTCTCGGAGGACGAATCCACGTACATGATTCGAGTGCTTTGGATCTGTTGCACTGCTTCGCTTTGCATGCAGCGTTGCGTCCACCGGCAGGCAGTTGCAACACGTACGTACGTAGTGACAATCCAAAGCTTGTTTTCCGTCATATCCAGCTGTTCCGCAAACTTCCAATGCCTTTCTGGCTTTCTTCCGAGACTAGAGGAGCTCCATCCTCTTGTTTCTTGTGTACGTGGCTGCGTGACATGGCAAAGCAGAGC
chr1-8459500	1	8459500	CDS	-	-	-	79	0.61	-6	41		-12	24	0	-12	3	GGCATGGTGTCCTGCCCGGTGAGTCCGCGAGCTTACAACGGCCTCAGCTACCCGTCGTCGCCCTCCCACGTCGGCGGCAGAGGCAGCAGCTTCTTCTACGGCGGTGCGGGCAGCAGCCGCGGCGTTGTCATTGGCGGAGGCGTAGGCGGACTCCCGTGGCTCAACAACCTGTCCCGCTACTCCGACGACGCCTCGTACGCCGACGACTACTCCTTCAGCGCGCCGGTCACGCCGCAGAACGGCTCCCCGCCGCGGCGCAAGATGGCGCGCTGGGCGTCGGGCAACGCCGCCGCCGGCTCC
chr1-8517120	1	8517120	intron	-	-	-	105	0.54	0	58		3	41	3	-3	3	CATTTTGTTTAGTTGACCCGGTGGAGCAAAGGAATCTGACTACATGGGAAAAAAATCTTCTGTGGGTTTGACCACACTATAACCAAAAGTTCATTTTCCACTTGCTTGGAAGAATTTCTGTGGAGGACACATGGTATTCTATCACCAGTCTCTAACAACAACAACAATAATGCCTTTTACTCCCAAGCAAGTCGGGATAGACTAGAATTAAAACACAACAAAATCCACAAGTCAAGGTTCAGACATATGAATAGGTATTTCCTATGCACTCAAATTCAAGGTTAAATTTATAGTTATATT
chr1-8517140	1	8517140	intron	-	-	-	111	0.52	0	66		3	39	3	-3	3	GTGGAGCAAAGGAATCTGACTACATGGGAAAAAAATCTTCTGTGGGTTTGACCACACTATAACCAAAAGTTCATTTTCCACTTGCTTGGAAGAATTTCTGTGGAGGACACATGGTATTCTATCACCAGTCTCTAACAACAACAACAATAATGCCTTTTACTCCCAAGCAAGTCGGGATAGACTAGAATTAAAACACAACAAAATCCACAAGTCAAGGTTCAGACATATGAATAGGTATTTCCTATGCACTCAAATTCAAGGTTAAATTTATAGTTATATTATATCCTTTATTTCCTTTTA
chr1-8537480	1	8537480	3'-end	-	-	-	138	0.59	3	71		0	49	9	0	3	TCCTGGGGACGGTGGGGGCTTACTGGAACTGCAGTGCCAAGGAGTCTGATCCGGTCACGAGAGGAGGGTTTATGAGGACCAGAACCAGATTTGGCCAGGTCAGGTGAGCAGCTTTGTCTCGGTAGTCTGACTTGACTGTTGTAATCCATGTTTGCTATTATCTTCTGTTGAAATAATGGAACACCTCCCGCTAGGAGGAGAGAGAGAGAGAGGGTACCGAACCTGGGTGGGAATGCAAAGATATACAAGTATGTGTGAGAATGCGAGATCGTGAAACCAGATAGATTTGTGTGATCATAT
chr1-8537520	1	8537520	3'-end	TCCATGTTTGCTATTATCTTCTGT	CTTTGCATTCCCACCCAG	96	78	0.74	7	32		0	20	12	-2	8	GGAGTCTGATCCGGTCACGAGAGGAGGGTTTATGAGGACCAGAACCAGATTTGGCCAGGTCAGGTGAGCAGCTTTGTCTCGGTAGTCTGACTTGACTGTTGTAATCCATGTTTGCTATTATCTTCTGTTGAAATAATGGAACACCTCCCGCTAGGAGGAGAGAGAGAGAGAGGGTACCGAACCTGGGTGGGAATGCAAAGATATACAAGTATGTGTGAGAATGCGAGATCGTGAAACCAGATAGATTTGTGTGATCATATTTCTTTCATATGTTTGTAAACATTACATTGCCATCCATAT
chr1-8537800	1	8537800	3'-end/3'-utr/5'-utr	CTCGACTATATGCTCCCCCG	CATCGCAGGGTGCTTTTT	87	130	0.59	0	59		4	57	4	-2	3	CATTACATTGCCATCCATATTCTAGGATGGTATTTTTTGTAGCTTCAATGTCATTCTTTTGTCAATATGATCGATTGTTTTTGTGTATGTTACCCCCTTCCTCGACTATATGCTCCCCCGTGCTGAATTGCAACACACACACACGCACGCACACTGGCCGCAACGATTAAAAAAGCACCCTGCGATGCGAAGCCTAGTCAGCAGTTACCGCCTCTTGGGAAGCTGAAATGTGCGCTTCAGGAAGTGGCTGGCGACCTCGTCGTCGCGATGGCACAGCACGCGCAGGATGGTGTTTGGCTC
chr1-8557960	1	8557960	3'-utr/5'-utr	GCTGATCTTCTCCGCTTTTAAC	AGAAAGCCAAGCTTCAGGC	93	93	0.67	-3	40		0	33	5	-5	4	AGACACTGCTTTTGGTTTCGGGTGGAAATCCTGTGCTTTTTTTTTACAAGTGAGTTGATGCTACACATACACACGTCGCCTTGGACGATACGCATTCATGGCTGATCTTCTCCGCTTTTAACAGCAGAGGCAGACGCACCCCGTCGTCGTCGTCGACGTCAGCCCAGTGGCTCCGCCTGAAGCTTGGCTTTCTCGGTCCCCAGGCCGACGGCAGCGTCGATCCTGTCGGTGGACTGGGCCTTGTACCTGTACCTGGCGCTGAGCGCGAGGAAGGCGACGAAGTTGACGGCGCCGAGCGCG
chr1-8559660	1	8559660	intron	TGAGTCGTGATGGTTTCAGG	GAATCATTGTTAGGCGTATGAGC	95	123	0.58	0	73		-4	26	0	-6	4	GGAAAAATCTTGCAAGACGAGACAACGTCGTTGACGCAATGACGCTAGCTGTTTGGTTTGCTTGGTGAAGCGGAGCTGTCAGATACCGGGGAGGACAGGCATGAGTCGTGATGGTTTCAGGGGGTATGGAAAAGCTCAGCTGAGCTTGGACACACACACACACAGTCCTACTAGCTCATACGCCTAACAATGATTCAACTGAAAAAAAAAATCTAGGTTGGACTCATTTAAGCTGATAGCTATCTCTAATCTCCCTCAGCTCTCGAGTAGGCTACACGAGGTACTGTCTTTTTGTGTGTG
chr1-8560440	1	8560440	intron	-	-	-	133	0.55	0	79		6	39	6	0	3	GAGGTTGGACGAGATCCCGTAGTAGGCCATCCGCTCGAACAGCTCGTACACTGCATGCATGCACCACACACCGCATCAGGCGCCCGGCCGTATCGTCCATTCGCGCGGTTCATCCATCTCTACCGAGGAGGGGCGGGCAACGACAAGAGCAAGAGTGAAACAGGAAGTAGCTAGTCGACAGTCGACACACACACCGGCACACCGCCCGCACGCGCTACGTACCGACGATGAAGGAGCAGGCGGTCCAGCCGCCGCGCTGGGAGCGGAGCACGGGGTTGCCGCGCAGGTCCACGGACCCGT
chr1-8560700	1	8560700	3'-utr/5'-utr	-	-	-	92	0.62	-4	41		0	36	3	-4	3	GAGCGGAGCACGGGGTTGCCGCGCAGGTCCACGGACCCGTCCTGCGCGTACTCCGCCGCCGCGCCATGCGGCTTCCTCCCATGGTGGCGGCCGGTAGCAGCCTCCTCGTCCCTGGCAGTAGCACCGGCACCCATCGTCGGCGCTTGGGGCAGGCAGAGGCCGCAGAGCTAGTCGTCGCTTCGCTGCTGGGTCGCTTCCGCTCTCTCGCCCGTCGGTCCCGGCCGGGGCGGGGACTGGCCTGCTGCCTATTTATTATAGACTGGGCCACAGGGGTCCCAGTCCCAGGCGTCCCCACCACGT
chr1-8621940	1	8621940	3'-end	-	-	-	122	0.52	0	62		3	57	3	0	3	AATATAAGAGATCTATATATTTATCAAGGGATTCAAAAAATCGTAATTGTTAACGAAACATGATTTGTAATTCATGTTTCTTAGCTTTCGCTCAATCGGCCAAACCAACAGATTGATGATTTAAAAGCAGTCTGAAAACAGCTGCCTGCTTTTCTCTCTCAAAATTATATAAGTTAAAAATAACAAGAATTATTCCCATTCTACTATCTACATGTACATAGTGCTTCACGAATCTTTGTAATTCAGCTACACCAAGCTTTGCAATTCACAGTTTGGGGGGCAAAGCTCGGGTGCGTGCCT
chr1-8623360	1	8623360	CDS	-	-	-	62	0.51	3	40		0	15	6	0	3	TGCAGCGTACACCGCAATGGGATGATCGTCCAGTGACAGCTCAAAATGAGGCAGGCCATCCTTCCATATGCACTGTAGAAGGCATGCGCTGAGGGACGACGGGCACCGTGACAGAACATGCTGGTTTGAGCTCACAGACGAGCAGCACGGCGGCGGCGGCTTGTTCCCATGGACGCCGTCCTCAGCCGTGCCTCCGCCGATCATCGGAGACGCCCCAGGGAAGGAGGAGGCTTCCCACGTCTCAGGAGAGATGAGCTTCAGTATTTCCGACTGCGTTATGACGTGGGACTTGGACCGGAT
chr1-8623380	1	8623380	CDS	-	-	-	64	0.58	3	36		0	17	6	0	3	GATGATCGTCCAGTGACAGCTCAAAATGAGGCAGGCCATCCTTCCATATGCACTGTAGAAGGCATGCGCTGAGGGACGACGGGCACCGTGACAGAACATGCTGGTTTGAGCTCACAGACGAGCAGCACGGCGGCGGCGGCTTGTTCCCATGGACGCCGTCCTCAGCCGTGCCTCCGCCGATCATCGGAGACGCCCCAGGGAAGGAGGAGGCTTCCCACGTCTCAGGAGAGATGAGCTTCAGTATTTCCGACTGCGTTATGACGTGGGACTTGGACCGGATTTTCCTCAGCTTAGATCCCG
chr1-8625900	1	8625900	3'-utr/5'-utr	-	-	-	63	0.51	0	41		6	16	18	0	4	GTGTACTCCAGGCCCGCGACCCCAGGAAGAAACGGGCCAAGCAGCGAGAGGCAGCCGACGAGGCACCAACCGACGGACCGAAACTAGAAACAAGGTTAGGTGAGGTGAAGAGGACCCGGGGGCCGGGCAAGCCGCCGCTCTCAACGGGAACGAGAAGGACCGGGGAGGCTGTGGACTGGAGCGTGGTGGAGCATCAGGCCGAGGCGCGACGCTGCCCCGCTTGCTAGAACGGCAGCGGATGAGACAACGAAGCGGAGCGGACGACGGGCAAAGGGAGGAGGAGGAAGAGCAAGGACGCAG
chr1-8626100	1	8626100	3'-utr/5'-utr	-	-	-	102	0.64	-3	49		0	34	13	-8	5	GAGGCGCGACGCTGCCCCGCTTGCTAGAACGGCAGCGGATGAGACAACGAAGCGGAGCGGACGACGGGCAAAGGGAGGAGGAGGAAGAGCAAGGACGCAGGCAGGCGAGAGGAGGCGCGGCTTGACCTGTTCGAGAACGGGAGGAGGGGGCAGCAAGGCGAGGCGAGGCGAGGCGTCAAGGGAAAAAAGGCTGCTGGCTTTGCTCCTCCTCCTCACACTTGTCCGTTTCCATTAACACACGACGGCTTGTATGCCTTTGGTTTGGGGGGCGGAGGCGGACGTGGAGGACTCGCTCGACTC
chr1-8627460	1	8627460	intergenic	-	-	-	33	0.64	-8	15		-4	10	0	-8	3	GGATATGACGTGTACGTCTAGTCATGCAGCCCCGGCGGCCTCGAGGCGCCCACCGCTAACGGCCACCTCCGGAGACCCGGCTGCGCGCGAACGACTCTTCTGTGTGTCCGCCGCCCAGTCTTTTGTTGCCTTTCGCCGCGTTTCCTCACACCCGCCCGCCCGCCCGTGCACGATGATCCAGAGCAGCTTAGCTAGCTTTTGACCCAGCCAAACCTAGACACACCCGGACCGGCGCGTGCGCCTGCGCGTCGTCGCTCTGCCTCCAGCCTCCTTCTGCGTTCCGGGCCATTCGGTGAACAC
chr1-8628120	1	8628120	intergenic	-	-	-	80	0.72	0	33		-3	21	1	-4	6	GAAATTTCTCACGTGGAGTGCTCGCGCGGGTAACGCTTGGGATCTCGACGGAGAAGCTGGCTGCCAAACTGACACTGATGGTACTCCTCGTTGGTCCAAGTATTTTCCAAAAAAAAAAATGTTGGTGCAAGATTTTTTTTTTCAAAAGAAAAAAAAAGACTGTTGCTGCAAGTGGTGTGTGCATTAGTACGAGCAAGACCAGGACTTCTTTGTCTGAATTCGAGCCTAGTCTCTTCGAACGAATGCGATGTGCTACGATGGTTTTTTTGGAATAGTGGAAGATGACCTTCGGATATGGTT
chr1-8628560	1	8628560	intergenic	-	-	-	87	0.69	-6	35		0	30	3	-6	5	GGCGCTCTACAGGCAGCCAGGCAGGCACTGCAGGACGTGGCGTCCAGCAATGTCGACGACGGGGGGGTTGGTCGGGCAACGTCTCGTACAACTACGAGGCGTGGCGGAGGGGGAAGAGGAGATAGTGCGTCGTCGTCGTCGTCGTGGTTGAGGTGGCGGTGGTGGTAAAGACAGGGACGGCCAGTACTCACTCGGTAAGCCGGCTCCGATCTGCGTACAAAGATCTCCCTCCGGTTTTGACAGCCACCATCTCTCTGCTGCTGGTAGTGGTGTTTTTTCTTCTTCTTTTTTTACGAGGAA
chr1-8628700	1	8628700	intergenic	-	-	-	58	0.52	0	38		-12	13	9	-12	5	GTCGTGGTTGAGGTGGCGGTGGTGGTAAAGACAGGGACGGCCAGTACTCACTCGGTAAGCCGGCTCCGATCTGCGTACAAAGATCTCCCTCCGGTTTTGACAGCCACCATCTCTCTGCTGCTGGTAGTGGTGTTTTTTCTTCTTCTTTTTTTACGAGGAACGGCTTGGGGTAAGTGGGAGATCCATCCGGCGGCAGATCACGGTCCTCGAGTGGGTGGATCAAATCAAAGCGACGTTTCCGACGACGGCGACTCGCATTTCCGCCGTGCCGACGAAGGGTCGACGAACCGAACCTACAGA
chr1-8628840	1	8628840	intergenic	-	-	-	78	0.65	0	40		3	16	12	0	4	TCTTCTTTTTTTACGAGGAACGGCTTGGGGTAAGTGGGAGATCCATCCGGCGGCAGATCACGGTCCTCGAGTGGGTGGATCAAATCAAAGCGACGTTTCCGACGACGGCGACTCGCATTTCCGCCGTGCCGACGAAGGGTCGACGAACCGAACCTACAGACACGGCCGGCAGTGTTAAGCTTTTTCTCATTAAAAAGAAAGTTTTCTTCTTTAATTACACGGACACGGCCCATGGATTAATGGCCTTCAGCCAGCTTCAGCAGGCGCGGCCGCGGGTGGCCTTTCCTCTCGTTTTCGTCA
chr1-8628860	1	8628860	intergenic	-	-	-	67	0.58	0	40		3	14	12	0	4	CGGCTTGGGGTAAGTGGGAGATCCATCCGGCGGCAGATCACGGTCCTCGAGTGGGTGGATCAAATCAAAGCGACGTTTCCGACGACGGCGACTCGCATTTCCGCCGTGCCGACGAAGGGTCGACGAACCGAACCTACAGACACGGCCGGCAGTGTTAAGCTTTTTCTCATTAAAAAGAAAGTTTTCTTCTTTAATTACACGGACACGGCCCATGGATTAATGGCCTTCAGCCAGCTTCAGCAGGCGCGGCCGCGGGTGGCCTTTCCTCTCGTTTTCGTCAGTGCCAGTTGGAAGCACACC
chr1-8629060	1	8629060	intergenic	-	-	-	117	0.63	0	58		8	30	15	0	3	GGACACGGCCCATGGATTAATGGCCTTCAGCCAGCTTCAGCAGGCGCGGCCGCGGGTGGCCTTTCCTCTCGTTTTCGTCAGTGCCAGTTGGAAGCACACCAGCCATGCCATGTATATTAATTATTACACGTACGAATTCAAGCTTCGGAAGCGAGAGACGCCAGCACGACAAATGAGCGAGCCATGATTTCGCCGACAAACCGTCGCATCACGGCCTGATACCTGACTTGCTTGCGGCGTTTTGCCTGCCTGCTTGCTGGTCAGTGGTCACCTGCTGCGGCCGCAGCGACAGTGTCTCCA
chr1-8629920	1	8629920	intergenic	-	-	-	80	0.53	0	51		4	18	16	0	4	CCGCTGACCTGCGGTTGCACTAGAGCTTGGAGCGGTTGTGTACCAAGTACGTTGCGTACCAGCAGTGTCAGCGTTAGGTACCGCGCCGCCCTTTCCGGGAGGGTCGCTTCGCTTGCCCCGGCCGCTCCACGCCTCTACGCAACCGAGTTCACCGTGGTGCATGACCTGCCATGCGTTTTCTGATCGACGGGAGTTTCCTTGTCTCCCCGGAAGGAAGGCAACGCAACCTTGATTTAGTTTCTCATCAAGAGCTGCTGCCCGCCATGTTCTCTAGCGACTGGTTTCTTGTGACCGGAATCA
chr1-8629960	1	8629960	intergenic	-	-	-	116	0.55	0	55		-4	54	5	-4	3	TACCAAGTACGTTGCGTACCAGCAGTGTCAGCGTTAGGTACCGCGCCGCCCTTTCCGGGAGGGTCGCTTCGCTTGCCCCGGCCGCTCCACGCCTCTACGCAACCGAGTTCACCGTGGTGCATGACCTGCCATGCGTTTTCTGATCGACGGGAGTTTCCTTGTCTCCCCGGAAGGAAGGCAACGCAACCTTGATTTAGTTTCTCATCAAGAGCTGCTGCCCGCCATGTTCTCTAGCGACTGGTTTCTTGTGACCGGAATCATTTGAGCTAGGACTGCTCGCTATGAATTGATCATGGACGA
chr1-8630560	1	8630560	promotor	-	-	-	70	0.53	0	44		16	19	25	0	6	TAGCAGCCCAACAGCACCACGGCAAGAATTGAAGCCCACGGACGTCGTCTAGTCCGAGTGGAGGGACGGAGTGGGCCGACCCCGCCCGACGGTTTTTCATGGGCTACCTGCACCAAAATTCTGCCGGGTTCGGCTCGGTGGTCCGGGGCCCTCCCCGCGTCTATCCACTGCAGTCGGCACAACGAGGATAGATAGGTACTCGATCGACGAGGCGTCGGCCTTCACCATCGCGTGAACGTGAGTCCAAGCCTCGCGTCCAACTCAGGAAAATAGCCAGAATCAAGAGCGAGGCGAGACTCC
chr1-8630720	1	8630720	promotor	-	-	-	73	0.51	4	38		0	34	4	-9	3	CTATCCACTGCAGTCGGCACAACGAGGATAGATAGGTACTCGATCGACGAGGCGTCGGCCTTCACCATCGCGTGAACGTGAGTCCAAGCCTCGCGTCCAACTCAGGAAAATAGCCAGAATCAAGAGCGAGGCGAGACTCCAGAGGATAGGTCGAGTGGTGTCTGGAAGCAGCCAGACATGGTCCTGTTCCTGTACATCCAAAAAGTAAAAAATCGTGCTTGCTTGCTCTTGAGCTGCGGCCTCCGTGCCATCTATAATCCCTGCTCGTGGAATCGGCACCCCTGGCCGAGCCGGCCGAAA
chr1-8630780	1	8630780	promotor	CCAGACATGGTCCTGTTCCT	ATTATAGATGGCACGGAGGC	87	36	0.55	0	21		-4	12	0	-5	5	TTCACCATCGCGTGAACGTGAGTCCAAGCCTCGCGTCCAACTCAGGAAAATAGCCAGAATCAAGAGCGAGGCGAGACTCCAGAGGATAGGTCGAGTGGTGTCTGGAAGCAGCCAGACATGGTCCTGTTCCTGTACATCCAAAAAGTAAAAAATCGTGCTTGCTTGCTCTTGAGCTGCGGCCTCCGTGCCATCTATAATCCCTGCTCGTGGAATCGGCACCCCTGGCCGAGCCGGCCGAAAAATTCTGCCACCACCAAGCCTCCCCTCGGGGCACCGCCGCACGCCCCTCACCCCCAAGCC
chr1-8635760	1	8635760	promotor	GCATGTGCGAGGAAGATGTA	AGCAGAGAAACTTGTGGCAT	84	106	0.65	4	48		0	38	10	0	6	GCTTTTCGATCGACCGACCGGAGAAACTTTGTCCAATATATATTGATCCTTGACCTTGAGAAGAGAGAAATGGCTCTCGATCCACTTGCGGGTGTAATGGGAGAAGGGAGGGGGCGGCATGTGCGAGGAAGATGTATATATATCGATCGACTTGTTTCCAAGACGACAACATCGTACCGTATGCCACAAGTTTCTCTGCTACAGTTGCGGTCGGGACCACATGACCGAAGAAGCAACAAGTCAGGGAACAAAAACTGGATTATATATCCTATAAATGCTGCATGCATGCATGGTCCAACG
chr1-8636240	1	8636240	intergenic	-	-	-	152	0.69	-3	59		0	53	2	-3	6	AACTGCATTCAAACAACCCTTTATTCAGTTTTATTCCTGGCAAGAAGTCATGCACGATGAATTCGGTCGCTCGTCGACAGACCAAATCGTGCGACGACCTCATTGACGAAAACTGCAGACCTATACGTAGTTACGTACATACATACACACAGGGAAAAAAAACGAAGAAGGAAACCAGAAATATATAGTTGGACACGACAGGCACACACATGCATCAAGGAAGGGAGAGAGAGGTTTACAATGTAGGAGGAGCCATCTAGGATGGGCATGCCGGCGGCCGCATCCTCCTCGAAGAGCGTC
chr1-8636560	1	8636560	intergenic	-	-	-	184	0.66	0	91		-4	41	0	-10	4	AGCCGAGAAGCTGCCGGTCCGCCGCTAGCTAGGATGGGCAGCCTAACCATGGCGAACGCAGGAGCTCGATACTTATAGGGGAGCCGGCCGGCCGGGGAGGGAGAAGGGCAGGGCAGGGCAGGGCAGTGCCGAGCAAGTGCGCGCGCGGGATCGAGCGGGACCTTTGCTATCTTTGGGTGGTGGCGGCCGTACGTACGTCTGGCGGCCCGATGTGATGAACCGACAGATGTTGATAACAGCCCTAATGGAAGCTTGGTTAGAGCAAACCAACCGCTCGACGCGGCGAGAATGTTGGCGTTT
chr1-8636660	1	8636660	intergenic	CGATGTGATGAACCGACAGA	AAACGCCAACATTCTCGC	93	67	0.52	0	36		3	29	6	0	4	GAGAAGGGCAGGGCAGGGCAGGGCAGTGCCGAGCAAGTGCGCGCGCGGGATCGAGCGGGACCTTTGCTATCTTTGGGTGGTGGCGGCCGTACGTACGTCTGGCGGCCCGATGTGATGAACCGACAGATGTTGATAACAGCCCTAATGGAAGCTTGGTTAGAGCAAACCAACCGCTCGACGCGGCGAGAATGTTGGCGTTTACTCCATGCGTGTCAGCGTGTAGCATAAAGTTGAGGGATCGGATTAGTGTCTGTCGTGATTGTTACCTAGCCAAGCCTATACTGGGGAAGACAAAGACGA
chr1-8636900	1	8636900	intergenic	GTTGGCATCTGGTCGGGT	TAGGCGCTCATGACAGACAG	78	146	0.68	0	71		4	30	8	-8	6	GGATTAGTGTCTGTCGTGATTGTTACCTAGCCAAGCCTATACTGGGGAAGACAAAGACGATAGATCTCGGTAATGAATTGAAGTCGACGACAGGGGGCCGGGGTTGGCATCTGGTCGGGTGCTCGATCAGCTTTGGGTCATCTCATGTCTGTCTGTTTGTCTGTCTGTCATGAGCGCCTATCTACCTCTCTCTCTGCAGGTGCAGTGCCCTGGCAGCGAGAGCCGTACCGCGCGCGAGAACATGAACAAAGGCGGTCGGAGGGAGGTGGAAGTGGAGAGCCAGCCAGCCGGGAACGAAAG
chr1-8637080	1	8637080	intergenic	AACGAAAGCGTGAGGCAG	CCTTTGGGGCTTCCTTTC	84	113	0.58	4	63		0	35	8	0	4	TCTACCTCTCTCTCTGCAGGTGCAGTGCCCTGGCAGCGAGAGCCGTACCGCGCGCGAGAACATGAACAAAGGCGGTCGGAGGGAGGTGGAAGTGGAGAGCCAGCCAGCCGGGAACGAAAGCGTGAGGCAGGCACTGGAACGGAACCGAATGCCCATCCATCCATCCATCAGTCCCGGAGAAAGGAAGCCCCAAAGGGCGCCAGCAGCCAAAGCGAGCACGTACGGTGGTTTAGCGTTTAGGGCACCCCGCGCCCCCTCTTGCGCTCCTGCAGCAGCAGGTACGTTGCAGAATCTGTCGAT
chr1-8637700	1	8637700	intergenic	-	-	-	60	0.72	0	24		-12	15	0	-18	4	TCCGGCCGCCGGGGTACGTACGGTACGAGTACCACGTACTCTTCTCGATCAGGGGTGGTAGTGCCACTGCCTGCTCTATGGACATATTCGTGATCGGACGGACGATAGCCCCCCGCTGGCTTCACCTTCATGTGTGTCGCGCGCCATCGCCAATCAGGCAATCACCGTTGGCGAGGCGCGCAGGCGTCACCGACAAGTTGCCGTTTGCGAAAAGCTCTACGCCAGGGCCCCGATTGTTCAACATCCCGGCTCGATTGTACTTGGTAGGCCCAACACGCGGCCTGGTTTCAGGCTGCCACG
chr1-8640300	1	8640300	intergenic	-	-	-	148	0.54	-10	75		0	66	8	-10	4	GGTGACTACCAAACTTGCTTTCCTACTCCAAATAATAAAGAAAAGACGGCACAACCAATTCTCTGTTTGGGAGCGACGCATGCATTCATGCATGGGCGAGCAACGACACACGACGCATGGGCGACGGACGACGACGTAGCCCACTCTCTTATCAGTTCTTTGAGTGGCTGATCTCGATCGGTCGTCCATGATTGGTCCTATCATGTTCTCATCATCACATCACATGCATGCAGCAGCAGCACCTTTGCGAGCGAGAGGCGAGAGCACCCACCGGCTGTGGTCCTAGTAGATTTGTTTTCT
chr1-8640400	1	8640400	intergenic	-	-	-	208	0.63	-3	102		0	68	7	-3	5	CAACGACACACGACGCATGGGCGACGGACGACGACGTAGCCCACTCTCTTATCAGTTCTTTGAGTGGCTGATCTCGATCGGTCGTCCATGATTGGTCCTATCATGTTCTCATCATCACATCACATGCATGCAGCAGCAGCACCTTTGCGAGCGAGAGGCGAGAGCACCCACCGGCTGTGGTCCTAGTAGATTTGTTTTCTGTCGATATGATCATGCACACATAGCTAGCACAGTAGCAGCTATATAGCGCGTACGATTTCCCGTCACGTTTCCAATAATCCATGCAACAAATTAATTAAA
chr1-8654960	1	8654960	intergenic	-	-	-	93	0.52	4	49		0	42	4	-1	4	GAAAAAAAAGAAAGAAGAAACAGTAGCAGTTAACAACAATAGAAAGAAGAGGAAAAACGAAATTGAAAATGAGAATATAATACGAAAAGGTATGAAAAAAATATAATGCGGTAGCAAACCAAACCTTACGGATCAGAAAATAGAAATTAGGAAAAAAAGAACTGATAGAAAAACAGAAGAAACTAATATTATATCTGTTTAAGGCTATGGCTGGCAAATTGTGTATAAGGACATGCAAAATATTATTTTATATTATAGAATTTACTGTTTATAAAATAAAGTTAGGAATAAATGGTACGC
chr1-8655480	1	8655480	intergenic	-	-	-	85	0.62	0	47		5	20	6	-8	6	GGACGCAACGGCACAGCGAAGCAGCAGGACATAATGTAGAGGGAGAAATGTTTACACATACTATAATTTTTATATTCAACGGCTTTAATTGTAAAAAAAACTATTTAACGGTAGAAATGCATTGGATCATATAGTGCTAGCCCTCCACCCACCCAAAAAACATGTCATGCCCATGTCAGCCATATGGTACAAGGTTTTGGTAGGGTAACAATGATCTCTAAATTTTACACTATAAAATTAAAAAATCAGATTAGATTATGATCGTGCTCTATTTATATTTATTTTCAAATTAATATTTAT
chr1-8655900	1	8655900	promotor	-	-	-	70	0.66	-6	35		0	15	2	-6	9	CACACTTGGTAGGCGACGAAGGCTCCATTGACCTCGCCCAGCGACTCCAGTCCACTAATAAAGAATGTTCACCCGATTTGAATTGGATGATCACACACCTCGCAACCTTTTTATTTTTAGCGAAAATAATATTTCCCAACTTTCACTTTTTTTTTAAAAAAAAGTCAGAGTTATATACATAACTTTAACATGATAGAGTTATGCACATGACTTATACATATATGATAAATTTATATGCATAAATTTTAGAAATAATATTTTTCGGAACAAACTTATCGACATAATTTCTTCCACATAATT
chr1-8657380	1	8657380	CDS	-	-	-	65	0.57	0	35		-6	24	6	-6	3	CGCGACACGACCATCAACCTCATGCTGGCCGGCCGCGACACGACGGGCTCGGCGCTGTCCTGGTTCTTCTACCTCCTGACGCGGAACCCGCGCGTGGTGGGCAAGATACGGCAGGAGCTGGAGTGCGTCAAGAGCAAGAGCAGCGGCAGCGGCGGCGGCATGGCGAGCTTCGACCCGGACGAGCTGAGCCGGCTGACGTACCTGCACGCGGCGCTGTGCGAGTCGCTGAGGCTGTACCCGCCCGTGCCGCAGGAGCTCAAGGAGGCGGCGGCGGCGGACGTGCTGCCGTGCGGGCACGAG
chr1-8692940	1	8692940	intergenic	-	-	-	21	0.74	0	10		43	2	115	0	11	TTCTTAATCACTTCATCCTCTATTTTGATCATATGTATGTAGTGATTTCTCAGGTCTTGTCCATATATTCAAACCAATATAAAAATCATATTATATCCATTTGCATTGTCTCATTGGTTATTTAACCTCGTGTTGAACTTTTGTTCACTGATCATTATTGAGAGCACCTAGAGGGGGGGGTGAATAGGTGATCCTGTGAAAACTTAAAACTTAATCCACAAAACTTGATTAGAGTTAGCACAGTTAAGCCAAGTGGCTAGAGAGGAGAGCTTGCACAACACGAAAACCAAAAAGAGATCA
chr1-8740740	1	8740740	3'-utr/5'-utr	TGACAACTAAGCTCTACCACCG	GGTCGTGCTAGCCGTGTG	86	113	0.62	-7	57		-3	34	0	-7	3	TAATTTAGAAAATCAAATAACATATTTTTAACAAATCGCACTGTTGATGTCTAATTTTATTAATAAAAAATACAAGCAAATATCCTTAGGATTTATACATAAAAACAATAAACATGACAACTAAGCTCTACCACCGAGAATGTATATATAATAAAGCCAGCACATACCACGCGTCCAAGCGCCACACGGCTAGCACGACCTCTACTGATCTTGATCATCCTACCTGACCTACCATAGCATTCCAGCGTTTACAACTACTCCAGGAAATGAAATGTTTGCTTGCTAACCGAAAGTGTTGGA
chr1-8740820	1	8740820	3'-utr/5'-utr	-	-	-	88	0.64	-9	46		-5	19	0	-9	4	TATCCTTAGGATTTATACATAAAAACAATAAACATGACAACTAAGCTCTACCACCGAGAATGTATATATAATAAAGCCAGCACATACCACGCGTCCAAGCGCCACACGGCTAGCACGACCTCTACTGATCTTGATCATCCTACCTGACCTACCATAGCATTCCAGCGTTTACAACTACTCCAGGAAATGAAATGTTTGCTTGCTAACCGAAAGTGTTGGATGGAAACTGCCAGAAACGTACAAAGTAACGAGCAACACCATATATGAATGAAAAATATATACCATCCCCAACAGGCCCAT
chr1-8744100	1	8744100	intergenic	-	-	-	109	0.53	0	69		-6	21	0	-6	3	TTCTCTTAGTCAACATCTTTTTCACACCTCCCAACAGCTTTCTTCTGCAGCTACAGTTCAGTCAAAACGCCATAAATCTAGGTTCAGTATAATAGATAGATGCATGATTGGCCTTATCGTTTTCATGCGTCTTCTGCTTCTGCTTGAGCCAAATCGAGAAATAGAATCCGCTATCTCAACGTGTAGCAACCAAAAATTTATTGGTACTTTCCTAGTGGACAGAGTATGCATGAGCGTGATTGGTTAACCTGAATTTTTAAATTGCGTGAACCTCGATGTTGATTGGACGTCTGTGTCATT
chr1-8817060	1	8817060	intron	-	-	-	43	0.63	0	26		87	1	131	-13	18	CTCTAAGCGGCCTGAACCTGTAAACCTTGTCCACTGTCCCTCGTGCGAACGGCACGAACCATTTTGCTACAGTCGTCGACACCGTCCTACTCCTAAAAACACCTTGAGGGGCAACCCCGGGTGTGCGGTCGGACCCAAAACACCGACATATGCCCCCCTGCCGGATTGGTCGGCCTAGGAGGCCGAGTAGTCCAGCAATCTTGTTGGGCCTGTGCCTGGTGACCGGATTCAGCTGCGCTCAATCGGTCTTGCACTGGCGGCGCCAACCTATCAAAAACGGATGTTTGGGGTGCCCCCCAG
chr1-8933040	1	8933040	intergenic	-	-	-	125	0.53	-2	82		-6	20	20	-8	7	CTTTCGCACGACGGAAGAAAAAAAAACAGTTTTTTCGCCCCCACATCACACACATCCGGCCCCCGATCGATCGCCTTTCTACGACGCTCTCGCAGTCTCCCCTGCTTGCACGCATACGCGTCCTTTGGGCAAAGTGAAAATGTACACACACAGAGAGAGAGAGAGATAGGAGAGGCACGAAACTTCCTCTCGCTTTGATCGATCGCCTTTCACCTTTGGATGATTACTTACTGCCTTACCCTTACCTTAACCTCCCAACATGTACAAAGGTGTACCTCCAAATGCATCCAGCCCTGAGCC
chr1-8933380	1	8933380	intergenic	ATGGAACTTTCACGGCCA	GCACACATGTACGTTACAGCAG	90	180	0.56	0	111		-3	33	6	-3	5	CACCAGATCAGATGCAGGGTGGTTCATTTTTTGGGATTTGGAGAGGAGCCAAGCAAGCAAGCTTAAAGCTTTTGTGGCCATCGCTCGCTCGCCATGCATGGAATGGAACTTTCACGGCCAAGTGCTGGTAACTTGCGTGCGATGCCGCCAATGCATATATATATATCCTACTGCTGTAACGTACATGTGTGCTACTAGCTAGCTTTTCTTTTACACCACTCGCCGCTATCATTGTACTTTGTGGCATGGCCTTGCCTTTAGACAGGCAGGAGTGAGAGTGCAGTGGGGGTACGGTACGGG
chr1-8933820	1	8933820	intergenic	-	-	-	69	0.61	-14	39		0	14	2	-15	5	TCCTATCCTATCGTATCGTATGTGTAGCCAATCTGCTTAATTTTTTTTCTATAACATAAATATATAACTAACTACTACTATAATCTCATTATATATTACATATTTTTTTATTGATACAAAGATATGCGTGGTGCATGTTTCCATACGTTCGATTTTTTTCCACTGTCTTGTTACCTACGAACGTGAATAAACTTAAAAAACGTAGTATCTACATAAATTATTGCGTTGTTGGTACTTGGTAACATTAAAAGGGAAATTATTACAAAGCAATTGACAAATAACATACCAGATGTGCAGGCC
chr1-8933880	1	8933880	intergenic	-	-	-	89	0.64	2	40		-1	31	2	-1	4	TATATAACTAACTACTACTATAATCTCATTATATATTACATATTTTTTTATTGATACAAAGATATGCGTGGTGCATGTTTCCATACGTTCGATTTTTTTCCACTGTCTTGTTACCTACGAACGTGAATAAACTTAAAAAACGTAGTATCTACATAAATTATTGCGTTGTTGGTACTTGGTAACATTAAAAGGGAAATTATTACAAAGCAATTGACAAATAACATACCAGATGTGCAGGCCTATATGCACTGGCTCAAAAGTTTGTCCTAAGTATAATTTTTTTTATTTCATGCTAAGATT
chr1-8970320	1	8970320	intergenic	-	-	-	72	0.56	10	42		0	20	15	0	3	AAGGGCACATTTCCCTTTCACATACTCTCCCTCTTCTTTTTATGCATATCAGCTGTACAAAATATAGGGAAACAGAATTCTGCAGGGACAAGCTATAGGCACAAGAATACTGTATTTGGCACTTCATACACTCGAAAGTCGCTCCATAAACCAAACTAAACTGTACAGTAAGCCTTCTACACGGAGAAACGACTAGCTGAGGTTTGATTAAGCTCTATAAAAAACATTGAATCAACCTATATGTGTGAACCCAGAAAATGTGGACCTATCCATTATTTAGTTGTGGGGCCACCATGGGCT
chr1-8971060	1	8971060	intergenic	-	-	-	139	0.56	0	73		-4	56	0	-5	3	CTGATTTTATGCTGTAGTCCCCTTGAAGCCTTCTATCAGTTAGACTTTCAAACTTCTAAGAGTTGCAAGATTATGCTCGCCTCTTGGCCTGTTTTGGTCCAGAGGTCACTGGTGAGGTAGCCTTGACGAGGACCGTGTGGAGAACAGAACAGACAGGTCGCAGCTTGCCTGAGAGCCCCCGTAGGGACGGGTGGTTTTGTGTCCTCTTTTTGTATTTGAAAAAATGGAATCAGTTTATTGAGGACGGTGCTTTCTGGGTGAGTTTAGAAATGTAATTTGTTTGAACAATATTAGCTCTAT
chr1-8979340	1	8979340	CDS/intron	CGTCGTCCAAAACTCCAAA	TCCTGTACCAGGCAAGCAG	77	84	0.57	0	44		-6	33	0	-9	4	GCCCTCCTGTAGTCCCCTTTCACCTGAGATCCAATCCAATGCGCAGCGCAGGTAGGTGCCGCCGTCAGAAGAAGAATTAAAAATTTTGTATACGAGATCTGCGCGTCGTCCAAAACTCCAAATTGACGGTAGAAGGCGAGAAGGAGATGCTGCTGCTGCTGCTGCTTGCCTGGTACAGGAACTGTGCGTAGTTCCTGAGAAAGAGGCCGTTGCAGGGGTCCTCCTCGATCATCTTCTTGTAGTGCGTCTCGATGCCGGAGCGGTCCCCTCCGTTCCCCGACGTCACCAAATTCCCGCCGC
chr1-8979360	1	8979360	CDS	ATTGACGGTAGAAGGCGAGA	ACGGCCTCTTTCTCAGGAAC	89	77	0.51	0	44		-6	31	0	-6	3	CACCTGAGATCCAATCCAATGCGCAGCGCAGGTAGGTGCCGCCGTCAGAAGAAGAATTAAAAATTTTGTATACGAGATCTGCGCGTCGTCCAAAACTCCAAATTGACGGTAGAAGGCGAGAAGGAGATGCTGCTGCTGCTGCTGCTTGCCTGGTACAGGAACTGTGCGTAGTTCCTGAGAAAGAGGCCGTTGCAGGGGTCCTCCTCGATCATCTTCTTGTAGTGCGTCTCGATGCCGGAGCGGTCCCCTCCGTTCCCCGACGTCACCAAATTCCCGCCGCCGCCGCCGCTCCCGCTGCCG
chr1-9049960	1	9049960	promotor	CTCTGGCCTCGCTTTTTGT	GACGCACCTAAATCCTATACGC	85	67	0.58	0	36		3	24	3	-3	5	CGTCAACGGCATGGAAATAGGAGATGTCACCACCGGCATGGAAGTATGAGATGTCAGTATGTCACCACCGGCATGGAAGCAGGAGAGGACACTAGCGTATCTCTGGCCTCGCTTTTTGTCGAAATCGCTTCTTCTCCCTCTCTCTCTTTTTTAATTTTGTTGAGCGTATAGGATTTAGGTGCGTCGACGCACTATATATCGTACTGTACCTCGGACTTCGGTAGTCCGTTCCCGATTTTTGTATCGGCCTCTGTTCCGATTATTTTCTTATTTTGACATAATAAACGAAAACATGGCGAA
chr1-9054380	1	9054380	intergenic	-	-	-	106	0.61	0	63		3	16	5	-3	6	CCCTTGATTTCGGTTCAAACGAAAGCAACAGCCGCTACGAAACTAGCAGGGGGTGACGTAAAAGCTTTAAATATCGTACGTACACCTGGAAGTAGGGATTGTTTTCTTAGCCGGCGCGGTGAAGCCCTAAAATCTCAGCCTCAAACAGACAACTTTTTTTGTGTGTGTGTTGGTGTCGTTGAAGATTTGTTGAAATCCATTTGAGATCGGGGGGCGCGACGGCACCAGGCCAGGTGGACGGCAGCGAATGGATATTTTCCGGCGGGTTGGTCTCGCGGGGCCTCCCACGTACTCGCGCGC
chr1-9057060	1	9057060	intergenic	-	-	-	49	0.57	-6	24		0	21	6	-12	4	CACCGCCTCACGTTCCATTCACCGGCGCACCGCGCGCCACGTCGCGCGGGCGCCCGTGTCCGCCAGCCCTATTTAACCCCGCGGCACGGGGCTCCCCTTCGCTTCCCCCGTAATAATAACCGAATCCCCAGACCAAATCGCCGTCGCCGTCGCCGTCGCATCGCAGCAGCGGGAGTCCCAGGGTCCCGGACCGAATCCATTTCCAGACACCCAAGGCCAAGATCCATCGCTCGTTCCAACCAGCCTTCTTCTTCTTCTGCTTGGTCGTCTGATCTCGTTTTCCATTCGTGTCCAATCCGA
chr1-9058120	1	9058120	intron	TGAACTGAATAAAACGCTTCCA	TTGTGCTTCTCCGTGGCT	89	99	0.66	-2	37		3	34	3	-2	3	ATGCACATAGAAGATCAGTACTACAATCAGAAGCCGCATGTTGGTATCTGATTCTGAGCTGGAGCTGATCTGATCTTCAGAAAAGTTCTGACGCCTTCACGGTTTTTTAGCTGAACTGAATAAAACGCTTCCACTAGACACAGTAGTTGATGTGGACTCGAACGCAAGGTCCCCGTGACTTGAGCCACGGAGAAGCACAAGTTCACCATCCGCCACCCTGCATATATAGCGTACTGAAGAAGAAAAAAGTCGATCCTTTTTCTCCTTACAGACAGTGGCGCTTCCCTCTTCCTGCCGACT
chr1-9058200	1	9058200	intron	GAGCCACGGAGAAGCACA	CGCCACTGTCTGTAAGGAGA	99	57	0.51	0	35		8	19	21	0	4	AAAAGTTCTGACGCCTTCACGGTTTTTTAGCTGAACTGAATAAAACGCTTCCACTAGACACAGTAGTTGATGTGGACTCGAACGCAAGGTCCCCGTGACTTGAGCCACGGAGAAGCACAAGTTCACCATCCGCCACCCTGCATATATAGCGTACTGAAGAAGAAAAAAGTCGATCCTTTTTCTCCTTACAGACAGTGGCGCTTCCCTCTTCCTGCCGACTCGGCATGTGATCTGCTCACGAGATCCGTGAGCAGAAAGTTTAGGCTCCAGCAGAACCCATAATCCTGAATTCCTGACGAA
chr1-9058740	1	9058740	intron	-	-	-	155	0.63	0	85		4	31	17	-5	5	TTCGCCACCTTCATGGGCAACACCATCGTGGAGATCCAGGTCGGCATGGGCCCTGCCGGCGAGCTGCGCTACCCGTCCTACCCGGAGAGCGACGGCACCTGGTCGTTCCCTGGCATCGGCGAGTTCCAGTGCTACGACAGGGTAATGCATGCCTTGCCTGCGTGCTCGTTCATCTTTTCTCTCCGATCCCCTTGTACTATGATCTCAAGAGCTTTCTGGATCCATGTTTGCGCGTGTTGCAGTTCATGCTGAGTAGCTTGAAGGCGGCTGCTGAGGCCGTGGGCAAGCCGGAGTGGGGCA
chr1-9107260	1	9107260	intergenic	-	-	-	46	0.51	0	32		33	3	109	-7	12	TATCATCTCTTGGCTCGTTGACGATGGACTCCTTTGTCTTGTCGTTGACCACCATCCCCTTTCCCTTAGGATCCATCTCTTCGGGCGGTTAGTCCCTTGCGTGAAGAGAACGGCTCTGATACCAATTGAGAGCACCTAGAGGGGGGGTGAATAGGGCGAAACTGAAATTCTCAAAAACAATCGCCACAAAACTTGATTAGGTGTTAGTTCAATAGAGTCAAGTGGCTAAGGATCGAGCTCTTGTGAAACACAGTGGTCACGAAGAAAACAAGCACAAGAGACACAGAGATTTATCCCGTG
chr1-9122680	1	9122680	3'-end/promotor	GCGCAGACCGATGATTCTAT	CACGATACGCTGATGCCG	81	127	0.78	-3	39		0	31	2	-5	8	TTTTTTTTCAAAAATGAATTCAAAAGGGGCCAAAATACAATGGTTCTCTACTAATAATCTTTGTATACCCCGCTCCGAGATGTAACAAGGACTACGGAACACGAACAATAGCATGTAGCGCGCAGACCGATGATTCTATTATACGTGAATTCCATTTTTTTTTTTTGTTTGGGGTTCTAGGTCGGCATCAGCGTATCGTGGCCACCACGACGGTATATCCAATGGCGTCATTCTTTCTTCCAGACGAAGCATTTGGCTTGTTTTATACCCAGAGCCATCACTGATTCTATCGTTCTCATA
chr1-9122700	1	9122700	3'-end/promotor	CGCAGACCGATGATTCTATT	GATATACCGTCGTGGTGGC	99	125	0.77	-3	41		0	31	2	-5	8	CAAAAGGGGCCAAAATACAATGGTTCTCTACTAATAATCTTTGTATACCCCGCTCCGAGATGTAACAAGGACTACGGAACACGAACAATAGCATGTAGCGCGCAGACCGATGATTCTATTATACGTGAATTCCATTTTTTTTTTTTGTTTGGGGTTCTAGGTCGGCATCAGCGTATCGTGGCCACCACGACGGTATATCCAATGGCGTCATTCTTTCTTCCAGACGAAGCATTTGGCTTGTTTTATACCCAGAGCCATCACTGATTCTATCGTTCTCATAGCACCTCGTCGAGATGGAAG
chr1-9125380	1	9125380	3'-end	-	-	-	78	0.55	0	41		3	32	3	-1	3	TGCTGTTGCGGTCGCGGCAGGCGCGTGAGGCATCGGGCGTTGAGCAGCAGCGACCCAAGGGTGCAGAAGGAGCCGGGAGCTCTGGATCGAAGGAAGTGCCGCCTGAGCAGTAAGTAGATTATGTGCGTGCATGTCACCGTGTTACGGTGTTGGAATTTCGTTTCTGTCTGATCTGAATAATCTAGGGGAACCTGCACCTGCATTCTCCAGTCTTCTTTTCTGAAAATCTGAACTCTAACCTAAACCCGTCGTCAGAGAGAGAGAGAGAGTGAGAGAGACCTGGTTTAATGAAGCGCGTTG
chr1-9125480	1	9125480	3'-end	-	-	-	99	0.69	-4	43		0	27	2	-6	5	GCCTGAGCAGTAAGTAGATTATGTGCGTGCATGTCACCGTGTTACGGTGTTGGAATTTCGTTTCTGTCTGATCTGAATAATCTAGGGGAACCTGCACCTGCATTCTCCAGTCTTCTTTTCTGAAAATCTGAACTCTAACCTAAACCCGTCGTCAGAGAGAGAGAGAGAGTGAGAGAGACCTGGTTTAATGAAGCGCGTTGACAGGTACGGAGGTACCAATGTGCCGCTCTCGTATGCCCGAATGTAAGGGCGAGGCCGGCCGTCTCCGATCCGCCGAGGTCAGCGCCTGCAGGCTGGTGG
chr1-9125500	1	9125500	3'-end	CCTAAACCCGTCGTCAGAGA	TGGTACCTCCGTACCTGTCA	80	153	0.81	-4	45		-8	35	2	-12	8	ATGTGCGTGCATGTCACCGTGTTACGGTGTTGGAATTTCGTTTCTGTCTGATCTGAATAATCTAGGGGAACCTGCACCTGCATTCTCCAGTCTTCTTTTCTGAAAATCTGAACTCTAACCTAAACCCGTCGTCAGAGAGAGAGAGAGAGTGAGAGAGACCTGGTTTAATGAAGCGCGTTGACAGGTACGGAGGTACCAATGTGCCGCTCTCGTATGCCCGAATGTAAGGGCGAGGCCGGCCGTCTCCGATCCGCCGAGGTCAGCGCCTGCAGGCTGGTGGTAGTTGGTACTGAAATGTAG
chr1-9125800	1	9125800	3'-end	CGAAGGACGATGGGAGAGT	GACGGGTCATCGCCTCAT	80	74	0.55	4	35		0	35	7	-3	4	CCAGCCGCTCGTGGCAATCGCATTCGAGCATTAATTCTCCAGAGTCCAGTCCAAGGCGAGCCAAACCAAGCTGGAGATGGATCGATCCGGCCTCGTCTGTCCATATGCACCAACACCGTCGAAGGACGATGGGAGAGTCTGAACGCCGCCTCCGTACCAATATAAAGCGCCCCCAGCACCGATGAGGCGATGACCCGTCCAGTCAAAGCGCCCAACCACCCCCGCGCCGAAAAAAACGTGGATCAAAAGCCGTCGACAACCCCGCAGCTGGTCATGGACGTTTCGTTATCCATAGACACG
chr1-9162160	1	9162160	intergenic	CCAAAATACTTAGAAATGGCCC	AAACCAATGGGGGAGAAGAC	84	50	0.63	0	29		4	6	62	0	12	ACACAACACATTAGTCCATAAAACAATGTACTAAGTCTGAGAAACATACCTTTATCCTTGATTTGTACTTTTTCCACCTTTTTACACTAGGGCACTTGTGTTGGACACTAAATCACCAAAATACTTAGAAATGGCCCAAGGGCACATTTCCCTTTCAGTTGGCTGGATATTGGCATGTTGTCTTCTCCCCCATTGGTTTGAGCTATGTGGCGCATTGCCGTTTGCCCTATATGGCTCATAAGATTGATCGCTCCTTTCTGGCCTTCTAGGTAGGGCCGGAAAGCTTTCCTGGGCTCTGAA
chr1-9168500	1	9168500	intergenic	-	-	-	81	0.62	0	41		5	24	5	-7	3	GTATTGTATGCCTGCCGACGGCCGTCCCGCGTCCGGTCCCAGCGAGTGGCCTACCCGGCACGGCGCGCGCGGATGCAGATGCAGCTGAGCCCGCCGCGGGAGCCGAGCGAGCGCCATCCGTCGTTTTCCGGCATACCGTGGGCCGGGCACCGGGCACGCGCGCCTTTCACCCTGCGTGCAGCGTCCGGAAGAGCGCGCGCGCGTGTCGAGACGGCCACGGCGCGCCGTGATCGTGACCCCGGCAGGGTACATGGTTTTCGAGCCGGGGAAGCGCACGCAAGCGCTGTGCGGTTCTCCATC
chr1-9187720	1	9187720	promotor	-	-	-	37	0.56	0	23		5	8	8	-1	7	CTGTTAGTTCTACTCCTTCTAATATATTGGAGCGGCAAGTCTTTTGCCTCTCCCTTTCAAAAAAACAATCAAGCAAAACTATTTTTAAGACATCAATATTGCATCACCATATCTATAATCGAAATGCTTTGGATATGGTACTGTTGTTTTTTCTTGTTACCAAACGATAACATACGGTAAGAAATTATGGTCAGAATGTATTCTTATGCGTTTAAAATACGGTTAGTAATGTCCAGTCTGCAAGACCCACTACGAGTTAAATTATGGTCAGAATTTATTTTTTTCGTGCTTTGGATATGC
chr1-9187900	1	9187900	promotor	-	-	-	77	0.57	6	45		0	17	14	0	3	GAAATTATGGTCAGAATGTATTCTTATGCGTTTAAAATACGGTTAGTAATGTCCAGTCTGCAAGACCCACTACGAGTTAAATTATGGTCAGAATTTATTTTTTTCGTGCTTTGGATATGCTACTAGATTGATTGTCAGATGAGAACCGGTGAATCCAAATATGCCGAAATTGAAGTCGATGGGAAAAAAAGTAGTCCACAATACTTTTCCCACTCCCAGGGACAAAACGGGAAGTTATCATTTGTGAAACACACACTACCTCTCTCTCTCCCCCTTCTCTTCCTCTCCGTTTATATTCCT
chr1-9188600	1	9188600	intron	-	-	-	67	0.71	-12	26		0	20	2	-12	7	GCCCCCGTGTCCGTGCGTCGGCTGACGAGCTTTGGGAGCCGGAGCTCGCAGCAGGTGGGGATTCACCATTCATCTTCCTCTCTCTCTCTTTTTTCTCTTTTTCTTCCCTGTTCTTCTCGATTCATGTGGCGTGCCGGATTGTGTGTGTGTGTGTGTGTGTGGAGAACTGGAGATGCGGAAGAAATGTCTGCTTTGCCGTTGGACTGCGTCCGGATTTTGGGAAATATCGCCGTGTAAAATTCCAATCAACAAAGATGGCGGTTTTGGTTTGGTGCTCGTCAAACATCCCCGTTGACTACT
chr1-9204700	1	9204700	intergenic	-	-	-	53	0.53	0	36		42	2	106	-7	17	AGTCCTCTGGTGCACCGGACATGTCCGGTGGTGCACCGGACACTGTCCGGTGGCACACCGGACAGTCCGGTGCGCCCAGACCAGAGAGCCTTCGGTTGCCACTTTGCTCCTTTGTTGAATCCAAAACTTGGTCTTTTTATTGGCTGAGTGTGAACCTTTTACTACTTTCTCCCCCTTTTGAACACAATAGGAAAACCAATTGAAAATATTCAACACTAAGTTTTTGAATTTGGTGGTGGTGCGGTCCTTTTGCTTTGGGCTCATTTCTCCCCCTTTTTGGCATGAATCGCCAAAAACGGA
chr1-9215500	1	9215500	3'-end	-	-	-	121	0.58	0	64		4	42	26	0	3	GATTCACCCGTTTAAAGAGCTCAGTCTGTGCAGATTCCATAATATTAAACCATAAATACTTGTGGGAAGATGTTAACCAAAGGTTGATAAACTTTCAATTCTAGATATAAATAGAACCTGAACTTGCAGTTCGTGACTGATTCTACAGGTGCTGTTCAGCTGTTAGTAGACAGACTGCCCGGGTAAGGTAATGGAACGCACTAAGAATGCAGACTCTGTCAAGCTGTTGTACTGACAAGGTGCATATAAAACCATCGGCATGCAATTTTGTCAAAGTAGGAGTTAGGCACTCAGCGGTTG
chr1-9216740	1	9216740	intron	-	-	-	194	0.52	0	117		4	66	4	0	3	AGTGCCGGGAGAGGAATCTAATCCGCTACAGTGTGCTCCACACTCTAGGCTCTATCTAGTTCGCACATGTACATGCATCTCACATCATTGTATTACTGACTGGTGCATGTGTGTATACTGTATAGTATTCATCAATCATCATTGTGTACGTCGTCGCATGCGTACGTGTACGTACCTGTTGCCGAGCATGGCGTGCAGCTGGAGGATGACGGTCTCCTCGTCCGGGGTGATCTTCCCCCGCTTGAGGTCCGGCCGGAGGTAGTTCACCCACCGCAGCCGGCAGCTCTTCCCGCTCCGGCG
chr1-9218400	1	9218400	intergenic	-	-	-	158	0.56	0	79		5	68	5	0	3	ACTAGTTAAGTGATGGAATGGAACCCATCAGCTAGCTGGTTTGTAAAGTACTAGTAGTATATCCTGGGTGTGCAAGTCCCTGGACAGTGGGCCCCGTGCAGAAGAAGCAAATGATCTGCCAGAAGCTGATCGAGGGAACGCAGGGTACGTACTTAATTTAATCGTTATGAGATTGCCTGTCCTGTCCCTGTTCCTGAATCACTCGCTGGATGATTACCAATTTCCAGGTGCACGCATGCTGAAGCAATGCAAGCTGATGATCGTCGGTGTCCAAACACACTGCGAAGACTGGGGACTGAG
chr1-9218860	1	9218860	intergenic	-	-	-	158	0.6	0	86		4	38	4	-4	4	AAGCATGCATGATCTCCGACGGCCGATGCTAACGTTTGCTACTACTACTAGTGGTAAATACTCACCCGTTTAGGTCAACTGAAAACGGGTAATTACCGGCAACCGAAAGTGTCCTAACTACTCCTATATAACCGCGTTGTTAGACTTACAGAGCTAGCTCTAGCTAGTAGCTCAGCCTGTTCCGTCCAGAGTAGACTTCGGGTCATGAACAGCTCCAGTATATGATTAACTAACTAAAGTCAATGAGCTATAGGGACACACAGTCTAGTCCATATACTGTATTAAGAAGTAGCTAGGAGG
chr1-9218940	1	9218940	intergenic	-	-	-	189	0.67	0	78		-6	55	0	-6	4	GAAAACGGGTAATTACCGGCAACCGAAAGTGTCCTAACTACTCCTATATAACCGCGTTGTTAGACTTACAGAGCTAGCTCTAGCTAGTAGCTCAGCCTGTTCCGTCCAGAGTAGACTTCGGGTCATGAACAGCTCCAGTATATGATTAACTAACTAAAGTCAATGAGCTATAGGGACACACAGTCTAGTCCATATACTGTATTAAGAAGTAGCTAGGAGGTCGAACTATTGAAAACGACCTGCAGCTTGTTGACAGGGCCTTGATTTTGACAAGAAGCTGCTCAACATCGTCTGTGTGTC
chr1-9219280	1	9219280	intergenic	TCGATGGTGTGGTCTCCA	TATCGCTCCCGACTCAACTT	87	110	0.52	4	65		0	40	4	-6	3	CGTCTTTCGCTCGTATTCGTATATACTCGATCTCTCAAAGAAAGGAGAAGCTTCTCGTTTCATTTGACGATAACACATGACCGCACTACTCGTAGAGACATCGATGGTGTGGTCTCCAGCATTACGTCTTGGCCAATAATAACTTGAGAAAGTATTGTTTTAGAATAAAGTTGAGTCGGGAGCGATATTCTTTGACCTCCGAAGAGCATACAGCTCTAGATAGCTTTGGCTTTAGGGCGTGTTTGGTTTGTAGGGACTAATGTTTAGTCCCTTCATTTTATTCCTTTTTAGTGTATAAAT
chr1-9219760	1	9219760	intergenic	-	-	-	121	0.53	11	63		0	54	15	0	5	CTGGAGGCTTATCTTTTCGGCGTTGCCAGATCCAGTGATTCAGCATCGAGCGTCCTTTATGGGCGCGTGTTGGGGCTAGTTACAAACGTCGACAAATGTCTAGCGTCTACGATCAGATGTGCAGACGACGATCTGGCGCGAGTGCAGGCGGCGCCAGGTCATTCCTTTCCCCTCTAAATACCTAGAGGTGCCGTTGTCCATCCACAACTAGAGCAGCACGAAATGCTCTCGCTTCGTAGTCAGCTCCGCTCAGATTGAATCGATTTGTTTGATTTTTTTTACGAGCTGAGCTGACATTCT
chr1-9221420	1	9221420	intergenic	-	-	-	143	0.53	0	76		-3	62	0	-3	3	ATATGGCCTCGAAAAAGGACCCGATTAATAAACAAACAAATTAAAGAGAGAGCTAAAGCTAGCGATGGTGTCCGTGACGAATATGGAGGCGGCGACCGGCCGGTAGCTAGTGGTTGCAGCTCTAGGTCCATCGTCGCAGTGTGTTTATTAGGCATCTGCTGGCGCTGGCGATGGTGGTGTCGTCCAGCAAAACACGGCATCCGCTCGCTTTAGCGGAATAAGAAATGGCGCGCTGGTACAGGCTACTGCTCGTTGTGCGCGTCCGCATCCCCCCGAAAGCATGCGGGAGGCGGGCGAGGT
chr1-9221960	1	9221960	intergenic	CTCATGCTGCTGCTGCTTC	CGAGAGGATCTATGGCCTGA	91	77	0.51	0	47		6	26	6	-3	3	AGGTGTGGACGGTGAGATGATATTTGTTGTAGTGCGTAGCTCCTCGACGGCCGCTAGCTGCTGCCGAGTCCTGGCCTCATGCTGCTGCTGCCGAGTCCTGGCCTCATGCTGCTGCTGCTTCATGCATGTTTCTCCAGCTGCTTCTCATCATATGCATGACTACGCTAGTAAATTCAGGCCATAGATCCTCTCGCTTCAATAGTTAAATTGGTCTTCCGATCCAGATTTCGCTCCCCGTTCGAGGTGATCTACCTACCTGCTGTATATAGNNNNNNNNNNNNNNNNNNNNNNNNNNNNNNN
chr1-9227400	1	9227400	intergenic	ACACGCAGCAAAAGATCTGG	CGTTGCCACAATTAGCATTC	86	74	0.7	0	34		4	14	5	0	5	TTGCTCGTAGTATATATATGCATAGATAACTCTCGCGCACTCGGGGCTGCATGCATCGTTGGACAGTTGCGGCACCAGAACTTTCCCGATCCATCCATCCCACACGCAGCAAAAGATCTGGATCCACCACCATCGCGTTTGTTTTAATATATATTATACGCGCGCCAGAATGCTAATTGTGGCAACGGCCGGCGTGCTTTGCTTTGGGTTTGGTACAATCAGTTTGCCTGACAAATAATCTATCTGAATAAACAAATTAAGGGCCAGCAGAGGCTGACGGAGGATGCGAGTCTATATAGG
chr1-9227600	1	9227600	intergenic	-	-	-	124	0.54	0	64		5	54	6	0	6	GCTTTGGGTTTGGTACAATCAGTTTGCCTGACAAATAATCTATCTGAATAAACAAATTAAGGGCCAGCAGAGGCTGACGGAGGATGCGAGTCTATATAGGACGGCTCTTGGAAAGACCAAAGTCTCGTCGAGACGTACTAATGCTGCATTATTCATTCGACCGAGGATTGGGCAATGTTGCTTTAATTTGTTGTACGTCCTCTTCGACCCCGGTCGATTTCTAGAAGGGAAACATGCGTTTGGGAATGATGCATAGACATCAGCAGACATGTGGCAGCTACTGAATGAATGAGCTCCTTA
chr1-9227740	1	9227740	intergenic	-	-	-	123	0.68	8	47		0	43	8	0	4	ATGCTGCATTATTCATTCGACCGAGGATTGGGCAATGTTGCTTTAATTTGTTGTACGTCCTCTTCGACCCCGGTCGATTTCTAGAAGGGAAACATGCGTTTGGGAATGATGCATAGACATCAGCAGACATGTGGCAGCTACTGAATGAATGAGCTCCTTAATTGGCGTTGGAAGAAGAGAAGGAAGTTAGGACCGCTCACTGGAATTGGAAGGTGTGTGGTCGTGAAAGATGAACCGAAATGCCGCGTTGGCCTCACTTCGTTCGTAATGCATGCCAAAATTCGTCTTGTTCGTTTAGGT
chr1-9228200	1	9228200	intergenic	-	-	-	93	0.54	0	57		3	24	3	0	3	CGTGTGGATATTTAAGACAAGATATTATCTACACATTATCTTAGCATATATCCGGATAACAAAAACCGTTCGCGTAGACATGTATAGTTCGCTAAGAAATTACCACACATCGATCAATTGAAGAAACGGAAATAATAAAGGCATCCTTCTGATGCTCATTTTGATTTTGCTAGCTAGTATATGTTAATAAAAATCACAATATGAATTGTTTTATAACACAAGGAGGCTTTAATGGTCTCGTTTGGTTCTGCGTATAGTCAGATTTAGGGTGAAACAAGAAATAGATTCATTCCTATCAAG
chr1-9306740	1	9306740	3'-utr/5'-utr	-	-	-	43	0.53	0	27		-3	11	0	-3	3	GGCGGCAACGGCCTCCGGGAGCGGGAGGGAGGGGAAGGAGGGCGGCATTGGGAGGCGGTGGGGATCAGTGAGGGAGCGGGGAGGGGTTTAAAAGGCATTGGGGTTGGGCTCGCCACGGCAGGCACTGGGGCAGGGAGTGCGGCCGCGGGCGAGAGAGAGGGAAAAAGGAAGAGCTTTGGGCGGCGGATTACGGCATCGGCGGATGGCAACAAAGGAGGCGTTTTGGCGGTAGCAGCAGGCGGGCGGGCAGAGACGCTCGCCTGCGCCTGGTTCGAGGAGGGGAGAGAGAGGCTCGCCTGG
chr1-9308420	1	9308420	intergenic	-	-	-	113	0.53	-5	62		0	46	0	-5	3	GTTAGTGTTACGGCCGGAAAGGCGCCTTTTTTCCCCTCTGGTCTGACGAGATGCCGGAAAGCCAGCAGAAAGATGCCGCCCCGGCCTCGCCGTCTCCGTCCCGGCGAGCGAGGGCGAGAGAGAGAGAGAGGCGCGATGCGGACAACACAACGGAACAAGCAAACAAACGCGGAAAACGCCGTGCAGCAGCAGCGGACCACCGCACCGCCAGTCGCCAGATCGAGCGGCGTGGTGGTAGGTCTGCCGCGACGTGGCACATGCATGCGCGCCGGCTGCGGGCGTAGGCTGCCCAGGTGGGGA
chr1-9308460	1	9308460	intergenic	-	-	-	80	0.51	5	41		0	38	6	0	3	GTCTGACGAGATGCCGGAAAGCCAGCAGAAAGATGCCGCCCCGGCCTCGCCGTCTCCGTCCCGGCGAGCGAGGGCGAGAGAGAGAGAGAGGCGCGATGCGGACAACACAACGGAACAAGCAAACAAACGCGGAAAACGCCGTGCAGCAGCAGCGGACCACCGCACCGCCAGTCGCCAGATCGAGCGGCGTGGTGGTAGGTCTGCCGCGACGTGGCACATGCATGCGCGCCGGCTGCGGGCGTAGGCTGCCCAGGTGGGGAGGCCGCACGCAGCGGCAGCGCGGCGGCGGCACCAGATGGG
chr1-9310140	1	9310140	intergenic	TAAATTAAGGTCGGAGGGCG	TCTCTCCACTTGCTCACTCAC	90	175	0.55	0	111		3	28	4	-5	4	TTGCCTCCTCGCTCAATCGTGGCGGTTGATGCCCAATTTTGATGCAGGCTACGTCCTGATCTAGTAGTTGGCTACTACGTTACGCTCTTAATTATACTACAGTAGCGTATTAAATTAAGGTCGGAGGGCGCTCCGGCGATGGCGACCACTACCAGACCAGGCCAGCAGTGAGTGAGTGAGTGAGTGAGCAAGTGGAGAGAGGAGCGGTGGTCGATCTCGGTGTTTTTATGGGCGCATAGTTGTCTTCGTGCATAGCACGGGGTGCTGGTGCCGGTGCGTGACAGCGTGAGCCGTGCTGCT
chr1-9310160	1	9310160	intergenic	GATGGCGACCACTACCAGAC	GAGATCGACCACCGCTCC	81	149	0.79	0	52		-8	26	8	-13	7	GGCGGTTGATGCCCAATTTTGATGCAGGCTACGTCCTGATCTAGTAGTTGGCTACTACGTTACGCTCTTAATTATACTACAGTAGCGTATTAAATTAAGGTCGGAGGGCGCTCCGGCGATGGCGACCACTACCAGACCAGGCCAGCAGTGAGTGAGTGAGTGAGTGAGCAAGTGGAGAGAGGAGCGGTGGTCGATCTCGGTGTTTTTATGGGCGCATAGTTGTCTTCGTGCATAGCACGGGGTGCTGGTGCCGGTGCGTGACAGCGTGAGCCGTGCTGCTGCGCTTAGGACGCCCCGGCC
chr1-9310180	1	9310180	intergenic	GCCAGCAGTGAGTGAGTGAG	TATGCGCCCATAAAAACACC	78	128	0.64	0	66		-4	30	8	-8	5	GATGCAGGCTACGTCCTGATCTAGTAGTTGGCTACTACGTTACGCTCTTAATTATACTACAGTAGCGTATTAAATTAAGGTCGGAGGGCGCTCCGGCGATGGCGACCACTACCAGACCAGGCCAGCAGTGAGTGAGTGAGTGAGTGAGCAAGTGGAGAGAGGAGCGGTGGTCGATCTCGGTGTTTTTATGGGCGCATAGTTGTCTTCGTGCATAGCACGGGGTGCTGGTGCCGGTGCGTGACAGCGTGAGCCGTGCTGCTGCGCTTAGGACGCCCCGGCCAGCAGCATTGTCAGCGCAGA
chr1-9311920	1	9311920	intergenic	-	-	-	177	0.53	0	99		-8	70	0	-20	4	GCGTCGTGGTTTCCAGCGGTGGGTGGCATCGTCGCGGCCGCGGAGTGCAGAGCTCGTAGTGGGCCGACATGATAAGCGAGTGCAGCAGTCCGAGACGGGACTGGCCGGGCGGGTCTTCCTGGGTGGGTGGTGACGTGGTGTCGTGGTGTGGTCTGTGGTGTGGTGCACGCGCGCGTACGGGGCCACACGTACGTGCTGGTGATGCATGCATGCATGCATGCATGAGCGCCGACACGAATGGGGAGGCGGGGACGCTCTTGCCGCGCTTTCTCCAGTGGCCAGTGGCTCCGTCCATCGATA
chr1-9311980	1	9311980	intergenic	-	-	-	168	0.53	-8	96		0	64	4	-12	4	GGGCCGACATGATAAGCGAGTGCAGCAGTCCGAGACGGGACTGGCCGGGCGGGTCTTCCTGGGTGGGTGGTGACGTGGTGTCGTGGTGTGGTCTGTGGTGTGGTGCACGCGCGCGTACGGGGCCACACGTACGTGCTGGTGATGCATGCATGCATGCATGCATGAGCGCCGACACGAATGGGGAGGCGGGGACGCTCTTGCCGCGCTTTCTCCAGTGGCCAGTGGCTCCGTCCATCGATAGCAGAGCCAGACGTTCATCCTGTTACAAAATATATTGTACATGTGATCAAATCCCTGACA
chr1-9355160	1	9355160	intergenic	-	-	-	82	0.55	0	48		-4	26	0	-17	3	CAGGGTAGTAATAAGATAGAAAAATAAAAGGTTCTACCCTACTGATACTGCTACTCGCAGTCGCAGCTCGTGCGAGATGCAGCATGCATGCATGCGACAAGACACGTAACAACGGAATGGAGCTTGGTCGTCTGGCTGGGGTCGAGCCGGGAGGGGCGAAGGGCCGGGGCACACACGTGTGCGGCTGCATGGTGGCAAGCGTGTACGGTGTCCCAGCGCCCGAGGTCGTCTCTCTCTCTGGGTCGTCTTGAAGGAGCGGTGGCCTGGCTTGGCCTCCCCGTCGCCCTCTCGGACAGCGTC
chr1-9355240	1	9355240	intergenic	-	-	-	122	0.53	-4	70		0	46	4	-4	3	AGCATGCATGCATGCGACAAGACACGTAACAACGGAATGGAGCTTGGTCGTCTGGCTGGGGTCGAGCCGGGAGGGGCGAAGGGCCGGGGCACACACGTGTGCGGCTGCATGGTGGCAAGCGTGTACGGTGTCCCAGCGCCCGAGGTCGTCTCTCTCTCTGGGTCGTCTTGAAGGAGCGGTGGCCTGGCTTGGCCTCCCCGTCGCCCTCTCGGACAGCGTCGCGATGGACCCATCCAACCAGAAGGGCGGCACTCGACACGAGCCAGACCCAGACCAGACAAGAGGGGGCGCCAAACCGCC
chr1-9355480	1	9355480	intergenic	CCGACTTCCGACGTGTGT	CGCGTGATTGGGTAAGGC	93	81	0.81	-2	25		-7	16	3	-8	9	GAAGGGCGGCACTCGACACGAGCCAGACCCAGACCAGACAAGAGGGGGCGCCAAACCGCCAAGGCGAGCGGAGCTGTGGTGAGGGGGACAGCGGACAGCGGCTGGCGCCGACTTCCGACGTGTGTCCGACGCGGATGCGTGCTTAAACAAAAAAAAAAATAGTAGTAGCGTCAGCTGTGGGGGCCTTACCCAATCACGCGCTAATAATTTCGTCCGTGACCTGTACTGTACGCGCTACATTCTCTGCTGCTAATTAACCTGTGTCCGGTGCGAGCATGGCAGACGGTGATGGTGCACGAA
chr1-9356720	1	9356720	intergenic	-	-	-	114	0.7	0	46		13	37	20	0	7	GCTGCTTCTGTCTGCCACTCTGCAGTGCCGTGCAGGGCCCTACTTGCCTTCTTGGTAATGGCAGCAATTGGCAGGAGCAAAGCAACTGACTAGCATTGTCACTTGTACGTACTACGAGGATGTGCTACTAGCGTCTGTGAGCGTCCCATCCCATCCCATGTGTTGTTTCAGTTTCTTTTTTTTTTCTTTTCACTGTATGTCTGGTCTGCGAGAGTAGGGTGGAGGCAAGAGAATCCAGGGCATTATGTATTTATGTGCATTATTAGTAGGCCACACCACCACAGCCCACAAGCCCACAGG
chr1-9396020	1	9396020	promotor	-	-	-	119	0.55	0	71		-4	33	1	-4	3	CATCCGTTTTGCGCGCTGACTCGTCCATTTACTGCGGCCTGCGGATACGCGCTCCCTTCTCTCTACCCGTGCCTGCGTAATTGTGGGATGGAATGATCTTGGATGGAACCCCGACGGTGGAGGAGCGGCCGGAGCGCAGTCACCGAGGGAGGCCTGGCCTGCCAATTTACTCCCCTTCACTTCATCTCGTGTTTGTGTGTGTGTGTGACTGTGACCGCGAAGGCCGCCTGGTCCTCACGAGACCTCCTTCCCCGTCTCAAATTCTCGCGCGCTCCCCCCTCTCCCACTGCACGACCGCTT
chr1-9396260	1	9396260	intergenic	AATCGCAATTCGCAAACAAG	GGCAAACTAGCACCACCCT	84	145	0.57	0	67		-3	66	7	-3	4	GACCTCCTTCCCCGTCTCAAATTCTCGCGCGCTCCCCCCTCTCCCACTGCACGACCGCTTCAAATACGACGCCAAACGAACCCAGCTGCCTCGTCTTCCTTCCAACCAACCGTCGCAATCGCAATTCGCAAACAAGACCAGTTGGCGCGAGCAGCAGCTAGCAGAGAAGATGGATGTCCCCAGGGTGGTGCTAGTTTGCCACTCGTTGTTCTGGCTGCTCCTTCCGGCGGTCGTCCTCGGTGCCACTGCGGAGGAGACGATGCAGACCTACATCGTGCAGCTGCACCCGCACCACGACGG
chr1-9398680	1	9398680	3'-end	-	-	-	56	0.56	-7	28		0	24	0	-15	4	AGGTGACCGTGGACGCGCCGTCCCCTCCGGCGGCGAAGGACAGCGCGGAGGGGTACCTGGTGTGGAAGCAGAGCGGGGGGCAGGGGAGGCACGTCGTGAGGAGCCCCATCGCCGTGACCTGGGTGGAGTAGCGGTCGCCGGTCGCAGGCTCGCGGGTCGCGGCTGCTCGTCCCTACGACCCTAGTTAGCTGGTGTAGTGTCTCTGTCTGACTCGAGACACGACTATGTACCAAGGATTCGAGGGTTGACTCCTGAATTAGGCAAGAGGCAAACTTGGGAATTTATTTTTATTCCCTTTTA
chr1-9424360	1	9424360	CDS	-	-	-	97	0.67	0	43		10	30	11	0	4	TCGTCTTCGTTTACAGGAGTAGATCGCAAGGTTTACTGGGCCAAGATGGGCTGAATATCTGCAAGTTGAGCACCTGGGCTCATGTGGCCGCGAATGGCAAGGCCTCTCTCCGGCCTCGTAGACGTCCGCGGTTAATGAGTCTCTGTCTCAGCAGCTCTACTGCGAACTCCGACCGGATCTCCCGGACTTCGGGACTTAGCGTAATCACCAAGATGGGCTGAATACCTGGGCCAAGGTGGCTTTAGTACCTCCAGACCAAGTAATGATAGTTTATCCTTAATTTCTGTCTCCAGAGCAATA
chr1-9424560	1	9424560	CDS	-	-	-	75	0.52	0	49		15	16	22	0	4	GTAATCACCAAGATGGGCTGAATACCTGGGCCAAGGTGGCTTTAGTACCTCCAGACCAAGTAATGATAGTTTATCCTTAATTTCTGTCTCCAGAGCAATAAGGCCTTGAACGTAATCTTCAGGCTGTTTCTGTGTTTGCTGCTGTTGCTTTAATTTTTGTTGAAGCTTCTGCAGGTATAAAAGGTGTCATATCAGCCACAAAATCCAAATAAAAGGATAGCGCCGGTACAATTCCAAAAAAATCCAAACCTCAGAACTTGGTAGCACAAGAAACATTACCAAGTACCGACATACCTTCAA
chr1-9427900	1	9427900	intron	-	-	-	136	0.65	-4	56		0	47	0	-4	3	TGTATATATTGGAGTAGTTTATGCAGATGATAACAAAAAATGGAGTGCTGGAAGGTGGAGGCCAACCGTTTATTTTGTCACATAAACCAACACATCCGTATATGTACTAGTGCAGTCAAACAGACAGGTACTCAGCAGCCAGCAACCAACCGGGAGCTGCAGATAAAACACAAACCCACAACACCTACACTGGAGCGGCAGCCACCACTTCATAATTTCGCAAGAACATATAGAACAGATCCCCATATATAAGCAGCGAGAGTAATAGAGGTCCACTCAACCAGTGAACTCTAGTAGAGA
chr1-9431600	1	9431600	intergenic	-	-	-	60	0.58	0	36		19	14	20	0	6	CTGCACCATCGCGGACCGGCTAGAGTAATGCAGAGAGGAGCCGCTTCCGCAGTGGGTCGCAGACCGTCCACGCTACTGCGAGGAGCATCGCCAAGTGATTCATCCAAGATCATTTTTTTTTTCGATGGTGTAACAAAAAACGGGAAAAGGTAGAAGGTAGGTGAATTCAAGGAGCCCGTGCTTATTTTTTTTTCGCCCTGACATATCTGGAGGGGCGGGCCCAAAAAGCAAAAAGTGAGCGCTCGGAGTCGGAGCTGCGGCACTCTGCAAAAAGATGGGTCTGGCCGGGCCGTCCGGGTC
chr1-9431900	1	9431900	intergenic	-	-	-	143	0.54	-10	74		0	63	1	-10	3	TGCACAGGCAGCGCTGCTGCTGTCTCGCTGGCTCCGCTGCAAGCCTGCAACGGCGGAACGGAGGCACGCAGCAAGGAAACAGAGAGCCCCAGTCCCAGCGTAGGAGTATAGTAGTCGACACAGGCGAAAAGGCTCTGTGCAGCCTCAGTGCAGCCAGCGACCGCCGACCGGGCATGCCAACACACGCTGACCTGACACACATTATATGTACGAACATGCAGCCAGCAGCAGGCAGCCGCGAATTTGAACGCATCGGTTCCTGCGCTCAGCACACCGGCGAGCAACGCGGCAACAGTGCAA
chr1-9431980	1	9431980	intergenic	-	-	-	119	0.67	10	54		0	38	12	-7	5	AGAGAGCCCCAGTCCCAGCGTAGGAGTATAGTAGTCGACACAGGCGAAAAGGCTCTGTGCAGCCTCAGTGCAGCCAGCGACCGCCGACCGGGCATGCCAACACACGCTGACCTGACACACATTATATGTACGAACATGCAGCCAGCAGCAGGCAGCCGCGAATTTGAACGCATCGGTTCCTGCGCTCAGCACACCGGCGAGCAACGCGGCAACAGTGCAAAACTGTGCACGCGCAATGCAACACAACGCACTGTCGCGGGCTCGCGGCGCCGCCCGTGCACACAGTGTGCTCGAACTTTT
chr1-9432360	1	9432360	intergenic	-	-	-	171	0.6	5	85		0	65	6	-10	5	TCCCATAGTGGCGTAGTGCACTGCGCTCCGCTCATGCTCTGCTGCGTCCACGACGGCCTCTCCTTGCCTTGTCTCTCACGTAGGAGTACAGCAGGGACGGGTCGGAGAAAGACGTTTTTGTATTGTAGTGTTTTGTTTTAATTTGTTTTGCTTTTGTGACGGTGGCATCGTGCTGCTGCTACTAGTGGTAGTAGGAGTAGAGGCCAGCGATTAGCCAACAACCATGGAGGCTTGGCGGCTTCGCTTACATTAATAATTTAATATATACAGATGGGCTACGTACTACCAGACGACGCGCAA
chr1-9432460	1	9432460	intergenic	-	-	-	114	0.65	0	59		-3	24	2	-6	6	GTCGGAGAAAGACGTTTTTGTATTGTAGTGTTTTGTTTTAATTTGTTTTGCTTTTGTGACGGTGGCATCGTGCTGCTGCTACTAGTGGTAGTAGGAGTAGAGGCCAGCGATTAGCCAACAACCATGGAGGCTTGGCGGCTTCGCTTACATTAATAATTTAATATATACAGATGGGCTACGTACTACCAGACGACGCGCAAGCGCAACACGCCGGTTGCGTTGCATTTCGTAGATGGCATCGTTCTCGTAGTCGTGGAGACGTATGCGAGACGGAGACAAGGCCGATCCGGATCGCTAACC
chr1-9432720	1	9432720	promotor	-	-	-	116	0.7	8	47		0	39	11	-1	8	GTATGCGAGACGGAGACAAGGCCGATCCGGATCGCTAACCTGCCACTGCCAGCCAAACACCTCGTCGGATCCTTACGAATCGGGACCGCGGTGTGTCGATATAACTAGTACAGTGACATTTCACAACACTCTCCTCTCTTGTCTCTTTTTTTTTGGTAATTTCTTTCCCCCAAGATCCCTACTGTTGAAAGAGACGGTGTCCTGCCTCCGTCGACGGTGGCCGTCACACGTGGTCGAATTTTACACGTTGTTTGGACCGTTGCTCTCTGGCTACGCTACAGCGACGTCATCTATAGCAAA
chr1-9432960	1	9432960	promotor	-	-	-	77	0.76	6	29		0	14	6	0	7	TTACACGTTGTTTGGACCGTTGCTCTCTGGCTACGCTACAGCGACGTCATCTATAGCAAACAGCACCTCCTATACGCTCCAGAGTACACTACCACTACCGCATCCAACGGCCACCTGCAATGGCGAAGCGACGGACGGTAACTAAGTTCATTTTTTTTATTTCAAGTTTTAACACCACCCCTCCCCCGCGCCGTTAATAATCGTGCAATCAAGTCACGGCCCGCTCTCTCCCCCCATCCCTTCCCATCCTTCCGCTACGATACAAAAGCTCGAGAACCCACGCACGCGCGCACCCCCCAC
chr1-9437060	1	9437060	intergenic	-	-	-	104	0.64	2	45		-3	40	3	-3	4	GGGCCGAGACGCTGCGGATGGAGGTGGACGAGATGAGCAGGGAGATATGTGGCGAGGTCCTGGGCGAGTTGGTTGGGGAGGCGTTTTCGGAGCTTGCCGGCGCTGCGGGGTGGCATTGAAGCTGCCTGCCTTCTATTTTCCCTGCTTGTGGTGGCGTCCACCTGCTGCTGCTGCTTTTACTTCCAATCCGGTTCTTGTGTGTATATTACCCTCGTAACTGCTCAAAGTGTTCCCTGCTGCTGCCTCTCTATCTGTGTTGCATCTCTTTCAGCATTGATACATTCACGGTAATAACATTTA
chr1-9437120	1	9437120	intergenic	CCTGCTGCTGCTGCTTTTAC	GCAGCAGGGAACACTTTGAG	80	108	0.64	17	53		0	31	19	0	4	TGGGCGAGTTGGTTGGGGAGGCGTTTTCGGAGCTTGCCGGCGCTGCGGGGTGGCATTGAAGCTGCCTGCCTTCTATTTTCCCTGCTTGTGGTGGCGTCCACCTGCTGCTGCTGCTTTTACTTCCAATCCGGTTCTTGTGTGTATATTACCCTCGTAACTGCTCAAAGTGTTCCCTGCTGCTGCCTCTCTATCTGTGTTGCATCTCTTTCAGCATTGATACATTCACGGTAATAACATTTACGGATGAATACAGCTGCTGCACTGCACTTGAAATCCTCTCTCTTTTTCCTGGCCACATGT
chr1-9437240	1	9437240	intergenic	-	-	-	131	0.54	5	78		0	43	10	-5	9	TTCCAATCCGGTTCTTGTGTGTATATTACCCTCGTAACTGCTCAAAGTGTTCCCTGCTGCTGCCTCTCTATCTGTGTTGCATCTCTTTCAGCATTGATACATTCACGGTAATAACATTTACGGATGAATACAGCTGCTGCACTGCACTTGAAATCCTCTCTCTTTTTCCTGGCCACATGTTCCTTTCTCTGCTATGGCTATGAGGTTGCACAACGTAATTACTACCTGTGTGCTGTGCAGCCTGTTAGTGGTATAATCGCAGGCTCAATGTCGTGGGGGCTTAATTACCTGTGTCCATCA
chr1-9437260	1	9437260	intergenic	-	-	-	145	0.53	10	80		0	58	10	0	5	GTATATTACCCTCGTAACTGCTCAAAGTGTTCCCTGCTGCTGCCTCTCTATCTGTGTTGCATCTCTTTCAGCATTGATACATTCACGGTAATAACATTTACGGATGAATACAGCTGCTGCACTGCACTTGAAATCCTCTCTCTTTTTCCTGGCCACATGTTCCTTTCTCTGCTATGGCTATGAGGTTGCACAACGTAATTACTACCTGTGTGCTGTGCAGCCTGTTAGTGGTATAATCGCAGGCTCAATGTCGTGGGGGCTTAATTACCTGTGTCCATCACTCCCAAGCAAGTAGGGTTA
chr1-9437940	1	9437940	intergenic	-	-	-	91	0.52	5	52		0	36	5	0	3	TGTCCCTCGCGTGCCAGCCCGGCGCGGCGTGGTCCCGGCGTCCCGCGATGTGTAAAGTGTTGTGATCTGTCCAGCTGGAACTCCAGCGCTGGTCGCCGGGACGAGGACGCTGCGCTGCGCTGTGCCTGGGCGCGGTCCATGGGATGGGAAGACGCAGGACTTGCCTTGCCCCAGTCCCCCCTGCTGCTGAGCTACTAGTCAACTTTTTTTCCCCGAATCTTTTTGGTTGCTGCCTTTGCTGCGGCTAACTAATCGGTGCCGTGCTATGACAGCGCTAAAGCGCTGGGGCCTGGGTGAGTT
chr1-9438920	1	9438920	intergenic	-	-	-	173	0.64	0	70		6	66	6	-2	3	GCTGGGCTGCCCTGCCTTGCATTTAGCAATGAAGCCAACAGTGTTTATCGTGGACAGACAGACAGCTCACAGCTGCGCTGCGTGAAATCTCTAAAACGTATCTTCAGCCTTGGGAAAACACAACGCCAGACGCCACTAGGCGCCATTATTATATTGCCACTAATCCGCTGGTCCAGCAGAGGGGCCACATTGCACAGTGGGGGGCCAGGGGACGGTTGGTGGTGGCTCCACTCCATCTCCATGCCACCCGCGTTGAATGCCCCTGACCGTGCAATGCATGCAGCAAGCGGCGGGGCGGCC
chr1-9439060	1	9439060	intergenic	-	-	-	122	0.56	0	58		4	56	8	0	3	CGCCATTATTATATTGCCACTAATCCGCTGGTCCAGCAGAGGGGCCACATTGCACAGTGGGGGGCCAGGGGACGGTTGGTGGTGGCTCCACTCCATCTCCATGCCACCCGCGTTGAATGCCCCTGACCGTGCAATGCATGCAGCAAGCGGCGGGGCGGCCACACCACAGGCCCACAGCCGTCGAGCAGCAAATCGCGGTGGCCCGGACCCGGAGCGGGCTTGGATCCGCTCAGTCGCAGGTGGGAATTGGGCCGAACCGGGTTAAGCTCATTGTACTTCGTGTCAAACGGTTGTGGACCA
chr1-9491860	1	9491860	intron	-	-	-	139	0.57	9	73		0	53	9	0	3	TAGAAGGATGTCATAGAAATTTGCAATACCTGCCAACTCTAGTATATTAGGTGCACTCCAGTGGTTCAAATTGTATTATAGTGAAGTTTTGATTTGATGGTTCTCTGGACTGATTGAGAGATGTTGACATTCCCACTTGTAGTCTGTTTGGTTCTGTGATTGGTATCCTGTAGTATGTGCCATTCATTCTTCTTTGTATCAGAATGCATGTGTTGTGTTTGCTGTTGTCACTTTTCAAATTATTTAGCTATATTCCAAATTTCAGGATGAGCAACCGGATGTGCAGGGGTTAGCTGTGCT
chr1-9492140	1	9492140	intron	-	-	-	109	0.56	0	59		12	41	12	0	3	GTGCAGGGGTTAGCTGTGCTCCTGTCTAGTGAAAGATATGCGACTAACAGTCCTATTGGTATGCGACAAACATAACATTGCCTTTTATACTGTTAGTTTTAAGTACATTAGTGATTATTCTACATGGCTGTGATGGTGATGCTATAGGCTGATGCCTATACTGCACATATATTTCTTCCTTATTATACTATCCAAGAAAAACTTTGATACTTGAATTAATATTAAGTGTTGCCACAGTTTCTTACTGCTCCATTGTCGATTGAAATTTGTAATTTCGTGTTCAGAGTACAGCGATGTTGC
chr1-9526780	1	9526780	intron	-	-	-	69	0.56	0	40		17	21	18	0	4	AAAGGGTTTGTCTACAACTTTTATTCTTTGGAACATTTGTATTTTTGGCAGGGCGTTTTTGTGTGTGTATGTGTCAGAAAGTATCTCATTTTAACAATTAACTGGTCTTAACAAACTGTTAAGTTGTCACTTTATTTATTTATTTATGCTGGAACATTTGTTGTATTCTACTTAGAATGTCTTTTGTTTACTGCACTGCTGACGTAACTATTATTGTTGTACTTTTACCAATATTTTTACAGATTCATTGTTTGCAATTTCTTATATGTGAACTTGTATCTGGTGGTAATCTGAGAAAAG
chr1-9545360	1	9545360	intron	-	-	-	37	0.72	-14	13		2	13	2	-14	7	GTAGGAGAGTTTCAATTCATTGCATTAATAGAAGGATTTTTTTTAGGTTACAGGCCCTAGCTGCATATACAATTTACAACAGATGTGCCACTGTCATGACAAAGATGACCTGGCTAAACTACCACACCTGCCTACCACACACACACACACACACACACACACAAGAACACAATACACACAAAGAACCTTCAGTAATCATTACCAGTCATTGGTAGTTTTTCAAATCCTGGATTGCGCAACCAATGAATGATGTATTGTTTGTTGGGAATTACTTAAGAAAGAAACAATTTGATAGCAAAA
chr1-9546020	1	9546020	intron	-	-	-	85	0.51	0	45		22	39	22	0	3	TACTTCTATTGTGGATCACATGTAAGCATTATTTAATATATTTATTTAATCTGCAGGTTACCATGACAGTTATCAACATGTGAAACCGTAGTCTTGGTAATGTAACAATCAGCACAACTTATTTCTTGGATCAAGCCATTGTACTAATGGTGCTCCAGAAGTTTTTCTATGATGCTCACTGCACAGATACATTTGATCACACATAATATAAACTAGGTCAGTACCCGTGCGTTGCAACGGGAACATATAATACCATGATAACTTATATACAAAATGTGTCTTATATTGTTATAAGAAAAT
chr1-9568980	1	9568980	intron	-	-	-	112	0.65	5	58		0	28	8	0	6	TTCCACGAGATCATTATATTGAATTAGGGACACATCCTTTGGCAAAACTAGGTGTAGTCCTAAAAGTTTCTCAAAAGAATTTGATGTAAGTGGATTTATCTTTGTTTGTAAGGTATTGAAAAGACAACTTAATTTTATAGTCTTTTCATAAACTCGGTCGGAGAGGGAAAGACTGCCCTTCCGGTATTATATTAAGAGACTGAACATGGTCCCAACAGAGAAAACACATGAACCCTAGCCCCCCATCACTAACGGACTGATCAACTGCCCACTTTGTAACGGTCCAGCACCTAATCAGGG
chr1-9573220	1	9573220	3'-end	-	-	-	122	0.54	-5	72		0	39	10	-10	5	TTTTAATAAATCAGATGATCAAGCACATAAGGGTTGCTGACTGCCAAAAGGTTAGCAGAATATAATGCCAATATCTTCTGCACACACGATGGATAAGGCCAGAATGGTGGCTTACTGTCTTCTTGGGTGCATTTGACTAATGTAGGTCATGTCATGTCATGTCAAGATTTCCCTTGCTGACGAAGCTATGCATCTTCATCTGGATTGACAGATATTAGTCGCAACGGCATTTTAAGTTGCGATTGGTAGGGACCTCCAGATTGTTTCTCTAAGAACATGAGGCTCTCTACCAAGCAAAAA
chr1-9573240	1	9573240	3'-end	-	-	-	125	0.56	-5	71		0	41	10	-5	4	AAGCACATAAGGGTTGCTGACTGCCAAAAGGTTAGCAGAATATAATGCCAATATCTTCTGCACACACGATGGATAAGGCCAGAATGGTGGCTTACTGTCTTCTTGGGTGCATTTGACTAATGTAGGTCATGTCATGTCATGTCAAGATTTCCCTTGCTGACGAAGCTATGCATCTTCATCTGGATTGACAGATATTAGTCGCAACGGCATTTTAAGTTGCGATTGGTAGGGACCTCCAGATTGTTTCTCTAAGAACATGAGGCTCTCTACCAAGCAAAAACTTTTTCCTGGAGGGAAATA
chr1-9582420	1	9582420	intron	-	-	-	129	0.7	6	57		9	28	9	0	4	TATCCTTACTACTATCTGGCGCAATTCTAAACATCTTTATGAGAGAGATGGTGAACTTAAACATAGCAGTGATGCTATTCTCATCTACAATACTATCAACATTTATTACACTGCCAAAAAAAGTACTGTGTATAAGACAGCCATCATCATCATCAGAGTGAACAATACTGGTAATTAGAGAACAGACTTACCTATGCTGCAATGCAGAGGCTAGAGCATGTATAGGAAGTCCTACAACACCCAATTTACAAGTTGGCACATTGATTACTCGGTGGTTCTTGGAGTAGCTCTCCAGATAGC
chr1-9585580	1	9585580	intron	-	-	-	89	0.64	3	47		0	20	15	0	5	TATGCAATTCGTACTGTTCAACCCATAGTACAGGACATGAGATTTACTAATTGCAAGGGTCTCCCATCTGCTGTCCATATAATGATTTTTCCACGATACTCAGGGAGTCAGGGATAAACAATCACAAACAATACAGGATATCCATATATATATAAGATTTTACTTTATGTCATGAAACATGTGTGGATCTGTGGTCTGCTCTAGGCTATAAGGTTACACAATCAGGAAGAGAAAAGGGAAGCAGAGAATACATCATTTTGTATTTGTGATAGTCCATCCAAATTAACACAAACTATTTCA
chr1-9587140	1	9587140	promotor	-	-	-	31	0.62	1	15		10	10	10	0	3	GCCTGCTGGGTTTTGCCGCTTCCCGCCTCCTTTGGCGTTCCGCGGTCAGCGCCCTTTAAATTTATCGAAATAATATTATGTGTGCTAAGAGAATTCCTGATCTCATCATAATCTATATCTACCAAATTAGCCCTAAAAAAATTCTAAATCTATATCTTCTTCATCTCTAAGAGGGTCCTTTAAATTCTATCTTCTATACCTTATAGACTTATACTCTATTTTTTCATCAACCATACTAATAAAAAATTTCAAACATATTTTACAGCACATTGTAGCTTGTACTATCACATAGTACTATCA
chr1-9664640	1	9664640	intergenic	-	-	-	143	0.65	0	62		3	48	3	0	3	GCAGGCTACAGCTATGGCAGCCTAGCCTCGGCAATTGAGCCAATACGATTATTACTGTGTGAGCAGGTCAACGACGACCTGCTGCACTTGCAGATCGATCGATCGATCATTCTGTGCACCCTTTGGACGAACTATTTTCTGCCGCGGCAGTTTCTCTAACATTAGAAGATCCGAGATTGCTGGCTGACAGTGACAGCTATTTTATTTAGCTTGCGATGATGACATGCACACGTGCTGCACTTGTGCATTACTCTTAACGTTAGTTAGTCTGCTGTCTGCCCCGTGAATTAGTAGGCTCAA
chr1-9767580	1	9767580	intergenic	-	-	-	53	0.81	0	22		34	2	115	-14	26	TCTCTTTCATTCTTTCTTGTGTTCAATACTCACTTGTAACCAAGGCAAGAGACACCAATTGTGTGGTGGTCCTTGCGGGGAGGTTTTGCTCCCGGTTGATTTGAGAAGAGAAAGCTCACTCGGTCGGAGGGACCGTTTGAGAGAGGGTGTAGGAAATGGGTGACGCCTAAGAGGGGGGGGGTGAATTAGGACTTCTAAAACTTTTACTAAACTAGGCCACAATTAAATCCCTAGAGCAAAACCTATGCAAATAATCAAAACTAGAATGTGCAAACTAGGTTTTGTCTAAGTGTTGCTATC
chr1-9804500	1	9804500	intergenic	TCAGTGTCTGACATAGCTAACCAA	TTTCTTCCCCATACAATCCA	98	132	0.64	0	57		-12	47	5	-12	3	CTAGCTGAGAACTGACGGCATAAAGCGTAAGGGTTGTTATTCATAACAGTTTTTTTAAAAGCCAATCATTTTTTGCCTTCCTTTTGGTTCAGTGCCATTGTGTCAGTGTCTGACATAGCTAACCAAATTAAAATTAGGTGTATGGTCTTGCTGTCAATATGGCAGTGGTCATTGCGGTCATGGATTGTATGGGGAAGAAAAAGGTACAGAACCTACTGTCTTCAATGCTCTACATTCAATCTGGGTAAGCATTAAGTTTGGAGGAAGAAAGGCAAACTCAAAGCGCATCTTTAAACTTTT
chr1-9810420	1	9810420	intergenic	GCTGCTTTTATCACCAGTTCG	GCATGATTTATTTGTTTCCGTG	87	124	0.62	0	56		-10	48	14	-10	3	TGAAGATATTAGTTTCTGTTAATTTGGTAAGCTTTTTTAAAGTAAATTACTGTCATGAAAGAAAGTAGTTGCACTGTGTCCTGAGTTTGGGAAGCACTGCATACTGGTAACAAGCTGCTTTTATCACCAGTTCGGAAGAAATCAAGACCTCATACAAAAACCCAGCCTGCAATCACTTCACGGAAACAAATAAATCATGCTTCAACCAGGGAAGCATTCTTACCCACAGTGCTTGTCTGAACAATGGAAGCCAACTAAACTGGACAGGCATGGCCGCATGGTTACTGCCAAGATTACTTT
chr1-9811180	1	9811180	intergenic	-	-	-	75	0.66	0	41		13	12	21	0	8	AGGCTTCACTTGTTGTGACGTTGCTATTCCAGCTGCTGAAAAAAACCGAAAGTAAAATTGCACTTAGCTGCAAAAGATTAGCATGTTGGTGGAAGCCGGGAGAACATGCATATTGGAAAATTATTGTTAGTTAGGCATTGGGCATTTTGGTACAGAAGCATATGCACAACTTGTCCAGGCCAAATAATTTCCAACACATGGAAGTCCGATTCTCTCTGATTGAATAGATTCTCGAGGACGTCAAGCTTTGGTTTTAATTTCCTAAAGCACATTGGTGTGCTAGATTATCAATTTTAGGGA
chr1-9811400	1	9811400	intergenic	-	-	-	66	0.64	0	31		-5	19	0	-6	3	TGAATAGATTCTCGAGGACGTCAAGCTTTGGTTTTAATTTCCTAAAGCACATTGGTGTGCTAGATTATCAATTTTAGGGAACCTTTACCTTTAAGGCACTGTCCTGAACTTTGACACCTTTTAACAAATAAAAATATAATGTCTTGTACGTTAATGTTTTGCATATGGTGGTTCTATAGCATGTAAAATTTGAATCTGTTTTTACCTTATATATGACTTAAAAATAAACTCTCTATAACAATATTCCATTTCTTTATGAATGAGGATGACGCAGCTTCTGCCTTGCATGAAAAAAAAGGT
chr1-9811700	1	9811700	intergenic	-	-	-	127	0.64	5	52		0	51	13	0	3	CTTTGTAAAGTTCCTTGTAGTAAATGATCCGCTCTGAAAAAGGTTCTGAACTGAACCTTGGAAAGCACGCATAGTTAGCCAAGCACTTGGGAGTAAACTACTAGTGCAGTAACAGATACTACATGATGGAGCAAAGCTAGCACCACCCAAGCAAGTCCAAGAACTTGAATCAGCGTCATCATGCGGTATCTTCCTTTAATCCTTTTCATGAACCTTCTCCTTTTATGTACTTGTGGAGTCTAGCGAAAGAGGTCTCTACCTGAGTTGGTTAGATAGTCTGAATAACACTTCTCAAGTTTT
chr1-9812260	1	9812260	intergenic	-	-	-	179	0.66	0	77		-3	59	2	-6	5	GAACAGGGCAGCAACAGGACCCTTGTCCTCCCCTCGGAAAAGAAAAAGTCAGCCCAACCGACTCAACTGTTTCCACCTTTATCAAGAGTGTACCGTGTGCCATAATACCCCCCCACAAAACTAATCCTCCCTTTGTACTGTAACTGTACTGTACCTCAATTACACAGCAAATAGCATGATGGATGCCTCGCCCACCCTGGCTTCCCTTCCTCTCAGAGAACCTCCTTCCCATGTTACAGATGGATGGGCAATGCAGAGCCATGGTAGCTGCAATGCAACACACACACAATCATGCAAGAT
chr1-9812600	1	9812600	intergenic	AGGGTGGGGCTAAGATGG	TCCACCCTTACAAGAGAATTTCA	89	129	0.6	0	69		4	37	6	0	4	GCTTTGCTAGCCCACATGCAGGCTCACATGGCCTCCATGCTCCATCCATGGTGGTTGGCCGCGCTCGCTTCTCCACCGCCTTTGTTAATTCTCCAAGGGACAGGGTGGGGCTAAGATGGGAGCCATGTGAAGTCCCCCTCCCCCCTCCTATGCTTTGCAGCAGTTTCTGAAATTCTCTTGTAAGGGTGGATTATTAGGCTCTGCCATTAATTAATTCTCTTGGGAAGGGTGGATTGCTAAGCCAAATGGCACCGGATGCGGTGCAGTTTTCATACTCGCTCAACTCCAGCATCTTGTACA
chr1-9840140	1	9840140	intergenic	-	-	-	54	0.68	0	30		78	2	105	-13	22	GTACACAAAAACCAATGTACTAAGTCTAGAATCATACCTTTGTATTGATTTGCATTTTGTCCACCCTTTGACATATACTTATTCCCTTAATGTGTGTTGGGCACTTAATCACCAAAATCTTATAGAAATGGCCCAAGGGCACATTTCCCTTTCAATAATTACTAGACAGTTCTTACTCCCGCCGATGCTTATGTAAGCTATCGGGCCGAATAGATCCATGTGGAGTAGCTCTAGTGGCCTGTCCGTTGTCATTATGTTCTTGTGTGGATGATGGGCGCCAACTTGCTTTCCTGCTTGACA
chr1-9871320	1	9871320	intergenic	-	-	-	57	0.59	0	36		52	2	97	0	18	GACAAACGTCCACAATGGTCAACTGCTCAGAACCCTAATGGTTGCGCTGACGTGGCACGCGCCGGACAGTGCATAGTGGCTGTCCGGTGGCGCACCGGACTATCCAGTGCGCCCATCGCTAGCAGCCTTGGCCAACAGCTACAAGGTGGTTGGGGGCTATTGAAAGTCGCCTAGAGGGGGGTGAATAGGCAAATCTAAAATTTATAAAGTTTAAGCACAACTACAAGCCGGAGTTAGCGTTAGAAATATAATCGAGTCCGAAAGAGAGGGCGAAAAGCAAATCACAAGCAAATAGCGAGA
chr1-9880960	1	9880960	intergenic	-	-	-	55	0.77	0	22		10	13	85	0	19	ATTAACATGGCCGAAAGCATTTTGGACGAAGTCGTTACTCAACTGCTGACCGAAGCTGTAGACAAAGTTTTGAAGGAAGAATAATAGATATTGTAAAAATATTGCTAGAATATTAATGTAACATTTGCTGGACTATGCTTGTAATATTTGGTATTGTTGGGGACTTGTTCTCAAATGCTATGAATTAAGAACAAGGCAACATAAAATGTTAAATATTAATGCCCTTCGTCCGCTGAAGCATTATCTCCCCCCAAGGATTTAATGAACTTCGGACGAAGATCATGAGTAGAATATCACGAA
chr1-9894020	1	9894020	intergenic	-	-	-	43	0.68	0	24		-10	2	132	-10	18	GTTTAACATAATAAACTATAATTACAAATAAAATAAGCACTTAGCTCCTATAGAAATGAGAAAGAAAAGAATGAGGAAGGATGAGAAAAGGAAGTAACACCTGAATTTGTGAATATGAGCAAAGAAATTTTATACCCCCAAATTCAGGGTGTTACACTTATGGACTAAAAGGTCATTCCATCTTTAAGTCGATTCGATCCTTCATCTTCGGATACGCAATAACACCGAAGCTTCTTCGGCGTCATGTATAAGCAGCTTTTGTCCGAAGCTGTTTCTCCCTGCAGGACCTTCGGCGACGAA
chr1-9910240	1	9910240	intergenic	-	-	-	84	0.56	-3	48		0	27	0	-3	3	CCTCGTTAGGAGAAACATTAGTGCTAGTTGAGAAAAATCTATGTATAGCACCTTTATGTGACTCGATTAATTGATTTTCTTGCTTTATTTTATTCCTCTTTTTTGAGCACCAGACAAATGTTTTGTAGGTAACATCCTAACACCCCCCGCTAACAATTGTGTGAACATATTTTGAAAATTTATGTATTCAAGCTGCAACATTTATAACGATGGTGGAGTACGAGTGAAATTTCCTAGGCACCCACCACCACATGCAGAATTCAGTAAACACTACAGCCATGGAATCTTGTAGAACTGCAA
chr1-9914500	1	9914500	intron	-	-	-	94	0.6	0	55		5	17	8	0	6	GCAGTCACTTTTTTAAAACTTTGCCACAGATATACACAAGGGATATTTTGATTTATAATATGGAAATGTCAACACTAGATTTTTCACCAAGTAATGCCCGAGGTTTTTATCGCCCAAAATGATAGTTAAATGAAGATATTTTAGGGGGGGATATGTTTGTTACCAGTTAACTTTCGTATGTTGATTATCATTCTATTGGTTAGGGCTATGATAGCTAAGATTCTACTGGTTTGTTTGGTATGATGCATATGGCCATTGGTAATTAAAAAGATTGTTTATTTCTTTAAGTACTCTTCTTGT
chr1-9921540	1	9921540	intron	-	-	-	145	0.54	0	81		-7	56	0	-7	3	AGGCAGGTCGGAACGTCATGCCTGCTTTAGCTTTCTTGGGCTACAATCTTGGTTTAAGATCTGTGTAGCCATTAAAACTTTGTTATGTCACTTAAGTCATGAAATCCTGTATGCAAGACTTCGACAAGGACTATATCACCTGGAATTCTTCAGGAATCAGGAGTACTCCCTCCCTCTGTTCCAAATTATAAGACATTTTAGCTTTTCGCGATATTTTTTTTACTTTATATTTAGCTAGACACAAAACCTTTAGTAAAAGATTTCAAAACATAAATGAGAGTTGAAGTTGTCCACTGATTT
chr1-9958540	1	9958540	promotor	-	-	-	161	0.58	0	84		5	59	10	-5	4	GTGAGTTGGCTTAGCACACTGGCATCTGCCGATTATTTATAGGCAACTGCAGCCAGTTGTGCAGTGTAGCACCGCATTTCATGCAGATAAATATTTGGAAGCAGCCGGGATGCGTTCATAGCGTACGTACCGTACCGTACCGTACTTGCATTGGAGCATGCATGGCGGGCATTGACGCACGTCTCACGTTGACAGGTGGTCGATTTCTTTGCGTGCGCCTTGACGAGAAGGAGATCCTCTCTCTCCTTTCTTCTTGTTACAAAACGAGGTTGCCGACTGGGGGCAACAGCTAGCGCGCCA
chr1-9959420	1	9959420	intergenic	-	-	-	98	0.65	0	42		-9	33	0	-15	3	CGGCCTCGCAGCCGGCCGTGGTTCTGTTAGAATGATGCAGTTTGTAACATGTCTTTCTTCCGACTTAAATTGATGTCATTACTTGAGAATTTTGACCATCTTGTTCGATCAAGAACTCTATTGCCTCCGATTTGTAGCCAAACACTAGGGACACTAGGGATATGGATATACTTGGTGACGGTGTTCTCTTGGAGAGCGCGGACGGTATACAGCTCAGGGCTAGATGGTCCACGACCTCACTGCAGAGCGGATCTTCTCTATATCATACCAGACAGTCTACGCCAAGGTCTCAGATGGTCC
chr1-9996360	1	9996360	intergenic	-	-	-	135	0.76	0	49		-3	44	133	-17	34	GATTATGACTCGGAGGAGGTCGAACAAATCCATCACTTCAACTCCCAAGCCACAACTATACTCCTCGCCTCTCTAAGTCGAGAGGAGTATAATAAGGTGCAAGGGTTGAAGAGCGCAAAGGAAATTTGGGACGTGCTCAAGACTGTCGGTGTTTTGGGTCCGATCGCACACCCGGGGTTGCCCCTCAAGGTGTTTTAGGAGTAGGATGGTGTCGCCGACTGTAGCTAAATGGTTCGTGCCAGATGCACGAGGAACAATGGACAGTGTTTACAGGTTCGGGCCGCTTTGAGATGCGTAATA
chr1-10010260	1	10010260	intergenic	GGACCCAGGGGATATCTGTC	ATCGTCTCCCGCTTGGTG	80	56	0.6	0	33		21	10	120	0	9	ACCAACCCGGCCTTATGTCGATCTGCTTCACTAGTCGTTCCTCCCCAGGCCCATGAAGGAGTGACCTTACGATTTATTGGGCCCTTGGGCCTTTCGTGAGGTCTTTTATCCTTCTAGTGGACCCAGGGGATATCTGTCCCCCACAAAGACCGCGCACGAAGGAGACGAGGTGACCAAAATCACCAAGCGGGAGACGATCGAGGGGGAGCTCGGTCGCTTCCAGCTTCACCAAGGGGAGGAGCCACAAGAAATGTACAACCGGCTCAAGACCTTGGTAAACCAAGTGCGCAACCTCGGGAG
chr1-10021100	1	10021100	intergenic	-	-	-	70	0.6	4	31		0	30	4	0	3	ATTCAGAGCTGAAGTTTCTAGTTTTGCGATTGTGAAAAATGAAAAGATGGTGTTTGACTGCTTGTTATGCGTAATAAACTGGTATTGAGAAAAGGTTATCTGAATGTTACCGAAATGATACATGAATTATTAATCGTGTTTTATTTATACTGATAAACATCACGATTACATCCATCTTATTTATGCATTATCTCTTTTGTATCAAGAAGCAACGAAAACAATATACAAAGATCTTATTCATATATACTCCCTCTGTTTCTTTTTATTTGTCGCTGGATAGTGCAATTTTACACTATCCAG
chr1-10021120	1	10021120	intergenic	-	-	-	77	0.58	0	41		4	27	4	0	3	GTTTTGCGATTGTGAAAAATGAAAAGATGGTGTTTGACTGCTTGTTATGCGTAATAAACTGGTATTGAGAAAAGGTTATCTGAATGTTACCGAAATGATACATGAATTATTAATCGTGTTTTATTTATACTGATAAACATCACGATTACATCCATCTTATTTATGCATTATCTCTTTTGTATCAAGAAGCAACGAAAACAATATACAAAGATCTTATTCATATATACTCCCTCTGTTTCTTTTTATTTGTCGCTGGATAGTGCAATTTTACACTATCCAGCGACAAATAAAAAGAAACGG
chr1-10032820	1	10032820	promotor	-	-	-	51	0.53	-13	32		0	12	0	-13	3	GATTTTTATTTTTCGTAGATAAATTAGTTTATTTTGTTTTAGAAAAATTAAAATCCATTAGAAAAAGCAGTGTTCACAAACTAGCTCTAAAAAGAATTCCACGCGTAGTATGGAATACGGCTGCCGCATTTAACTTAAAAAGAAGGTTTACGAGAGAAACGTACGTGCATGCACTTCCGTAGGCCCGTCGCTTCCTGCGCGAGAAAGCAAGAGTGGCCTCTCTTGAGAAGAAACCACCTGTAGCACACGTATGGTGGGGCTAAAAAGAAGAACAATTCTCTCTGTCTCTCTCTCTGCCCC
chr1-10032960	1	10032960	promotor	-	-	-	114	0.81	6	28		-8	23	8	-8	8	AGAAGGTTTACGAGAGAAACGTACGTGCATGCACTTCCGTAGGCCCGTCGCTTCCTGCGCGAGAAAGCAAGAGTGGCCTCTCTTGAGAAGAAACCACCTGTAGCACACGTATGGTGGGGCTAAAAAGAAGAACAATTCTCTCTGTCTCTCTCTCTGCCCCATGTTGTTTGGGGCAAACTTGCAGGTTTAGCGCTCAAGAAGATAGCGTACAGGTCCTACAGGAGTACTGCTGGTTAAAAGTTGTGACGCATCGATGGGCGGCAGAGGAAGGCCGAGGCAAAGGCAATCAGGTGTGGGGTC
chr1-10033020	1	10033020	promotor	ATGTTGTTTGGGGCAAACTT	GCGTCACAACTTTTAACCAGC	89	112	0.57	0	62		-3	38	0	-9	3	GAGAAAGCAAGAGTGGCCTCTCTTGAGAAGAAACCACCTGTAGCACACGTATGGTGGGGCTAAAAAGAAGAACAATTCTCTCTGTCTCTCTCTCTGCCCCATGTTGTTTGGGGCAAACTTGCAGGTTTAGCGCTCAAGAAGATAGCGTACAGGTCCTACAGGAGTACTGCTGGTTAAAAGTTGTGACGCATCGATGGGCGGCAGAGGAAGGCCGAGGCAAAGGCAATCAGGTGTGGGGTCAACGTGGCATCCGTGGGACCCTTCGGTCAGCTGCTCATATTTCCCCTGCTCCTCATCGTG
chr1-10033200	1	10033200	intron	TCCCCTGCTCCTCATCGT	CTTGCTGGATGCCTCCGT	90	110	0.51	0	57		-6	52	8	-6	3	TTGTGACGCATCGATGGGCGGCAGAGGAAGGCCGAGGCAAAGGCAATCAGGTGTGGGGTCAACGTGGCATCCGTGGGACCCTTCGGTCAGCTGCTCATATTTCCCCTGCTCCTCATCGTGCCAAGACGCGGATCGAGTGCCGCTGATAAGTGGGCTCGGGCTCGCACGACACGACGGAGGCATCCAGCAAGCGAAGCGACTCCTGCGAGCCGACGACGCGTACTCGCAGGCCGCACCCGTGCACGCCTCTGACGCTGACGCCTCAACAGCCCGCAGCGCTCGGCGTGCGCGAGGCCGCCC
chr1-10033360	1	10033360	intron	-	-	-	97	0.64	-14	44		0	31	0	-14	3	CTCGCACGACACGACGGAGGCATCCAGCAAGCGAAGCGACTCCTGCGAGCCGACGACGCGTACTCGCAGGCCGCACCCGTGCACGCCTCTGACGCTGACGCCTCAACAGCCCGCAGCGCTCGGCGTGCGCGAGGCCGCCCGCTGCCGCCGCCCAGGAAAAAATGAACGGCGGTCTTTGCCAACTCCCAGGCTACTTATTTACTGCGTCACATAAAGGTCACGACGCAACCGCAACTCCCTGCTGCTTCTTTGGGGGTGCCGGTGCGATGTTCCACGCCACGCTGCGCCCTGCTCGCCCGC
chr1-10033540	1	10033540	intron	-	-	-	77	0.61	0	36		-6	31	1	-12	4	AACTCCCAGGCTACTTATTTACTGCGTCACATAAAGGTCACGACGCAACCGCAACTCCCTGCTGCTTCTTTGGGGGTGCCGGTGCGATGTTCCACGCCACGCTGCGCCCTGCTCGCCCGCCTAGCGCTATATAGCCCGTGCCCGTGTCCGTGTCCGTGTCGTGCAGCGGATTGCGGAGTGGCATTGGGTTGGCAGCACGCCCCTGCACACGGTGACACGGGCCACGGCGCGGCGCGGCGCGGCACGGGGAGCGAGCGCCGAGCGAGAGCAAGCAACCGCTGTCCGCCGGGCCGGCCACGG
chr1-10033620	1	10033620	CDS	-	-	-	60	0.66	0	23		-15	21	0	-15	3	GGTGCGATGTTCCACGCCACGCTGCGCCCTGCTCGCCCGCCTAGCGCTATATAGCCCGTGCCCGTGTCCGTGTCCGTGTCGTGCAGCGGATTGCGGAGTGGCATTGGGTTGGCAGCACGCCCCTGCACACGGTGACACGGGCCACGGCGCGGCGCGGCGCGGCACGGGGAGCGAGCGCCGAGCGAGAGCAAGCAACCGCTGTCCGCCGGGCCGGCCACGGCGCTGCCCCCTGCTTCGCGCCTTCGCCGGTGCGCTCACGCCTCACGCAGGTACGGTACGGTACGGGGTGGAATACTGGTG
chr1-10035380	1	10035380	intron	-	-	-	141	0.58	0	77		6	47	6	-1	5	TGTTTTTTTCTTATTGGCCTGCTCTACATACATGAGACCACTACAAAAGAACCAACCCATATTCACGTAATCACATTCACACTAGAAACAAAAAAAAGAAATAATATGATATACTGCCCCATGGGGACCGATTATCCCAGCAGCATAGGACACTTTGCACAAGATACAGATTAGCTTGCTCTTCATTTCGTCAGTTCTTGCAGATAACGGATATCAGTCACTGCCCCTTTCTTTTCTGCTTTATAAATCGTCCGGATCATTATGAGCCTTTTTCTGTCAGTGGCGTATAGTGATACTACT
[truncated: 82,432 more rows]
