# Supplementary material for: Development of genome-wide insertion and deletion markers for maize, based on next-generation sequencing data
Source: BMC Genomics. 2015 Aug 13;16(1):601. doi: 10.1186/s12864-015-1797-5 (PMC4535256; doi:10.1186/s12864-015-1797-5)
Supplement: Additional file 4: — Polymorphic indel markers (8 bp). The indel markers had PIC values ≥ 0.5, and major allele differences ≥ 8 bp. (XLSX 6664 kb) [file 12864_2015_1797_MOESM4_ESM.xlsx]

## Sheet: Additional file 3
Polymorphic indel markers (PIC ≥ 0.5 and major allele size difference ≥ 8 bp)
Name	Chromosome	Location	Genome region	Primer			Counta	PICb	Major allele Indelc			Major allele Indeld		Indel size (max)	Indel size(min)	Allele	Indel is located from 140 to 160 bp
				Forward	Reverse	PCR product length (bp)			Indel size	Count		Indel size	Count
chr1-254700	1	254700	intergenic	TTCCCCAGGAACATTGTTTT	CCTAACAAGCGAGGTAAGCG	265	50	0.73	-24	15		0	14	2	-24	4	TTCAAGGCTAGGGCTTCCCCAGGAACATTGTTTTATTGCTATTTGAATTTATCAGCATAGGCCGTAGAATCAAATATTGACGGTGAGTGACCACTAGATCTGTCGATCGAGACCTTGGTCTTCCTGCAGTGCTATAGGCTTTTGACTCTCTCTCTCTATAGGCTTCTGGCTAACGCCCTAGATCTTCCACTAAATTCAACTATCTCTGAATACTTTTTTGGGTGACCAAGACATAGACTCTGATTCCTTTGTATCCGTGCGCTTACCTCGCTTGTTAGGGATCGATGCTTCGCCTCATCC
chr1-906200	1	906200	intergenic	AAACCTACTCCCCGTTGAGG	CACGTATGAGATGCACCTGG	198	41	0.72	0	21		-19	3	95	-19	18	GTTCTTGCAAACCTACTCCCCGTTGAGGAGGCCACAAAGGCCGGGTCTCTTTCAACCCTTCCCTCTCTCAAACGATCCACGGATCGAGTGAGCTTTCTCTTCTCAATCACTTGGAACACAAAGTTCCCGCAAGGACCACCACAAGATTGGTGTCTCTTGTGTAACACCCGGCTTTAAGGAACAAAGCCAGGTGCATCTCATACGTGCGCCAAGAAGACAACACATATAATAACAGAGTGTATAGAGATAAATGTCATAAAACATCAGAGTATTTATTACATAGCGGAAGACTTATTACAA
chr1-982060	1	982060	intergenic	TTGCAATTGGTTGGAAGGTT	GTCTGCATCCTAGGTCTCGC	266	196	0.68	0	90		10	57	15	-5	5	GTCCGTCCTCTCCATCAATTGCAATTGGTTGGAAGGTTGGAGAGATTTGATTTGCTGGTTGTACTACTGTCGAACCCCAGCCCGTCCGTACCCTACGCATCTTCCTCTCCCATCCATCCACTCTTTGCTTCATCGATCCCCACTGCTGTGCTGTGCTGTGCTGCGTAGCTTATCCGAGGGGACAGGTGAGGGAGTCGAGGGGGACGGCGCATGAAAGAAAGAGACCGAGGGGGAGGCGGCGAGAGCGAGAAGGCACCGCCGACGGCGAGACCTAGGATGCAGACAAGGCCAAATCCACAT
chr1-982080	1	982080	intergenic	TTGGTTGGAAGGTTGGAGAG	GTCTGCATCCTAGGTCTCGC	260	178	0.67	0	80		10	56	15	-5	5	GCAATTGGTTGGAAGGTTGGAGAGATTTGATTTGCTGGTTGTACTACTGTCGAACCCCAGCCCGTCCGTACCCTACGCATCTTCCTCTCCCATCCATCCACTCTTTGCTTCATCGATCCCCACTGCTGTGCTGTGCTGTGCTGCGTAGCTTATCCGAGGGGACAGGTGAGGGAGTCGAGGGGGACGGCGCATGAAAGAAAGAGACCGAGGGGGAGGCGGCGAGAGCGAGAAGGCACCGCCGACGGCGAGACCTAGGATGCAGACAAGGCCAAATCCACATCGATGGAGCCAAGCCCGATG
chr1-1006420	1	1006420	intron	-	-	-	99	0.63	0	50		8	30	15	0	4	TAAATAAATAAATAAATAATGGTTGTGGAAACAATTAATACCAGCTAGCTAGCTACTAGTACGTGGGCCGGATGGGAGTACTATAGAGGAGAGGAGTTAGAGGCATTGAACAGCCAGCACATCACAGACTGACACTACATACCGGGCGGTGCTATAGCAAGCAAGCAGCTTGATGAACTAGCACATGCACAGCACAACTCTATTAATTAATTAATTAATTAATTAATTAATATAATCTGAGTTTCACAAGACGACATGAGAAGGGGAATGTAAATCTAGCACTACTGTAGTAGTAGTAGT
chr1-1006440	1	1006440	intron	-	-	-	65	0.51	0	39		8	23	8	0	3	GGTTGTGGAAACAATTAATACCAGCTAGCTAGCTACTAGTACGTGGGCCGGATGGGAGTACTATAGAGGAGAGGAGTTAGAGGCATTGAACAGCCAGCACATCACAGACTGACACTACATACCGGGCGGTGCTATAGCAAGCAAGCAGCTTGATGAACTAGCACATGCACAGCACAACTCTATTAATTAATTAATTAATTAATTAATTAATATAATCTGAGTTTCACAAGACGACATGAGAAGGGGAATGTAAATCTAGCACTACTGTAGTAGTAGTAGTAGAGAGAGAGACCTGAGATG
chr1-1395180	1	1395180	intergenic	TCCTTCATAACCTTCGTCCG	ATCGGAGTGCAGTGGAAGTC	278	140	0.51	0	96		8	18	126	0	24	TTTATGAAGGTATGTCCTTCATAACCTTCGTCCGAAAATCATTATGTCCTAAAGGAAGTAATGCTTCGAAGGACGAAGGATTTTAATGTTTAACATTTCTTGTGTCGCCTTGTTCTTAATTCATAGCATTTGAGAACAAGTCCCCAACAGCACATATGTAGGGGGAGAAGTGCTACAACTTGACCCTTTGAGACTAACCTTTGTGTTTAAGTGTTCTTGATGTAGTCTCAAAGATATATTGAAAGGGAAAAAGTGAACTTGGATCATGCAAAGACTTCCACTGCACTCCGATATTAGTGT
chr1-1568220	1	1568220	promotor	GCTGCTCTGCTCCAACAAT	AGCATATGCATGCACGAGAC	190	52	0.59	0	30		23	13	33	0	6	ACCGCCGCCGCCGCTGCTCTGCTCCAACAATGTACTAGCTACCCGGCCGGCTCTTTCTACCGAAGGAAGGAACGCAAGGACGGTATATATATATGCCTGTCTTTTTTCCTATACTATGCGGCGGCAGTGTTTGTTTTTGCCCGCAGCTGAGAGTGACCGAGAGAGAGAGAGATAGAGATCTCGTCTCGTGCATGCATATGCTCATTGCTACGCTTGCCTGCCATGCATGCATCCACGCACATGGGCCATGGCTACCCCATCATCGCATCGCATGCATGGCAGCATGGGCATAACTTGCTT
chr1-1665040	1	1665040	promotor	-	-	-	91	0.55	12	51		0	33	12	0	3	ATGCGGGCGTCGCTCCCTTCCACCCGCATGTGAGCAGCGGCGGGGCCCGCCGGCGGCCGGCGATGGAGGATCGATGGCCTCCGGTTCGGTCTGCGTTTATTTGCGTGCGTAGGTTGCAACTAACGGCCGGCCGCGGCCATATATATGCAATCAATTTCCCGTGACCCGTGTCCGTTTGCCTTAGCTTTCATTTCATATATATATATATATATATATACATGTCAGTCTCTCCCCCTGCAGCCTTCACCTTCCACTTCAGCTTCATTCCACTTCCACTTGGATCGATCGATCGCATATGGC
chr1-1748660	1	1748660	intergenic	-	-	-	120	0.51	0	79		12	21	12	-12	3	ACCAGGGCGAGGCAGACCCTGAGCTAAAACGTGACGCCTCCAGTTCATGAATGCGGCTGAAGATTAGCGCCATCCAAGGAGTACGAAACCCTAAGATGACCTCAACGAGGTCAATGGCCACTGACACACTGGTGCGCTCCCAAAGGCGCTCCACCACATGTGAAAGCTCCTCCAACGCCATGGATGGCAAAAAAAAAATAACAGGAAAACCCATGAGACAACTACTGGGGCTAGAAGGGTCAAAAGTCAAGGATGAGAGAGCATGAGCCCAATCTTCTGTCGAGAACCCAGACGATTGAG
chr1-1763540	1	1763540	intron	-	-	-	135	0.52	0	72		8	59	8	0	3	TGTGACGGCGGCCGCGTGGAGGAAGCGCGCGCTGCCGCTGCCGCCGGACCCGGACATGCTGTACGACGTCCAAGACGCGGTGGCCGCCGGAGAGGACGTCAAGGGAAAGCAAAAGATGCCGCGCACAAAGCAATGCAGGTACGTACGTAGCTAGCTAGTAATTAATTAATTAGATGATAGATAAGTATGCATCGTGCGCACCGTACGTTTGTGTCTTGTGTGTTGTTGTACTTGTACGTAGCTAGCTAGTAGTTAATTAAGATGTTTGTACTCTGATTTGGAGTTATTCAGAACAAAAGC
chr1-1763560	1	1763560	intron	-	-	-	125	0.51	0	75		8	44	8	0	3	GGAAGCGCGCGCTGCCGCTGCCGCCGGACCCGGACATGCTGTACGACGTCCAAGACGCGGTGGCCGCCGGAGAGGACGTCAAGGGAAAGCAAAAGATGCCGCGCACAAAGCAATGCAGGTACGTACGTAGCTAGCTAGTAATTAATTAATTAGATGATAGATAAGTATGCATCGTGCGCACCGTACGTTTGTGTCTTGTGTGTTGTTGTACTTGTACGTAGCTAGCTAGTAGTTAATTAAGATGTTTGTACTCTGATTTGGAGTTATTCAGAACAAAAGCAAGTGCAGCATTTGCTTTGG
chr1-1879960	1	1879960	intergenic	TCAGAGAAACCATAGCCAGAA	CACAAACAACACACTCTCACCA	173	56	0.63	-8	29		2	15	8	-8	5	TCAGAGAAACCATAGCCAGAACTATTTTTAAATAAGCCGGAGTCCTGTCAAAAAGGGCTCTAGATTTAGGGTTGATTTGGTAGATAGAGGAATCCATACCCTAAGAGAATTGTTTCAATGTCCGGATTGAGGAACATATATATATATATACTGGTGAGAGTGTGTTGTTTGTGTGTGTGTGTCTATATATATATATATATATATCCANNNNNNNNNNNNNNNNNNNNNNNNNNNNNNNNNNNNNNNNNNNNNNNNNNNNNNNNNNNNNNNNNNNNNNNNNNNNNNNNNNNNNNNNNNNNN
chr1-1957960	1	1957960	3'-end	-	-	-	158	0.66	-4	58		-21	53	0	-21	3	CACCTCCTACTACTCTGTAAGCAGTGCATTCTACATATGTGTTTTGCACGACCATATGTACGGTGTGCTTGAGACAGCCTTATTGCATAGGAAAGTTTGTGAACAAAACATTACACGCAAGTCATAGACGCCGTCCTCCCTCTGTAACCAGCAGTTCTCCCTCTTTGCCACTGGAATTCATGCAAGTTATGACCCAATGTTGTCACTTCATTTTGACTAATAAATAATAATATCTCCTAACTGCATAGGCTTCTAGACTGACTGATCCTATGTCGAGATCAATGCAGTAGTTCATGTACC
chr1-1963380	1	1963380	intron	-	-	-	96	0.61	17	52		0	28	18	0	6	CACGGTGGTGCAATCACTTCAGGAGGGTCTTCACAATGGATTTCACGTTCAGCTTCTTCAGGTCCGTGTAGGACTGACCACAGCCAACGAACATGACTGGAGCTCCAGATATGTAGACCATGGAAAGCGCTGCTCCAACCTGCATGATTTTTTTTGGAGGCTTGTGTTAGAATACAACACACAACAAAGACATACCACTTGATATAACACGAACTAGTGTACAAGTTCTGACCTTGTCGTCGATGGTGTCAAACTTGGTGAGCAGGATACCATCGATCAATCTAGCAGTGGGAACAGCAG
chr1-1970140	1	1970140	promotor	TTGGTTCGTAGCGTACCTGG	GGGTTTGTTGACCATTGACC	236	25	0.64	0	11		-12	10	0	-12	5	ATCGGGGGTTGGTTCGTAGCGTACCTGGGACGGCGCCTTGTATCCTCGGAGAGGAAGAGGGAAGACGAGAGGAAGATGAATCCCTAGATAGAGAAGCCTTGGGCCCTTGGCGATGGAGTGGACTGGAACCCTATTAATATTAATAATAATAATAATAATATATTATTATTATTATTTTGCGCGTCTAGTATCCGCTTCCTCGAAGGCGGAGGCAAACGCGGCTCGGTCAATGGTCAACAAACCCGTCCATCGGTCCATGTCACCGCATATATAATTCAAACTTTATACTACTTCTATATC
chr1-2031820	1	2031820	intergenic	CAGATCTGCGTCAACTCACC	ATCCCGCGACAGAGAAAGTA	170	104	0.59	0	61		33	24	34	0	4	GACGTTGCTACGGGATCAGATCTGCGTCAACTCACCGTCAAGCCGGCAGGTCCTGGCCTAGCCGATCTGTCCTACGCGATAGCCCTCGATTCCTCTACGTACTCTAGTGGTATGAAATTTGTAGATTGGATGTGTTATTTACTTTCCGATCTATGTTCGCGGAGACTACTTTCTCTGTCGCGGGATGCGTAGCCTGCACCTATTGCTGGCCGCCGTAGGTGGTGGCAGCGTCGGTCTGATCGTCACAGTCAATCCCCCGAAGGGATGTCCATTTCCACGCAGGCACAATTTGCACGTGTC
chr1-2031840	1	2031840	intergenic	GCGTCAACTCACCGTCAAG	ATCCCGCGACAGAGAAAGTA	163	102	0.62	0	55		33	26	34	0	4	TCTGCGTCAACTCACCGTCAAGCCGGCAGGTCCTGGCCTAGCCGATCTGTCCTACGCGATAGCCCTCGATTCCTCTACGTACTCTAGTGGTATGAAATTTGTAGATTGGATGTGTTATTTACTTTCCGATCTATGTTCGCGGAGACTACTTTCTCTGTCGCGGGATGCGTAGCCTGCACCTATTGCTGGCCGCCGTAGGTGGTGGCAGCGTCGGTCTGATCGTCACAGTCAATCCCCCGAAGGGATGTCCATTTCCACGCAGGCACAATTTGCACGTGTCGACGATGAGATCATGCTTGA
chr1-2056620	1	2056620	intergenic	CTCATGATGTTGTCGTGCGT	GGATTTCCACCTCTCTCACG	288	68	0.63	-1	36		15	20	109	-1	11	CCTCATGATGTTGTCGTGCGTGGCGTGGCTTCGCCTATCGCTATGAGCCCTGCGTCACCAGCCTGCATACGTGAAGCGTCCCGGTCCTTTGGGACTCAAATGTGATACAATTACTAGTCCTAGGAGGCTAGTAACCACATTCCTTACTACAAAATAGTACTGTCGGCGTTTCGAGACCGGGGGGTCCCTGGGCCGACGAGTGAAAATGTCGCCGCGTGCCCCAACCCAGATGGGTCGGCGCGAGGCCGAGCGCGAAGGGGGGAAGGAGGCGTGAGAGAGGTGGAAATCCCGCGGCCTTCG
chr1-2168640	1	2168640	3'-utr/5'-utr/CDS/promotor	CGATCGCATGTGTCAGAACT	ATTACGCTGTTCCTGTTCGG	235	83	0.66	-8	40		0	21	0	-8	5	CGATCGCATGTGTCAGAACTCAGAACAACGGGGGCAGCCGCGGTGCGAGGTGGCGGAATTGGTGGGCGGGTTTCACCGGGGAGGGAGGACGGAGATGGAGCTGAGGTCGCATGCCTTGTTGATCTTAAGCTTCATGCCTGCTCCCGTCATCCCGTGGTGATCGCCGGTGCGGTGAGAGAGGAGCAGGAACAGAACAGGAACAGGAACAGGAACAGCCGAACAGGAACAGCGTAATTAATGCTGTGGATAGGGAGGCGCCGCAAATTTGAATTCTCTCCTCTGCCAAGATGGCCTGGACGG
chr1-2306320	1	2306320	3'-end	CCACCAAAACTAAGACCACCA	AATTGTGGTTTTGGAGCGAG	254	77	0.54	0	48		8	18	8	0	3	ACACCACCAAAACTAAGACCACCAATTTAAAAACCCATTTTTTTAATTGTTGCTGCCACCGAGAGTGTATTAGTATTGTTTATGATGAATAATTCTACATGGAAAATTATACATAGAGAGAATTAAGATAGCATTTGTTTTCCACATGCATGCATATGTGTATATATATTGTTGGAGCAGCAGACAGCGCACTGCTTATGAATTAGGTACACTGAATGCATTGCATTGCATGCACACCTCGCTCCAAAACCACAATTAATACGTGTCCGATCGATCAGGAGCAGGAGCAATTATATAACA
chr1-2358620	1	2358620	intergenic	CGATATGCATAAGTTCATCAGGA	GCCCATTTCGTACTCGATTG	234	65	0.54	0	37		9	24	9	0	3	AAATAAACGATATGCATAAGTTCATCAGGATGTATAGGTTTCTGTCGTTTCTCTTTTCATGAACAGCAACACTAGCTAGTGTAGTACGCTACACATGAAAGACAGATCGAGTGGCTGGCCAGCAAGTAATGTAATCCATCGCTAACGTCGTCGTATAGCTAGCTAGCTCCGTCAAGCATGCATGCTAAATAAAGCAGATAGAGATAGATACGCATGGTTAACAATCGAGTACGAAATGGGCCGGGTGCATGCATGTGTGTGGACTACGACGAGGCCAGACGAGCTACCGCGCGGGGTGCC
chr1-2359620	1	2359620	intergenic	AAATTACATCCATGCCCTTGA	GATCATGCTTTTAGCCCGAG	255	88	0.9	0	26		27	3	126	-9	42	TACACAGCATGTGTAAAATTACATCCATGCCCTTGATATTTACTATTGACTTAAGGACAATCTATCGAGGACTAGATAGCCTTTTCCTCTTTAAGTCGATTTCATTTTCCATCGCTAAGTCGAAGCTTCTCCACACGTAGCTTCGGAACTGGCTCATCCTTTCTGTTGGGGGCCTTCGTCCTCAGAAGGTCCTCAAAAACGAGATCTAACAAAACCTTCCAAGTGTAACATATGAATAGGTACCTTCGGACTCGGGCTAAAAGCATGATCGCGACGAAGGTTGGAATTGCTCCGAAGCTA
chr1-2359640	1	2359640	intergenic	CATCCATGCCCTTGATATTT	GATCATGCTTTTAGCCCGAG	249	63	0.68	0	35		48	2	125	0	22	ACATCCATGCCCTTGATATTTACTATTGACTTAAGGACAATCTATCGAGGACTAGATAGCCTTTTCCTCTTTAAGTCGATTTCATTTTCCATCGCTAAGTCGAAGCTTCTCCACACGTAGCTTCGGAACTGGCTCATCCTTTCTGTTGGGGGCCTTCGTCCTCAGAAGGTCCTCAAAAACGAGATCTAACAAAACCTTCCAAGTGTAACATATGAATAGGTACCTTCGGACTCGGGCTAAAAGCATGATCGCGACGAAGGTTGGAATTGCTCCGAAGCTACGCGCGAGGGAGCTTCGGCT
chr1-2388200	1	2388200	intergenic	-	-	-	81	0.53	-8	48		0	27	0	-8	3	TGTTAGTAGTGTAGAATACATATGAAAAGATGTTTCAAATAAAATAAATTTAAAAACAAACCATCAAAGAAAAACATACCATAATAAAAATATATAATCAGAGCGAACTAAAGGTTCTCGTCCTGTGGCACATGCTAAAGCAGTAAAGCCTCTTTACATATATCTATCTTCAGTCTAGATTTTTTAAGTTAGGACTAATTAATGAACGAGACCTTTAGTTTTGGATTTGTAGTCTCGTTTGAGAAACCGGCAGGGTCTGAAAGTGTTTACCAACGAGATAATAGCAGTGACATCATTTAA
chr1-2395240	1	2395240	intergenic	-	-	-	50	0.57	30	24		0	22	30	-1	3	TGGGTAATCTACCATAGAGAAAAGAACCGGGGGGGGCATCACAAGATCTAGAAACCATCAATGTCCTCATCAAAGTCCTCATCTTCACTTTCTTCTAATCAACAATATTAGCAATGGTAAGTACACTTATGATGTGTACTCAACAAGTGGAGTAAAAAATGCGTGGATAGTATTCCCTTTATATTCTTTAGTGGCTTCACCTTCTAATGTCGTCGGTTGGTGACACTACCATTAGTTGAACCGACTTTATTATATTTAAAAGAGTAACAATATCTATGACACTATATAAGGACATTGTAA
chr1-2427800	1	2427800	intergenic	ATCAACCACCTTCACATCGG	CGAGATTTCTGAGGCGAGAT	201	129	0.63	0	59		9	47	12	0	4	GGATAGTTAGCGGTAGTAATCAACCACCTTCACATCGGCTAGGCGACAGGTGGTTTTGGGCAAACAAAGCATCATCCGAAGCAAGCAACGTCCATGACAGGTTTTGCTAATGCCACTGCACTAGAGGACAAACAACAAGGACAACAAGGTGACCGTGAGGAGGACCAAGGACGGCGGCAGGCGGGAGTGGACAAGCGGGATCTCGCCTCAGAAATCTCGCAACCCACAGCCTGGCCTGCTGTCATGTGCTGCTGCTGCCTAACGGAGTATAATTGATTACTATTTCGTTTCTGTTTCATG
chr1-2428020	1	2428020	promotor	CTGCTGTCATGTGCTGCTG	AGAAAGAAACCATGTCCCCC	170	127	0.57	5	76		-3	32	5	-5	4	AACCCACAGCCTGGCCTGCTGTCATGTGCTGCTGCTGCCTAACGGAGTATAATTGATTACTATTTCGTTTCTGTTTCATGTAATTAATGTATGTAATTAAATTAATTGCTCCCGGCCATAGCAAGCACCAGCAAGAAGAGAGAGACAGAGAGAGTTGGTGAAGTCGGGGGACATGGTTTCTTTCTCCGCTTCCTAAGATTCCTCTTTCTTCCCCAACCCCACCCTACGCCTTTTGCCACGCCGCACGGCCGCTCCCTCCCTTCATGCGCCGCCGTATCTCAGGTCAGCATCGCCAACCGC
chr1-2428420	1	2428420	intron	CATGCTACCACGACTGACCA	AGGAAGGGGGAAAGAAATGA	238	150	0.64	-6	84		4	21	4	-10	7	CATGCTACCACGACTGACCACCACCAGCAGCAGCAGCAGCAGCAGCAGGAGGAGGAGGGCAGGATGTTCAAGCTTCACCGCCACCGCTCCTCCGACCGCGTCGGCGAGCGCTTCGACTTCAGATTCTCCAACTTCCGCGCCGTCCAGGTTGCTCTCTCTCTCTCTCTCTCATCCTCCCTCGGGGGCTGTCCTACTCCTCCACTCTCTCAGTACCAAAATCATTTCTTTCCCCCTTCCTTCCTTACTCACGTGTGGCGCCTACATCAGCAAAGGGGTCTCACTCCCCTGGCGATTCAGTGG
chr1-2428440	1	2428440	intron	CAGCAGCAGGAGGAGGAG	AGGAAGGGGGAAAGAAATGA	199	153	0.62	-6	90		4	19	4	-10	7	CCACCAGCAGCAGCAGCAGCAGCAGCAGGAGGAGGAGGGCAGGATGTTCAAGCTTCACCGCCACCGCTCCTCCGACCGCGTCGGCGAGCGCTTCGACTTCAGATTCTCCAACTTCCGCGCCGTCCAGGTTGCTCTCTCTCTCTCTCTCTCATCCTCCCTCGGGGGCTGTCCTACTCCTCCACTCTCTCAGTACCAAAATCATTTCTTTCCCCCTTCCTTCCTTACTCACGTGTGGCGCCTACATCAGCAAAGGGGTCTCACTCCCCTGGCGATTCAGTGGCTACCTTTTGCCATTCAGTC
chr1-2436000	1	2436000	3'-end	AATTTGTGCTCGGGAAAAGA	CGTGTGATTGGTCCGTCTAGT	226	133	0.64	-12	72		0	31	3	-12	6	TCACTTAAATTTGTGCTCGGGAAAAGATGCGAGAGTTTAAAGGAGAGAAATGAGATGAGATGGTGTGTGCAATGACCTCCAACAGGGTAGGAGTATTTATAGATGGGTCGGGGATGAAAGTTATGATTTTTGCATTTTTTTTCTCATTTTTTGGACTTCAAACAATCACAAAATGCTAGTTGCAACAACTAGTACGTGTGGCGCTTACATCAACTAGACGGACCAATCACACGCCGTTACGCCGCTCTCGCCCCACCCGATCGCCCGCGCTAATGCAACGCCCGCCTCTCGCCGCGGGCG
chr1-2437620	1	2437620	intergenic	CAAGAGAGCGCCTGTCCC	TGTGGGAACTTTGTGTTCCA	257	68	0.56	0	45		28	3	108	-5	22	GGCCCCAAGAGAGCGCCTGTCCCGTCCTCGTCCCGCGCGGCCAACCTTCTCTAAGAAGGCCCTGGTCCTTCCTTTTATAACCGTAAGGAGAGGATCCAGGTGTACAATGGGGGGTGTAGCAGAGTGCTACGTGTCTAGCAAACCTACTCCCCGTTGAGGAGGCCACAAAGGCCGGGTCTCTTTCAACCCTTCCCTCTCTCAAACGATCCACGGATCGAGTGAGCTTTCTCTTCTCAATCACTTGGAACACAAAGTTCCCACAAAGACCACCACAAGTTTGGTGTCTCTTGCCTCAATTAC
chr1-2466480	1	2466480	intergenic	GGTGGTGTCCTTAGTTTTGATG	ATAAATCCGCCGAGTGATTG	224	174	0.59	0	79		8	76	8	0	4	AGGTGGTGTCCTTAGTTTTGATGTAGTTCTTATTTGTACCCTTAGTCGTGTTTTTTGCATCACTTTATATTATTATACAACAGTCAAGTAGAGGTATTAATTGGATCAATCAGTCGGTGAGTGAGATCAGCATGCATGCATATGGCATGGCCCTCGGAATCCAGCCATTGGAGGTAGCCAACAAGCAGGCTATGCCTCTGGAGACCAATCACTCGGCGGATTTATTTAGTTGGCGGCTTCTCTATGGACATGGCCATCATGCATGCCCATGCGTTGTTGTGCTTATATATGCATGCCGCC
chr1-2467160	1	2467160	intron	GACAAAGCGGGCATCTTC	AGCTAGCAAGGAAAGGGACC	227	74	0.75	0	28		-10	21	8	-10	7	GATGATGGGCGCGCGACAAAGCGGGCATCTTCCAGCCCCATGAAGCAACTCGCTTGCGCATTTTGAGCAGGTGCACATATGCCCACATCTAGTAGGGATGAGCTTCTTGTTCAGGCAACGTTTCTGAGAAATGAAATGTGCGAGAGAGAGAGAGAGAGAGAGCTGGCTGCTGCTGACCTGTAGAGAAGGGAGTCGATCTGGCTGTCGCAGCAGATGCAGCAGGTCCCTTTCCTTGCTAGCTTCCACTGTGATCCACCCTCTAATGTTTCTTCTTCATCATCTCGCATCGTTAGAGAGCGG
chr1-2469100	1	2469100	CDS	GTGAGCGAAGGCGGAGAC	CATAGGGATGAGGAGGACGA	159	55	0.52	-9	33		0	19	0	-9	3	GAATGCGGCCGCGGTGAGCGAAGGCGGAGACGGCGCGGTGCTCGGAGAGGCCCTGCAGCTCTCGCTGGCGTTCCACGGCCATGCGCGTCACGACGACGTCGGCGCGCGCCTGCGGCCGGCCGCGCAGCCTGCTGGGCGCCGGCTCCTCCTCCTCGTCCTCCTCATCCCTATGGTAGCCCTGGCAGGCCATGCGGACGCGCTCGCGCACGGAGCGCACCCGCTCGCGCTCGCTCTCACCCAGCCACTCCTCGGCGCCGGCGCCGGCGCCGCGCGAGGGCGACGTGGTGGACGCCGCCGCCC
chr1-2657600	1	2657600	promotor	-	-	-	105	0.54	0	66		9	21	12	0	3	TACGGATATGTTAGAATAAAAATAAGTATTTCTGCTCGAGTTAATCTGATCAGGACCCTCGTTACGCGCACTCAGGGGTTCCCGGATGTGAAATATGGTGGTTAACATAAGCCAGAGTAGAGTTTTACCCTAAACAAAGATATGCTCAGACTTGGAACGCTCAGCAAGGAAGGCGAAAAAACGTAGTCTACGACGACGGACAGCACAGCAGCCGAACCAGCAAAGCGAGCTCCGTCCACCCTCGCGCTTTCGCCATGAGAGATCCCAAGCCGAGGAGGAGCCAAGCAGCGCGCACCCTGG
chr1-2696500	1	2696500	intergenic	-	-	-	129	0.62	0	72		-12	24	4	-16	6	AAACATTGCTGTCTGTTGCCACGCAGATGGATCATCATCTGGAGCATGCAACCAACAAGTAACCGACCGACTATGAATTGCCAAAGCAACTAACCCTGTACGGCACACATGCATTCTTCTTCCTTTTTCTTTAATTAAATGCTAGCTTTCTTTCTTTCTTTCTTTCTTTCTAGAGCAATGAATGGACGACGTAATCATGCATGCATCCGTGCATGGCCGTGTTTGACCATGCGTTGCCTTCAATTTGTAGCTAGATACTAGGTTCCCTGCAAGCGTACCTAACGCAACAGTGACACATCA
chr1-2747480	1	2747480	intron/promotor	GCGGTTTTCTTGGATTTGG	CGCAATGCGAGTGAGTAGAG	164	100	0.58	11	57		0	27	12	-5	4	GCTGTTCGATCTGGACGCACGGCGGTTTTCTTGGATTTGGAACAAGTGCTCGATTTTGCTCTCACGAATCCTAACTAGAGGCTTCCGAACCATGGCAAAGCGGACAATTTGGAGAACCAAGGTCTGTTTAGTTTTGCAATATGAGCACCCCCACCCCATTCCCTACTCTACTCACTCGCATTGCGCAGCATGCAGTTTGGCTTGGCGAGCCACGTATCTGAATCTTAGAGATTCTTTGTTTTTGGCTCTCTATTTAACTCTCTATTTATTTCTTCGTAGGGATTACATTTTATATGTAGC
chr1-2764020	1	2764020	intergenic	ATTTTCCGGCATCAAACAAC	GGCACATTTCCCTTTCAGAG	153	140	0.59	0	88		15	8	131	-12	31	TGCGCCTCCATTTTCCGGCATCAAACAACGTGGCCGAGTACGAGGCTTTAGTTAACATGTTGTGCATCGTCGTCGAGCTAGGGGTTCGATGCCTCGACGCTCGTGGCGACTCGCAGCTTGTCATCGATCAAGTCATGAAGAACTCTGAAAGGGAAATGTGCCCTTGGGCCATTTCTAAGTATTTTGGTGATTTAGTGTCCAACACAAGTGCCTAAGTGTTGATCTATGCAAAGTGGTGGACAAAGTGAAAATCAAGTCAAAAGGTATGTTTCTCAGACTTAGTACATTGTTTTAGAGACT
chr1-2781300	1	2781300	intergenic	TTGGCTGAGTGTGAACCTTTT	GCATTTGAGAACAAGTCCCC	285	24	0.69	0	13		89	1	92	0	12	TTTTTATTGGCTGAGTGTGAACCTTTTACACCTGTATAATCTATACACTTGGGCAAACTAGTTAGTCCAAAGATTTGTGTTGGGCAATTCAATCACCAAAATTATTTAGGACTTAGGTGTAAGCCTAATTCCCTTTCAAGTAGAAGCACAAGAGATTTTTTCAAGTGTCTTGATAGTCCATGCTTTGTACATTTCATGATAATTTATTTTTATTGTAGTTCTCTGTGTTTCACCATTGTTAAAAATCTTTCAGGAATTTGACCTTATTGTTGGGGACTTGTTCTCAAATGCTATGATTTA
chr1-2787240	1	2787240	CDS	-	-	-	59	0.59	0	34		-15	14	0	-15	4	ACGCGTAAGCGCCGCCGCTCATGCCGATCGCCCCATCGCCTGCCTCGGCGTTGCAGGGTGCGCACCTGGCGGGTGTAGTTGTCGATGGCGAGGAGGATGCGCTGGATGTGCTCCTCCGTCTCCGCCGACCCCACCTGCTCGTCCGCCTCCGCCTCCGCCTCTGCCGCCACCACGGCCATCTCGTCCCCCTCCGTCTCCGCGGCGGACGCCGCCGCGCCACCTCCTGCGTTACCCTGGCTCGTCGTGTCGTCCTCGTTGCTCTGCAAGGTTCACCAAACCGCACACGGACGACGGATCACA
chr1-2787820	1	2787820	3'-utr/5'-utr/promotor	-	-	-	90	0.6	0	48		12	24	12	0	3	AAGTAACCGCGGACCGGAGGAGGGAGGGAGAGATTCGCGGTGGAAGTGGCGGTAGTAGCTAGCCTACCATGGCGGCGCGCGCGCGCTTGGCCTTGGAGCTCTCCCTCCCCGCCTCCATCCTCAGCAGCCAGCAGCGTGGTGGAACAGAGGTGGATCGGATGGGCTCACCCGCTCACGGCCCGGCGGGTGTGTTCATTTATATAGCCCGCCACAAGCCAGCCCTATGCGAAAATGGATTGTTGGGTTGGCCCGGACAGGCTACTTGCTTACGGGCTATGGTTATTGGCCGTAGTGGACCAG
chr1-2791020	1	2791020	intergenic	TGATAGCTGTTGGAGACAATCTT	CCCCCACTCCTACTCTCACA	216	71	0.51	0	46		30	19	30	0	5	ATGATATGATAGCTGTTGGAGACAATCTTAGTACTAGCATCCACAGAAAGCTCGAACTGAAACACAATACATACACGCATGACACACATGGGATCCGACCACCACGAACCCCAACCCGGTGGCTCCTTCTTACATAATGTTATATAAAAAATCATCGTTTAAAGCATGTTTGGTTCATACACGCATGACACACATGTGCTTGTGTGAGAGTAGGAGTGGGGGAGAAGTGAGTTGCTATAAAATGGTTTGGGATGGCTTGAGGGGAGGGGAGGCCCTTGCCCCTCTATTTATAGACAAGGT
chr1-2802280	1	2802280	intron	AGAAGCCATTCGAATTCACG	CATCCAGCCTTGGTTCTCAT	181	119	0.57	8	61		0	48	8	0	4	ATAGAAGCCATTCGAATTCACGCCATCAGTAGTAAGTTCTAAAACTTGCAACCCTTGCTTTTACAGCATGTCAAGAATAATTAAAGATACAAAGGTAAGCAAGGCCCAGCATTTAACCATTGAATATCAATAAATACTATTTGCCCATGGGGCTACGAATGACATGAGAACCAAGGCTGGATGATAGTAAAGCAGCAAACTGTGTCAAACATCAGCTAAGTATCTGTGTTACTGCACAAAAAACAGGGTTCTTGAGCGACAATCAGGCACACACGGGTTCAAAAGCAAATAATCCACTCA
chr1-2802300	1	2802300	intron	AAAACTTGCAACCCTTGCTT	TCGCTCAAGAACCCTGTTTT	219	102	0.51	8	52		0	49	8	0	3	CGCCATCAGTAGTAAGTTCTAAAACTTGCAACCCTTGCTTTTACAGCATGTCAAGAATAATTAAAGATACAAAGGTAAGCAAGGCCCAGCATTTAACCATTGAATATCAATAAATACTATTTGCCCATGGGGCTACGAATGACATGAGAACCAAGGCTGGATGATAGTAAAGCAGCAAACTGTGTCAAACATCAGCTAAGTATCTGTGTTACTGCACAAAAAACAGGGTTCTTGAGCGACAATCAGGCACACACGGGTTCAAAAGCAAATAATCCACTCACTTTTTGTCTGGGGTACTCC
chr1-2803400	1	2803400	3'-utr/5'-utr/intron	ACTACCACCGCAGAGGACAG	ACACTGGGTTTCTGGATTCG	199	132	0.6	8	75		0	33	24	0	6	CGATCACTACCACCGCAGAGGACAGGAGGAGGAAGATGAGGCACCTGCGCATGCTGCCCTTTCCTCCAGTGCGCACAGCACCCGCCATCTTCTTGAGCTTCTCCACATTCATCTGCGTGAGGGGAAAAAGAGTCAAAGGAGCCACACACACAGGCAGTACGTCACTGGCGAGGACACAACCATGCGAATCCAGAAACCCAGTGTAGGTGGATTGTTCGCGCTCGAGTCCACCGAAACGCCAGACAGGCAGGGCGGGCTTGTGGTCGCCGGAGGGATAAACTAAATCTAGCCTAGTCTAGC
chr1-2856000	1	2856000	intergenic	TTGGCTGAGTGTGAACCTTTT	GGGGGTGAATAGACGGTTTT	203	35	0.69	0	19		27	1	121	-2	17	CTTGGTCTTTTTATTGGCTGAGTGTGAACCTTTTACACCTGTATAACTTATGCACTTGGGCAAACTAGTTAGTCCAAAAGATTTGTGTTGGGCAATTCAACCACCAAAATTATTTAGGAACTAGGTGTAAGCCTAATTCCCTTTCAATTCCTCTTGTTGTATTGATTAAATTTATTTAGTATTGTTGATTTTAGTCAAAACCGTCTATTCACCCCCCCCCCCCTCTAGCCGGTGTCCTAGATCCTACAACGAGGTAGCTGGGTTGTTCAAAGACAAACTCGGTGTTAGTGTGTCAGGCAC
chr1-2859200	1	2859200	intron	-	-	-	124	0.6	0	68		9	32	9	0	3	GCACGCCACCATGGCCGAGCCCTCGCCGCCTCCGGTGTCGAACGCTGGCCTCCGTATCCTCCTGTCGAAGGACCGGCCGGCTCCCTCCCCTCCACCCACCGCCGCTGTCTCCAGCCACGCCGACCGCGACCGCATCATCGTGAGCTAAAACTCCCTCCCACTCTGTTCATGAACCCTAGCGCGGTCAATCAGTCATAGTAGAAACTTGAAACTTTGTCCCTGATTTGGGTGGCACGAAGGGTCCCGTCTTCGTCCATTTCCCGCGAGTGGTACTGTGCTAGTGCTAGTGCTAGTGCTGGT
chr1-3000320	1	3000320	3'-utr/5'-utr	-	-	-	208	0.52	0	121		-8	77	14	-8	3	AGGAATTACATTCCTCCATCCGGCTCCTTTCCAGAACCTTTGTTGATATCGTAGCAGCTATAGCCTGCGATTGATGCGAAGTGGCCGAACTCATCCTTTATTCCTCGTATATATATATATTAATTAGCCCGTACACGACAACACGACACGACTATAGAGGAGCGGTACACGAGACCAGTACACATGTAGAGAGACTAAACAGAAAAGTGACACAACCACCTGATAGCGCGCGGCAAGGCACGAAACAAGCAGGAAGATCAGCCCACGTGCGCACGTACATGCATGCACATTGCACACACG
chr1-3002220	1	3002220	intergenic	-	-	-	132	0.55	0	75		19	47	19	0	4	TACTAAATATCTATAACACATATTATATACTTATACTTAATACATATTTAGGTGGTCGTACCTTCGGAGGCTCTGGGCGGTCGCCCATCCTACCTACCCCTTATAGTATTTGATGAATTGTTCAGCCCCTCCTATAGTGTAATCTTGGCTCGTTGTCTGTGGAGGAGGTGGGCGATGGTAGCAGCGGTGGCACTGCATGGGAATGGGTGAAGCAGCAAGGTCACGATAGCTCCGAGGCCCCAAATCCATACGAGGTAGTCATGTCCATGAGGAGGTCATGACGGTTGGAGGTGTGCCTTT
chr1-3002620	1	3002620	intergenic	-	-	-	81	0.53	0	52		12	16	14	-1	5	TGGAAGAAAAATGGGCATTAAGCTATTTTTATAATGGTTTTGGTGTTTGATGACCATCACACCCTATTGGACTAATTAGTTTGCTAAATGTTTGGTCGTAGAATCAACACATTGAATTTATAAGAGCAAATGCAAAAAAATACACCTTAAAGGCATATTGAATAATAAATGGACTTTGAACCATTTCAACATTTGGATAAGTTCTAAAAGGCCCCAACAACATTTTGGAAGACATTAGAACTGTTGAAAAGATTAGGTTCAAGATTTGGAGTTTTAGGGATCAATTGAAGCCAAGTCTAA
chr1-3029660	1	3029660	promotor	GACCGCCTTTATGCCAAA	GAGTCTGCTTCCTCGTCGTC	199	61	0.54	0	31		-8	27	0	-8	3	GCACCTCCGCCGGACCGCCTTTATGCCAAAAGGCCCCTCCCCACCCCGCGAATCATTCCAGCGCCCCTACCTTCCGTCCATTCCGTTCCAGTCCACCTCCATTCCCACGGAGAGGCAGCCAGGCAGCACCAGCAGCTCGCTCGCTCGCTCGCGAGCTGGTCCACAGCGCCCCGGATTAGACCGTCGCGGCGGACGACGAGGAAGCAGACTCGTCCTCGTCCCCGTCCTTCCCCGCCTCCCACCCACCCCGGCGGTCGACGACCACCGCTCCCACGCTTCTCGGCCGCGGGCCCTAAACCC
chr1-3069840	1	3069840	intergenic	GTCTGTGACCCCATCGTTTT	CATCGTTTCTTCCTCCCTCA	290	53	0.55	0	28		9	22	14	0	4	TGTCTGTGACCCCATCGTTTTGGCATCACGTCCCCCCTCTCCCTCCATGGCCTTTTTCCTTTGCCGGTTTGTCGCCGTGGCCACGCGAGGCGCCTTTTTTAATTTGTTCCATGCTTTCACGCAGGTAAACGAAACGAAATGGAACCTGTTACTTTGTCTCTCTTTTTTTTTCTCCTGCTTCCTTCACTTTTTTTTTTGTTGCAAAAAACAAAAACAAAATCCAGATCTCCTTGTTAGTAGTAGCGGGCAACTACTATTTGTGGCGATTTATTGAGGGAGGAAGAAACGATGGACCTGCCG
chr1-3070000	1	3070000	intergenic	TTTTTCTCCTGCTTCCTTCA	ACTTGCCTCGCTTGTATCGT	261	120	0.54	-13	63		0	51	8	-13	4	TCTTTTTTTTTCTCCTGCTTCCTTCACTTTTTTTTTTGTTGCAAAAAACAAAAACAAAATCCAGATCTCCTTGTTAGTAGTAGCGGGCAACTACTATTTGTGGCGATTTATTGAGGGAGGAAGAAACGATGGACCTGCCGGACGGGACATTTTCATGTCTGAGCGTTAATGGAACAGTTGGTTGCCATGTAGAGTAGTAGTAGCTTTCTGAGCAGCTAACAGAGTAACTATAAATGGTGACATTTATACGATACAAGCGAGGCAAGTGCAATTATCAATTCACTTTATTTATTTTCTGAA
chr1-3070220	1	3070220	intergenic	GGTGACATTTATACGATACAAGCG	GTACGAGAGCTACCACCCCA	208	113	0.56	0	67		10	32	19	0	5	AGAGTAACTATAAATGGTGACATTTATACGATACAAGCGAGGCAAGTGCAATTATCAATTCACTTTATTTATTTTCTGAAAGAAACAAGTGGCTGCAACTCTGCCTTACAGTTCGGGCAGAAGAAGAGAGTTCAGTGCGTACTGAGAGAGACCCGTGTCACGACAGGAGCACGTGCGGGGTGCGCGAGGTGCGTGGGCACGTGTGGGGTGGTAGCTCTCGTACGTAGCTCTCGTATTGTGGGGTGGTAACATTTCTAGGGGACTAAACTAAAATCGTGTTTGTATGTGGGTTCACGTGAT
chr1-3077920	1	3077920	3'-utr/5'-utr	CAGAATGGACAGTTCGGTAACA	GGAGAAAGCTGATGAGGGTG	219	141	0.65	-12	59		0	44	0	-12	3	GAATTTATAATAAATTACAGAATGGACAGTTCGGTAACAACTCTTCTTAAAAGGGGGTGCAAAAAAGAAAAAAGAAGAAGAAAGAAAGAAATTCCCGCATGCATGAGCACATGTATATGTTTCCATCAGCTCAAGATGTCTCTTTGAGTCTTTGTTGTACGTACCATACAACAAACTGTGTAGTGTATTGCAGTAACACACGATATGTACCCCCCACACCCTCATCAGCTTTCTCCTCCAATATAGCACCACCATCTATACGTATATGTACGGTGAATCTCACGTACGTGTCCTCTATGC
chr1-3078500	1	3078500	CDS	-	-	-	142	0.69	0	57		9	43	9	0	4	GCTGCCGCTCGCGTTCGGCCGGACTCCGCCGCCGCTCTGGTTCTGCTGCTGCTGCGGCTGAACATGCTGATGCTGCTGCTGGAACTGGATCTCGTACTGCATCTTATTGTTCCCGCCGTCGCCAACGTCGCCCTCATCATCGTCATCGTAAAAGTCGTCCTCCTCGTCGTCGTCCATGCTGCTGTCGCTGTCCACGTAGCTGTCGTTCATCGACACCGGCTGTGGCCTCGTCTCCGCCGCCACCGCCTCCTCCTTCCTGACGATGCCTTCTTCTCGCTGTAATAACATGCAGTACGGTAG
chr1-3078520	1	3078520	CDS	-	-	-	136	0.7	0	50		9	40	9	0	4	GGACTCCGCCGCCGCTCTGGTTCTGCTGCTGCTGCGGCTGAACATGCTGATGCTGCTGCTGGAACTGGATCTCGTACTGCATCTTATTGTTCCCGCCGTCGCCAACGTCGCCCTCATCATCGTCATCGTAAAAGTCGTCCTCCTCGTCGTCGTCCATGCTGCTGTCGCTGTCCACGTAGCTGTCGTTCATCGACACCGGCTGTGGCCTCGTCTCCGCCGCCACCGCCTCCTCCTTCCTGACGATGCCTTCTTCTCGCTGTAATAACATGCAGTACGGTAGCATGCATGCTATGATCAGCA
chr1-3082700	1	3082700	promotor	GCGGTCGCTAGGATTATTTG	CTAGCTAGGGTGGATGCGAT	262	155	0.56	0	84		11	58	18	0	6	CCACCCTCGCGGTCGCTAGGATTATTTGGCTACAGCACGTCTGTGACAATAATCGTAGACAGCTCACGCATCTCTCTCTATATATATACACGCAATTTAATCCAGTGAAGATTAATTACTGCGTAGGGTACGCATATTACTCTACTCCCTGCTAGCTACTTGGGGAAGAAGAGCAGGGGGGCAGGAGAAAACAAAGGGGGGAGGCAGACTGCCACCACAGGTGGTTTGTCGCTGCCAGCCCTGGTCGACGATCGCATCCACCCTAGCTAGCTAGCCTGCCAGCTAGTAGGCCCAAATTGC
chr1-3197480	1	3197480	3'-utr/5'-utr	-	-	-	21	0.68	15	9		0	6	16	0	4	TACTGGTACGCCTGCGCCCACTCGTCGGCGCACCGCCACAGGCGGCGCAGCGCGTAGAGCGCCGACTTGTAGGACAGCAGCAGCCGCAGCGCCGCGAGCGCGAGGGCGGCGTACGCGAGCATGCCGCCGTGCGGTGGCATGGCGGGCGGCTCCCTGTGTCCGTGTCGTGGTCGTGGATGCCCTGGCCTCGTCCTGTTGCCGATGTGAGAGGTAGGGCTTTATTATCGTTTGTAGAGGAGGGAGGTGGTTGCTGAAATGCTCTTTGACGAGAGCAATGGCGGTCAAAGAAGGTGGATAGAA
chr1-3202020	1	3202020	intergenic	-	-	-	116	0.61	0	72		20	4	134	0	37	CCTCCCTCCTCCCTCGCGTTGCGCTGCTACCTCGGAGGCGTGAAGCCCCCAAACTCTTTGCTGACCAACCTTGAATCTCGAGGACGAGATTTTTTTAAGGAGGATAGGTTTGTAACGCCCTGAATTTGGGGGTAGAAATTTTCTTTTTCGATACTGAAAGTCGCCTAAAGGGGGGTGAATAGGCGAAATCTGAAAATTATAAACTTAATCACATACTACAAATCAGGGTTAGCGTTAGAAATGAATTCGAGTCCGAAAGAGAGGGGAAAACAAATCAACCAAGAAATAAAGCAGATGAAC
chr1-3235540	1	3235540	intergenic	AGCAACGGCTACTTCAGGC	TTGGCACTCAATCACCAAAA	205	104	0.86	0	37		-9	7	136	-9	49	GGAGCAACGGCTACTTCAGGCGCCAACGACTACCTGCAGCGCATTTATTGCGCGCCAGCGCGCGCAGAGGTCAGGCACGCCCATGCTGGCGCACCGGACACTCTACAGTACATGTCCGGTGCGCCACCGGACATCAAGGCGGGCCCAGAAGTGAAAGGGAAATGTGCCCTTGGGCCATTTCTAAGTATTTTGGTGATTGAGTGCCAACTCAAGTGCTTAAATGTGAATTTATGCCATGGATGAATAAAGTGCAAATCAAGAGCAAAGGTATGTTTCTAAGTCTTAGTACATTGGTTTTGT
chr1-3287300	1	3287300	intergenic	GCGGATAATCACTCGGTCTC	GCTTGTTTTCTTCGTCGTCC	167	49	0.51	15	28		0	20	15	0	3	GGTTTAGATGTGCGGATAATCACTCGGTCTCTGCCTCAGCTCTCAGCAGGAAACTAGCATGCACTGTCACGTCGGATAACAGGACGCCAAAGCATCTCTCCTTCAAATACAACACCTGGCTTTACCGTGGACAGCCCCCTCAGTGGAGTCCCTCCAAGGGACGACGAAGAAAACAAGCAACACATCGACGAACACTCAGTTCTCCACTCGATCTACTCGATCTTAGATATTGGCACTTGCCTCAATCATTTCTTAGGACATGAGGACTTTCCCTCTCATGTCGTGTTTGTAACCCCTACT
chr1-3329340	1	3329340	intergenic	AATCACTAGGGCGTTGTGTG	AAACTAGCCGTTTGGTGGTG	179	49	0.95	-20	6		29	4	122	-20	30	ACAAGCAAATCTCTCTCTCTAATCACTAGGGCGTTGTGTGGAAATTGGAGAGGATTTGATCTCTTTGGTGTGTCTAGAATTAAATGCTAGAGCTCTTGTAAGTAGTTGGGAAGTGGAAAACTTGGATGCTATGAATGGGTGTGGATTGGGGCTGTCCGGTGCACCATACGACAGTCAGCCACCACCAAACGGCTAGTTTGGTGCCCTGTGCTGGCGCACCGGACTGTCCGGTGGACTAGGGAACTCCAAGTTGAACTCATCACCTTCGGGAATTCTTAGAGGCGCTTCGCTATAATTCAC
chr1-3364720	1	3364720	3'-utr/5'-utr	ACCTGACCCCATGTCCAGAT	GTTTGCTCGATTGAGTTCCC	277	117	0.67	-12	42		0	39	0	-12	3	TCCCCCACAGGCCACAGCCACCTGACCCCATGTCCAGATGCCCTCCACCGCAAGGCAAAGCAGCAATGGGCAATGGCGTGAGTCTCAACACAGGGAAAACGGAAGCATCAGCTGCGCACAGCTCCGCTGCCATAAAGGCAGGCAGGCAGGCAGGCCATGATATGAATGGTGGCGGCGGCATGTGATGTGATGAACAAATGAAATGAATCCAGTATGTGCATCCCTATCCAACAGTGATCTCAACTACCTCCCCCGCTCGCCTTGCATCAGGGCGAGGGGAACTCAATCGAGCAAACAAAA
chr1-3396940	1	3396940	intergenic	AGCGCAAGTACGGAACAGTC	CACCGGCAACAATCACTACA	208	59	0.55	-8	33		0	22	0	-8	4	AGCGCAAGTACGGAACAGTCATTAGCTTTTAGTTCAGCTGGTTCCCAGACCATATACAAAAGCGCAAGTGCTGCGAGAGTGGCTTTCGGTTCCTCGGATCATTTCCATTAGTTAAACAAGCCGCTTAATTAACTAGCTAGGCGCGCGACGATACAGCTGTACCTGTACTAGGGATGCAGTAGTTCTGCTGTAGTGATTGTTGCCGGTGGTCTGCTGTCATGCATGCATGCACGGGCAGCACATGCGAGTAGATATAGCTAAGCACATTCAGATGAACTGTCTTAACAAAGCTAGTCTCGG
chr1-3398940	1	3398940	intergenic	GTAAGGCCCGGAACAAGAAC	GGGATTGTGCTGTGACTGTG	169	83	0.76	-10	28		0	19	0	-10	5	GAGCCTGCCGAGCTGTAAGGCCCGGAACAAGAACACGTGTGGGCCTTACTGACCGAGGGCAAGTAACCTGGGCCGGACGGGCTCTCGTTTCGACCTCCTGCACGCACCGACGCACGGTGCATCGCGATGGCCGATGGCGTCACGTTCACGTCGCGCCCCCGCTCACAGTCACAGCACAATCCCCAGCGACCGACCGCTAACTGCCTCTGCCCCTAGGGTATTTTTTACCGCACGCGGGCCATTCGCGTTCGCTTCCGAGTTCCGACCCGTCGGCGTCGCTGGAGGTTGGTGCTCATCGCC
chr1-3439140	1	3439140	intergenic	GCGACATGGAATGGAAATTA	CAGTGCAGGGACAAGAGACA	204	141	0.52	0	93		12	25	12	0	5	GCCAGCGGCGGCGACATGGAATGGAAATTAAGCAAGCTATCCTAGAACACTGGCTGCCGCATGCCCGCGCGCTCCAGCTAGCTGCATCCGGCTTCGAACTCTGGTGGTGGATGGGACGAGACACGCAGACAAGACGACGACGACGACGACACGGGATGGAGACGGTGGAGTACTACGTACTCTGTCTGCACCCTTGTCTCTTGTCCCTGCACTGCACTGCATGCGATCCCTCCTCCGTACCGCCGCATGCATTATCTTGCGACGACACACACAGGCACAGCCCACAGCCACGTACGTACG
chr1-3440260	1	3440260	intergenic	AGCTGCTAAAATCACCGTGC	GGACCAAAGGGAAGGGAATA	199	102	0.7	9	34		0	31	17	-4	6	CGATCAAGCTGCTAAAATCACCGTGCCCGTGCGGGGACTGACTCGTCCATCTCATCCTCGCCGCGCTTCCTTCTCCGGTAGCCGTGCCACCGCGTGGGGATGCGGACCGAGAAATAAAGCTCCTGGGTCCCGCCGCCGAATGCACTTGCAGCACCAGCCAGCAGCGACGAGTTCCATCTGGCTAGTATTCCCTTCCCTTTGGTCCGCCCAAGCTGCAGCCCGGTGGGTGAATTGACTGAATTCCATCTCGCACGCTGTGGGCAGTGGGCGCCACGAGCACGCCAGTCGACGCACGAGGAC
chr1-3606540	1	3606540	intergenic	AAAGGTGGGAAGTGGAGGAT	AGCTCTCCGTAGCCACTTGA	241	60	0.87	0	20		13	4	128	-2	33	CCCTATGCTTGTAAAGATAAAAGGTGGGAAGTGGAGGATGTGCGTAGACTACACTGGTCTAAACAAAGCATGTCCGAAGGTTCCCTACCCTCTGCCTCGCATCGATCAAATTGTGGACTCCACTGCTGGCTGCGAAACCCTGTCATTATGAGAGCACCTAGAGGGGGGGGTGAATAGGTGATCCTGTAAAAAACTTGAAACTTACAACCACAAACTTGATTAAGTGTTAGCACAATAAAATCAAGTGGCTACGGAGAGCTCTTGTGAACCACAATTGACATAGTGAGAACAAGCACAAGA
chr1-3645600	1	3645600	intergenic	GTCTGGCAGGCACGAAAG	AGGAAGCAAGGAAAGGGAAG	256	112	0.66	-8	51		0	33	8	-8	5	TTGCCACCCGTGTCTGGCAGGCACGAAAGCCGCGCGGGGCCGCGAGGACCTCGGCAGGCACTCACTCACCCACCCGCGTCCGTTCGCCGGAAAGCTCCAGAAAAGAAAACACACTCGCGAGACCGCCCGCCCGGCCGGGCGCAGGCAGGCAGGCAGGCAGGCAAAAGTGGCCTCGCAAAGGAACGGCGCCCCGGAACTCGGCTCGGTTCCCCCGCTTCAGTTCCCGGTCCCGTCCGTCGCTCGCTCGCTTCCCTTTCCTTGCTTCCTTCCTCCACCGCCCTAACCTCCCCTCCCGCGGTC
chr1-3649480	1	3649480	intron	TCTGTCGTTTTGGTTGTTGC	CGCTTCGCTTCACTCTCTCT	180	136	0.72	4	48		-4	47	5	-5	11	TATTTTCCAAATCTCTGTCGTTTTGGTTGTTGCGACGTCAGATGATATCTGCCTTGCCTGTTGCCTGTCGATGTTTTGCATTGGTTGTTTGTTGTTCACTACAAGAACTTCTCTAGCCCATAAATCAAGTTCTGCAAAAATAAACAAAATCCTAGTTAGCAGCAAACCAGACCAGAGAGAGTGAAGCGAAGCGACCCTGTGACACAGAAGAGAACCCATGCATGAGTAGTTCCAGGTTACCTTGAACCGCACCACCTTCCGTATCGCCAGGATCAGTCCTGGCATCAGGCACTGAACATT
chr1-3683520	1	3683520	intergenic	ACTTGCTTATTCGCTTGGGA	CAACAGCAATACGAAGGCAA	198	31	0.53	0	21		49	1	136	0	11	TCACTTGCTTATTCGCTTGGGATTTGTTTTTGCGCCCTCTCTCGCGGACTCGTTTCTTTATTACTAACGCTAACCCGGCTTGTAGTTGTGTTTATATTTGTAAATTTCAGTTTCGCCCTATTCACCCCCCCTCTAGGCGACTTTCACACCTTCCGAGCCCCCGGATGGGGTGCACCCGTGTTGCCTTCGTATTGCTGTTGTTGGAGGAGCGCGACCCCGCGGGGGTTGGCGCTCTTCGGTCATCGCTCGGCTTCAAGGATTTTCATCACGCAGCCCGGCTGCAGTCCCTCACCAATAGTC
chr1-3699280	1	3699280	promotor	-	-	-	131	0.69	0	53		-10	47	5	-10	7	TGAGTGTCGCGCGTCGGGCTATACGCCGGCCGGTGCAAGGTCCGAGCTCCCGTCGGCGGGCCGAACCGAACAACGCAGCGGACAGCAGAGAAAGAAAGACGGGACGCCCGGCCGGCGTCCGAGAAACGGAACCCAACGTGCAGTGCAGTGCAGTGCAGGCTCGGGGTGAGACTAGAGGGATCTGTCGGCCCGCCGCACGCGTACGTGACCGTCGTCCACACTTTAATTTGTTTGTAGGGTACTAGCTAGGGTACTGTCCACTTGTACAGCAACCCTTAACTTCTTCGCTTACACGCGCGC
chr1-3699580	1	3699580	CDS	-	-	-	21	0.53	0	12		9	8	18	0	3	GCGAAAGTGGAGACGTGGAGTGGGGTTAAAAGGCACACCCAGAGCTCAGCTCAGCTGCTAGGCTCTCTTGATGATTGCAGTCTTGATCGCGGCTCTGCTGGGGCTGGGGCTCTGCGTCGCCGTCGTTGCGGCGGAGAAGAGGCGGCGGCTAGTCGGCGTCGGCGCCACCGGCGACGACCACGCGGCGGCGTCGGCCGGACTAAGCCAGGGAACTGTCCAAGTCCAAGGTACGCAATGGCACGCACAAACTGCTGCTAGTTCTGGAAAATACGTTTCTTGCTCGTGTGTGTGTCGTAGAAT
chr1-3701200	1	3701200	intron	AGAAGAAGGGCACGGTCAG	TCCAAATTCCAAAGGCAAAG	162	41	0.65	13	17		0	16	13	0	4	CTGCTGCAGAAGAAGGGCACGGTCAGGAGAGCACAGTGTACTTTGCTGCTGCAGAATTTTGGTAGTATTTTCTTGGAGTAGGGACGAGCAGAAGCGAAGAAGCTTAGGGGCTTGGGCGCCGCCCGTCTCGTCCCGAACCCACCTAGGGGCTTTGCCTTTGGAATTTGGATGCGCACGCCACGCGCACTCGAGCGAGCCGCCTGACCACCCAGAGACCCAGCCAAAATCGAACCAACCCCGATGCCGCTGGCGGCGGATTCGGGAATCGGAACCCGATGGCTGACAGGAGGGCCCCACGCA
chr1-3701560	1	3701560	intron	AGGCGCATTATTTTAGCCAG	TTAACCGTGTGACGTGTCGT	199	66	0.72	5	23		-5	21	23	-5	4	GCCCCAGCCCCACAGGCCACAGGCGCATTATTTTAGCCAGAGCCGCGGTGGGGCCACTGACGCGCGGGCCCCCATGGTACTCTGGCCGTTCATGATGGGGTCCGAGATCGGGAATGGGTTGACGCTAGCGACCCGCTCTCTCACTCGCTTCGCTTCTGTGTCTTGTGTCTGTATTGTGGTATTTTATTTGTAACAGAGGACGACACGTCACACGGTTAAACCACTTTTACGCCGTGCTTTCCTGCTTGCTCTGATAAAATCAATAGAAAATTGACAGAGGATCCCATCCCTAGCAGCGGC
chr1-3889520	1	3889520	promotor	GACACCATCTGAGTGCCTCC	GCAAAGTGTTGCCGTAGTGA	253	108	0.69	0	43		8	30	11	0	5	TGCACTCTGACACCATCTGAGTGCCTCCCCTGGGCCCTGGGCTAGTGGGCTTGTCTTCCAACGGATACTTGCCCAAAGCTGCATGCCACTACGTGGAGGGCCTGGCTGCCCCCACGGCTCCACCACTCCCGCTCTCTCCCGAGTCCTACTCCTGAGAGGACCTCTGGCTCTATAAAAGCCTCCCATCCTACCCTACCAAGTACCAACTGCCCGAGACAAGAACAACTCCAACTCCCATCTCTCACTACGGCAACACTTTGCGAGCTGAGCCATCAAAGCTCGGGGCGGATGGCGGGGCGG
chr1-3889560	1	3889560	promotor	GGCTTGTCTTCCAACGGATA	GCAAAGTGTTGCCGTAGTGA	214	128	0.59	0	72		-8	31	7	-8	5	GCTAGTGGGCTTGTCTTCCAACGGATACTTGCCCAAAGCTGCATGCCACTACGTGGAGGGCCTGGCTGCCCCCACGGCTCCACCACTCCCGCTCTCTCCCGAGTCCTACTCCTGAGAGGACCTCTGGCTCTATAAAAGCCTCCCATCCTACCCTACCAAGTACCAACTGCCCGAGACAAGAACAACTCCAACTCCCATCTCTCACTACGGCAACACTTTGCGAGCTGAGCCATCAAAGCTCGGGGCGGATGGCGGGGCGGCGGCAGATCAAGAAGGAGTGGGTGCAGGCGGCGGCGGACG
chr1-3890460	1	3890460	3'-end	AGTACCTCTTGCCCCTGCTT	ACGGTCTCCAAGACACCAAC	268	102	0.62	-1	54		7	24	7	-6	4	CGTTCACTAGTACCTCTTGCCCCTGCTTTCATCGACGAGGGTGGTACCGTCCATCTCGCCGGGGCGGCGACACGTAGCACGGGCCGGCCGGTGAGCTGATGCCACGCAAGTCCCAACGGTCCTTGGCCGGTTCGTCTGCTTCCAGTCCAGGGCTCTTCCTCCCAATCCCAAAGCGATACGTGGGGGGCAGGGACTGTTCTATCTACGGTCGTCTCGTCAGTGGTGTCTGGTGTGGTGCTGGGCTGGGCATCGGACCGTTGGTGTCTTGGAGACCGTTAGAACAGTCTCAACATAAGAAAC
chr1-3955180	1	3955180	intergenic	TTGTGGTATTGTGTTTTGTTGAGA	TGTATGAATTCCACCGCCTT	288	50	0.61	0	31		71	2	71	-8	18	GATCTTTTGTGGTATTGTGTTTTGTTGAGACTCATCTCTAGCCACTTGGCGATTGTTGTGCTAACACTTAACAAGTTTTTGTGGCTATAAGTTTAAGTTTCACAGGATCACCTATTCACCCCCCCTCTAGGTGCTCTCACCGTTCGCATGCTGGTGACTGGATATGATTGGACCCTTCAAGAAAGCTCAAGGAGGATACACTCATGTACTAGTTGCTATTGACAAATTCACTAAATGGATAGAGTTCAAACCCATTGCTTCTCTAACCTCAGCTAAGGCGGTGGAATTCATACAAGACAT
chr1-4052380	1	4052380	3'-end	GTCTTTCCGTGAATGGCG	GCTCCAAAGAAGACGACGAC	154	70	0.51	0	39		11	30	11	-1	3	CGGGGACGCGTCTTTCCGTGAATGGCGCGACCTCGCCATAGTCTCTGGCCCTCTCCTCTCGCTATTACTCCTGTGACGTTTCCTGGCTGGCAGCAATGGCGATCGAGTGGAGTCAGCAGCGGCCCAGCAGGGCAGCAACGGCCGTCGTCGTCTTCTTTGGAGCCCCAGCTCCAACAAAGCGAGCTCGGTTTGCCGTTGGGACTTGGGTGGGAGTGGAAAGACAGACAGTGCCGTGGTAGTGGTACTGAGTGAGATCAAATCAAAAGCCTATGGCTCCAGCCCAGACGCGTTGGCATCCTG
chr1-4055840	1	4055840	promotor	AGGTCCATGGATTTAGCGTG	AGTTTTACCCTGCCTCTGCC	183	174	0.51	8	90		0	82	8	0	3	CGGCGAGGTCCATGGATTTAGCGTGGCCGTGGCTTCGCGTCACGCTCCTCCATTCATTTCTCACGCCTTTTTCTTTTTTTATCTGTTTGCCTCATGTGCTGTACGGCATTGCTCTCGTCCCTGAAGCAACACTCAACGTAGTGGCGTAGAGTAACTCCATCAGTTTACGGCAGAGGCAGGGTAAAACTTCTTTTTAAGAATGGTGATATATATGGGTCCTCGTGAAAGTACAAAGCGTACGCACTGATGCTCTCTCACTCTCTATGTTTTTGTGTGTGTGACAGAAGTCAGTCACAGAAT
chr1-4057720	1	4057720	intergenic	-	-	-	103	0.56	-8	52		0	43	5	-8	3	CGCCCTCCCGCGCGCCGCGGGGTTCCGTTCCGTTCCGCCGGCCCGGCCGGCCGGTCGCGCACAGGCAGAAGCGTCGCTCCACAGTCCACGCGCTGTACTCGACGCCATTGGTCTGCGAGCCATGGCAGCCCGATTGGGTACCGCGCGTGGTGCCGTGGTTGAGGCGTCGCGCTGTGGCCTGTGGCGTTGGTTGGCAGCTGGCCGAGCGCGCGCACGCTTTGGCCCAGCCATGGCCCATGCTGTTCTGCCATCTTCAATTCCCCCCCACGCCTGATGCAGCCATGCGCGCAGGCTGCTGCC
chr1-4059660	1	4059660	intergenic	-	-	-	39	0.56	0	22		12	13	15	0	3	GCCGATTGCCGTGACGACGACCCGACGCCCACCCCGGTATCCGCCGCCATTATCATTCGCCCGCGCCGGATCATCCCAAACGACTGACCACCAATCATATAAGGCATGCAGGTCCCAGCTTTGCCGCGCCGCCGGCGGTCCGGGGGCTGACGACGTCGACGTGCCAGGTGCCGATGTAATCCACGCGCGCGGGATCCGAGCCACGGCCCACGGTCCACGGATGCGCGCGCATCCGAATCCGGAGCGTGTGGTCCGTCGACGGGTGCATGCAGCGGGGTGCGTTCAATGGGGGACGTACGG
chr1-4059680	1	4059680	intergenic	TATCCGCCGCCATTATCATT	CGTACGTCCCCCATTGAAC	262	32	0.7	0	12		12	10	15	0	4	CCCGACGCCCACCCCGGTATCCGCCGCCATTATCATTCGCCCGCGCCGGATCATCCCAAACGACTGACCACCAATCATATAAGGCATGCAGGTCCCAGCTTTGCCGCGCCGCCGGCGGTCCGGGGGCTGACGACGTCGACGTGCCAGGTGCCGATGTAATCCACGCGCGCGGGATCCGAGCCACGGCCCACGGTCCACGGATGCGCGCGCATCCGAATCCGGAGCGTGTGGTCCGTCGACGGGTGCATGCAGCGGGGTGCGTTCAATGGGGGACGTACGGGTGGCCCGGAGTCCGGTGCG
chr1-4061800	1	4061800	3'-utr/5'-utr	AGCCATTGCATGGCAAGTAT	TTGCTACAGCGAGTACCGAG	277	92	0.65	2	42		-8	28	12	-8	4	AGCCATTGCATGGCAAGTATTATGTTGGAACAAGAATCATAGCTTGAAATCCTGCGGACACAATACCAAAAAAAAAACACTGTAGAAGGAGTAGAACCCATTATAAATTAAAACCAAGCGAACATGCTTAACAAAAAACAAAAAAGCTAAAACAAATAGGCCCTTAGTTTTTATGTTGGAAGACATGTTTAGTCCCTTTCTCTACTAAAAGCTGAGGGCTGTTTCTAAAAAAAAAAAGGGGGGGGGGGGGGGCACTGCTCGGTACTCGCTGTAGCAACAAAGTTCAATCTTGTAGACTCG
chr1-4134240	1	4134240	intergenic	TGGTCCATGAGCTTCCTTTT	AAGGACCCTGCTAAAGCACA	174	154	0.52	0	81		-8	70	1	-12	4	GTTGGTCCATGAGCTTCCTTTTTTCAGCGACACACACCAGTATATCATATATGTCCCTTTCTCATGTCTCTGTGGCTAGATTTATGCTTATGACTCATGGTTTAACAGACATAACTTTGAAACTATTTTTGTTGTGTGTATGTGTGTGTGTGCTACTGTGCTTTAGCAGGGTCCTTATCCCTTTTCTTTTTCTTAAAATAATGATACCCAGCTCTCCTGCATGTTCAAGATTTTTTTGCCTTGTCAATTTGTGTCCTGGTGTTGGCGTTTGTCACACGTGAAGTGACTCTATCCTACTAC
chr1-4241900	1	4241900	3'-end	GCGTTCCACGGGCTTAGA	TGTGGAGAGCAAGCAAATCA	268	53	0.52	0	33		31	16	32	0	3	TCGTGAAAGGGGGTGCAGCGTGGCGTTCCACGGGCTTAGAATATCCTGTTCCCTGGACGCGGTCCTTTCCATGTCACTTCTCGCCTGGCGGCCGCTGCGGCGGTAGCGATCCCGACGATTTTGTTGTTAGCGATGGGACTAGAGGCCAGGCGGGCCACTGCGCCAGTGGTCGCAACCCTCGCCGCTGGTATGGCTGTGCCCCCGCCTTCGATCGGCTGCCTTCGCGTTGGCGGCAGCCGGCAGCTGGTCCCCCAACCTCCACCCCCCAACTGATTTGCTTGCTCTCCACAAGGCCCACCT
chr1-4304480	1	4304480	intergenic	-	-	-	44	0.52	0	23		10	20	12	0	3	TTAATTATAAAACTAATTACACATATAAAAGACTAAAAAAATAAGGCAAATTTATTAAATCTAATGAAAGTCTATATTTAATATTTATAATTAATGTTCAAACATTTGATGTGACATTAACTAAACTTTAGTCAGGAAATCAAACGCTAACTGACGAGAAGGGGACGTATTCAGATTGGACTATACTTTTATACCGTTAGATAGTTAAAGAGGTAAAAAAATGAATATTTTTTTTGTTTTTTTAATATTTCTATAGATATAAATTATAATCTCTAACGATAAAACCCGGTAAATTTGGCA
chr1-4304560	1	4304560	intergenic	-	-	-	35	0.69	0	17		-9	6	1	-9	5	ATATTTATAATTAATGTTCAAACATTTGATGTGACATTAACTAAACTTTAGTCAGGAAATCAAACGCTAACTGACGAGAAGGGGACGTATTCAGATTGGACTATACTTTTATACCGTTAGATAGTTAAAGAGGTAAAAAAATGAATATTTTTTTTGTTTTTTTAATATTTCTATAGATATAAATTATAATCTCTAACGATAAAACCCGGTAAATTTGGCACTTCGACTATTGGAGGTGTCTGGAACTGTTCCAGTTCCAGAAAAAAAAATGTGAAGATAGAGTTTTAAAAATTTAGAATA
chr1-4304680	1	4304680	intergenic	-	-	-	27	0.77	14	8		0	8	14	-1	7	ATAGTTAAAGAGGTAAAAAAATGAATATTTTTTTTGTTTTTTTAATATTTCTATAGATATAAATTATAATCTCTAACGATAAAACCCGGTAAATTTGGCACTTCGACTATTGGAGGTGTCTGGAACTGTTCCAGTTCCAGAAAAAAAAATGTGAAGATAGAGTTTTAAAAATTTAGAATACATTTAGATAATTCATTTTATTTTATTTTTAGATATAAAATATTTTTTTAATTATTATAAACTTTCCACGCTAGAGCAGTCCCAACCCAAACATGTTATCAAAATTTTGACTCCTTACCT
chr1-4305720	1	4305720	3'-end	-	-	-	116	0.77	0	45		15	22	20	-5	9	AATGCACCAGCACGCAGCACATGCATTGCCCGCCAATTCACAGTCACAGGAACGAGGAATCCTACCAATTCCGCGTCGTGACAAGAAAAGCTTCCCAACATCTCTGTCACGGGCTCTCGTAGCAGAGGAGTACCACTCAGCGTCTCACTCCTTCCCCTTCCCTTCCCTTCCCTTCAGGGACCAGGCCATCAGTTCTTCACGAGCTGGGAAGAGCTCGTGAGCCGTGCATTGAAGGCAATGGCCGCTGTTCGTAGATGCTGCCTGCTGGCCGCGGTGCTGCTGTGGTCGGCGCTCGCTTCA
chr1-4305880	1	4305880	3'-end/CDS	GACCAGGCCATCAGTTCTTC	GAAGGTAGCTCTTGCCATCG	255	50	0.57	0	25		-12	21	0	-12	3	CCTTCCCTTCCCTTCAGGGACCAGGCCATCAGTTCTTCACGAGCTGGGAAGAGCTCGTGAGCCGTGCATTGAAGGCAATGGCCGCTGTTCGTAGATGCTGCCTGCTGGCCGCGGTGCTGCTGTGGTCGGCGCTCGCTTCAGCGGCCACGGCCGCGCCGGCGCCTGTGGTGGCCGGGCCGGTGTCCAGGGTGGAGGACGCCACCATGTTCCGGATATACTACGGTCAGAGCTTCAAGGTCATCAAGAACTCCGGCGATGGCAAGAGCTACCTTCTCATGCAGGTAGGTCTCGTTCGGAGAC
chr1-4314020	1	4314020	promotor	CGAGGAGTTTTGTTGGGAAT	TCTAGTTAAAAGGCGCTGGG	233	160	0.62	-1	78		22	52	22	-1	3	TGCGCCACCGAGGAGTTTTGTTGGGAATCATGACACCAACTTTCACCACAACAACATGTTCGTTTCACTTTAATCTATACTAGCTTGGGTGAGAGGAGAGAGGACTGCTGCTGTGCTGTGCTGAGAGGAGAGCGGATTTTGCTCTTCGCGTCCAAGCTAGCTTTTCACGCATCGCAAGGAGGCGCAGCTGATGGCCGTGAAACCCGGAGAGGGGCTTAAACCCCAGCGCCTTTTAACTAGAAGTAATTAGTTTTTATTATTTCTATATTATTGTGTCTCTATAAATTATAGTTTATAAAT
chr1-4358260	1	4358260	CDS	-	-	-	101	0.63	0	48		-11	33	0	-11	3	GGGGGGGGGGGGGGGGGGGGATCGCGGCGAGGCGAGGCACCTGACGGCGCGGGAGCGGCTCGTGGATGCGCTCGTACTCCATTCGTGGCGGCGAGGCCCCGGTGGTGGCGCGGGAGGCCGGACGACGAGGAGGCGGAGGCCGTGCGAGGCAACAGGGAGGCTTAAGAAGTGGAGATTGGCCGATTTGGGGGGTGGGCCGTGGACTTGCGATCTTTGCATTTACCGACGGGTGTGTGGGTCTTGTAGTTGTAGATTTGTGGCGGTGGGATTTGTTAATTAATTTAATGCGATTTAGCGGCG
chr1-4440240	1	4440240	intron	-	-	-	68	0.7	0	32		8	19	92	-8	19	ACGTCTCAGACGTATGATGTAATCGACTATTTCCCTTATTAATACTATTTTGAGCACTGTGTGATGATGTCCATATTATGTAACTGCTGTGTACGTGAATAACTGATCCTGGCACGTACATGGTTCGCATTCGGTTTGCCTTCTAAAACCGGGTGTGACAATCTCCTTCCTAAAATGGCGCAGCCGACCGTTGCAGATCTGGGAGCCGTTGGCGCACCGGACATGTCCGGTGCACACCGGACAGTCCGGTGCCCCCTTCCGACCGTTGGCCCGGCCATGTGTCGCGCACAGATTCCGCGG
chr1-4444300	1	4444300	intergenic	TTAAGAATGCGAAGCAAACG	TTGTGCCTGGCTTCATAGTG	284	58	0.67	0	25		-12	18	0	-18	5	AGGTTTTAAGAATGCGAAGCAAACGGAGGCGCGCGAGCGATGCTATTATCGGAAGACCGAGCTATCTGGAAGCAGTCGAAATCCGTCGAGGCGGCCGGATTGGGGAATGCGAAGGGAGACGGGTTGCCGTGGCCGTGCGGAGAGAGAGAAAGAGAGAGAGAGAGAGAGGAGGCGACCTACCGTGGACCCGGTCTACGGGATTTCGATCGTTGGCAGCCGTCTATCGAAGGATCTGCGGATGTGGAAGGAGGGCGGGTTCACGGCGAGTCCACTATGAAGCCAGGCACAAGCATTTTTTTA
chr1-4452360	1	4452360	intergenic	CTGAGAAAGAATGGCTGGGA	ATGCCGTGCTCTTCTGAGAT	270	45	0.52	12	23		0	21	12	0	3	CATTATTGTATCGTGAAGGCTGAGAAAGAATGGCTGGGAATATCGGAAAGCAGGAAATACTCTGCCTCTGCTTGCATGCTTGCTGCTGAAGTTGCTTGCCCCCTCGCGAAACAGCTGCGGTCTGCAGTCTGCGAAAGACAGGGGGGTGAATCAAGAGGAGCTGCCACTGCCTCTGCCAGAGTCTGTATCTGTCTCTTAAACAAGCGGTCGTCATATTTCTTCCTTGCCATGTCCCATGTATTTTGGCGAGGTAGAAATGTAGAATTCCGATCTCAGAAGAGCACGGCATGTTCTTCAGTG
chr1-4519080	1	4519080	intergenic	GGCTTTTACAGCACAGCACA	CAGGCCACCAGAAAGAGAAG	223	111	0.52	0	62		12	45	12	0	3	CAGAGGCTTTTACAGCACAGCACATACATATAGCTGTGTGCCTACGTACACATTCATACGCATATTTATATAAGATGATGAGAGAAAAGGCAAAGCGCAGCAGAGATGCCTAGCTAGTACTCCTTTTGGCCATGCAGCAGCGCGATGGAAAAAGGGACAGGGCCGAAGAAGCTGCATGCTCTGATCGAGACCTTCTCTCCAGCCTCTCTTCTCTTTCTGGTGGCCTGCTAGCTGCGTTGCTGCATCGATCCCTTTTCTTTTCATTAATTCTCCTCCTGCATTGCATGCGTTGCGTCTGCC
chr1-4520240	1	4520240	intergenic	CGCAACATATATCGTCTCGGT	ACGAGAAGCACCCAAAAGAA	244	51	0.73	11	19		0	14	17	0	5	ATGAAAAAAAAAACCGCAACATATATCGTCTCGGTCTTATTTACACAGATGCAATATATAGAATCCAAATGTGTGTCTCATTATCAAAGGCGCGCATGCACAGCTACTAGTTAATTAACCGGCCGGTCAACATGATGATGATGGGTGTGCTGATTTTCTTGGACGGGAGGGTCCACACAGGTCGGACGATTGCTGCGTGCGTCTTTTGGATGCTTTCTCGTAACCAGTATTAATTAGTTTCTTTTGGGTGCTTCTCGTAACTATTTTTTTGGGATTCATATATATATATATATATATATA
chr1-4545260	1	4545260	intergenic	ATTCACATCGCAATAGCACG	GAACAGCTCTCGAAGCATCC	251	116	0.74	0	38		18	37	23	-2	6	AAACTGTCACTTCAGATTCACATCGCAATAGCACGCATTATTATTCTTTCAGCTGCGTTGTAGACACACTAGCTACGTGGATCAGTTTTCATTCGCTGAACTGGGTTTTTTTTATATATTTAGGAGAACAGCAAGAACACACAGAGTACGTTCATCTGATTCGCATCCAATTAATCTATGGGGGGAAGGAAATGAACGGAACGGACGGACGATGCGTGGTTTTCAGAGGCAGGCGGAACTGTGCAGGGATGCTTCGAGAGCTGTTCTTGCCGAGCAGGCCGGAGCAGGAACAGGCGGTGT
chr1-4545300	1	4545300	intergenic	TCAGCTGCGTTGTAGACACA	GAACAGCTCTCGAAGCATCC	218	133	0.71	13	57		0	30	28	-1	6	TTATTCTTTCAGCTGCGTTGTAGACACACTAGCTACGTGGATCAGTTTTCATTCGCTGAACTGGGTTTTTTTTATATATTTAGGAGAACAGCAAGAACACACAGAGTACGTTCATCTGATTCGCATCCAATTAATCTATGGGGGGAAGGAAATGAACGGAACGGACGGACGATGCGTGGTTTTCAGAGGCAGGCGGAACTGTGCAGGGATGCTTCGAGAGCTGTTCTTGCCGAGCAGGCCGGAGCAGGAACAGGCGGTGTGATAAGAGCGGCCTGCAGCAGGCATGCATGCATATGCAGC
chr1-4546940	1	4546940	intergenic	GATAATTCGTGGAGGAGGGG	TGATGTATGGATGCTTGGGA	244	98	0.56	0	61		8	21	14	-7	7	AGCTCAACCAGATAATTCGTGGAGGAGGGGCCCACCCTCTCTCATCCCCCTATACTACCTAGCCCATCTCATCTCACCCCTTTAAAAAGCAGGCTACTTGTATTGTGCCTACCCTCTCCTCTCACGCTCTCTCTCTCTCCGCCCCATGGATGACGGATACTCCTACAATACAAGTTGTAGTAGTAGTAGTAGGGGTACTGCATACCTACACAGTGACAGGGAGATGGAGGTCGATCCCAAGCATCCATACATCACATGATACATGCACACACATGCTTAGCTGCAAAACTGCAACAGTTA
chr1-4593280	1	4593280	intergenic	TGCAAAATCGAATCATCCAG	GAGATAGACGCAACGCAACA	180	95	0.82	0	24		-10	19	4	-11	8	CGTTAGATAGTGCAAAATCGAATCATCCAGCGATAAATAAAAAGAAATAGAGGGAGCAGTAATTTCTAGGTCTACTACTAGTAGAGCTGTCGTTTCACGATGAATTTTAAATCAAGAATTATTTTAAGGACGAAGCTATCGCAAAAAAAAAATTGATTTTTTTGCATTGGTGTTGCGTTGCGTCTATCTCTATATATCTTGATCCCCAGTCCTCGTTCCTTTACTTTTTACTGGTCTCGTACATCTGTCTGTTACTGCAGCGCCGCATGCACACGTACTCCCCCAGGCATTTGTTGCCAC
chr1-4598580	1	4598580	intergenic	GGTGATGAATCCGCCGAC	TCTGAGGTACGTGGTGGTTG	241	113	0.51	0	73		8	26	8	0	3	TTGGCGCAGGCGGGCCGGGTGATGAATCCGCCGACGCCGGACCTTCCTGCTGCCCTGTCCGGCTGTCCCTCTACAGCTAGCGACGTCTCGTCGAAAAGACAAGGACCGGGAGAAAGAGATCAACAACGAGAGGCTAGCTAGGGCAGGCTGCTGCAAGTAGTCAAGGACGGCGGCGACTTTTGCCATGGCGCGGACGCGCGGTGGCGGCATGCAGCAAAGCGAGTGCCGCCGCTGCTGGCAACCACCACGTACCTCAGAAGCTCAGAGCTCTCTGCAAAGCGAGTGCAGCAGATGCAGACC
chr1-4601380	1	4601380	3'-utr/5'-utr	-	-	-	88	0.52	-19	49		0	36	3	-19	4	GCTAGCACGTACTGTACTGCGTACACAACTACAGTTGGATCGATGGACACGTACGTACAATCTGAATCATTGGACCCCGCCACACCACTCTACGCCGTACGTACAGTTTCGTCGTATGATTTTAAGCACATGAGTCTACAGGTACATTCTCATGGATGAGCTAGCTAGCTAGCCACCCTGCAGTTGGTCCGGACGGTGCCGGCTGTGCCGGTGAGCACCTGTATGGCACCCATCTTGATCATGGCGGCGACGAAGTCGGTCTGGAAGGTGGCGGGGCTGTTGGTGTAGGCGAGCACCTGC
chr1-4602500	1	4602500	intron	-	-	-	110	0.58	0	66		-13	21	2	-14	7	ATAGCGGCGTGCTCTGTTTGGCAGCTGGGAAATGGAAAGTTCTGCTGCCTACGCTACGCTCTCTGGGCTACCTGCAACTGCCACGAGTGACGACGGTGTGACACCGACCTCACTCTCCTCTCGCCTGCTGAGCTGATGGTTCCCAACAAAAAAGAAAAAGGAAAAAAACTGTAGCAGCAACTTCGAGCAAGCAGCATGTTTAGTTTAACACTGAAGGCTATATCTGTTGGCTTAACCGTATCAAATCTGTTGACCAGCAGGTTTGATCCTGCCATAGAATCAGCTGAATCGAAGCCCAAG
chr1-4602900	1	4602900	intron	GACACGACGACACGAGCAT	CGGGCTTGGACAGAAACTTA	279	142	0.62	-16	72		0	42	0	-17	3	TGCTGAGCCATGGAGGGCGACACGACGACACGAGCATGTGCCGCCGCTGCTACGGACACCCACCGGCCGTTAGGTTAGGCCCGTGCGCGCGGTAACGTACGAACCGAGCCAAGCAAAACCGAGGTGCACCTAAAGCAAAAGGACGGCTCGCCTCGAGTCACCTTCTCTCCTCTCTGCCACCGTGTAGAGATGGCCAAACGGGCCGGCCCGGCCCGGCCCGGCCCGGGCCCGGTGAAGCCCGGCCAAAACCGGGCCGGGCCTGCTGAGCCATCGGGCTTAAGTTTCTGTCCAAGCCCGGCC
chr1-4745140	1	4745140	intergenic	GCGCATATATATCTATCCATGAAA	CGAAGTAGCATCTGCACTGG	271	143	0.54	-8	76		0	59	0	-8	3	GTAGGGCTTCAGCCGCGCATATATATCTATCCATGAAACTTCATTGGAGAAATTAATTATCATTAACATATGTTTATAATTATATATATCTATGAAACTTCATTCGAGACTGATCCCGTCGTCGAGACGTATAGGCGGGGGCGCGGGGCCCGATGACGTGCATGCATCAGTGGTCCGACCGACGCCCGATGCTGTGTGCAGCATGTGCTGCATGCGCCTATAGCCCTATACATACGCTGTTTGCATGACATGCAAAATGGACCGTCCAGTGCAGATGCTACTTCGGCGGTATGCCAGAAT
chr1-4752580	1	4752580	CDS	GGCACAGTATCGTGTGTGCT	CCTCCTCCTCCCAGAGAGAC	238	139	0.56	0	69		11	61	12	0	4	TAGACCACGCACAGGCACAGTATCGTGTGTGCTGTAGTTGAGCATTGGTGCTGTGGGGTTCCGTTGCGCGGTGCCGTGCAACTGCAACCTTCTGGCCTGAGCTGCTGTCTCTCTGGCAGTGGCAGGCTGCAAGCCCACCCCATCTCTGCGTGCGTCTGCGTCTCGCCGTGCATGTCCTCTCTGCTGTCGTCGTTGCCGCCGGACCCGTCCGTCTGCAGCGCATGCGCATGCGTCTCTCTGGGAGGAGGAGGAGGAGAGGACGGACAGGCTTTGCCCCATCGGGTGTGCCGTTGCTGCCGT
chr1-4757140	1	4757140	intergenic	TGGCAGCATGGAAACTAGTAA	CATCCACACCCATCAGAATG	254	117	0.58	-7	66		1	34	1	-7	3	ATGGCAGCATGGAAACTAGTAACAAGACCAAAAAGCGAAGGAGACTTGGGTGTGCTCAACATTTCGGTACATAATGAGGCATTCTTAATGAAGAATCTGCATAAATTCTTTAACAGGCACAACATCCCTCGGGTTCAGTTACTCTGGAGTCTGGAACCACTATTACACTATTACCGAGGGGGGCTGTATCTAGACTAAAAAGGCAAATAATAGTCTCCTGTGACTTGGAAATAATCATTCTGATGGGTGTGGATGATGTTCCGCTGCCTGAAAGTTGCATGCAGAAGGATTTTTCAAACA
chr1-4758400	1	4758400	3'-utr/5'-utr	CAATGTCGACTCTTTAGTACCTCG	CCAGTGCCCATTTTGAGATT	275	80	0.76	0	34		-16	15	7	-16	10	CACAATGTCGACTCTTTAGTACCTCGAGAAAATATTGAGACATTTTTAATCCTTGTACTTTGATCATTTACTTTTAATCAATTACATTCAATTATTTACTGCTAGAATTAACATGACAGTATACGATTGAAACCTGTATGCAAAAAAAATTCTTAGATACAAAGGGTGAAATGGACTCATTAATAGGCATTAATTTATACAAGATATTTTAGAGAAACTCAATTCACTCTTTTGATCATCTTGGTCCTTTCACATATAATCTCAAAATGGGCACTGGTGGTGCCAGCAAAAACAAACTAC
chr1-4761300	1	4761300	promotor	CACCTTACTTAAGGAATCTTTCCA	TTGTGGCAGATAGTTGCTGG	245	62	0.54	13	38		0	16	13	0	3	GACCACCTTACTTAAGGAATCTTTCCAGATATTTTTCTCTTGGTGAGAAGATTGATGGTGCACATGCACAAGCACGAGCGTTTGTTCGAGGAAAAAAATTGGACAGCAAGACGGCTCCTGCATCTGCTTCTCTCGAGTCATTTCCAGTTCAGTTTTGATTTTTTAGATAATGGATAATTATATCCGTCTTTGACCTCGTTAGGAGGATAGGGCTAAATTATTACAAGACCAGCAACTATCTGCCACAAGAAGAGGAACAAACCTCCCATACTAACAACGGCGAAACAAAAGGATAGATAG
chr1-4771780	1	4771780	intron	-	-	-	72	0.62	9	37		0	18	10	-1	4	TCGCCGCCGTCAGCTGCTCCGGCACCCCGTGGTTGAGCAACTGCGCACGTGCGGGGGTCGGACGAGAGGGTCGGAATTGTGTTTGTTTATGTTCACCAAAATCAGTCGCACATATCGTACGCCGACCGGAACGACGCCGGCGGGACGGGGGCAGTCGGTAGGTAGTTTTGGTTTAATTTGGCCGTCTGACGAGCTGTGTGCCCACCTGGAAGAAGCCGTGGGTGCGGCACGCCTCGGCGACCCTGGCGACGACGGCTTCGCGGTCGGGGTCGGCGAGGTCCACCACGGGGATCTCCGCGT
chr1-4990840	1	4990840	promotor	-	-	-	82	0.75	-2	37		6	12	11	-3	10	TGCATGCTGTTCTTATGATGATTGATGACCAGTACTTTGATTATGAACCAAGAAAAGTGAAGAAAATTTAATGCAGCTCAACTCAAAGTGCTCGGTAGTCAACTGAGAGATTCTGAGACGAATAGACAGAACTGTTTGGTTTGAGTTTTATAGTTTTTTTTTTTTGTAACAACAAAACCTTGAAGAAAAATTACGAAGCATCCTTACTCAAGTGTCTTATGCTCATGTGTAGAGTGCTCTGTCAGCTTTGAATCACTTGCATGAAAATAATGGTCAAGCTTTCAGTGCGACGAACAAAGG
chr1-4995600	1	4995600	intergenic	CTCGGCACGTCATAATGCT	CTAGACACCACACCACCACG	251	156	0.61	0	81		-10	40	0	-10	3	AGGCGCGCGACGACGGCTCGGCACGTCATAATGCTGGAGTGCACGGCCGGCAACCCTTCGTTCGACGGAGTCCAGCACGAGCGGGTTCACTCGCGGTCATTGATGAGCGGTGTGGCCCGCGACAGAGCGAGCGACGCGCTGGCGCTGCGCTGCGCTGCGCTGGTTGCCGTCGCTGACCCATTCGGAAGGCCAGGCAGGACGAGGGACGGCCGGCCGGAACCGGGAGAACACACGCCACCAAGTCACTCGTGGTGGTGTGGTGTCTAGTGCTGCTGCGTATGTCTTTCGCTTGCATTGCAT
chr1-4996200	1	4996200	intergenic	GCAGTACAACCCCATGTTCA	GCAAGGAAGGGACACAACAT	198	67	0.51	0	44		-8	12	0	-9	4	GTGGGTCTGCCTCGCCGCAGTACAACCCCATGTTCAGCTCTTCCTTGCGGAATCAAGTGAGATCTCCGCAACTTCCCCCCACCAAACACCAAGGCCACGCAGCGCCCGTCCCGATGCCCCGGCCCCGATCTGTCAGGCTGCGCTGCGCATGCAGTGCCTGCCTGTGCCCTGTGAAAACTGGAAACCCGGGGGGAATGTTGTGTCCCTTCCTTGCTGCAATGCAAGTGACGAGCCGTAAATGTAATAACAAGTGAGTCGCCCGTCGCCTTCGCCGTCTCCGTCGCTGTCTGCCGCCCCTCG
chr1-5005900	1	5005900	intergenic	AAAAATAAGAGCACTGGCTTTG	CAGAACAAGTGGCCAACAGA	211	87	0.55	0	53		8	24	16	0	5	GAAGAAAAAAAAATAAGAGCACTGGCTTTGTAGTAAATGTACCTCTCTCTCTCTCTCTCTCTCTTTCTCTCTCTCTCTCTCTCTGAACTCTGAAGCACGAGAGCGAGGAGAGAAGCGGCGATCAGTTAGCTGATCACCATTTGTTTGTTTGTTCAGAATTCTGATGACCAATATGTTCGTTCGTTTGTTTATTCAGAAGTCTGTTGGCCACTTGTTCTGTGTGTTTGTGTTCGAAGCCATGCATATATGGCTCGCCGCGGAGGCGTCATATATGATGTATACACACGTGGAGCGCCGGCG
chr1-5006360	1	5006360	intergenic	GACAGCTGTGGGCTGTGG	AATCCGCAAAGTACAAACGC	286	130	0.65	-8	51		2	49	2	-8	3	GGTCGCGACAGCTGTGGGCTGTGGGCGTGGCGGGGGCTGGCGCGCACCGCCTCGCTGTCGCGGAACTCCAACGGCGGCCAACCCCACCCCCAACGCGTGGCGGGGGCTCAAGCTGAACCACCGCGCGGGCTGCCGACTGCGCGTGTGGACCAGCCAGCCAGCCAGCCAAACCAAACCAAAGCAAGGCATGGCAACCACCGGACCCGGCTGCTCTACTCGGTGCCGCCCGCCGACCGCGCGTGCCCCGCCTGGGGCCTCTTCTCGCCTCCACAGCGTTTGTACTTTGCGGATTCGGTCGGT
chr1-5009900	1	5009900	intergenic	TTGATCCATAAGCTAGCGCC	CCCCCTTCTCTTCTTTCCTC	152	47	0.62	0	26		-9	9	3	-9	4	GAGTTGATCCATAAGCTAGCGCCATCATCGATCGCCATATATACATAGCCAAGGACGCACGCGCGCGCGCGCGCAAACCAGCGGGAGCGAACACCAACCGGCCGGACCAATTAAGAAGCAGGCTAGCAAGTCGAAGAGGAAAGAAGAGAAGGGGGGTACCGGGGGTACCGGCCGGTCATCGATCGAGCTTGGCGAAGCAGCGACCGCCGGGTCGTCGTCGTCGGTACATGCATGCAGCGCGGCGGTGATCAAGCAGGAGCGAGCCTGGGCATGGAGATGGGGGTGGGGTACGCCGGCGGC
chr1-5009920	1	5009920	intergenic	ATACATAGCCAAGGACGCAC	ATGCATGTACCGACGACGAC	193	50	0.6	0	29		-13	11	1	-13	4	GCCATCATCGATCGCCATATATACATAGCCAAGGACGCACGCGCGCGCGCGCGCAAACCAGCGGGAGCGAACACCAACCGGCCGGACCAATTAAGAAGCAGGCTAGCAAGTCGAAGAGGAAAGAAGAGAAGGGGGGTACCGGGGGTACCGGCCGGTCATCGATCGAGCTTGGCGAAGCAGCGACCGCCGGGTCGTCGTCGTCGGTACATGCATGCAGCGCGGCGGTGATCAAGCAGGAGCGAGCCTGGGCATGGAGATGGGGGTGGGGTACGCCGGCGGCGGCGGCGGCGGCGAGTGCTC
chr1-5010860	1	5010860	intron	TGGTACCGCACCCTCACTAT	GAAAAGCCTCAAGACGCAAC	171	175	0.66	0	66		-9	61	0	-9	3	CGTTGCAGCCGGTGGTACCGCACCCTCACTATTTCTTTAATTTGATGGTTGATGCATGCCTGTAACAATATAAGCACACAAAGGTAATATTAGTTGTAGCGTCGTCTTCCATGGTCATTACGCATCTCTGATCTGCTCGGGTGTGTGCGTGTGTGTTGTGTTGGTTGCGTCTTGAGGCTTTTCCTCAACCCTTGCCATCTCTACGTGACTATGTTAGGAAAAACAAACTCGAAGAACACATGGAAAAGGAAACGTAACTTATATATATATATATATATATATATATATATACACACACAC
chr1-5012460	1	5012460	intron	TTCATTCTCATGCACGTTCC	ACATGGAAAATTCCTCGTCG	180	153	0.74	0	51		-8	41	0	-8	4	GCATGCTGGGTTCATTCTCATGCACGTTCCCGACGGCGATATCTCATGCATGCACTGTCTCTCTCGACTCCTCACGTCCCGGCTTTCGTTCATGCGTGCATGTCTGCGTGTTGTCTAGATCACGGATCACTGCTGCTACTACTTGTGGTTGTGTGGTCCGACGAACTGGTCGACGAGGAATTTTCCATGTTAGCAAGGCAATCGAGGATTTTGTTTAGATGATGTATGTTGAAGTGGATTGAGGTGGAAACTGAAAGTGTTTTTCACTCTAATTCACTCTAAGTATATGAACTGAGAACA
chr1-5012720	1	5012720	intron	-	-	-	104	0.54	0	53		-8	46	0	-8	3	TTTTCACTCTAATTCACTCTAAGTATATGAACTGAGAACAATCCATATAAACAAAGTCTAACATGATTTGTTTTTTTGGAAAAGTTCGTCGTCGCTGACAAATTTTTTTTTACTGAAAGATGTTGTTCATGTCACCATGACACCATGTGCGTATCTGTATAAATATGTAGGGGCGACACTTGAGGAAGGGACGGGGGCGACCATGTCAGAGGACGAGGACGAGGCGCCGATGCTGGAGGTGGGCCTGGATATGGGCTCCGACGGGCACGACATGATGGGCTTCGGCCCGCTCATGCCCAC
chr1-5013320	1	5013320	intron	-	-	-	143	0.66	0	74		-8	26	12	-8	5	ATGCAAGAATGCAACCAGCCATCTGCATACACTGATGGTGTGGTGTGGTGTGGTCGCCCTTCTTAGCTGTTCTCCATATTATATCCAGCAGCTTCCTGATGAAGCTCGCTGGCATTCCTTAATTATTATGCGGTTGTTAAATGAGTTCTTAGAAAAGAAAGAAAGAAAGCAATAAAGAAAAAGGTAGGAAGAAAGATGTGTGGTTTGTAAAGACTGTATCCTAATTAAAGACTGTGTCGTGTATGTATTTGGGTGGCTGGTACAGGAAGACGATAAGGCTAAGCTCGTCGAAGAGACCGG
chr1-5013340	1	5013340	intron	CTGATGGTGTGGTGTGGTGT	TCTCTTCGACGAGCTTAGCC	265	124	0.58	0	73		-9	30	3	-9	4	ATCTGCATACACTGATGGTGTGGTGTGGTGTGGTCGCCCTTCTTAGCTGTTCTCCATATTATATCCAGCAGCTTCCTGATGAAGCTCGCTGGCATTCCTTAATTATTATGCGGTTGTTAAATGAGTTCTTAGAAAAGAAAGAAAGAAAGCAATAAAGAAAAAGGTAGGAAGAAAGATGTGTGGTTTGTAAAGACTGTATCCTAATTAAAGACTGTGTCGTGTATGTATTTGGGTGGCTGGTACAGGAAGACGATAAGGCTAAGCTCGTCGAAGAGACCGGCCTGCAGCTGAAGCAAATCA
chr1-5014020	1	5014020	intergenic	GTTTGCTGCGGCTGATACTT	TGAAATTGAGCAGACAAGCG	210	149	0.54	0	88		21	50	21	0	6	GCATATTTGTTTGCTGCGGCTGATACTTTGAGCTGATGATGTGTGGCTCACAGCATACTTTATTCTTGTTCTTATTGTGTTGACATAGTTTGTCCCCCATAATCTTGAGGATTAAAAAATGCATCCCCTGTGCGCGCGCACACACACATCTGACCATCATCTGCTGGCACAGGAAGAAAAGAACAGAGGTTGCATTCACGCTTGTCTGCTCAATTTCAGAAAATGCGGTAGCTATAGCTACGCCGATCATGTTGGCGCAACACCATTGGGACGGCTGCTACGTGGACCAGATGTGTGGGC
chr1-5019840	1	5019840	intron	TCTCTCCACAACTAGATTCTCAAA	ACTACAATCGGTCGGTCCAG	171	94	0.54	0	59		9	18	9	0	3	AGATTCTCTCCACAACTAGATTCTCAAAAAAGCTGGTTAGAAAAAAGCTGAACCAAACAGGTCATATGTATCGGGGAGGCGATTGGTACGGCGGGCTCGGCTCTGCTCTGCTCCGCTTGGATTTGGACTTGGACTTGGGAGGTGGGCGTGTTGGGCTGGACCGACCGATTGTAGTTGGGCCAATACGATATGCATTTCCCTTCCCTCCCCCTCCTCCGTGCTACGGTCCAGCTGCGGGTGCGTGCACGTACGGCAACTCGGACACGCCTTGTCCGTGCATCCCGTGGCACGGTACCAGTT
chr1-5022240	1	5022240	intron	AACTGGGACACGATGAAAGG	GCCATGCGACAATACATCAC	190	188	0.67	0	92		-10	47	10	-10	5	GGCAACTGGGACACGATGAAAGGCAATAAGTTAGCCGCCGAGGTCGCCGTCGCGCGTGAGGTCAGGTCGGCAACGTGTTGCGGTGTGTGGGCTGCACGTGAGCTAGCTAGCTAACCGGACGCGCGGTTGACCCGCTTGCTTTGCTTTGCTTTACTTGCCATGGAGGGCAAACAGTGATGTATTGTCGCATGGCCTATGTGTGACGTGTCATATATAACCTGTTTCATGGATGCTTGCGTTTTGGTTTTGTTTATGGAAAAAAAAACAAACCCTTTACGGGAGTGGGACGATCGAGAACCT
chr1-5022340	1	5022340	intron	AGCTAGCTAACCGGACGC	GGGCGCTTCTAGAGGAGATT	232	89	0.53	0	58		-9	18	2	-9	5	AGCTAGCTAGCTAACCGGACGCGCGGTTGACCCGCTTGCTTTGCTTTGCTTTACTTGCCATGGAGGGCAAACAGTGATGTATTGTCGCATGGCCTATGTGTGACGTGTCATATATAACCTGTTTCATGGATGCTTGCGTTTTGGTTTTGTTTATGGAAAAAAAAACAAACCCTTTACGGGAGTGGGACGATCGAGAACCTGATCCGGATAGAAGCAAATCTCCTCTAGAAGCGCCCGCCGCCCGTGGTGCTTGGCATTCGCAGTTAACCGTTGCCATCTTCGAAAAAAGAAGCTTCTTCC
chr1-5047360	1	5047360	intron	GGGAATCCCAGAGACTTGTTC	ACGGCGATACTAGGAGCAGA	258	88	0.82	0	24		8	19	11	0	8	TCCTAGTTCGTTTTGGCGTGGGAATCCCAGAGACTTGTTCAGATTCTAGCTGTCATGAGAGTGAACTGAAAACTCGGCCGTTATTTCTTTTCTTCTATTCTAAGCACACACACGCCTCAACTGTCACCACCACCACCACCAGAGAAAAAAAGAGATGTGTCGTACGTTTACTAAACCCTTGGTTCAAACTTATGCAGGTAAGACTGAAGGGAGGCCAGACGCCCAAGGCACTGAAGCAATGCATGATATGACACCCATCTGCTCCTAGTATCGCCGTCCCCGCTGGGTGGAGGTGGAATT
chr1-5054720	1	5054720	intergenic	GCTCGATAGTATAATTTTCAAGGC	TGGTTTGCGAGGACTTAACC	199	99	0.56	-1	61		8	18	8	-5	5	TCCAGTAGTTGCTCGATAGTATAATTTTCAAGGCTTCATTGTCGGAAACAGTGCGGATGTCTTCATCTCGTGAAATTGCCACCATCTCTGATCTATTCTATACCATATCAGTCTGTTTAATGCCATGAAACTCACGTAGCCTTAAAAAAAACTCTGACGTAAACACTGCAAAGAGTTCAAGGTTTTGGCGGTTAAGTCCTCGCAAACCATTTGTGTCTTAAAAAAAATAGAACAGGTGGACGACGTCCTGTGTGTTCTCCAATCTCCATTGTATATGGAAACCAATCAACAGCGGGCAAT
chr1-5059020	1	5059020	intergenic	GAGGGAGAGGGAGTAGTTTGA	ACGCCTATTTGTGTGTGTGC	174	64	0.58	0	38		11	16	21	0	6	GAGGGAGAGGGAGTAGTTTGATTTAGTGATGGACACATACACGAGGAAATAAATTCAGAACAGACGCAGTCACTCACGTAGCGGAAGAAGAGTGAAAAGGAAGAAACAAAGGCAAGAAAAATAATAATTAAAAGGAGATGTGGATGCCCTCTTCGCACACACACAAATAGGCGTGGTCCCACCGGTCTTTTTCGTATGCTGTTTTAATTGCAATTAGTTGGAAACGGTGGACCACTCTTGCCCCAGTTGGTGCCAGGCCCTACTTCCGGAATATTTTGTGGGGAGACCGAGCGAGCAGTA
chr1-5087280	1	5087280	intergenic	GCGGAGAGGCAGAGAAGTAG	GTAGCACAGGGGTGATTTGG	288	133	0.68	-15	57		0	44	0	-15	7	CAGCGGCACAGCGCGGAGAGGCAGAGAAGTAGCCAAAGCCAAGTAGGAGGAGGAGGAGGAGGCAGGGCGCGGGGCGAGAGCTTGACGCGGCAACCACCGCTGCACTGCACTGCACCCCTCGCTCCTCCGAGCTCAGCAGCAGCAGCAGCAGCAGCTCGCTCGCGGCATGTCGCCATGTATGCTTTTGCTGGCGCCCGTCGCCCCCACCCTTTTCCCGTTCCCCTTCCCCGCTCGCGGATGAGATCTTTGGGTTTGGTTGGTTTCTTTAAGACCCGAGCGTCCAAATCACCCCTGTGCTAC
chr1-5206600	1	5206600	intergenic	-	-	-	105	0.76	0	37		-12	33	111	-12	17	TCTATGATGTAATAAGTACCCTTTTATGTTATTATTCGAGCATTGTGTGATGATGTTCATTTATGTAATCGCTGTGTACGTGAGTTCTGATCCTGGCACGTACATAGTTCGCATTCGGTTTGCCTTCCAAAACCGGGTGTGACATCGGACTTGGGCTTAGCCCCGGAAGACGACGAACACCGCTTCGCCCGACCTCAGGGCTCGGACTCAGCCCTGGCCTCAGCCGACGGTCTCTGCCTCGCCCGACCCAGGGGCTCGGACTCGACCTCGGCCACGGAAGACAGACTCGACCTCGACCTC
chr1-5241000	1	5241000	intergenic	-	-	-	54	0.74	0	27		16	2	104	0	27	GTGTCTCTTGTGCTTGTTTTCTTCGTGACCATTGTGTTTCACAAGAGCTTGGTCCTTCGCCACTTGATTCTATTGAGCTAACACTTAACCAAGTTTTGTGGCTACAAGTATTTGATTTTTACAAGATCACCTATTCACCCCCCTAGGTGCTCTCATATTTCCTCTTGGAGGGAGTACCTCCGGGTAATAACTGGGTTTATTACTAAAACATGGCTCTACTTATAGTAATAAAACCTGACTAACTAAAAGCAATTGCTTAACCTTAACTCCACATATAGCTAGTCCACTTTAGCCAAATGG
chr1-5332580	1	5332580	intergenic	AAAGGCATTATAGGCTGTCCC	ACCAGGTTAACCCCTTCCAC	284	157	0.62	-8	81		0	41	6	-8	3	AGCAATAAAAAAAGGCATTATAGGCTGTCCCTAGCAAATCGTGTAAAATAAGGGATTTATAGTGTTGATTACACCGATAGGACAACTGCTGGAGACGGCCTTAGAGGAGCCCAACTGTCCTCACCCGGTCACCCCACCCCCAATAGGCCAATACCTCATCCTTCATCCATGTAGTAGCAAAGCCTAAATACAAATTGGATCACCTCAAATAAACATTGCTAGCCTGTCGTGCACAACCCATTGATATCTCGGTGCACATGATGCATTTTTTTGGGTGGAAGGGGTTAACCTGGTTAGGGA
chr1-5336620	1	5336620	promotor	TGAATACAAACCATCGTGCC	CCCTCCCGTTTATTACGCTT	185	91	0.63	2	44		11	27	11	0	3	TATTGAATACAAACCATCGTGCCTTTTGTACGTACGTATGTTTGTTTGTATCTGTCGATAATCCGTCCGCGCCCAGCGACCTGAACATCGAAACCCGAGACGAGACCTTTTTTTTTCCTTCACGGGACAAGAAAGACTCAATGAATCTGTTGCCATGACAGCGATAACAAGCGTAATAAACGGGAGGGAGGGAGGGAAAATAGAAATAGAACAAAATTGCTGGGTAAAAGAAAATAGAAGCGCGGCACGAGGACAAGGGGCAACATGGACATTGCGCCCGATGCCACAACCACAAGCCCA
chr1-5337960	1	5337960	3'-end	CTCGCACAAAGATTACAGCG	TCAATTTACGGTCGGAGAGC	297	62	0.64	0	26		-8	24	0	-11	3	CCTCGCACAAAGATTACAGCGTCCGTGTATTTGAACTGCCGCGTGAATGGCTCGTGATGTACAGTTTAAAATCCAAAGTTTAAACATTAATCCGTAGAAACGAAACGGAGTCGGCCTTTTCTGCCTCACGTACCGGTGGTGGTGGCCTGGTGGGGGTGCCGGGGAGGGAAGGAATAGTAAACAGATTGCGGCAGCGACTGAAAGCGTCATTATTCCAGAAGAAATCCTCGGCTCTTTATACTGCTGACCTAGCACTCGTTTAGCACGTTGTGCTTGGCGCTCTCCGACCGTAAATTGAAT
chr1-5338600	1	5338600	intergenic	GCCGTACTCGTTTACAAAAGG	CATCTGCCTGCCTGCTTAAT	243	94	0.75	-9	31		0	27	1	-10	8	GAGCCGTACTCGTTTACAAAAGGATAAAGAAAAGAAGCTGGAACCTGACCAGGAACAGCAAGCAAGATCAACAATCTCGCGCCATATATATTTGCACTCAGAAAATCTTTGACAGTCTGTGCCGTCCGAAACAAAGGCTTCTTCTTATTTCTTTTTTTTTCTCTTTCCTTCAAAATTCAGTTAGTACGTAATCAGCTTCCTCCGTACACAGGCTATAGAAATAGAATTAAGCAGGCAGGCAGATGCCGTCTGAGGGCGCCACTGGGATGCGCGATCTGGCATGCATGCTCCGACTAAGAT
chr1-5339420	1	5339420	intergenic	TGTCGCAGAGAGAGAGAGAGAG	CTGCCTGCCATCTTACAACA	213	88	0.54	12	51		0	31	12	0	5	AGAATGTCGCAGAGAGAGAGAGAGAGAGAGAGAGAGAGAGAGAGAGAGAGAGAGAGAGAGAGAGAGAGAGAGAGAGAGAGAGAGACTACGTCCAACGCTGGGCGCCGTCAGCAGCATGATCTGTTCACGAAAGCAACTCCATGGATGCCATCTCCGTCTCACCTCTCCTCGCTGCATCGATCTTACTACAGATACCGTGTTGTAAGATGGCAGGCAGCGTCGCGCACGCACGCACGCATCCATGATAAAAAAAACACCCCGAGATGGATGATGATGATGATGATACGAGCATGCGCACAG
chr1-5339440	1	5339440	intergenic	-	-	-	83	0.51	12	50		0	30	12	0	3	AGAGAGAGAGAGAGAGAGAGAGAGAGAGAGAGAGAGAGAGAGAGAGAGAGAGAGAGAGAGAGAGACTACGTCCAACGCTGGGCGCCGTCAGCAGCATGATCTGTTCACGAAAGCAACTCCATGGATGCCATCTCCGTCTCACCTCTCCTCGCTGCATCGATCTTACTACAGATACCGTGTTGTAAGATGGCAGGCAGCGTCGCGCACGCACGCACGCATCCATGATAAAAAAAACACCCCGAGATGGATGATGATGATGATGATACGAGCATGCGCACAGACGAACGAAAGGGACGGCAA
chr1-5341300	1	5341300	intergenic	-	-	-	99	0.75	9	34		0	24	10	0	5	GTTTTAGCTCGGCTTGCTTTGGCTCGTTAGTGTAACGAGTCAGTTCGGCTCGACTCATTATAAATGAGCTAAAAGTCTAGCTTGACTCAGCTCGTTAGCTAGCTCAAGATGGCTCGATAAGCTCGTGAGCCATACCAACAAAAAAATATATGAATATACAAATATAAAAGTGTATAACATCATGTATATAAGCATACATTGTAAAATGATGAAATAAATATTTAAACTATTTCCATAGTTCATAGGTGTGAGAACTTAGGTGTTGTATTGTTGATCTTTAAGTTCTATTGTCCAAACGCG
chr1-5346040	1	5346040	intron	ATCACGGATTCACGGGAC	GCATTCTGCCATACAAAGCA	221	134	0.55	0	76		-8	47	0	-8	3	ATCACGGATTCACGGGACACGTCCCGTCTGCGTAGGCCGTAGGCCGGTCTCTTTTTCACTAGGGACAACGGCTTTTGCCCTGGGGGACCCCGAACCCTTCTTTTCTAAGCAAAGCCACTGCCAATCCGACATATCTCTTGAACAGTTGAACTCAATGCCATGGTTCCATTCCATGACTCCTCTCTGGGCCTTGTGCATCACTGCTTTGTATGGCAGAATGCATAGCTTGCAGATCTGCACATGTAAATAGAAATGTTTGTTTGTAGTGTATCATTTATTGAGAATCCAGAACGTTTCATC
chr1-5347380	1	5347380	3'-end/intron	GTGTCATGCCACTGTTTTGC	CGAGGAAGAATCTGCACACA	197	101	0.62	0	44		-10	42	0	-10	3	GTGAATCTCACGTGTCATGCCACTGTTTTGCGCAGCAATGTGACCATCAGTGGCGTCACCATTCTCGCGCCGGTGAATTCGCCTAATACCGATGGAATTGACCCGGGTAGCTAGAGACCAGTTAGCTTCCTTTGACGCTGAGAAGTGAGAAGCACATGTTTCTGATTCTGAATTTCATTGCCTGTGCGTGTGTGCAGATTCTTCCTCGCGTGTCAAGATCGAGGACTGCTACATCGTCTCCGGCGACGACTGCGTGGCCGTGAAGAGCGGGTGGGACGAGTACGGCATCAGGTTCAACAT
chr1-5348840	1	5348840	3'-end/intron	AGGCCAAGGCTGTAGTTGC	TTGTGAGCTCGTTTCACTGG	176	94	0.65	-9	40		0	36	1	-10	6	TGGTCACGGAGGCCAAGGCTGTAGTTGCCGTGCCCGTCGAAGCTGTTGGGGTTGACACCCAGGAAGTCCATGGTCCTAGGGAGCCCAAGGTTGATGAGCCTATCCAGGAAGTTGTACATTATCTACAGCCAAGGACAAAAAAAAGAAAAAGAAATGAGCCCTGTACCAGTGAAACGAGCTCACAATTTCCACTTGTATTGCAGATTATACTAAGCTGCCATATTCCAAACTGCCACGAAATACACTCCGAGGCCAAATGAGCAATGGATGAGGCTCACCCTGCCGCGGAGGGTGACTGCG
chr1-5514860	1	5514860	intergenic	TTCACTTCCACTTATTACGCGA	ACTTAGTCGCACCCATCAGG	241	47	0.68	0	26		50	2	86	0	21	GTTTTTTCTATTTCACTTCCACTTATTACGCGAGTTACACGTGAAATCACTCTAAGTATCCAAGTTTCAACCTAATCAATACTTCATTTTACCATTTTTTGTGGAGACTTGAGGTTATCGTCTTATAAAATGTTTATTAGCACTGATAATTTTGTCGGGGACCATAATTAGGGGTACCCTCAAGACTCCTAATTCTCAGTTGGTAACCCCCATCAGCACAAAGCTGCAAAGGCCTGATGGGTGCGACTAAGTCAAGGATCGGTCCATTCGAGGGACTCGATCACGCCTCGCCCGAGCCCA
chr1-5517020	1	5517020	3'-end	-	-	-	131	0.55	0	80		-8	26	0	-8	3	CTGGCGCATTGGACGCGTCGTGCAGACGCACGACGGCTTGAAGAGCTGCGCGGCGTCAGAAGGGACAGCGAAATGTTCCTTCACATCGCCGGCAAATGCATGCGCCACGAATCGATGCCTTACCGATCGAGCGAGTCCACCGACCGACCGACCGACCTGCTGCTTCGTGCGCACGTCTCTTTTGCGCCGGCTGCTCCTCCCGCCGACGCTCGTCAGTCGTCAGTCACCGTCGGCGAATTGGAAGCCACCCGAAGGAGGTTCAGGGTGGGTAGAGTAGAGTCGCCTCGTCGCTGTCGCCCA
chr1-5523900	1	5523900	intergenic	-	-	-	98	0.62	-13	42		0	41	0	-13	3	TATTTTTATATATTTAATTATTTGAATTATTTATTATCATTTGTTATGATTTAACTTTTACTTTCCATATTCCATAAATATGCATTTGATATTTATTATGTTCTAATAGTACTACAGACTTACTCCGTGGCCTAGCCATAACGTTAACTCCAGTCTCCAGTGCCGGCCCGTGCTAACAGTGAGCCTGAGCCATTTCTTTCTTTTCGGATCACTCAGTCATGTTTCCATTTTGCAAGTCTGCCTGTCTCCGGTGTCTCCTCATATTCTCCTGATGCTCAATTCAAGGCACCACAAAGCGAA
chr1-5524820	1	5524820	intergenic	-	-	-	105	0.52	0	63		-10	36	5	-10	3	TCTGATACTTACTATACTGTCTATAGTAGCGTGTATAGTCCTTGTCCGATGTGACAGAAAGTGTGAAGACGCTATAGAGCTTTGTACCACAGACACGAGCGTCGGCGTCGCCAATCTCGGCGGCGAGTGAGCTATTCCTATCGTATCACTCGATCGGTCAGGTTTCCATCTCGCAGATCTATCTGTCTCTCGATGTCTCCTCTCCTCACATTCTCCCGATGCTCAGCTGATGAATTCAAGCCGTCGGAAAGCGATGCATCAAACGATAGGCCACCAATTGCGTTTGCAATCCAGCCAAAC
chr1-5528760	1	5528760	intergenic	-	-	-	40	0.59	0	23		32	9	33	0	4	TTAAAAACGCAGGGTGGCCCACCGAGAACACAGCAGGAGCACCGAGGGCCCTAGAAAGAAAAAAAAGGAGAAACGGGTACGTAGCTCGTTTTGCACGAACGTCTGTTGGAGTTCACCGATCGTCAGAGTCAGGGTACGTAGCTCGTTTTCCCCCCTATCTCTGTTGATTATTCTGATGTATTTGACGATCTAAAATCCAATCGGATAGAAGAATGGACGTACGTACTTGTAGTCTTTTACGTGCTGAAGAAACTGGTGATATGGTTGCTGGTAAAACCGGCGCGGCGTGCGTACGCTAGC
chr1-5529140	1	5529140	intergenic	TTGTAGGTGCGAGAAAACGA	TACACGTTTGTTGGAGACGC	209	62	0.61	19	29		0	24	26	0	3	TTTTTCTTTTGTAGGTGCGAGAAAACGAGACCTGTGTATAGTAACATAAAGCCATCAATTTTTTTTATATAACACAAGATACGTCATGGAAATTAAAGGAAAAGTTGAACACCCTTTTCTATTGATAAATAATTGCATGGTGGTAATGTGCATGCATGGTACCGCACACACTCGGCTGTTTGGTTTCTTGGCTAAGAGCGTCTCCAACAAACGTGTAGTGTAAAAACGATCTATAATTTAAAAATGAGTAGATGTTATATGATATAAGGTATCAATAAAATATTCTGCTCTAACATTAAA
chr1-5530500	1	5530500	promotor	TGGAGCAGCTAGCAGGTAGG	ACCAAAAGAGGCGAGCAGT	185	55	0.52	0	29		13	25	14	0	3	GAGGGGCGGGCTGGAGGTGGAGCAGCTAGCAGGTAGGTAGACGAGCAGGGACAAGATGATGAGCGAGCGCGACGGTGCGTGGCATTTGGCATTGGCATGGGGCCGCCGAGGCATTTGGTGGCCTGGTGGGGGGTGGGGGCGGCAACCGCAGGCACAGCACGGCCGCGTGGGACGGACATGTGGACTGCTCGCCTCTTTTGGTGCCGCGCCAGAATGCCAGATGGACGGGAACAAGCCGTAGAGCGGCTGGCCGGCTGGCCTGGGACTGGGAAAGTCCCACGCACCGTCCCGGCGTCCCCG
chr1-5531020	1	5531020	intergenic	TGCTTCTGTAGCACAGTCGG	CGGCTTCGAAAAGATGAGAG	291	105	0.52	0	67		15	26	23	0	4	TGCCCTGCTTCTGTAGCACAGTCGGCCACTGCTCACTCCGCTTCGCACCAACGCTACCTCCGCGCTCTGCATCTCCTCTCCACTCCTGCTATTTAGCGCCGCCCTGCGCCTCCCACTCCCGAATTCCCCTGCGCCTCTCACCTCCCTGCTCGAATCCAGCGCTCACCCGCGCCGCGTCGAGACATGTCGAAGGTGAGCCCTGCCCTCCTCTTGTCCATTCATATCGGTGGCATGCATCGCGCGGCGGCCCCCCGTTCATCTCCGTGCATTGCATTCCTCTCATCTTTTCGAAGCCGGTAG
chr1-5532060	1	5532060	intergenic	-	-	-	33	0.51	0	19		8	13	8	0	3	ACCCGTACGCGGCGCCGCCCCCGCCGCCCCCGCAGTACTACTACGTGCGCAACATGAGCATGGAGGAGAACCCAAACTCGTGCGCCATCTGCTGAAGCAATCGATCCCGGCCGCTTTGTCTCTCGCGTCGCGCGCGCGAACGTGAGTACGTACGTGTCTCCCGGCCCGCCCCGTCCATCAGTCCATGTGTACATCCGTCGTCGTGTTACGTTATTATTACGATGAGAAGACAGACGAATCAAACTAGCTACTCGTAGCTTTTATTATTTTGTGAGTCAAAAGTCCAAACCGTATAGCTGC
chr1-5535220	1	5535220	intergenic	-	-	-	100	0.53	10	57		0	38	18	0	4	GTCATTGCACTCTACCCATCTGCGACGCGAATGTCCCCATCCATGCAGCGTCGGATTCGATGCGACTCGCACATCATTTTAGAGGGCAGCTACAGCTAGCGTCGTCGTAGCGAGTGCAAGAGCTTCGCAGGGGAAAACAGTAGTATATACAGTAACAACAGTATTTCGATTACAATTTTTTTTACAAACCTGTGAGCTCTAGCTAATAAGGGTCTGTTTATATCTATTAGAACTAATATAATTGCTAGCGTCTAAAATTAGTAGTGACGATCTAACAAATTAATAGACTGCCTAACTAAC
chr1-5578980	1	5578980	intergenic	GAAGGCTGCCCTGGTCTG	GAAGGATGCCACGATGAGTT	208	93	0.59	0	59		31	3	117	0	28	GAAGGCTGCCCTGGTCTGGCGCACCGGACTGCCACCGGACACACCACCGGACAGTGTCCGGTGCACCAGGGAGATCCACTCTGAACTGCTCATCTTCGGGTTTTTGGAGTGCCACTCCGCTATAATTCACCGGACTGTCCGGGGGGCCACCATAGTTGACTGGGAGACGACGACTTAGACCTCTCACGAACTCATCGTGGCATCCTTCATGCTCCTCATCTTGAGGTACCTATTCTTGACGTGGGGGTGTGAGTACAGCAAGGGTGAGCTCACATACGTTCATCGCTCAACAAGTTGTGG
chr1-5584740	1	5584740	intergenic	CTATTCGACAATACACAAGAAGGA	CATCGCAGGCTGTATTAGCA	151	69	0.54	11	43		0	14	11	0	3	GGAGATATGACTATTCGACAATACACAAGAAGGATAGTATCTGATGACATGAAGATTTATACTAGTTGATCATGTACTTAGTGCCCTACATCTAGTTAGAGGTGGTGGATCTTTTATCTCGTCTACTCAAGTTTATATGGATGCTAATACAGCCTGCGATGATGTGTCGATTGGGTGTCTCCCCTTATATAGCCTAGAGGGAGAGGGTTAATAAAAGATCCAATCAACTTACATATAGGTTTTCTAGTTTGTTACATGCAATGTACAACAAATATTGTATACTATCTCCATAGAAGTCAT
chr1-5588820	1	5588820	3'-end	AGCCAGTCCCCTGAAATCTT	CAGCTTCTGCCCTTTTACCA	215	76	0.63	8	32		0	30	8	-1	3	CCAATAATTGGGGCAGCCAGTCCCCTGAAATCTTTGCTCTTGTAGTGATCTGTCAAAAAGAAAAAGGAAATGCTTTTGTAATGGAAAATCGGTCGTCCTCTGGACCAGTTGATAATTCAGGGAGAAGTGAGACGCGATGGGGGCATGGGAGGAAGAACCATTTCTGTGCCTACATATACAGGCAACAGCAGCGAGCCAGCAGTTCGGGCTGGTAAAAGGGCAGAAGCTGAGTGGGCCGTGTTCTACTCCACGCATGCACCGGGTCGGGAAATAGCGCCAGAGCACCTGAGCAAAACTAGC
chr1-5590480	1	5590480	3'-utr/5'-utr	-	-	-	37	0.59	0	19		9	14	24	0	5	GTACGCCGTGGCCGCCATGCCGTGCCGCTACGGGTGCACCACTCTTATCGCTACGTACGGCCGGATAAAGCGCTTCTCGGCCTTTCCTTTTTGCCTGTTCGCTCGCTGCTGATGGACCAAGGTGGAATGGATATTGTGTGCACGTACACGTAGTAGGCCTCCTGATGTCTTGTGGCCCTGTTGAGTGGTGACTGCAGACGTGGGTGCTCACATGCATGCTGTGATTGGCTGCCTCCCTATCTTGAAAATCCATGTATGGCCTCTCATTCGCCGAACTGGCAGGCCCACCGATCGAGGGAC
chr1-5631900	1	5631900	3'-utr/5'-utr	-	-	-	104	0.63	0	49		18	36	20	0	5	TTCTCGATGTACCAGTAGCACCATGGGAAATGTCAAATGTCCTGGCGTGACAACTCGCACAACATGTTTGCTACACTACATTGTATTAGCCGAATGACAGTCATGCTCTGATTCGGCTACATGGACGGACAAAACATCCCATGGCTCAGCTTATGCGGAGTACGTATATGTTACAGCTAACACTAGCGGTCAAAACTTTTCCACCTAATCCGTGTTCTGTTTCTCCTCGATGCTGGACTTGCTGAGGATGAAGACGCCAAGAATGATGAGGCTGGCACCTGCAAACCACTGCGTAAACGT
chr1-5634220	1	5634220	promotor	GGACGAAGACAGGAAGCG	AGCCAACTGTATTTCAGCCG	218	22	0.54	0	14		9	4	11	0	4	GAAGAGGGGGCCGAAAGGGCCGGACGAAGACAGGAAGCGCACGCTACTGGGCTGAACAGGCCCAAATGTGAGGCCCGAACGCTGTGCTTTCCAGGGATTCAATCCACATACGCTAGAGTGGATCAAAGTAGAGATTTACCTTATTTTTTTACTTTAATATATATGAATTAAGATAAATATATGAACATTTAAATAAATCCTTAAAAATAGTGTTTGATTCGGCTGAAATACAGTTGGCTGATGTTACTACAGTCTACAGTCCACTGTGATTTTACTGTAGCTGCTGTATTTTTTTTGTGC
chr1-5639600	1	5639600	3'-utr/5'-utr/intron	TTGCACTGCACTGGCACT	CGCTAGCTTTTTCCTTGTGG	199	81	0.76	-8	34		0	16	12	-20	11	GGCCCTTTTCTAAAAAGTTGCACTGCACTGGCACTGCGCGGCCTCCTCTCTCTCACAGTCTCACTCCGCCGAGCGCGCGGGCGGGACACGGGAGGCAGCTGGGGCAGATCGACAGGCATGCAGAGAGAGAGAGAGAGAGAGAGAGAGACAGACAGACAGACAGACAGACAGGCAGCAGAGAGGAGGGAGAGGGGTGCCACAAGGAAAAAGCTAGCGGCGGCGGCAGCAGGGGCCCGCCGGGGCACACACGAGACTCTCTGTTGGTTTGCCTGCACCGCCTCTGACCGCGCTGTCTCTCCG
chr1-5646740	1	5646740	intergenic	CAACTCATTCATGTTCGTCCA	GTTACATGCATGCTTGGTGG	243	132	0.51	0	88		8	23	8	0	4	AGTACACACTAGCAACTCATTCATGTTCGTCCAAAATGAAGTACATCATGCGCCGCGCTTTTCCACCTGTCATGTCACACACTGCACACTCCGTGGCCGGCCGGCCGGCGTTGCGCTGTTAGCTTCGTCCCCGTCGGCGTGCCGCCCGGTGGTGTGGGATAACAGGAACAGCAGACCGGCCGGCCGGGAAGGCTGTAACGGCACGCCATGTTCTTTGTTTTTGTGTGCACACCGTCCACCAAGCATGCATGTAACAGCATTTCTCCCCCTCTAAACTAAAAAAAGGGGGGCACGTAACGT
chr1-5648120	1	5648120	intergenic	TGGATGCTGATGCTGTTTTC	TACATGCATGGCACACACAC	274	127	0.59	-3	75		10	20	11	-3	4	GCATGGATGCTGATGCTGTTTTCTCTTTCCTGCTGCAGCTGCACCAGCAGTGACTGAGAGCTCCATGCACCGGTGGTGGTACTTGATCGCAGCTGCAGCGGAAGGGATGGACCAGAGGAGATATGCGTGCGTGAAAGATGGATGCACGGCCGATGAAAAGCTCCTGCCTGCCGCCGTGACCCGGCCGTGAAGGAAGAACATTTTCACGTTATGGCATGCGTTTCGGCAACAATACTACTCGAGTGTTGTGGTGTGGTGTGTGTGTGCCATGCATGTATTGGGCTATGCTACGCTACGCTA
chr1-5665180	1	5665180	intergenic	TCCCTTTCAATTCACCTTTGA	GCTCAAGTTGTGCAAGGGAT	150	150	0.56	0	81		-8	57	3	-8	3	CTTCCCTTTCAATTCACCTTTGAGACTACATTAAGTAAACTCAACACAAATGTTAGTCTCAAAGGGTCAAGTTGTAGCACTTATCCCCCTAAATATGTGCATCATTCACACATGAACTTGTGAGGTCCGGGGATCCCTTGCACAACTTGAGCACCATAAAACAACAAATCTGCATAAAGTAACATGATCAAAGACATAAAACACATGTATGTTATGGATCAATCCAAGTTACGTGAATCTAAGACATTTAGCTCACTACGCAGCCTGCAAAAGGTTTTCTCATCTAAAGGCTTGGTAAAG
chr1-5679460	1	5679460	intergenic	CAGTGGTGCACCGGACAG	AACTCGCTACCTTCGGGAAT	217	84	0.67	0	35		19	24	42	0	4	GGCTGTCCAGTGGTGCACCGGACAGGTCCTGTAGACTGTCCGGTGCGCCAACTATGCATGCTCTGACTCTGGCGCGCACTGTACCGCATTGAATGCGGTTGCAGTCGACCGTTGCGCGCGAAGTAGCCGTTGCTCCGCTGGCACACCGGACAGTCCGGTGAATTATAGGACAGTCCGGTGAATTAGAGCGAAGCGCCCTCTGAAATTCCCGAAGGTAGCGAGTTCAGCTTCAGTGCCCTGGTGCACCGGACACTGTCCGGTGGCACACCGGACAGTCCGGTGCGCCAGACCAGGGTGCCT
chr1-5708920	1	5708920	intergenic	GGCTACTTCGAGCCAAGTTC	AGGATCACCTATTCACCCCC	175	73	0.85	0	27		32	4	156	0	39	GAGTTTTGGCTACTTCGAGCCAAGTTCTTCTCTTCTTTTATTTTCTCTGATTCTAGCACTTAGACAGATATATTAGTACACAAAAACTAATGTACTAAGTCTAGAATCATACCTTCTTGTTGATTTGCACTTCATTCATCATTTGTGAGAGCACCTAGAGGGGGGGGTGAATAGGTGATCCTGTAAAACTTAAACTTATAGCCACAAAAACTTGTTAAGTGTTAGCGCAATAATTGCCAAGTGGCTAGAGAGGAGTCACAACAAAACACAATACCACAAGAGATCAAACACAGAGATGAC
chr1-5741260	1	5741260	intergenic	AGATTGTATGCGCGTCACC	GTTGCACCACCCAGGAATTA	268	196	0.64	0	81		-10	76	5	-10	4	TGAGCGAGATTGTATGCGCGTCACCGACAACGTACGCCAAGTTATGGGCCGCAGTCGCGTCCGAACCGATCACTGTCATCAGCTAGGTTGTATGCTGAAGAAACCGCATCCCATGTGGGCTTCGCTTTTCCCCCGACCCGGACGGGAACGGAACGGAACGGAACGGAACAGATGGACGGTGCGCCGCAGTGACTCCGTTGCCGCGCGCCTCCGGTCGGACCGGAGCAGTCAATGGCACGGCAGGCTGGCAGCAGTAATTCCTGGGTGGTGCAACTGCAACCCAACCCGGGACCGGAGGGC
chr1-5743240	1	5743240	intergenic	GAGAGAAGTGTGAGCCGCTT	TGAGTGAATGAACGAATCGC	191	37	0.56	0	22		12	8	12	0	3	TTTGCAGCCAAACCGCGAGAGAAGTGTGAGCCGCTTCCGCGCCGCCCCCGGCTTGGACATCGCTACGTACCACCAAACCACTAGACTAGTAGCTGGCTTTCCCGTGGCTTTTGCCATTATGGCCATGTCGTCGTCCATGCGGCACCGCCGGGTCTGCTGCAGTTGCCTCCTCCAATTCCCTCCCTGCGCGATTCGTTCATTCACTCACAGAGGAAAAAGGACTGCAGGCGCCCAGGCACTAGTCTCTGCCTCTGCATTGCGCACACATGGCAGGGCCCGGGGGCCCAGGGGCACGTGACT
chr1-5743260	1	5743260	intergenic	GAAGTGTGAGCCGCTTCC	TGAGTGAATGAACGAATCGC	187	91	0.68	0	41		9	22	12	-3	4	GAAGTGTGAGCCGCTTCCGCGCCGCCCCCGGCTTGGACATCGCTACGTACCACCAAACCACTAGACTAGTAGCTGGCTTTCCCGTGGCTTTTGCCATTATGGCCATGTCGTCGTCCATGCGGCACCGCCGGGTCTGCTGCAGTTGCCTCCTCCAATTCCCTCCCTGCGCGATTCGTTCATTCACTCACAGAGGAAAAAGGACTGCAGGCGCCCAGGCACTAGTCTCTGCCTCTGCATTGCGCACACATGGCAGGGCCCGGGGGCCCAGGGGCACGTGACTTGCCGCGGCCTTGCCTTGCC
chr1-5743400	1	5743400	intergenic	CTCCTCCAATTCCCTCCCT	AGCGCGTCTGAAGACTAGGA	234	115	0.57	0	67		-10	30	0	-10	3	AGTTGCCTCCTCCAATTCCCTCCCTGCGCGATTCGTTCATTCACTCACAGAGGAAAAAGGACTGCAGGCGCCCAGGCACTAGTCTCTGCCTCTGCATTGCGCACACATGGCAGGGCCCGGGGGCCCAGGGGCACGTGACTTGCCGCGGCCTTGCCTTGCCTTGCCTTGCCGGCCAAGGAAAACAGGCGCGTGCACCGTGCACCGGCTCCCGCGTCCTCATTCCTAGTCTTCAGACGCGCTCGATCGGTGTTGTTCGGGAATCGAACAAACGGATCGGATCGCACCGCACCGCACCTGATA
chr1-5743420	1	5743420	intergenic	GCGATTCGTTCATTCACTCA	AGCGCGTCTGAAGACTAGGA	213	116	0.59	0	64		-10	34	0	-10	3	TCCCTGCGCGATTCGTTCATTCACTCACAGAGGAAAAAGGACTGCAGGCGCCCAGGCACTAGTCTCTGCCTCTGCATTGCGCACACATGGCAGGGCCCGGGGGCCCAGGGGCACGTGACTTGCCGCGGCCTTGCCTTGCCTTGCCTTGCCGGCCAAGGAAAACAGGCGCGTGCACCGTGCACCGGCTCCCGCGTCCTCATTCCTAGTCTTCAGACGCGCTCGATCGGTGTTGTTCGGGAATCGAACAAACGGATCGGATCGCACCGCACCGCACCTGATACTCATACTCCCATCAATCGA
chr1-5744620	1	5744620	promotor	-	-	-	28	0.59	8	13		0	12	8	0	4	CTGCTGGAGTATGTGCGCGCACGGCGTGGCGTTCTTGCCCGGCCCGCCCCCAAACTGGCACCATGCGGCGGTGTGCTAGGCTGCCGAACGCGGCACGCGCAGCGCAGGTCCGTCGAGTGGCGCCTAGCGAGCGCACCAAGGGGGGGCACGGCACGCCGAGCCGCGCGCGACGAAGGAATAGCTTGGGCCGGCACGGCAACCCCACCGCCTCAGCCCGTCCGCCCGCCCGTCACCAAACGCCGATTAAATTTAATACCCTTAAAAGCGCCCGCGCGACCCAGTCGAGCCGGCCCCGCATCC
chr1-5745760	1	5745760	intron	-	-	-	84	0.66	19	32		0	26	19	0	3	CGGGCGCCGCTAGCGGCGTCATTCCGGGACCCAACAGGTTCAGCCTCGAGTTCGGCACCGGCGAGTTTTCGCCGGTCGAGATGAAGAAGATCATGGCCGACGAGAAGCTGGCCGAGATGGCGCTCGCCGACCCCAAGCGCGTCAAGAGGTAAGACCGCTACCCGATGCCACTCATCTTAAATCTTTGGGACCCCCGCGCGTGGGCGTGGCTCCCTCCCATTGTTCTTGCTACTTCTTTGGACCCGTCGAACTGGCAAAATGTTTAGCTTCGGACTGATCGAGCTGCGGTGCGGTTCGTCG
chr1-5820920	1	5820920	intron	TGAAATACGATCAGGTATGGAGTT	GAAAACTGGGAATTGGGATG	156	101	0.57	11	47		0	46	11	-1	3	TGAAATACGATCAGGTATGGAGTTATAAAAGAATATTAGTAACTAATATAATACCGAGTGAACAAATGGGGGTTGGCTCGCTCCACTATTTAAAGATTTATATATAAAGATACAAGTAATAGCCATTGAGAGCGAACATCCCAATTCCCAGTTTTCATTTAAGAGGGAAACATCTATTTCATATTCAAGTGTACATAATAAAAAATACTGGAATGGAGTACTATAAAGTACCTCAACTGATTAACAAAAGAAAAATGAAAAATGTGTTATTTCACTAAGCAGTTTGTCGTTGACACTTCT
chr1-5833900	1	5833900	intergenic	TTTTATGCGCAATTGTGTTCA	GACCAGTCTCACGCCATACA	219	142	0.52	0	91		-22	28	0	-22	3	TATCCTTTTTATCTTTTTATGCGCAATTGTGTTCACGATTAATCCTAATCATAACAAGTTTTATTTTTTTTGGCTAGAGCACCGAATTGCTAGTTGCGCTCCACTACAGTTTTATGGTTCCGTGAGCACTACAATGATACAGGATTACGCAGGATTGCTCGCAGATGGGCGTCGTTGGTGCAGATTGGTCCGACCCACCGAGATGCTGCTATATGTATGGCGTGAGACTGGTCAACTAGATTTTGTCCTTAAAAAAATATTCTCTATCCTTTATAATATTCTCTAAAAAATATATTTTCT
chr1-5951740	1	5951740	intergenic	-	-	-	56	0.64	0	23		11	21	11	0	3	TTCAACTTATACTTTTTTGGCCTGTTAGCTAATATAAAATGTGATATGTGGACATATGTTCATTTGGTATTACATTCATTTTTATGGGTATCGAATATAATTATGTGCATCACAACATATGAGCATTGTACCGGTATCTATATATGCACGTGTGTATATATTTAACATATATATATATATATATATTTATCATAATTATGAGGTGTTATCATATTGCCCGGTCCTCTCTAATCAAAAGTTCAGGTTCCGTTACTGGTGATTAACTTGGGATCGAGTGGGAATATTGACTTGTAAATTGAT
chr1-6147140	1	6147140	intergenic	-	-	-	21	0.95	31	1		59	1	136	0	21	CGGACATCTCCTGTAGACTGTCCGGTGCGCCAACTGCGCGTGCTCTAACCTCTGCGCGCGCAGGCGCGCATTAAATGCGTTGCAGTCGACCGTTGCGCTTGAAGTAGCCGTTGCTCCGCTAGCACATCGGACAGTCTGGTGCACCACCAGACAATGTCCGGTGCACCAGGGAACTCGAAGCCGAACTTGTCACCTTCGGGAAAATCAGAGGGTGCTCCGCTATAATTCACCGGACCGTCCGGTGACGCACCGGACAGTGTCTGGTGGCGCACCAGACTGTCCGATGTGCTAGCGGAGCAA
chr1-6156300	1	6156300	3'-utr/5'-utr/promotor	-	-	-	53	0.58	-8	32		0	9	0	-9	5	ATGGGATGCGGGGGGGAGAGCGGCGGGAGATCGCGGCGGATTTAAATGCGGGGGGTTTTGGTGGGGACGGGTCGAATATAGCCGTTGGGGAGCGCGGGTGCGGTGTGGATCTCACGTGCCGCGCCCGCGCGACGTTGCCGGACGCGGGGGGTCTGCATGACTGCATCGGCCGCGCGCTGGTCCACCGCGCTGGCGCGCCTGGCAGCCGGACTGACGGCCTGCCGGATGGGCGGGCGAGTTTTTATTTCTCCCGTGACTGCCAGCGCTTGATGATTCGGGCCGTTAGACGCGATCACGCTC
chr1-6156800	1	6156800	CDS	-	-	-	202	0.65	0	80		-17	73	2	-17	3	CAGGGCATACACCTTCTATTATCAACAGTTGTTTATTTTCTGAATTAAAATATAGCTCAAAAAGTCTAACTTTGTGCAACAGCTATAGTGTTGTATAGGAACGGGACGTTGCCTACAATGCAGAAGTGCTAGCTTGGTTGCCTACCTCCCTGTTGGTCGCCCATTCGTGCAACGCAGCAGAAGGAATGATCTTGCAGCGAAAACTGGGGAGACAGGGATCAGACATCAGACTCAGACTACATACTGTACCGTCCAGCTACAAACAAATGCAAAAACGGAAATGTTTCTGAGGACCAGACA
chr1-6175400	1	6175400	promotor	CCTTGGAATTTTTGCACCAC	GATTGTATGCCCCGTTGACT	259	45	0.57	0	22		-8	19	0	-8	3	GCCCTTGGAATTTTTGCACCACGGCCCGTTATAACGTCGCAGTCGCCCGGTGGTTCGGAATTCGGATAGCGTATATGGGTGTCTGGTGGACTGGGCACTGTGGTGTCTGGAGAGCGATTGCTTGCCACTCCCACGCACGTGCTACGCGTGTTCTGTACTTCTGTTCTAAATTTTGCGTGAATGATTGTAGTGAAAGGTGCCAATGTTACCTTTCTTCCTTTTTACATGGGACTAGCACAACAGTCAACGGGGCATACAATCTGTAATGGCACATACGATTTGTTGTGCAAATGCAAATAT
chr1-6175620	1	6175620	intergenic	CTAGCACAACAGTCAACGGG	TTTTTGCCGCTCAAGTTTGT	242	109	0.63	8	48		0	40	8	0	3	TTTACATGGGACTAGCACAACAGTCAACGGGGCATACAATCTGTAATGGCACATACGATTTGTTGTGCAAATGCAAATATTAACGAAGTAGCTACGCTACTTTTTTATTATATATACTTAACACATGTGGACGTATGTTAGGACCGTTTCTGAGTTTTAAGGACCCAAGACCAGATTATAAATGGAGGTCGCTACAATATATCAAGTAATTAAAATAATTTAATGTATCGTGGACAAACTTGAGCGGCAAAAAAAAGTAAATTTGTTACCTCAAATATATTGTAGAGATCATCTTAAAGA
chr1-6193940	1	6193940	intergenic	CAAACCACGACCGTTTTACA	ACCCGGAGTCTCGGAGTATT	181	31	0.52	0	20		-15	7	0	-15	3	GTTAAAGTGATAAACAAACCACGACCGTTTTACAAGACCTGTCCGTGCCTGTCGCCGAACACGAAAACAGCCAGCCACCGCCCACCACAGAGCAAATCGTTTTTGACTCGTCGGAGCCGGCTCGCCGCCCGCCGAGCGCTGCCCTGCCGACCGCTGCGGCTTCTGTCGGTGTGCAAATACTCCGAGACTCCGGGTGCCCCGCCGCAAAAACGTCCCCACGCAGCTGCGTCGCACCTAACCCGCCCCGCCCCGCCCGCCTATAAAAGCCGGCTCGCCCCCTCCCGCTCCTCTCTTCTCCCC
chr1-6235700	1	6235700	intron	GGCCGGCCTTTTCTCTAA	CGCTAAGCCTTTTATGCTGC	189	153	0.6	0	84		9	35	9	0	3	CTTCTTCTTCTTTGGCCGGCCTTTTCTCTAAAAAACGACTTGGAAGGGACGCACAGACCTGATGCCAACGACGACTTTGAAGTCGTCCTCCAAGGACCGCTTGATGTACTGCTGGAAGTTGAACTTGGTGCTGGGCGACAGATGGTACTGCAGAGAAGCAAGCAACGACCATCGCCGTGTCAGCAGCATAAAAGGCTTAGCGAATCACCAGTCACCACATAGCATATTAACAATGGGGAGATGCATGCTCATTTACGTTGATGAACCCCTGCCGCATGGTCAGGTAATCCACCTTGGTCA
chr1-6236980	1	6236980	intron	GAGATGAAGCCCATCAGCAT	TCAAAGCAGGTGAGCTGAGA	179	51	0.62	0	24		24	20	42	0	5	AGGAGCAGCGAGATGAAGCCCATCAGCATCAACTCTGCACGTACGCACGCACGCAACCAACCAAACCGTTTTGTTATTGTTTAGGAGAGGGAAGCTAATACTGCTAGCTAGCTAGTAGCATTATTGAGCTTGCTTATATAAAGGTCTTTGTTTATGCAACAACTGAATTCTCAGCTCACCTGCTTTGATCTTCTCCAGGGCCTCCCGCATGGCCTTCTTCTGCCGCGTATGGAACCACTGCACGCAACGAAAGGCGACACAGGCAGCAGTCAGACGCAGACACACAAAGAAACCATAAGC
chr1-6237800	1	6237800	promotor	-	-	-	58	0.57	11	33		0	18	15	0	3	GGGCAGGGGGTGCTCGGCCGGCAGCAGGCACCGCGCACGGGCCTTTCTTGTTGCAAACAAAGCCTCGTAGGCAGGCGGACAGCTAGATAGGACATAGGAGGGCAAAAAATAACGAGAAAACGCCAACGTCGACGGGGTAAAAGACGGAGTTCGCCTAACTAATTGACGTGACGCGATGGGCGATGGCGAGTGATCCAGCATCGCGACTGAGCACGTACGTACTTTTGTGCGCGTCAACCATGGTGAGACTAGATCCAGTAGCTGCCCTTTATGTGATCAACAAGAGGAGACTGTGCAACA
chr1-6322580	1	6322580	intergenic	-	-	-	160	0.55	0	95		15	45	15	0	3	ATTGGTTCGGTGCACCACTGGACCAGGTCCGGTGCCCTCCATATCATCTAGTCGTTGGTCAGCCTAACGGATTCCCTGCAACAATGTAGAGGTCTGGTTCGTCACCGGACCGGTCCGGTGACCGCCATGTCAGATGACCGTTGTTGATCATTGAGCTGAGGTTCTGTGCACCTCCGGACTGGTCCGATGCGCCACCTAACTCAAGTGCCCAAGAACACACTCTCTACGTAATCTGTCGGTATGCCACCGGACCGGTCCGGTGCACCAGCCGACAACTCATCTTCTTGGTCTTCAATCTTT
chr1-6323280	1	6323280	intergenic	CAGAGTCACATTTCTTTCTTTCCA	TGCCAAATGCCATTACAAAA	241	87	0.53	0	54		8	24	9	0	5	GTAACAATCTCACAGAGTCACATTTCTTTCTTTCCACAATTTGGAAGAATGTCACATTCCTTTTTTCCACAACTCTCATGGTACAAGCAAAGTTAGACTCTTTATGGATTTTTGTAGAACAAACCTTATAGGGATGAAGTTTGACCGCAATATTTGCCCCCTGCATGGCCGCCATTTTGATGGCTAGAGTTTTGGCTAGGTAAATCAAGTTGCAACAAAGCTCCACAATCTCCTTTTGTAATGGCATTTGGCAAGTATGTGGTGTGTTGTTTTTATCACTTATGGGGACATAGATTACAT
chr1-6323300	1	6323300	intergenic	TCCACAATTTGGAAGAATGTCA	TGCCAAATGCCATTACAAAA	221	90	0.51	0	56		8	28	9	0	5	CATTTCTTTCTTTCCACAATTTGGAAGAATGTCACATTCCTTTTTTCCACAACTCTCATGGTACAAGCAAAGTTAGACTCTTTATGGATTTTTGTAGAACAAACCTTATAGGGATGAAGTTTGACCGCAATATTTGCCCCCTGCATGGCCGCCATTTTGATGGCTAGAGTTTTGGCTAGGTAAATCAAGTTGCAACAAAGCTCCACAATCTCCTTTTGTAATGGCATTTGGCAAGTATGTGGTGTGTTGTTTTTATCACTTATGGGGACATAGATTACATAACGAGCTATATAGTTATCT
chr1-6413040	1	6413040	intergenic	GTATGCAGTCACCGAACTGG	GAGAAACCCTTAACCCCCTG	225	113	0.52	0	69		-8	37	5	-8	3	ATATATATATATGAGTTGTATGCAGTCACCGAACTGGCGGTACAGGCTTCCGCTTTCCATTTCCTGTTGGGAGTCGTGTAGTGTAATCCTGGGGTGTGTATTTGTTTCATCAACCATGCCTGCCGATTTGAATCTCGTTTCACCAGCATGGCAGCATTATCTGATTTGGGTATACAAGTATAAACCGCAACGAGCGATCTTGTAAAAAGAGAAACGGAGTTGCAGGGGGTTAAGGGTTTCTCTCCAAGATAGATACCTTGGATAGAAAATTTCATCTCAGAAGAAGACAGTGTGGCTGTA
chr1-6415360	1	6415360	intergenic	GCAGTACAGCTCAAGAACGCT	TGACTTATTTGTAGGCGGGC	239	91	0.6	14	43		0	37	21	0	3	GCTGCAGTACAGCTCAAGAACGCTAGTAGTACCACCGTCGTCTCCCTCAGGCTGCAGTACACTCAGAAACCTCACGAGCATGGATGGAGTACACACTGGCCGCCGCGCTCTTCCCAGTTCCCGTGTAGTACACTAGTACGTACTTCAGCAGCTAGTAGTACCACCACTGAAGCGAGCGAGCGAGCACAGACTGAATCGGTACTACTACGTACACCATTGCTCGCCCGCCTACAAATAAGTCACGAGTGATGAGTGGCCTGCAAAGCCATGGCAGGTTGAGCATCTCCTCTAGTTCTGGGA
chr1-6424360	1	6424360	intron	ATTCTAGCCCCCTCAATTCC	TACGACGCGTTTCAGTCAGA	260	59	0.52	0	29		9	29	9	0	3	ATAGTGGGGGATTCTAGCCCCCTCAATTCCCTCCATTACTCTTTATCCCAAACAAGCCCTTAAAGAGGTGAGCTCCACCTAGTCCAGTGGTTTATAGTAGCGCTATTGGTTTATGCTACAGGAAATTGCCTGGACTAATTCATCATCAGTTTTCTTTTAAAAAGAAATATATTTCATCAGTTCACCCATTCTTCTGATGAAACTAAAAAATATTTAGCATTACTGACATAACTAATGAGCCAGATAAAAATCTGACTGAAACGCGTCGTATGGCCTTTCCCGATAGGACGCCGATGAACA
chr1-6432140	1	6432140	intron	GATTCCGATGTCGGCTTTT	GGACGACTTGATCGAGAAGG	243	206	0.56	-14	102		0	90	4	-14	4	TGGCTCCCGCCACGGCGATTCCGATGTCGGCTTTTTTCAGGGCGGGCGCGTCGTTCACCCCGTCTCCCGTCATCCCGCAGATGTGCTTCATCTCCTGCAGCCTCTTTACGATCTCGTACTTGTGCTCTGCATCAAGAACGCACAGCACCATTGACAATTGTTATAGCAGTTCATGCACATTGCAATGCAAACCCCCTCCCCCTCCTCCCTACCTGGGAAGACGCCAGCAAAGCCGTCGGCCTTCTCGATCAAGTCGTCCACGGGGACCGAAGCGGTGGCTTCATCTTTGCTCTGCCCGAG
chr1-6536820	1	6536820	3'-utr/5'-utr	ATATTTGGTTGGATGCCCAG	TCTCTCTCTCTCTCCAGCGG	150	152	0.65	0	85		-8	23	22	-12	13	TATATTTGGTTGGATGCCCAGCCACTTCACATGCACGTTTATGCACATGAGTAGTGACCATCCATCAGCCAGGCTAGCTAGCAAGCTCATAGTATACTCCTAGCTAGCAGTGCTGCAGTGCAACACTTTTGCCGCTGGAGAGAGAGAGAGAGAGAGAGGAGGGGACAGCGTAGAGAGAGAACGAATGAGAATGGGCGAGCTAGCAGTGAGAAGTGTTAAATTTTGCTGTGTACTCCGTCTCCTCCTAGGCCAGAGAGAGAGAGAGAGAGTGTGTGTGTGCAGTGCAGCACTGCAGCGGCG
chr1-6537280	1	6537280	promotor	GCACCTGACTTGTCCTCCTC	TGGAGAAGCAAGCAAGAACA	178	197	0.54	0	124		-12	36	0	-16	4	AGGACTGCCTCTGACATGCACCTGACTTGTCCTCCTCCCCCATCCCCACCCCCATCCTCTCCTCCTCTGGCCTCACCTTGCCACTACTGCTGCATGCGTTGCTATGCTACCTGTAGACAGACACCAACAACTTGAATTCATTCATCCATCCATCCATCCATCCACCTCAGTGCACTGTTCTTGCTTGCTTCTCCAACCAAGCTCGCGCTCTTAGCATTATCGCTAACCGTTCAGCTCCAGCAACTGAAAGTGATAAAACCATGCACGATGACACCTGACTGCATGCAACATGCATGCATG
chr1-6538320	1	6538320	intergenic	GTACAGCGACGACTGGACTG	CCTTCTCCTTGGATCTGCAC	185	164	0.66	-20	65		0	50	0	-20	3	ATGTATACGTACAGCGACGACTGGACTGAATGATCTCTCTTTCAGATGGCTCTCTCGATCTCTGACCGAATCCAGGATTCCAGGGTACTTAAAGCTTAGCCAACATGTGTAAATTAATTAACCCCCCAAGATCAGAAGGCATGCAGATCATTATATATGCATGCATGCATGCAGTGCAGATCCAAGGAGAAGGGTCCGATCCGTGGAACCCGTAAGTTCCAGAGGGAATTTATTTTTTCTGATCACGTCGTGGCAGGACGCATCATTGACAAGTAGAATATGCTCCCACCCCTCTCCCTA
chr1-6538960	1	6538960	intergenic	TGCCCTACATACCCTCTCCC	TGCACACCTCAAAAATCCAA	151	48	0.51	12	26		0	21	12	0	3	ACATGCCCTACATACCCTCTCCCGCCCGGGCCCGGGCGTCAATCAGTAACCACGAAGCTAGAGTGCATCTCGTGCATAGGAATCAAATATATGTGTTGTATATATACAAAAATTTTGTGTATTATAACTGATTTTTGGATTTTTGAGGTGTGCAAGCCATAACATAGCTTCGTCCCCTGGCGTCGATCCGACACGTGAAATAGATACTCGTACCGAGTTATCTTTTTCCTTGCGCTGCTCATCCATGGCATGCGCCGGAGGTGCGTTATATGGTACTTCCTTCGTTTTTTTAGTTGTCGC
chr1-6545760	1	6545760	intergenic	-	-	-	61	0.71	0	22		-13	20	8	-13	4	CAGACACTAAAAAATAGAAACTAGATTATTAAAAACTAAGCTGACTCTAAACATACCCTAAAGCGCGCGGGGGATCGAGGGCATCATTGTAGGTATTTTGACGAACAGGAGAACATGCGTGGCGCAAGACGGTACGTAGCAGCACTTTGGTGAATTCACGGTAGATCCTCCTAACGGTGTCTTTTTTTTTAGAGTTAGAGAAATTGTCAAGACAAAGCACCTCCAGCTAGGTACAGTATAAGACAAAGGGATGATACCAACGCAACGCAACGCAACGCAACGCGCAGCGCCGAACAAATG
chr1-6546740	1	6546740	3'-end	-	-	-	49	0.51	0	28		8	20	9	0	3	ACAGGCGACAAAAAAAAAAAAAACAAGGGATCCTATGCCAATTTCGGCACCCGAATTCGAGACCACAGCTACTCAGCTAAAAATAGCTGTGTGGCACTGAACTGAAGGCGCCGTTTGAAGAGAATGGAACAGCTTCCTCTTCCTGCCGGCCGGCGCTGGGCTGGCTAGTACAGAGCTACGAAGTCAGAGATGCTCTCAAGCACGGTCCCCTTTGCATTGCACTTGCACAGGCTTGCAGAGCCAATGGTCAAACATGCAGATGCAGGCTACACACCACACTTGCAGAATGTCAGACCAAGG
chr1-6572880	1	6572880	intergenic	GGAGGCAGAGTCTGGGAGTA	AGGATCACCTATTCACCCCC	156	53	0.89	0	16		40	3	162	-1	31	CACAACGAATCAAATGCGTGGAGGCAGAGTCTGGGAGTATTAGGATGCTTAGTGAATGCTTGGTGTATTGCTCCATGCGCCTAGGGGTCCCTTTTATAGCCCCAAGGCAGCTAGGAGCCGTTAGAGATCAACTTGGAAGGTGAGAGCACCTAGAGGGGGGTGAATAGGTGATCCTATAAATTCAAAGACTAAATGGCCACAAACTTGATTATAGAAATATTAGTCTAAGTTAATCAAGTTGCTATGAAGCGATCTTCTTGTGAACACAACAATCACCAAGAAAAGCAATCACAAGAGACA
chr1-6608020	1	6608020	intergenic	GACCTCGTCACAGGCCTTC	CACCGTCTAGCACATGTTGG	230	29	0.51	0	20		36	2	113	0	9	ATGGGACGACCTCGTCACAGGCCTTCGTCCGGCGGCGCGTGGGACGAAGGGTAAGTCCGCCAGTCGTCTTGTCTCCGTTGGTGCAGCGAGGCTGGCGAAGGCATCGAGCAAAGGGTGGCGTCTTCGCCTTCGCCCCAACAGTCTGTCTTTCTCAAAACAGACATCGGTTAGTCCTAACACATGATCTCCCTTTAGAAGCTTATGAAGGTTCTTCATCCCAACATGTGCTAGACGGTGATGCCGAAGCCAGCCCATATTTGTCTTAGCTATTAAGCATGCATCTAGACCGACATTCTCTTT
chr1-6635180	1	6635180	intergenic	CCCCTAACCACCTAAATTTTTC	GTTGCACGAGTGTGGACAAC	201	77	0.51	0	40		11	36	11	0	3	GCCCCTAACCACCTAAATTTTTCTCACATACCACTCCTATATGTGTTTTATAAGTGGAGACCGTAGACTCGCAGCTTTCATATACCTTTTGGGGAGACGACAGATACATTTGAAGATGCTCACAAGTTCCACGGTCACCGTGTTAGTGGCCCCCCATTGCGTCCTTGGAGGTTGGAAGTAAGGTTGTCCACACTCGTGCAACTCTAAATTTCTACTCTAAAAAAAATATTCTATTCTGATCAGCAAGATTCTCTACTCTACCATACAATCTTCCGCAGTCATATTTACTCTAAATCTCTA
chr1-6639360	1	6639360	intergenic	AGATTAGGCGCGAGAAGTCA	TTGGCACTCAATCACCAAAA	188	22	0.52	0	15		23	1	86	-2	8	TATCAGCAGATTAGGCGCGAGAAGTCATGGAAGACCCGTATCCCTTTCCAGAAGTACGACAGGAAACACACGAGACACGATGTAGGGTTGAGACTTTGGCCTCTTTCTCTTCTCTATCTTATGAGGGGGTGTACAGGTTTGAAAGGGAAATGTGCCCTTGGGCCATTTCTAAGTATTTTGGTGATTGAGTGCCAACACAGGTGCTTAAATGTGAATCTATACCCTTGGATGGACAAAGTGTAAATCAAGATGAAAGGTATGTTTCTAAGCCTTAGTACATTGTTTTGAAGACTAATGTAT
chr1-6679360	1	6679360	intergenic	-	-	-	95	0.7	0	51		31	3	120	-9	37	TACACAAAAACCAATGTACTAAGTCTAGAATCATACCTTTGTGTTGACTTTGCACTTCTTCCACCATTTGACATAGTTTCACATTTAAACCATTTGTGTTGGCACTTGATCACCAAAATACTTAGAAATGGCCCAAGGGCACATTTCCCTTTCAGTACCCCCCTTAAACTATAAAAGGGAGGGGACACAGCGTTACAAGGGACATGCCGAATACAACTTACAGACAGTGGAGGTAGGGTATTACGCTCCTGCGGCCTGAACCACTATAAACCTTCGAGTGTTCTTGTGTTCCTCCAGAAT
chr1-6779140	1	6779140	intergenic	-	-	-	189	0.71	0	70		-8	63	0	-13	4	GGAGCACGGGGTCGCTGGTCGTTTCGGCGATCGGCGCACCGGACCAGTACGTGGTGGTCTGGAGGCCGAAAGCGCAGTGCAATTTAAAGGTAGCGAGCGCTATGATGTTTTTGGCCATGCTTGTCGAGCTAGATCAGGCCAGGCCTGCAGGCCAGACCAGACCAGCACCCTCGCTCGTCAGCTAACAAACAATACATATTTAATACGTGTCTACGTCGTCATGTTTTGGTCAGTCTTGTATGAAGTTTATCTATCCCACGTAACAACTCACGTAATATTTGTTTACGTAAGCATCTACTA
chr1-6782760	1	6782760	intergenic	CCGCGTTTTCACTTCATTTT	AGCGTACGTGTTGGTGACTG	175	131	0.64	-5	69		6	32	11	-5	5	CTACAGGTCAAGACCCCGCGTTTTCACTTCATTTTCCTTCCCCGCCCCGGGAAACCTCCGTTTTCTCCCAGACCAGACCACTGCTCAGGCCTCTGGCCTAGTAGTAGTATATATAATACACCACCGCTCGATCCGCTGCGCCTCAACCATCTCACCTCGCCTCGCCTCGCCAGTCACCAACACGTACGCTAAGCACCATGGACCAGCTCCCCAAGCGCCCGGCCAACTACGTGCCGCTGAGCCCCGTGGGGTTCCTTCCCCGCGCCAATGCCGTCTACGGCGACCGCACGTCCGTCATCT
chr1-6797700	1	6797700	intergenic	GCTTCGCAATTAAAGGAGCA	CGTAATTTTTGGAGGACGGA	274	50	0.66	15	26		0	9	25	0	6	GGCTTCGCAATTAAAGGAGCAATTTGAAATGGAGGAGATCGACATGAGAAATACGATGCTTTCACCGTCGCTCCCTTTATTCCTCAGATCTCTTATGCTTACTTTTGTCTGGCTTTTCTAGTCCAATCGGGTGTGTGACCCACAACATTCGCTCGAGGAAGATCGGATCGGTCTCGTCGGCGTCCTTTTATCTCACAAACTGCACCGACTCGAATAAACTTTGTTTCTAATATGCGTTAATTATGATCTGCAATATCCGTCCTCCAAAAATTACGATTCTCACTTTTTTAAGGGCTATTA
chr1-6797720	1	6797720	intergenic	TGGAGGAGATCGACATGAGA	CGTAATTTTTGGAGGACGGA	246	58	0.69	15	28		0	13	25	0	6	AATTTGAAATGGAGGAGATCGACATGAGAAATACGATGCTTTCACCGTCGCTCCCTTTATTCCTCAGATCTCTTATGCTTACTTTTGTCTGGCTTTTCTAGTCCAATCGGGTGTGTGACCCACAACATTCGCTCGAGGAAGATCGGATCGGTCTCGTCGGCGTCCTTTTATCTCACAAACTGCACCGACTCGAATAAACTTTGTTTCTAATATGCGTTAATTATGATCTGCAATATCCGTCCTCCAAAAATTACGATTCTCACTTTTTTAAGGGCTATTATAAAATCTTAAATCCACTCC
chr1-6798660	1	6798660	intergenic	CGTGTCTATCCAGCGACAAA	TCTTGCAAAGCTTGCCTTTT	262	58	0.56	0	35		8	12	8	0	3	TATTATAGCTTTTTATTGCGTGTCTATCCAGCGACAAATAAAAAGAAACGGAGTGAGTATTAATTTTTTCAAAAACTTAGAAAATTTTTAAAAAAGTCTGAGACAATCGAAACTTAAACGCCTTTTTCTTTATTACGAAGGCAGTAATAGCACTAGTTTACTTTTGTCGAAGAGACGAAGTTGCTGTTGGAAGAGGAAAGGCAATCGCCAGACAGCATTCAAACACGTACTTTAATTTATTTTTTCTGACCAAACGCGTCAAAAGGCAAGCTTTGCAAGAGGAGCATTAACTTTGTCGAA
chr1-6925040	1	6925040	3'-utr/5'-utr/intron	GTCAGCTGGACGGAAAAGTT	AATAAAGCTTAGCCCCCGAA	242	85	0.52	0	49		-10	32	0	-15	4	ATCAGAGAGGGGTCAGCTGGACGGAAAAGTTTCCTTGTCCTGCAGAAAGAAAGCCCATGTGATGGCTCGTCAGTTCTGCAAATCCATTTCGTGGTAACCAAACCGAACCCGGTACACTCGCGCGCAAGATGCATTGCGAGAAGAGAATAGAAGAGAAGAGAAGGGAGGCGCGTTTCTGATGGCCGGGAAGGCCGAAACAAACCATGGACATGAACAGAACTTAGTCGAGATCGTTCGGGGGCTAAGCTTTATTGAAATTCATTTTTGAGACAGAAAGAGCCATCGAAGCAAGCAGGTGAT
chr1-6925780	1	6925780	promotor	TCTTCCTTTTGCCCTCACC	TCGCCAGCTAGCTAATCCAT	288	149	0.67	-10	74		0	31	5	-15	5	TCTTCCTTTTGCCCTCACCCGCCCACCTACCCATCCTGCTCCTCTCACTCCTTCCCTGCAGCCGCTCCTGTGCATGCAAATATGCAATGCAGCCTCGACAGCAGGACCGACCAGACAGCAGAACCAGAGCACAGCGCGAACGGCGAGAGAAGAGAAGAGAAGAGAAGAGAAGAGAGACGGACCTTCGCGTCGCTCTGTTAGGGGTAGGTGGTGAAAGCGGGAAGAAGATGCAGGGTGAGCTGCGCGCAGTGGTTAAACTGACTCTGCCATGGATTAGCTAGCTGGCGAGGCATGGTTTAC
chr1-6925800	1	6925800	promotor	GCTCCTCTCACTCCTTCCCT	TCGCCAGCTAGCTAATCCAT	251	140	0.7	-10	63		0	33	5	-15	5	GCCCACCTACCCATCCTGCTCCTCTCACTCCTTCCCTGCAGCCGCTCCTGTGCATGCAAATATGCAATGCAGCCTCGACAGCAGGACCGACCAGACAGCAGAACCAGAGCACAGCGCGAACGGCGAGAGAAGAGAAGAGAAGAGAAGAGAAGAGAGACGGACCTTCGCGTCGCTCTGTTAGGGGTAGGTGGTGAAAGCGGGAAGAAGATGCAGGGTGAGCTGCGCGCAGTGGTTAAACTGACTCTGCCATGGATTAGCTAGCTGGCGAGGCATGGTTTACTTAGCCATCGGTTAGTACTA
chr1-7047300	1	7047300	intergenic	CCCGTTTCAGCTCTTAATCTTT	AAATGTCCGATGACATGCAA	206	98	0.51	0	64		-23	20	0	-23	3	ACCCGTTTCAGCTCTTAATCTTTTACTTTATTTTATAGAATCGTTTCGTAAAATCAGCAGAGAGTCACTTCTCTCTGAAAAAACTACTTGACAGACCTGCTGCTGGATCCAACAGAGAACCAGCTCTCTGAGCTTTGCCAAACAAGACCTAATAAGATGTCCAAATCACCTTTGGTTTCCCTTGGGCTTGCATGTCATCGGACATTTGATTAGGCATTTCCCACCAGTAAGCTTGTCAGGCTCCCTCGCCTTTCTACAGGAATGCATGTCTGATATCTCCCATCACAAGGGATCTTAAAA
chr1-7069840	1	7069840	promotor	ATCCGTGAAAAACGAACAGG	TTCTGTTACTCGGGGTCTGG	230	132	0.55	0	66		-19	59	3	-19	3	CAATCCGTGAAAAACGAACAGGCCCTTAATGAAACGGTAGACATGATCCAGCTGATAGGCGGGCGGCACAGCACACTCCAGCATCCTTCGCCACGCCACGCCACTACGCGAGTGGCATTCAAAACACTCGGTGGCCATCGTGAGCGTCGCTTCACTTCGTGAAGTCACTACACTGCATCGTCTGAGTTCGACTAGATCTCAATAAGGCTCGGCCAGACCCCGAGTAACAGAAACAGCGTCGCTAATGCCCTCCGTCCTCATCCCACTCACCGAGGACTTATTCGGTTATAGATGGATTAA
chr1-7073220	1	7073220	intergenic	CCCTGACTCAAGGTTTCCAA	GATGGAAGCAGGGTCTGAAA	178	34	0.54	0	19		9	13	9	0	3	ATTCGGATATTCCATCCCTGACTCAAGGTTTCCAAGAATCTTCTTCCTCTTTTAGAAAAAGATTTTTTTTGTTCGTTTAGGAAACGAACAGACTAGAAAGCTGCACGCAGGAATTCCCCAACAATTTTGGCCACTGAAATGGGACCACGACTCCCCGAGACTCACTCCACCGTTTTCAGACCCTGCTTCCATCTGTTCCTGACTGTCAGCAAATTCACCGGATCGAGAAACATAAAAGCTAGTAGCACACTATGATATTCTCTCCTATAAAAATTAACGAAAAACAAACAAAGCATCTAG
chr1-7073340	1	7073340	intergenic	CTGAAATGGGACCACGACTC	CGCATCCTTGGGAATTAAAA	205	79	0.6	0	45		8	21	10	0	7	ACAATTTTGGCCACTGAAATGGGACCACGACTCCCCGAGACTCACTCCACCGTTTTCAGACCCTGCTTCCATCTGTTCCTGACTGTCAGCAAATTCACCGGATCGAGAAACATAAAAGCTAGTAGCACACTATGATATTCTCTCCTATAAAAATTAACGAAAAACAAACAAAGCATCTAGTTTCAAAGTCTGATCTCTTTTTAATTCCCAAGGATGCGTATGCAGGTTCCGGCCATACACGGGACAACTTCGGCTCCGGATTCACGGAGCTGCGGGTCGTCTCAATGCAAGTTCTTACCT
chr1-7076300	1	7076300	intergenic	-	-	-	106	0.53	0	66		11	27	11	0	3	CCGATTCAGCGTGAGGGGCCAGGGCCAGATGCGGGGCCTCCCTTCCCTTCCCTTCCGTCCGGTCCCCATGGGCCATGGCGTCGCCCGCTATGATTTCTTGGCAAACCACTCGCGCCGTTGCCTCTTAAGCCGGGGTCGCCCCCTCTCTCCAGTCTCCACACAGTCCACACGCACGGCTTCCCTCTCCTCGCCGCCGGAGGCGCGCCGCGGAAGACGCCACAATGAGTTTCGTCCCGTCCGTTGGCGCACTAGAGGATGCCCTGCCTGACCCTGCACTGCAATCCGTCGCCGGGTGCTGAC
chr1-7078760	1	7078760	intron	-	-	-	79	0.6	18	43		0	24	22	0	6	AACACCTTGTTGGAACAGTCTATACCACAGAGAATTATTGAAGTCCTGAGGTTCTCATGGCTTGTCTCATGTCTGAACATGACACGTTCTTCCTGACGGTAGCATAGCTAGGTATGGGTATCATGTGACTCTCAAGTTTTTTTATTTTTTTGGAGCTTTGTATGGCGGCTGCATGTGTTGCTGTGCTTATGGATTCTGGGAGCCTGGGTACAAGCATCTGAAGCTGCAGATAATCGTAGCCCATTCGGATCATTCTAACGTCGTTGGGGGCCATTAGTTTACATCTGCATTCTTCTTCTG
chr1-7080380	1	7080380	3'-end	TCATCCGTGGTGTTTCTGAG	CTTTGGACGACTCCATCCAT	185	141	0.6	0	72		-14	51	6	-14	4	TTGGTCATCCGTGGTGTTTCTGAGCTCAGCTCTTGGAAATCTGTTGCGTTTGCGTCTTGAGACCCAAAGCCTCATGCCAGAAGCTGTCCCGTGGCCTGGAACAAGTTCAGATCCCTGTGGGCTGTGACCTCCTTCCATGGGTCATGGACTCATGGTCATGGTCATGGCGATGGATGGAGTCGTCCAAAGGTCTTGGTGTGGACTGTGGACAAGGGCCCACACAACGACTCGGTCCACCCAACGGCCACGCAACGGGAGTCGGGAGGCGCCACGGCGATACTTTGCGTCCCCTCATCCCCT
chr1-7092080	1	7092080	3'-utr/5'-utr/intron	TCGATCTCACTCACAGCGAC	GCCTCCGTGTGTCTCTCTCT	159	129	0.77	-8	48		-16	30	2	-16	10	CGTCTGATCGATCTCACTCACAGCGACGTGGGGAGCGAGCGAGAGGCACGCTGTTTCAGACAGGAAGGAGAAGGTTCACTGTATCAGATGGATTCTGCTGAGAGGGGAGACTGGAAGTGGAAGGGGAGAGAGAGAGAGAGAGAGAGAGAGAGAGACACACGGAGGCGTTGGTGGTGGAATCGTACTTGTGTAGTGCAATCACAGGCGTCCTCTCCTCGGAGTGCGCCCTCTTTCTGCGCCTGCATCTTTGTTTGTGCAGCCGCACGACGCCACGACGGCGATGGAATCTCCCGGTCCAGT
chr1-7123400	1	7123400	intergenic	CACCACCACCACTGACGAC	AGGAAGTCCATGATTGGCAC	273	128	0.58	0	72		-8	40	7	-8	4	CCACCACCGGCACCACCACCACTGACGACCGACGACGCTAATGAAAGGAGCACTTGTGATTCTATTGTTTTCTGTCGTCGCCGGCGATCATGGATGCATGATTCAGTTTGTTTGTTGGGGTCGTCGTCGTCTAACCCTAGCTAGCTAGCAAGCTACCATTGGCCCCAGATTCCTCGGCTGCCGTCAGCCAATGGAGATTCTTCCCTGCCCGGTCCCACAGCCCCACGAGTCCGCTCTCGATCGGCTAGCTTGCGTTGTTTGCTGTGCCAATCATGGACTTCCTATCCAGATCCTCCTGAA
chr1-7160520	1	7160520	intron	CCAAGAGTTCTGCTTCTGCAC	TCTCTGTCTGCTTTCGCTCA	233	113	0.56	0	70		19	23	20	0	5	CATTCAACTGAAACCAAGAGTTCTGCTTCTGCACAATAACCATGAATGCAGTGTCGATGTTGTTTTGGACGAGTTCTGTCTTCTACAAGAGTTCTGGACACAGCCAGCCATTATTACAACCAAGCTAGCAGCCTTTATCCGGGGCCAAAAAAACTAAACTAAACGCGATTCAGTTTGCGTGCTAGTCTGCTAGAGTAATTTGTCTTGGTTCCATGCATATGATGCATGAGCGAAAGCAGACAGAGAGCTCCGTCCTCCCCCGCGCGGCGCCCTTGTCTGGTAGATCTTACATGCTCGGCT
chr1-7161140	1	7161140	intron	ACCTTGCTGGGTCCATCG	ACTTCCCCTCCAGGTACGAC	262	63	0.53	0	35		12	25	16	0	3	ACTGCACGCACCTTGCTGGGTCCATCGCGCGGTACCTCTCCCCGGGCTGCTTGAAGTTGTTCTCCTTGCTAATCACAGTCTGCAGCAACGACGGACAGGACAGGTGATCGATGATGAGCGGCTACTTATTACTATCGATCGATGACGATGATCGACAGGGTGATTGATTGATGATATGCATGCAGTACCTTCTCTCGGCGGCCGGCGATGTGGGCGGTCGGGATCGGGTACCTCGGCGCGTTCCTGACGGCGTCGTACCTGGAGGGGAAGTAGTCGACCTCCTCGTGGCGGTGCATGAAG
chr1-7161160	1	7161160	intron	CGGGCTGCTTGAAGTTGT	ACTTCCCCTCCAGGTACGAC	229	79	0.63	0	43		16	19	16	0	7	TCCATCGCGCGGTACCTCTCCCCGGGCTGCTTGAAGTTGTTCTCCTTGCTAATCACAGTCTGCAGCAACGACGGACAGGACAGGTGATCGATGATGAGCGGCTACTTATTACTATCGATCGATGACGATGATCGACAGGGTGATTGATTGATGATATGCATGCAGTACCTTCTCTCGGCGGCCGGCGATGTGGGCGGTCGGGATCGGGTACCTCGGCGCGTTCCTGACGGCGTCGTACCTGGAGGGGAAGTAGTCGACCTCCTCGTGGCGGTGCATGAAGTTCATGGATCCGTCGTAGTG
chr1-7164540	1	7164540	3'-utr/5'-utr	AAAAAGAGCAAGGTCAACCG	AGACTCGTGGAAAGGCTCAA	210	120	0.53	0	74		20	33	24	0	3	GACTGACAAAATCCAGGGATAAAAAGAGCAAGGTCAACCGGCAGCACATCGTGAACCCCATATATCCAGCTCTAATCTCAAACAAAAAAATGCCTGTTACAGGAGTAAAGGGAACAACAAATGCCATTGCGCAAGTTCTGATCGCCAAATAGGATAGCACTTCACTCGTCATCCTCATCATCATCGACACCACCCGAGGAATTGAGGGCGTTGAGCCTTTCCACGAGTCTGGCCTTTCTCTGCTCATAGGTCAACTTCTTGGGGTTGTACCTTAAATAAACGGATGTGCATGGCTCAGTG
chr1-7230900	1	7230900	intergenic	TCAAACACTAATAGCCACAAAACT	TTCACAAGAGCTCGGTCCTT	250	60	0.79	0	27		51	2	138	0	33	ATCCTGTAAAAATCAAACACTAATAGCCACAAAACTTAGTTATGAGTGTTAGTGTAGTCATGTGGCTAAGAAACGTTCTCGTGCGAACAAAGCAATCACAATAAGCAATACACGAGACACGTGATTTTTATCCCGTGGTTCGTGAGAGCACCTAGAGGGGGGTGAATAGGTGATCCTGTAAAAACTTAAAACTTAAAGCCACAAAACTTGATTAAGTGTTAGCACAATGAAATCAAGTGGCTAAGGACCGAGCTCTTGTGAAACACAATAGTCACAGTGAGAACAAGCATAAGAGACACG
chr1-7312980	1	7312980	3'-end	GGCATGTCAATTGAACTTAGCTT	AGATTCCGTCGGTTCAACAC	268	89	0.6	14	44		0	35	69	-6	10	ATGGTGAGGCATGTCAATTGAACTTAGCTTAAACCTTTGTACTAGATTGGGGAGGCGTCAGTGAAGTTATTTCTAATGTAGGCGGGCTAGCCAATCAAGCCGAGTGACACGACTAGGCAGTATTGTTGATGGCGTCGATGTGAAGACAAACATGATGGTTAGAAGTTGACGAAGTTGTTGCCAAAGTAGTCGACTACTTTGTCAACAACTTCGTCAACTTCTATACGAAATTAAAGGTGATTGAGAAAAAAAATGGTGTTGAACCGACGGAATCTAACTATGGTGTTGAACCATTACTAG
chr1-7342100	1	7342100	intergenic	CCCCAAACAGAGCAGGACTA	TTGTCCTGGATACGAGGGAG	155	35	0.58	0	17		13	15	13	-4	4	CAGCCAGACGGCCAGACCCCAAACAGAGCAGGACTAGCACTGGCAGTCTAGCACACCCGCACTGCGTCTCCGCAGCACACACTCGCACGCACGAGAAGGCCGGAGAGGCGGCGCACCCGGAGAGGCAAAGGCAAGCGATCCCTCTCCCTCCCTCCCTCGTATCCAGGACAACAGCCCGTGCGATCCGATCCCGATGGCGGCCCGGCCGGACGCGCGCAGCGGCTACTGCGCCGCGACGCGCACCTTCCGTAGCAAGCGCGCGGACGTCCCGCTCCCCGCCGACGCGGACCTGGACGTCGT
chr1-7361400	1	7361400	intergenic	-	-	-	149	0.51	0	76		-16	72	8	-16	3	CATTTCTTTTTTTATCAGTACGTACAATAGAATCATACGGACGTATCTTTATGTGGGCGGCGACAGATGACAATTGTTATCGATATATCGTGCCAAGTCATCACCTATCCACCATTACGTGTACTGCATACGACGTCAGCACACCATGGCCATGGTCACACGTGTCGTCTTCAATCTTCATGCATGTACAGTGAAGGAAGGAAGACGCCCGGCTGTAGGTTGGGTTTTCCGCAGTTGCTTTGAAGGAGCGAGCGGCCGTGGACAGTATTATTATTAGTCCCGGTTTGTTTCCGTAGAACT
chr1-7388820	1	7388820	intergenic	-	-	-	96	0.57	0	54		8	29	8	0	3	TTCACATGGCCTGCGCGCATACACCGCTCCGCTCCTCTGGTTCTAGTTTTGAGATGTTACCATGCCATGCCGGTAGACTGCACGTCAAGAACGCAGAGGCGAAGACGGTGACGGGGCACCAAGCACCGCAGTGTCGGAGCACAGGACAAGCCAACCTACCCTACCCACTGCGCGGTCAGCTAGTTCGCCGGCCTGCCGCTCGCTGACGATCCGAAACAAACAGTACCCCCTACCCCCTCCCCGTCTGACAACGATCCCAAATCTGATGAAACAGGCCCAGAGCAGGCTGGCATGGCGACG
chr1-7388840	1	7388840	intergenic	TCCGCTCCTCTGGTTCTAGT	GGGGTACTGTTTGTTTCGGA	202	99	0.57	0	56		8	30	8	0	3	ACACCGCTCCGCTCCTCTGGTTCTAGTTTTGAGATGTTACCATGCCATGCCGGTAGACTGCACGTCAAGAACGCAGAGGCGAAGACGGTGACGGGGCACCAAGCACCGCAGTGTCGGAGCACAGGACAAGCCAACCTACCCTACCCACTGCGCGGTCAGCTAGTTCGCCGGCCTGCCGCTCGCTGACGATCCGAAACAAACAGTACCCCCTACCCCCTCCCCGTCTGACAACGATCCCAAATCTGATGAAACAGGCCCAGAGCAGGCTGGCATGGCGACGGCGATGGCGACGTCGATCCG
chr1-7393020	1	7393020	intergenic	TTGATGCCATTTAAGGGATTG	TGAAATCTTTAAGCCAGCCG	178	32	0.68	0	12		-17	10	7	-17	4	TTTGATGCCATTTAAGGGATTGATATAAGTTTGGATGATATTGAACGGATTTTCTCTAGATTAGCCGTTCGGCTTGCGTCATGCCCAGCACTGCTGCTGCTGATTTTGTACAGTGTATTTGATCTACATATTGCAGTAGCAGCAGGCAGCAGGCAGCAGCGGCTGGCTTAAAGATTTCAAGCTTCCGATAGGCAGAGACATTTGTATTTCATCTGGGCCTGATTTGATACTGGCGCCCAATGTCAGTGGGCCGAGAGGACAACACGGGCGCGACAGAACGCCGAGAAACACATGGAAGAG
chr1-7393200	1	7393200	intergenic	GCTTCCGATAGGCAGAGACA	TGCGAAATTCGGTTAGTTCC	250	47	0.61	0	23		-11	17	0	-11	3	GCTTCCGATAGGCAGAGACATTTGTATTTCATCTGGGCCTGATTTGATACTGGCGCCCAATGTCAGTGGGCCGAGAGGACAACACGGGCGCGACAGAACGCCGAGAAACACATGGAAGAGTACCGCTGCACATCTGCCGTCGGTCACCCGTCAGTCACATCCGAGAGTTACTAGCCGTGTGCAGTTACCCATCCATTTTTTGAACCTAATTTCGCCCGTTTCCGAAAACGGGAACTAACCGAATTTCGCATTTTCAGAACTGTTTACGTTTTCAAATTAAAAAAAAACGAATTTGGCATT
chr1-7394740	1	7394740	intergenic	AGGAGGAGGAGGATGAGGAC	ATAGCCTCCTATGAACGGCA	196	108	0.66	-12	39		-4	37	0	-12	3	AGGAGGAGGAGGATGAGGACTGTACATAAAATGACAATAATATACAAGTAGCCGTGTGCTAATTAATTCCATTAATTAGCACGTCCACGCAAAAATTCGGATACAAGTTTTCCTTTGTTACAAATACAGAAGCTTGACTTTGAAACACCGTACGTAGAGCCAGATGCCAAGACCCCTGCCGTTCATAGGAGGCTATAGGATCTGTTTGGTTGGGATAAAAAAACCTGTTATATATGTTCTTCATCCTGAGGTTAATCTCCGGAACTGTCTGTCACTGTCAGTTCACGTGGTGATGACAAG
chr1-7398180	1	7398180	intron	TTATCTGGGTGTTGTTGCCA	TACAATCCTCTACACGCCCC	155	77	0.58	0	45		10	15	10	0	4	CATACGCACTTCCTTATCTGGGTGTTGTTGCCATGGTCGTTGTGTGAATCCATAGAAACGGATTTAGGGCGGCTGTATTAAACGCACGGTATAATTTTAACGCATCACTGTGTCCTGTGCTCACAAGTTCTGTTTTTGTTTTTGTTTGGGGGCGTGTAGAGGATTGTAGTGTGGACGAATCTTCTCTCTGTCAAACTTTTGGAAATTGATACGTATTCTAGAATGAGTATTGGAAATTAAGAAGTTCGTGTAGGAACTATATGTATGGATATGTGCTATTTGTTTTCGATGAACAACCTG
chr1-7399940	1	7399940	intron	CCTCCTTCCCGTGTAAGTTTT	CTCTCTGATGGATGGTCGGT	182	141	0.62	0	71		-14	45	4	-14	4	CCTCCTTCCCGTGTAAGTTTTTTTTTACCGGTAACTATTTTCTTTCCTTGTTGCACCTTATCCTAGTTCCACGGAAGTAGAGTCCCTTTCACAAAAATACCTTTGTATTTAATTCTATCCTGTACGTATCTGCTTTTGCGCAAGTGCCACCAAGTGTGTGATACCGACCATCCATCAGAGAGTATATTTTTCTTGCGAATGTGACTTGGTAGCGAAATTGTTTGGTGAAACTACTGGTGTTTGAATGTACTAGAGCTAATAGTTAGCTGCTAAAATTAGCTAAAAAACATCCAAACAGGA
chr1-7401540	1	7401540	3'-end	CTGGTTTCGCATTTCTGTCA	ATGAATTTCAGTTCGGCGTC	264	87	0.63	0	42		17	27	24	0	3	CCTGCGATTGTAACTACCTGGTTTCGCATTTCTGTCATGCATTTTTTTTGGGCCCGTGTACATGTTACATCGACGAAAGTCGAAACAGGCAGAATGCAAGGGGATTTTTTTACTTGTGGTTGTCAAAATCTGAGCTTGTGCTGTTCGTACTGACATGGGGATGGAGTCTGCTGTGTCTGATCGCTCTGACTAGCTGACTGCTGAATTAGAATTGGTGCCCAGCCCACACAGATGTCGCAGCCATCGTTGCACGCCGTGATCGACGCCGAACTGAAATTCATCAGTTCGCCGTGGACCGCG
chr1-7402760	1	7402760	intergenic	-	-	-	198	0.59	0	110		-12	55	4	-12	4	TAAGAATCTTACAACCGTGCACGGAAATTAATCTATGTCATAATTAAGCTTCAAATACCCAAGCTGTACCTCAAATATATATGGTTATCAGCAACAACTGCAAGATATATAAATATCTGCAAGATATCCATGGATCATAGAGACCTTGTCAAGGCTCTTGTCCTCTGCGCGCAGCAATAATTGTGGCCAACTTCACATGCGTAGTACAGACAGCGTACCATCCGAATCTGATCTAGAACAGCGTACGTACGTGTCGGCCACGAGTCAACACAGCGCAACGCAGCCAGAAGGCATTCAGAT
chr1-7433540	1	7433540	intergenic	-	-	-	78	0.61	17	37		0	29	23	0	3	TATAAAATAAAGAATGAACCAAATTTTAGATCAGGTGCAGGTCACACCGTAGGTTGAAATAGAAACTTGCATCCATGTCCGCGAAACTTTTGGTTAGATATAGGTTGCACATGTGGACCAAAATCTTCACCTGTACCCACTAATTGACATCCTTTTTAGGTGGACACGAGTGACTTATGAGTGAAGTGGTTACACAAACCCGTACTTGTGATGGTTGTGCATGTGTCACTACCGGAATCCGGCTATTTACCGAGTACNNNNNNNNNNNNNNNNNNNNNNNNNNNNNNNNNNNNNNNNNNN
chr1-7489280	1	7489280	CDS	-	-	-	146	0.56	-9	73		0	63	6	-9	3	GGACGACGACGACGTCGACGCCACCGTGACCGTCGTGGCGTCCGCGGCCTCCGTCTTGGCCTCCCTGGGCGCGGCCGCGGGCGCGCCGTAGCTGTCGCCCGACGGCGCGGGAGATGACGAGGACGGGAACTGCAGGAAACTTGTGTCGTAGGTGTCGTCCGACGACAGGTAGTCGTCGCCGGTGGAGCCGGCGGCCTGGACCAGGGATGTTGCTGTGGCCCCGCCGATGCGCCTCTGCATCTCCTCCATGGCAGAGGCCCTCTGCTCGAGCTCCTTCAGTGGCGTGGCCTTCCTGTAGAT
chr1-7490800	1	7490800	promotor	-	-	-	121	0.51	0	61		-8	59	17	-8	3	GCTTGCTGCACTGGAACACGATCTGCCTGGTGGTGTTTCGCGGGCTCGCTCGCTTATATAGACTTGTAGAAGGGTGGGTTATGTCACGCGGTTTCCAGGAGACTAGCGGTCACAGCGCTGAAAAGGACAAGCACTTGCTTGCTCACAATGACACAATCTCACATCTCATCTCAGAGATGAGTGGGCCCTCGGCCCGGCGGCTCACCAACAATATTAATTTCAGTGCATTTTCCAGAGAGTTTTCTTTTAAAATTTCAGTTGGACTGTGTAGTTGGACTATGGAGACTAGTTAAGTCACAT
chr1-7493980	1	7493980	intergenic	TGGACAGGTAAAAGTCTCCGTT	CCGTGAATCCAGACGGTACT	268	122	0.67	-8	51		0	45	2	-8	6	TATGTTCGTCCAGCTGGACAGGTAAAAGTCTCCGTTATGACGACTCATTAACTCGTAAAGTGACGAGAGTGCTGAATTTATGCGTGTATGCATTGATTGAAGGTTTGGCTAGATTGCTAGCTAAAACACCGGGGCGATTATTGCTTTGGTACTTGTCTCTGGGGGAATTAGGCAATTGAATTCCACGTTGTTGATTTGATCCTCTCGAAACGTATGAATAATGGGACTGGCTTTATCACTTATCTGAAGTCCACGTCAACGGAGTACCGTCTGGATTCACGGGGATTCTAAGAATCTGGA
chr1-7494300	1	7494300	intergenic	TGAAAATCTTATGCAAACATCACC	CAATCCAATCCAACGAGCTT	187	79	0.58	0	42		8	27	8	0	3	CAGACTCAAAATCTGAAAATCTTATGCAAACATCACCTTATACGATTCTATAGAATTCTAAAGACAGGGACTCATTCATAATTCAAGTAACATCAGAGAGACGGGTTTTTTTTATATAAAAAAAAATCCAGGATCCGGATTTTAGAATTATTCATTCAATCCAAACGTGCCGCCATATATAAGCTCGTTGGATTGGATTGAGGTGGCGACTATATATTTCCAGCTTGTTTGAAGCCAAGTACTTTGAACCGTAATAAATGGAAGTGTGAAGTGGACGTAATAAATTAACGTCGTCTGCGC
chr1-7494800	1	7494800	intergenic	CAGCGCTTGAATTTTGACTG	AGTCCTTCTCCCTAGTCCGC	215	102	0.79	12	28		2	23	28	-2	9	TAATAGTACTGTTTCAGCGCTTGAATTTTGACTGTGAAAGTCATCAATCAGATCAGAGCAGCAAGGAGCAAAGGTCTCATTTTTTTTCAACACTCGTGCTCCACAGGACCACAGGGTTGCTTGCATTGAACGACGACCTGAGCCCGGAGCGAACAGGAGAGAGAGAGAGAGAAGCATTGCAAGCGTACGGACTGACGAACGTGCTGCCTGCGGACTAGGGAGAAGGACTCTCTCTCTCTCTCTCTCTCTCTCTCTCTCTCTCTCTCTGATGATCAGAGTGACTGAATCTTAGTTAGCGTC
chr1-7501560	1	7501560	intergenic	-	-	-	56	0.62	0	34		76	2	99	-13	22	TGGCATGAATACTACATATTTATCCTTCAACATGAAGGGTTAGTCTCAACATCCAGCGAGACACGCAACAACAAGTTGCTTCATGGTTACAATTCTGCCAACTTATTGTTATTATTACCAAATGCACAGTCAATCATTAAGATTTAGACTAATATGTGTAAGGGAATTAGGCTTACACCTACTTCCTAATTGATTTTGGTGGTTGAATTGCCCAACACAAATAATTGGACTAACTAGTTTGCTCTAGATGATATGTTCTACAGGTGTCAAAGGTTCATCTACAACTATACTAAATCGACT
chr1-7512680	1	7512680	intergenic	-	-	-	43	0.54	0	29		62	1	94	-2	15	CCGCGTGTCTCACTTGATTATTCGCTTGCGATTTGTTTTGCACCCTCTCTCGTGGAGTCTATTATATTTCTAACGCTAACCCGGCTTGTAGTTGTGATCATTTTTGAGAATTTCAGTTTCGCCCTATTCACCCCCCCTCTAGGCGACTTTCAATATGCACAACACTATTTTATCCATAAGGATCCTTCAGGGGCTCATGCATACCATTTGTCGTTTGGAGCTAGTAGTTGACTTCAGATCAACAAGAAAAATGACCATCAGGGTCTAACGCTCACAAAGACATTCACTGGTTGCATTGTG
chr1-7535780	1	7535780	intergenic	GGGTGAGACGTTCCTGGTAA	CCCTTGTAGAATCATGCCGT	201	35	0.66	0	20		23	1	95	0	16	CTGTAATGTCTGCAAGACGGGTGAGACGTTCCTGGTAAGGTAAGGAAAGATACCGAACTTGTCGAGTGACTTAGGAACATCTACAGGGTGTCTGATGTCTGTTGGACAAGGACAACTGTAGGTGGGCCTAATTACTTGGGAGGTTCCATCACAGCCGCCGTAGCTCATCCCATGTCGAATGGGCAAGTAGAGCGTGCCAACGGCATGATTCTACAAGGGCTCAAGCCTCGGATTTACAACGACCTCAACAAGTTCGGCAAGCGATGGATGAAGGAACTCTCCTCGGTGGTCTAGAGCCTG
chr1-7549240	1	7549240	intergenic	CTTTTCCATGCCAAACCG	TTGAATCCAAACGGCTTTTC	168	66	0.59	0	37		8	16	8	0	3	CAGGCGCCAAGCTTTTCCATGCCAAACCGCAGAAAAAAAAAGACTCGCTGGACAACGGCTGAACAAGCGCTCCTAGATCGCTCACGACCAGCCGAACCATGCGAGAACACAGACTCTGTCTGCACCCGCAAGCACTGCACGCCCAGAGCCAAGGGAAAGGAAAAGCCGTTTGGATTCAAAACGACAGTCTATACATAATAATAAATATCAGAACATGGACTGCCGTTTGAACATCGCTGTTGTCTATATTTAAACAGCTTAAAAATTTACACAATTTACCAGCTAAATGGACAGAACTGG
chr1-7556560	1	7556560	intergenic	CGTCAATGCTTATCCGCTCT	GTACCTCGTGGCTCAGCTTC	241	50	0.73	1	17		11	14	11	0	7	TCAAGCGTCAATGCTTATCCGCTCTTGCCGAGCCTGCTGGCACGGAAAGCAGAAGAGGACGTGCCGCACGCATCTGCATGAGCATGACATGAGCACGCATCCGCCGTGCCGAGTCACCGACCCCGCGGTCGGCGTCAGCTGGGATTGTGGGAAAAAAAAAGGTGCGGCGGCCCCGGCGGCCGGCACCGTCACGCCGGGGGAGGATAGTGTCCTCGGGCGCCTCGGCGAAGCTGAGCCACGAGGTACCTCAGCGACAACAACAACTGATCGTGCCTCGCCTGCCACGTGTGAGGCGGCCCG
chr1-7556580	1	7556580	intergenic	CACGGAAAGCAGAAGAGGAC	GTACCTCGTGGCTCAGCTTC	206	46	0.74	0	15		11	15	11	0	7	GCTCTTGCCGAGCCTGCTGGCACGGAAAGCAGAAGAGGACGTGCCGCACGCATCTGCATGAGCATGACATGAGCACGCATCCGCCGTGCCGAGTCACCGACCCCGCGGTCGGCGTCAGCTGGGATTGTGGGAAAAAAAAAGGTGCGGCGGCCCCGGCGGCCGGCACCGTCACGCCGGGGGAGGATAGTGTCCTCGGGCGCCTCGGCGAAGCTGAGCCACGAGGTACCTCAGCGACAACAACAACTGATCGTGCCTCGCCTGCCACGTGTGAGGCGGCCCGTGCCCGCGTCGGCGTGGCGG
chr1-7557920	1	7557920	intergenic	GAGCACACTTCTGTATGGGTGA	TGCAAATCGAAACAGAAACG	152	56	0.53	0	29		8	25	8	-1	4	ACTTACTAGGGAGCACACTTCTGTATGGGTGAGCATGTGCTTATTCTCTCTTCCTCCAGCACCTTCTCCTCATATATTTTTCTTTTTTATTTCTCCCTTTCGCCCTTTTATTTATTCCTTATTCAGTTATTCTTTTACCTTCCGTTTCTGTTTCGATTTGCATATGAATATTAAAGTGTACAATCTATAATCAATAATTTAAACACTAACATTTTATTATAAGAATTAAACTAGGTACGGTTACATTTTAACCATATATAATATTACAAATAATCATACACAAATGGGTAATCAGTAAAA
chr1-7562140	1	7562140	intron	TGAAAATTATTGAGACGCTTGAA	CGAGGCTGTCTTACTCCCTG	183	114	0.71	0	44		-9	38	16	-9	9	ATAGTCATGAAAATTATTGAGACGCTTGAAAATTCTAGCACGTACACTGGAGCATGCAAGCTTTCAGTTGGCTTCAACTTCACTGTAGTCAATACAGCATAGATGTTTGAGACTGTAAGCTCCCAAAGCTAAACACCCAAGATGGACAAAAAAAAGAAAAACTCGACCTGCAGGGAGTAAGACAGCCTCGATTATTGTTGAGAAGACCTTTTCATACAGGTCGAGAAAACCTTCGAACTCTTGCCCCACCCATACACAGCTACTGTAGCCCATGTCAGGAAGACCACAATTGGGCCAGGC
chr1-7563960	1	7563960	intron	TTCAATGTTTATTGCCCGAA	GCATCAAGTTGTCCCACAGA	196	155	0.52	0	82		8	70	8	0	3	TGATCTTCAATGTTTATTGCCCGAAACTTCATGGCCATATTATGTGTTCTTCATTACAGCAGTGAATTTTGTTGCTTATTGGTATGTGGATTCACATGTCAATTGGTTGGTTAATTCCGCTGAGATATGCATCTGACACTGGCATATAGTTTGTAGTGGTACAATGATAGGGAGTTATTCTTCTGTGGGACAACTTGATGCCCTCTATTTCAATTCTGTATCGACAGTTCAGACATTGGAAAGCTGTTTTTGGTTTGCATATACTTTATCTGCTCGACTGACAGTGGTGGTTGATAGCAT
chr1-7567280	1	7567280	intron	AGGTCTGCTAAATGCCCAAA	GCGACTTGTCTAAACGCTCC	263	80	0.56	-8	44		0	28	0	-8	3	ATGTGACATAGGTCTGCTAAATGCCCAAATCAAATGCAGGTCTCAAATGGCATACCACTATTGTGTAGACAATTGGACTCAACGATGGTTCCCTTGGGTTGGGTGGAGACTGGAGACTCTTTTTTTTTTAAAAAAGAAAGAAAGAAAGATCTGTTATTGACGACTTGGTGAGCTTGACAAGTTTGTTGCCCCATGGATGCTCCAGTTGTTCAGAGACTTGGTGAGTGAGACCACCATCTTGGACGGTGTGGTGGAGCGTTTAGACAAGTCGCTATCGGTTCATCCTGCGCGCTAGGACAA
chr1-7580820	1	7580820	intergenic	GCTCAAGACCCTGGTCAACA	TCCATGGGCATTGATTTACA	220	31	0.61	0	19		41	2	94	-4	12	AAACATACAACAGGCTCAAGACCCTGGTCAACAAGATTAGGAGCTATGGAAGCACAAGATGGATGGACCACGACGTCGTTCGACTAATGCTAATGTCATTTACGGTAATTGACCCCCATCTTGTCAACCTTATTCGTGAGAATTGAAAGGGAAATGTGCCCTTGGGCCATTTCTAAGTATTTTGGTGATTGAGTGTCAACACAAGTGCTTAAATGTAAATCAATGCCCATGGATGAACAAAGTGAAAATCTAGAGCAAAGGTATGTTTCTAAGTCTTAGTACATTGGTTTTGTGTACTAA
chr1-7599160	1	7599160	CDS/intron	TCATGCCTCGTGTTCAATGT	AATGGCCAAAACTCACCAAG	157	133	0.57	-8	67		0	54	0	-8	3	ACGGACACCATGGCCGCGTCATGCCTCGTGTTCAATGTGCAGAGCACCGCGCCAGCCATGGGCACGGCGAAGTGCAGCTCGTACATCGCCGGCACGTTGGGGCTGAGGACAGCGACCTGAATATGGTCAGATCGATCATGGTCATTCGATGGTGACTTGGTGAGTTTTGGCCATTTTTTGTTTAAATAAAAGAAAACTCTGCGCCATTTGGCTGGGTTGAGCCCATAGCTAAAAATTTTCTCAAACGTCCCGACATATTTAGGCCCATCGGAGTTATAGCCTTCAGAGCCCACAAGTACA
chr1-7601260	1	7601260	intron	-	-	-	91	0.61	0	48		-8	22	0	-11	3	TTAACATTTAAATAAGTATCTGGGTCTATCTCTACCAGAGCATATGGACTTTTTACACTCGTATTCCTCAGTCCATGTGTATCGAAATTTTAGTTGATTTTGCGCTCTATTGATTGATTGATAGGAATCCATCCAACACAGCATTGGCTCTCTACTTCTCTAGTTCCCTAAACTACACTGACGGTCTGACGGAGAAGGCTAAGACAACTAGAGTAACGACAATGGATGGAGTGAAAAAAAAAAAGAATACTAAAACTTATCGGCGATCAGAAGGGGAAGGTGGGTGGGGTCGTGGGGATG
chr1-7636800	1	7636800	intergenic	-	-	-	70	0.79	0	31		-10	6	126	-13	29	CTTCGTAATTATATTCTCATCAACCTTCGTCCAAGGTTCATTATCCTCAAGGGAATAATGTTTCATGGACGAAGGACGTTAACATTTAACATTTTATGTTGCCTTGTTCTTAATTCATAGCATTTGAGAACAAGTCCCCAACAGTCCCTGAATCTGCCAGCCCAACCGCCAAAGAACATGACAAAGCACAGCTGCAAAGCAATGACGGGACCAAGACTGTCCCCCTCGACCAGGCGACACCCAAGCAAACTGTCACCATCAGCGAAGACCTCACTTCGCATGACGAGGAGAGACTCATCT
chr1-7814200	1	7814200	intergenic	GTTAGGGTTCGACCATTGGA	GGCAATTCAACCACCAAAAT	171	120	0.53	0	82		50	3	126	-2	33	GCCAGCCACGTCACCCAACCGTTAGGGTTCGACCATTGGAGCTCTGACAACTGGGACCACCAGACAGTCCGGTGGTGCACCAGACAGTCACTGTTCACTGTCCGATGCGCCTTCTGGCGCTGCTCTGACTCTACGTGAAAGGGAATTAGGCTTACACCTATTTCTTAAATGATTTTGGTGGTTGAATTGCCCAACACAAATAATTGGACTAACTAGTTTGCTCTAGTCTATAAGTTATACAGGTGCCAAAGGTACACACTTAGCCAATAAAAAGACCAAGAAATGGGTTCAACAAAAAGA
chr1-7823460	1	7823460	intergenic	CGATTTGTTTTGCACCCTCT	TCCGCTATAATTCACCGGAC	238	126	0.6	0	79		50	2	115	-3	40	ACACTCTTTATTCGCTTGCGATTTGTTTTGCACCCTCTCTCGCGGACTCGATTATATTTCTAATGCTAACTCGGCTTGTAGTTGTGATTAACTTTGTAAATTTCAGTTTCGCCCTATTCACCCCCCCTCTAGGCGACTTTCACTACGCGAACTGTCCGTGCACTGTTCACGCACTGTTCACCTTTTGCAGACGACCGTTGGCGCAGTAGCCATTGCTCCGCATGGCACACCGGACAGTCCGGTGAATTATAGCGGAGTGGCTCTCCAAAAACCCGAAGCTGAGCAGTTCAGAGTTGATCT
chr1-7860040	1	7860040	3'-utr/5'-utr	GCAAAAGGAGTTGATGATTAGG	TGGTGTGTGGTTGTCGAGTT	189	167	0.63	-22	79		0	60	0	-22	5	GCAAAAGGAGTTGATGATTAGGTCACCATACAATACCCAGAAAAAGACACTGCTTATATATGCAGCGAAAGGAAGACACGAGAGACACCGTAGGCAGGCGCAGGCTCCACGTTATTTTAGCCCACAGGACGTACGTACGATACGATACGATACGATACGAAATACGACGAACTCGACAACCACACACCACGGTGTGAAGCCTGACGACCACGAAGCCGGCGACGACGAGGAACACGCCGCGACGCGCGCATGCATGCAGAGAGAAGGAAGCACGACGCATCACTCGAACGCGCCGGGGTG
chr1-7964140	1	7964140	intergenic	TTCATCAAGTTGCTGTTCGG	TAATTTGTCGCGGTTAAGGG	284	92	0.64	-7	39		4	35	4	-7	3	GACAAATTTCATCAAGTTGCTGTTCGGTTGACAGCCAGAGTTAGATAAGATTTTTTTGACCCCACATGTCCTAGAGTAAGAAAAAACTGACAAGTACTCCATGGTAAAATGTGGTTTCAGTTTTTCTATCTTGCCACACCTGCCTAAATTCTTGTTTGGAAGCAGCCTAGTTTTTAAAAAACCGTAAATCCAACTTCTATAAACTGGTATGTTTAGAACCACCTCAGTTTTTATAAACCAGTTTCTTAAAAACTGGGTGGTTTCAAACAGACCCTTAACCGCGACAAATTATAGCTAGAA
chr1-8017400	1	8017400	intergenic	TGTGATACACACCACACGCA	CCTGCTGCTAGTACCCTTGC	227	55	0.6	0	31		30	13	34	0	4	TTGTGATACACACCACACGCAACTCGATCGGCGCTGTCCCTGCGTGCAGTCCGAACTCGGCTCCCAACTCCCAAGTAGACGTATATACAAGAGCGCAGGGCACGGATCATGGCCGCCCAATCCCGTGCGAAAGCGACGTAGTACTCTGTGTGAGGGGAGCCATGGCGATGCGATGACCTGGCCCCGCGCCTGCCAGCGATGGCAGCGAGCAAGGGTACTAGCAGCAGGTCTCGCCGGCGCACAATGCGCGCGCGGGAACGAACAAGCTATGAATCGCACACGGGCAGGCACAGAACAGCA
chr1-8019500	1	8019500	intergenic	CTTTTGAGCAACGCACTGAA	CTAGGACAGTTGGGGGTTGA	189	115	0.71	0	48		18	29	18	0	4	AGCGTCTACCGTCGCCGTTGCTTTTGAGCAACGCACTGAATGGATCCCAAGGCTCGATAGCCATGCCTACTACGAGTCCGAGGTAGCTAGGAATCCTACCAGGATACCGACATCGGAACAACTCAAAAGCGCTCCTGCTTTCAGAGACAGGCGTGGATTCTGCAGCCAACTCATTGCCTACGCAAGAATTCAACCCCCAACTGTCCTAGTATGAGACTCTTCTCCAGCCACATGTTCCTTTCAGTTTTATATTGGGCGGAATTTGATGCTGCAAAAGAATCCACGGTACTCTTGATGGAC
chr1-8023100	1	8023100	intergenic	TATTTGTGGGTGAGCGTTCC	GCGTATGGGTTTTCAACGAT	184	95	0.75	-10	41		-1	16	1	-11	7	TCCACTCCCGCATATTTGTGGGTGAGCGTTCCTCCCCAATATCTGTTTTATCGTGCTTGGGATGGTAAAACAGACGGCTTCAGCCCGGCGGCCGTTTCAACCTGGCATGCAGCACATGCAGATTGTTGCTGCTTCCCACGTCAAAAAACAAAAAAAAAAACAAAATACAAAGGTCCATCGTTGAAAACCCATACGCAGGTGCAAAGAGGCCTGCCTGGAAGATGTTTTTTTTAAAAAAAAATTTGAACCCGGTTTTTCAGTTTTTGTTTAAGGGAATTGTTGGGGTAGACACAATATGAC
chr1-8031640	1	8031640	intergenic	-	-	-	95	0.65	12	39		0	39	16	0	4	TCATCTGTTAGAGAAGAAGAAGATACTACTAGGAACCATGCTTGTCTCGTTTACTCTTTTTTTTTCCTTGTCCCCATTCTTCTTCGTAGCTTTCACTTTTATTTTTTTTTGTTTTTCTGGTGGACGGATTATTCCGTTGGGGACGAGGTCGGGATTTAAATTTGCTTGATCGTGGAGATCCATCTATAATCTATCATCATCATAAGCCATGTTTTGTCTGCTAAGAGTACATTGGAATTGAACTCTCTAACCTAATTGTTATTACCTGCTTGCTTTTATGCTTGGTGAGATCTGCTACCC
chr1-8031800	1	8031800	3'-end	-	-	-	63	0.52	0	34		19	27	19	-1	3	TTTGCTTGATCGTGGAGATCCATCTATAATCTATCATCATCATAAGCCATGTTTTGTCTGCTAAGAGTACATTGGAATTGAACTCTCTAACCTAATTGTTATTACCTGCTTGCTTTTATGCTTGGTGAGATCTGCTACCCTTGTTCCGTTTTCCACGGGCCGGCCCCGGTGAAAAAGGGGCGAAAAACTTTAGATTATCTGCAAGTTGCGAGTGGTGGTCCAGCTTGCAAGTTGCGAGAGAAAGAGCGGCGTGTCTGGGTGTCACGAGCTATCTCGTCCTCTATGGCAACTGGGGCCCGA
chr1-8116180	1	8116180	intergenic	CAGCTGGTGTGATGTCGTG	TCTAGCTAGCTCCGCCAGAT	230	94	0.58	0	48		-21	37	5	-21	4	CCGGAGAGATTTTGGCACCCAGCTGGTGTGATGTCGTGGCCGTCGGAGGAGCGATGGAGCCTGGCGGAGGGACAGCTGTCGGAGCGGTTGGGTCCTTGCTGACGTCCTCTTGCTTCCGTAAGGGGGCTGAGAGCCGCCGTCGTCACAGAGCATGCGGGGCGCCTCTTGCTTCCGTAAGGGGGCTGAGAGCCGCCGTCGTCACAGAGCATGCGGGGCGCCATCATTGCCTATCTGGCGGAGCTAGCTAGATGGGACGCCGGTCTTGTTTCCTGCGGCCCGAGTCAGCTCGGGGTAGGGCGA
chr1-8259380	1	8259380	intergenic	CAGTACAGGCGGCATCAAT	GTGAGAAAATGCGTGGGATT	282	80	0.55	0	44		10	30	15	0	3	GCTGGCGGTGTGGCCAGTACAGGCGGCATCAATCGAGGTCGAGGGCACCCGGCCTCCCTACAGGCGCATACGACGGCTATCAGGCCAGGACAGCCAATCGCTCGCTCAACCATTCGTAAGGTGGGCCCGGCATGCAAGAGGCGAGGCTCCGAGTCTCCCATAGAGAGGCGCGAGCTGGGCCGTTGGACAGGACTAGCTGCCGGGCATTCGGCCATGGGGGTGCTGGACCACTCGGCACTGTCACGACCTAACCTGGTCGTTCTCGCCATCAAATCAAATCCCACGCATTTTCTCACCGAC
chr1-8275080	1	8275080	3'-utr/5'-utr	CTGGAGAACAATCAAAGCCC	CCTTAGATTTGCGCCTGTTC	277	51	0.77	0	20		-8	10	10	-10	9	TCGGATCTGGAGAACAATCAAAGCCCCGGCACACCAATAGCTAGGATTAGTTGGACTGGCGGCTGCTCTCCCGGATCAAAGAGAATCAAGCTAACAAGCTGGATAAAAAAAAACTCCTTTTGCCCCCCTTGAGCTCTCTCTCTCTCTCTCTCTCTCTCTCTCTCCACTCTCCCTCCGGCAGGCAGCTCTGCCCAATCTGCGTGTTGAAGATCGGCTCCGAGGTCTCTACTCTCTGATGCAGAGACTAGTATGCGCACAGGTGAGAACAGGCGCAAATCTAAGGAGACAAAAAAAACCCTA
chr1-8400800	1	8400800	intergenic	ACGGTACACGGACGTACCC	ACCTCATGATTTCGCAGTCC	284	125	0.66	0	58		12	31	12	0	4	ACGGTACACGGACGTACCCACCGCCGGCGGAATATAATCACATCGGGGCCGACACGACTTGCGTCCTCTAGGAATGACGCAAGTTTCAAAGAGATTCCCCTTGCTTTGGTTGGTAGCTAGTACTGGAGTAGCTCTCTCTTTCTCTCCGTATATCAGCACCATGCATGGACTGGTGATAAAAAGAAGGGACCGTGCATACTAGATAGATTCGGTGATTCCACTCCCATCCCTATCCCCATCCGATCCATCACCGGATGGTTTCTTGGACTGCGAAATCATGAGGTAGATAAAAACGCCATT
chr1-8401740	1	8401740	intergenic	-	-	-	35	0.53	10	18		0	16	13	0	3	TTGCAGTAGGGCACTACTGTGTACAGTGTACTGGAGGTACAATTGTACTCCATTCCAACAAGGTAGTGTAGCACACCAGTCCGTGTCCACGGAAACAAAGGCAACTGCAGCATGCATGGGGCAACAACGCTGTGTTACGTTGCACACGCTTGGCCCATGGTGAAAGCCAGAGAGATGGAAGCGGAACCTTTTTCCGCCGCAGATTCGGCCCCTGACGCTCGCCTCAGCTCAACTCAAAAAGAAAACAACCCCCGCCAAAAACCCAAGTCCTCCCGCCAAAACTTGGCGCCAAAAGGGCGC
chr1-8447700	1	8447700	intergenic	-	-	-	40	0.82	0	14		-12	5	16	-12	11	ATAGCAGCGCCCGCCCGCGCGGGACACCGCCCGCCCTCCCGCGCCTTTTTCCGCTAGCCAACGCACGGCTGACGGCACCACAAGGCAAGCCCGCCCGCTCTCGGCTCTCGCTCTGCTCCTGCCCCCCTTCTCTCTCTCTCTCTCTCTCTCTCTCGGTCTCTCCCTCTTTCAGCCTGCAGCGCTAGCGAGCCCTCGCCTTCCCTTCCCCATTATTCCCAGGATTCCCCTTGCGACTGCACCACGCCCCACCCAAACCCACCTACCGCCTCCGCTCCCCTCTCCAGCGAGTCGGGGGCACGG
chr1-8450700	1	8450700	intergenic	ACTTCTGTCCCGTGAACGAC	TCGAGATCCACAGTTGGTTG	189	82	0.55	0	48		9	26	9	0	3	AACTTCTGTCCCGTGAACGACTGTCCTCTCCCTGGCCGGTACGAATGGGCGAGGCTAGACTGCTAGATTCCCCACCCAGCACAAGAGCACCATTGATCTGATTGATATGTGTCTACCACACCACAATGTGACTAGCTCCGCCGCCGCCGCCGTGGACCGTGGAGGAGGCGCAACCAACTGTGGATCTCGATCGCATTAGCTTTGTTGTCTGTTGTAAAAATTAGAGTAGTTAGCTTTGTAGCCGGATGAATGATCTTGTGTAACCAACAGGCGTGGTTCACCCCTGGTCACACAACCTCA
chr1-8454800	1	8454800	intergenic	CCGAGTCAACAAACAGTCAAAA	TTCGGACATTGAAAGAAGGG	257	24	0.56	8	13		0	9	16	0	3	TAGTCTGTCTTTTTAAACCGAGTCAACAAACAGTCAAAATACCTCATTATTACATTGCACAAAGCATTTAATATCGGTCTATATTTTATTTGATTTAATTAAATAAAATATATGCCAAACCTATATATAGAGATATAGATAGAGATATAGCTTTTATCACTTTCTTTTTTATTATAGAATAGAAGAGATATATAGATAGAGATAGAGTTTTTATCTATTCATTTATTCATGTTTTTTGTGTACGTTCTTTCTGGCCCTTCTTTCAATGTCCGAATTTCTAACTTGGATCAACTGGGCGTT
chr1-8458920	1	8458920	intron	GTACTTCCCCTTCCCCCTC	TCTCGGAAGAAAGCCAGAAA	265	143	0.68	16	59		0	47	16	0	4	CCGCAAGGCACGCGTACTTCCCCTTCCCCCTCCTGTCTCTGTTTGCTTGCTTGTCCCGACTCCCGACCACGGCCGCGCGCCTTGCCGTCTCGGAGGACGAATCCACGTACATGATTCGAGTGCTTTGGATCTGTTGCACTGCTTCGCTTTGCATGCAGCGTTGCGTCCACCGGCAGGCAGTTGCAACACGTACGTACGTAGTGACAATCCAAAGCTTGTTTTCCGTCATATCCAGCTGTTCCGCAAACTTCCAATGCCTTTCTGGCTTTCTTCCGAGACTAGAGGAGCTCCATCCTCTTG
chr1-8628700	1	8628700	intergenic	GGTGGTGGTAAAGACAGGGA	ATGGATCTCCCACTTACCCC	169	58	0.52	0	38		-12	13	9	-12	5	GTCGTGGTTGAGGTGGCGGTGGTGGTAAAGACAGGGACGGCCAGTACTCACTCGGTAAGCCGGCTCCGATCTGCGTACAAAGATCTCCCTCCGGTTTTGACAGCCACCATCTCTCTGCTGCTGGTAGTGGTGTTTTTTCTTCTTCTTTTTTTACGAGGAACGGCTTGGGGTAAGTGGGAGATCCATCCGGCGGCAGATCACGGTCCTCGAGTGGGTGGATCAAATCAAAGCGACGTTTCCGACGACGGCGACTCGCATTTCCGCCGTGCCGACGAAGGGTCGACGAACCGAACCTACAGA
chr1-8629060	1	8629060	intergenic	GATTAATGGCCTTCAGCCAG	CGCAAGCAAGTCAGGTATCA	222	117	0.63	0	58		8	30	15	0	3	GGACACGGCCCATGGATTAATGGCCTTCAGCCAGCTTCAGCAGGCGCGGCCGCGGGTGGCCTTTCCTCTCGTTTTCGTCAGTGCCAGTTGGAAGCACACCAGCCATGCCATGTATATTAATTATTACACGTACGAATTCAAGCTTCGGAAGCGAGAGACGCCAGCACGACAAATGAGCGAGCCATGATTTCGCCGACAAACCGTCGCATCACGGCCTGATACCTGACTTGCTTGCGGCGTTTTGCCTGCCTGCTTGCTGGTCAGTGGTCACCTGCTGCGGCCGCAGCGACAGTGTCTCCA
chr1-8630560	1	8630560	promotor	GGCAAGAATTGAAGCCCAC	CTATCCTCGTTGTGCCGACT	171	70	0.53	0	44		16	19	25	0	6	TAGCAGCCCAACAGCACCACGGCAAGAATTGAAGCCCACGGACGTCGTCTAGTCCGAGTGGAGGGACGGAGTGGGCCGACCCCGCCCGACGGTTTTTCATGGGCTACCTGCACCAAAATTCTGCCGGGTTCGGCTCGGTGGTCCGGGGCCCTCCCCGCGTCTATCCACTGCAGTCGGCACAACGAGGATAGATAGGTACTCGATCGACGAGGCGTCGGCCTTCACCATCGCGTGAACGTGAGTCCAAGCCTCGCGTCCAACTCAGGAAAATAGCCAGAATCAAGAGCGAGGCGAGACTCC
chr1-8637700	1	8637700	intergenic	-	-	-	60	0.72	0	24		-12	15	0	-18	4	TCCGGCCGCCGGGGTACGTACGGTACGAGTACCACGTACTCTTCTCGATCAGGGGTGGTAGTGCCACTGCCTGCTCTATGGACATATTCGTGATCGGACGGACGATAGCCCCCCGCTGGCTTCACCTTCATGTGTGTCGCGCGCCATCGCCAATCAGGCAATCACCGTTGGCGAGGCGCGCAGGCGTCACCGACAAGTTGCCGTTTGCGAAAAGCTCTACGCCAGGGCCCCGATTGTTCAACATCCCGGCTCGATTGTACTTGGTAGGCCCAACACGCGGCCTGGTTTCAGGCTGCCACG
chr1-8640300	1	8640300	intergenic	-	-	-	148	0.54	-10	75		0	66	8	-10	4	GGTGACTACCAAACTTGCTTTCCTACTCCAAATAATAAAGAAAAGACGGCACAACCAATTCTCTGTTTGGGAGCGACGCATGCATTCATGCATGGGCGAGCAACGACACACGACGCATGGGCGACGGACGACGACGTAGCCCACTCTCTTATCAGTTCTTTGAGTGGCTGATCTCGATCGGTCGTCCATGATTGGTCCTATCATGTTCTCATCATCACATCACATGCATGCAGCAGCAGCACCTTTGCGAGCGAGAGGCGAGAGCACCCACCGGCTGTGGTCCTAGTAGATTTGTTTTCT
chr1-8692940	1	8692940	intergenic	-	-	-	21	0.74	0	10		43	2	115	0	11	TTCTTAATCACTTCATCCTCTATTTTGATCATATGTATGTAGTGATTTCTCAGGTCTTGTCCATATATTCAAACCAATATAAAAATCATATTATATCCATTTGCATTGTCTCATTGGTTATTTAACCTCGTGTTGAACTTTTGTTCACTGATCATTATTGAGAGCACCTAGAGGGGGGGGTGAATAGGTGATCCTGTGAAAACTTAAAACTTAATCCACAAAACTTGATTAGAGTTAGCACAGTTAAGCCAAGTGGCTAGAGAGGAGAGCTTGCACAACACGAAAACCAAAAAGAGATCA
chr1-8817060	1	8817060	intron	-	-	-	43	0.63	0	26		87	1	131	-13	18	CTCTAAGCGGCCTGAACCTGTAAACCTTGTCCACTGTCCCTCGTGCGAACGGCACGAACCATTTTGCTACAGTCGTCGACACCGTCCTACTCCTAAAAACACCTTGAGGGGCAACCCCGGGTGTGCGGTCGGACCCAAAACACCGACATATGCCCCCCTGCCGGATTGGTCGGCCTAGGAGGCCGAGTAGTCCAGCAATCTTGTTGGGCCTGTGCCTGGTGACCGGATTCAGCTGCGCTCAATCGGTCTTGCACTGGCGGCGCCAACCTATCAAAAACGGATGTTTGGGGTGCCCCCCAG
chr1-8933820	1	8933820	intergenic	TCGTATGTGTAGCCAATCTGC	ACCAAGTACCAACAACGCAA	225	69	0.61	-14	39		0	14	2	-15	5	TCCTATCCTATCGTATCGTATGTGTAGCCAATCTGCTTAATTTTTTTTCTATAACATAAATATATAACTAACTACTACTATAATCTCATTATATATTACATATTTTTTTATTGATACAAAGATATGCGTGGTGCATGTTTCCATACGTTCGATTTTTTTCCACTGTCTTGTTACCTACGAACGTGAATAAACTTAAAAAACGTAGTATCTACATAAATTATTGCGTTGTTGGTACTTGGTAACATTAAAAGGGAAATTATTACAAAGCAATTGACAAATAACATACCAGATGTGCAGGCC
chr1-8970320	1	8970320	intergenic	GGCACATTTCCCTTTCACAT	CGTTTCTCCGTGTAGAAGGC	188	72	0.56	10	42		0	20	15	0	3	AAGGGCACATTTCCCTTTCACATACTCTCCCTCTTCTTTTTATGCATATCAGCTGTACAAAATATAGGGAAACAGAATTCTGCAGGGACAAGCTATAGGCACAAGAATACTGTATTTGGCACTTCATACACTCGAAAGTCGCTCCATAAACCAAACTAAACTGTACAGTAAGCCTTCTACACGGAGAAACGACTAGCTGAGGTTTGATTAAGCTCTATAAAAAACATTGAATCAACCTATATGTGTGAACCCAGAAAATGTGGACCTATCCATTATTTAGTTGTGGGGCCACCATGGGCT
chr1-9058200	1	9058200	intron	AAAGTTCTGACGCCTTCACG	GGATTATGGGTTCTGCTGGA	284	57	0.51	0	35		8	19	21	0	4	AAAAGTTCTGACGCCTTCACGGTTTTTTAGCTGAACTGAATAAAACGCTTCCACTAGACACAGTAGTTGATGTGGACTCGAACGCAAGGTCCCCGTGACTTGAGCCACGGAGAAGCACAAGTTCACCATCCGCCACCCTGCATATATAGCGTACTGAAGAAGAAAAAAGTCGATCCTTTTTCTCCTTACAGACAGTGGCGCTTCCCTCTTCCTGCCGACTCGGCATGTGATCTGCTCACGAGATCCGTGAGCAGAAAGTTTAGGCTCCAGCAGAACCCATAATCCTGAATTCCTGACGAA
chr1-9107260	1	9107260	intergenic	CGTTGACGATGGACTCCTTT	GCTCGATCCTTAGCCACTTG	223	46	0.51	0	32		33	3	109	-7	12	TATCATCTCTTGGCTCGTTGACGATGGACTCCTTTGTCTTGTCGTTGACCACCATCCCCTTTCCCTTAGGATCCATCTCTTCGGGCGGTTAGTCCCTTGCGTGAAGAGAACGGCTCTGATACCAATTGAGAGCACCTAGAGGGGGGGTGAATAGGGCGAAACTGAAATTCTCAAAAACAATCGCCACAAAACTTGATTAGGTGTTAGTTCAATAGAGTCAAGTGGCTAAGGATCGAGCTCTTGTGAAACACAGTGGTCACGAAGAAAACAAGCACAAGAGACACAGAGATTTATCCCGTG
chr1-9188600	1	9188600	intron	GCTGACGAGCTTTGGGAG	CTTCCGCATCTCCAGTTCTC	161	67	0.71	-12	26		0	20	2	-12	7	GCCCCCGTGTCCGTGCGTCGGCTGACGAGCTTTGGGAGCCGGAGCTCGCAGCAGGTGGGGATTCACCATTCATCTTCCTCTCTCTCTCTTTTTTCTCTTTTTCTTCCCTGTTCTTCTCGATTCATGTGGCGTGCCGGATTGTGTGTGTGTGTGTGTGTGTGGAGAACTGGAGATGCGGAAGAAATGTCTGCTTTGCCGTTGGACTGCGTCCGGATTTTGGGAAATATCGCCGTGTAAAATTCCAATCAACAAAGATGGCGGTTTTGGTTTGGTGCTCGTCAAACATCCCCGTTGACTACT
chr1-9204700	1	9204700	intergenic	-	-	-	53	0.53	0	36		42	2	106	-7	17	AGTCCTCTGGTGCACCGGACATGTCCGGTGGTGCACCGGACACTGTCCGGTGGCACACCGGACAGTCCGGTGCGCCCAGACCAGAGAGCCTTCGGTTGCCACTTTGCTCCTTTGTTGAATCCAAAACTTGGTCTTTTTATTGGCTGAGTGTGAACCTTTTACTACTTTCTCCCCCTTTTGAACACAATAGGAAAACCAATTGAAAATATTCAACACTAAGTTTTTGAATTTGGTGGTGGTGCGGTCCTTTTGCTTTGGGCTCATTTCTCCCCCTTTTTGGCATGAATCGCCAAAAACGGA
chr1-9219760	1	9219760	intergenic	-	-	-	121	0.53	11	63		0	54	15	0	5	CTGGAGGCTTATCTTTTCGGCGTTGCCAGATCCAGTGATTCAGCATCGAGCGTCCTTTATGGGCGCGTGTTGGGGCTAGTTACAAACGTCGACAAATGTCTAGCGTCTACGATCAGATGTGCAGACGACGATCTGGCGCGAGTGCAGGCGGCGCCAGGTCATTCCTTTCCCCTCTAAATACCTAGAGGTGCCGTTGTCCATCCACAACTAGAGCAGCACGAAATGCTCTCGCTTCGTAGTCAGCTCCGCTCAGATTGAATCGATTTGTTTGATTTTTTTTACGAGCTGAGCTGACATTCT
chr1-9227740	1	9227740	intergenic	ATTCATTCGACCGAGGATTG	TTCCAACGCCAATTAAGGAG	163	123	0.68	8	47		0	43	8	0	4	ATGCTGCATTATTCATTCGACCGAGGATTGGGCAATGTTGCTTTAATTTGTTGTACGTCCTCTTCGACCCCGGTCGATTTCTAGAAGGGAAACATGCGTTTGGGAATGATGCATAGACATCAGCAGACATGTGGCAGCTACTGAATGAATGAGCTCCTTAATTGGCGTTGGAAGAAGAGAAGGAAGTTAGGACCGCTCACTGGAATTGGAAGGTGTGTGGTCGTGAAAGATGAACCGAAATGCCGCGTTGGCCTCACTTCGTTCGTAATGCATGCCAAAATTCGTCTTGTTCGTTTAGGT
chr1-9310160	1	9310160	intergenic	GGTTGATGCCCAATTTTGAT	CTCACTCACTCACTGCTGGC	157	149	0.79	0	52		-8	26	8	-13	7	GGCGGTTGATGCCCAATTTTGATGCAGGCTACGTCCTGATCTAGTAGTTGGCTACTACGTTACGCTCTTAATTATACTACAGTAGCGTATTAAATTAAGGTCGGAGGGCGCTCCGGCGATGGCGACCACTACCAGACCAGGCCAGCAGTGAGTGAGTGAGTGAGTGAGCAAGTGGAGAGAGGAGCGGTGGTCGATCTCGGTGTTTTTATGGGCGCATAGTTGTCTTCGTGCATAGCACGGGGTGCTGGTGCCGGTGCGTGACAGCGTGAGCCGTGCTGCTGCGCTTAGGACGCCCCGGCC
chr1-9311920	1	9311920	intergenic	GTCGTGGTTTCCAGCGGT	CACACCACAGACCACACCAC	160	177	0.53	0	99		-8	70	0	-20	4	GCGTCGTGGTTTCCAGCGGTGGGTGGCATCGTCGCGGCCGCGGAGTGCAGAGCTCGTAGTGGGCCGACATGATAAGCGAGTGCAGCAGTCCGAGACGGGACTGGCCGGGCGGGTCTTCCTGGGTGGGTGGTGACGTGGTGTCGTGGTGTGGTCTGTGGTGTGGTGCACGCGCGCGTACGGGGCCACACGTACGTGCTGGTGATGCATGCATGCATGCATGCATGAGCGCCGACACGAATGGGGAGGCGGGGACGCTCTTGCCGCGCTTTCTCCAGTGGCCAGTGGCTCCGTCCATCGATA
chr1-9311980	1	9311980	intergenic	ATGATAAGCGAGTGCAGCAG	ACAGGATGAACGTCTGGCTC	255	168	0.53	-8	96		0	64	4	-12	4	GGGCCGACATGATAAGCGAGTGCAGCAGTCCGAGACGGGACTGGCCGGGCGGGTCTTCCTGGGTGGGTGGTGACGTGGTGTCGTGGTGTGGTCTGTGGTGTGGTGCACGCGCGCGTACGGGGCCACACGTACGTGCTGGTGATGCATGCATGCATGCATGCATGAGCGCCGACACGAATGGGGAGGCGGGGACGCTCTTGCCGCGCTTTCTCCAGTGGCCAGTGGCTCCGTCCATCGATAGCAGAGCCAGACGTTCATCCTGTTACAAAATATATTGTACATGTGATCAAATCCCTGACA
chr1-9356720	1	9356720	intergenic	TGCTTCTGTCTGCCACTCTG	TGTGGTGGTGTGGCCTACTA	281	114	0.7	0	46		13	37	20	0	7	GCTGCTTCTGTCTGCCACTCTGCAGTGCCGTGCAGGGCCCTACTTGCCTTCTTGGTAATGGCAGCAATTGGCAGGAGCAAAGCAACTGACTAGCATTGTCACTTGTACGTACTACGAGGATGTGCTACTAGCGTCTGTGAGCGTCCCATCCCATCCCATGTGTTGTTTCAGTTTCTTTTTTTTTTCTTTTCACTGTATGTCTGGTCTGCGAGAGTAGGGTGGAGGCAAGAGAATCCAGGGCATTATGTATTTATGTGCATTATTAGTAGGCCACACCACCACAGCCCACAAGCCCACAGG
chr1-9424360	1	9424360	CDS	AGATCGCAAGGTTTACTGGG	CCCATCTTGGTGATTACGCT	197	97	0.67	0	43		10	30	11	0	4	TCGTCTTCGTTTACAGGAGTAGATCGCAAGGTTTACTGGGCCAAGATGGGCTGAATATCTGCAAGTTGAGCACCTGGGCTCATGTGGCCGCGAATGGCAAGGCCTCTCTCCGGCCTCGTAGACGTCCGCGGTTAATGAGTCTCTGTCTCAGCAGCTCTACTGCGAACTCCGACCGGATCTCCCGGACTTCGGGACTTAGCGTAATCACCAAGATGGGCTGAATACCTGGGCCAAGGTGGCTTTAGTACCTCCAGACCAAGTAATGATAGTTTATCCTTAATTTCTGTCTCCAGAGCAATA
chr1-9424560	1	9424560	CDS	AATCACCAAGATGGGCTGAA	ACCGGCGCTATCCTTTTATT	225	75	0.52	0	49		15	16	22	0	4	GTAATCACCAAGATGGGCTGAATACCTGGGCCAAGGTGGCTTTAGTACCTCCAGACCAAGTAATGATAGTTTATCCTTAATTTCTGTCTCCAGAGCAATAAGGCCTTGAACGTAATCTTCAGGCTGTTTCTGTGTTTGCTGCTGTTGCTTTAATTTTTGTTGAAGCTTCTGCAGGTATAAAAGGTGTCATATCAGCCACAAAATCCAAATAAAAGGATAGCGCCGGTACAATTCCAAAAAAATCCAAACCTCAGAACTTGGTAGCACAAGAAACATTACCAAGTACCGACATACCTTCAA
chr1-9431600	1	9431600	intergenic	CCGGCTAGAGTAATGCAGAGA	TCACTTTTTGCTTTTTGGGC	223	60	0.58	0	36		19	14	20	0	6	CTGCACCATCGCGGACCGGCTAGAGTAATGCAGAGAGGAGCCGCTTCCGCAGTGGGTCGCAGACCGTCCACGCTACTGCGAGGAGCATCGCCAAGTGATTCATCCAAGATCATTTTTTTTTTCGATGGTGTAACAAAAAACGGGAAAAGGTAGAAGGTAGGTGAATTCAAGGAGCCCGTGCTTATTTTTTTTTCGCCCTGACATATCTGGAGGGGCGGGCCCAAAAAGCAAAAAGTGAGCGCTCGGAGTCGGAGCTGCGGCACTCTGCAAAAAGATGGGTCTGGCCGGGCCGTCCGGGTC
chr1-9431900	1	9431900	intergenic	CTGCTGTCTCGCTGGCTC	GTGTCAGGTCAGCGTGTGTT	182	143	0.54	-10	74		0	63	1	-10	3	TGCACAGGCAGCGCTGCTGCTGTCTCGCTGGCTCCGCTGCAAGCCTGCAACGGCGGAACGGAGGCACGCAGCAAGGAAACAGAGAGCCCCAGTCCCAGCGTAGGAGTATAGTAGTCGACACAGGCGAAAAGGCTCTGTGCAGCCTCAGTGCAGCCAGCGACCGCCGACCGGGCATGCCAACACACGCTGACCTGACACACATTATATGTACGAACATGCAGCCAGCAGCAGGCAGCCGCGAATTTGAACGCATCGGTTCCTGCGCTCAGCACACCGGCGAGCAACGCGGCAACAGTGCAA
chr1-9431980	1	9431980	intergenic	CCAGTCCCAGCGTAGGAGTA	ACAGTGCGTTGTGTTGCATT	246	119	0.67	10	54		0	38	12	-7	5	AGAGAGCCCCAGTCCCAGCGTAGGAGTATAGTAGTCGACACAGGCGAAAAGGCTCTGTGCAGCCTCAGTGCAGCCAGCGACCGCCGACCGGGCATGCCAACACACGCTGACCTGACACACATTATATGTACGAACATGCAGCCAGCAGCAGGCAGCCGCGAATTTGAACGCATCGGTTCCTGCGCTCAGCACACCGGCGAGCAACGCGGCAACAGTGCAAAACTGTGCACGCGCAATGCAACACAACGCACTGTCGCGGGCTCGCGGCGCCGCCCGTGCACACAGTGTGCTCGAACTTTT
chr1-9432720	1	9432720	promotor	TATGCGAGACGGAGACAAGG	GTAGCCAGAGAGCAACGGTC	273	116	0.7	8	47		0	39	11	-1	8	GTATGCGAGACGGAGACAAGGCCGATCCGGATCGCTAACCTGCCACTGCCAGCCAAACACCTCGTCGGATCCTTACGAATCGGGACCGCGGTGTGTCGATATAACTAGTACAGTGACATTTCACAACACTCTCCTCTCTTGTCTCTTTTTTTTTGGTAATTTCTTTCCCCCAAGATCCCTACTGTTGAAAGAGACGGTGTCCTGCCTCCGTCGACGGTGGCCGTCACACGTGGTCGAATTTTACACGTTGTTTGGACCGTTGCTCTCTGGCTACGCTACAGCGACGTCATCTATAGCAAA
chr1-9437120	1	9437120	intergenic	GAGGCGTTTTCGGAGCTT	TGCAGCAGCTGTATTCATCC	244	108	0.64	17	53		0	31	19	0	4	TGGGCGAGTTGGTTGGGGAGGCGTTTTCGGAGCTTGCCGGCGCTGCGGGGTGGCATTGAAGCTGCCTGCCTTCTATTTTCCCTGCTTGTGGTGGCGTCCACCTGCTGCTGCTGCTTTTACTTCCAATCCGGTTCTTGTGTGTATATTACCCTCGTAACTGCTCAAAGTGTTCCCTGCTGCTGCCTCTCTATCTGTGTTGCATCTCTTTCAGCATTGATACATTCACGGTAATAACATTTACGGATGAATACAGCTGCTGCACTGCACTTGAAATCCTCTCTCTTTTTCCTGGCCACATGT
chr1-9437260	1	9437260	intergenic	CCCTCGTAACTGCTCAAAGTG	AACATGTGGCCAGGAAAAAG	153	145	0.53	10	80		0	58	10	0	5	GTATATTACCCTCGTAACTGCTCAAAGTGTTCCCTGCTGCTGCCTCTCTATCTGTGTTGCATCTCTTTCAGCATTGATACATTCACGGTAATAACATTTACGGATGAATACAGCTGCTGCACTGCACTTGAAATCCTCTCTCTTTTTCCTGGCCACATGTTCCTTTCTCTGCTATGGCTATGAGGTTGCACAACGTAATTACTACCTGTGTGCTGTGCAGCCTGTTAGTGGTATAATCGCAGGCTCAATGTCGTGGGGGCTTAATTACCTGTGTCCATCACTCCCAAGCAAGTAGGGTTA
chr1-9491860	1	9491860	intron	TTTGCAATACCTGCCAACTC	ACAGCTAACCCCTGCACATC	278	139	0.57	9	73		0	53	9	0	3	TAGAAGGATGTCATAGAAATTTGCAATACCTGCCAACTCTAGTATATTAGGTGCACTCCAGTGGTTCAAATTGTATTATAGTGAAGTTTTGATTTGATGGTTCTCTGGACTGATTGAGAGATGTTGACATTCCCACTTGTAGTCTGTTTGGTTCTGTGATTGGTATCCTGTAGTATGTGCCATTCATTCTTCTTTGTATCAGAATGCATGTGTTGTGTTTGCTGTTGTCACTTTTCAAATTATTTAGCTATATTCCAAATTTCAGGATGAGCAACCGGATGTGCAGGGGTTAGCTGTGCT
chr1-9492140	1	9492140	intron	GGGTTAGCTGTGCTCCTGTC	GGCATCAGCCTATAGCATCAC	150	109	0.56	0	59		12	41	12	0	3	GTGCAGGGGTTAGCTGTGCTCCTGTCTAGTGAAAGATATGCGACTAACAGTCCTATTGGTATGCGACAAACATAACATTGCCTTTTATACTGTTAGTTTTAAGTACATTAGTGATTATTCTACATGGCTGTGATGGTGATGCTATAGGCTGATGCCTATACTGCACATATATTTCTTCCTTATTATACTATCCAAGAAAAACTTTGATACTTGAATTAATATTAAGTGTTGCCACAGTTTCTTACTGCTCCATTGTCGATTGAAATTTGTAATTTCGTGTTCAGAGTACAGCGATGTTGC
chr1-9526780	1	9526780	intron	-	-	-	69	0.56	0	40		17	21	18	0	4	AAAGGGTTTGTCTACAACTTTTATTCTTTGGAACATTTGTATTTTTGGCAGGGCGTTTTTGTGTGTGTATGTGTCAGAAAGTATCTCATTTTAACAATTAACTGGTCTTAACAAACTGTTAAGTTGTCACTTTATTTATTTATTTATGCTGGAACATTTGTTGTATTCTACTTAGAATGTCTTTTGTTTACTGCACTGCTGACGTAACTATTATTGTTGTACTTTTACCAATATTTTTACAGATTCATTGTTTGCAATTTCTTATATGTGAACTTGTATCTGGTGGTAATCTGAGAAAAG
chr1-9545360	1	9545360	intron	-	-	-	37	0.72	-14	13		2	13	2	-14	7	GTAGGAGAGTTTCAATTCATTGCATTAATAGAAGGATTTTTTTTAGGTTACAGGCCCTAGCTGCATATACAATTTACAACAGATGTGCCACTGTCATGACAAAGATGACCTGGCTAAACTACCACACCTGCCTACCACACACACACACACACACACACACACAAGAACACAATACACACAAAGAACCTTCAGTAATCATTACCAGTCATTGGTAGTTTTTCAAATCCTGGATTGCGCAACCAATGAATGATGTATTGTTTGTTGGGAATTACTTAAGAAAGAAACAATTTGATAGCAAAA
chr1-9546020	1	9546020	intron	TTGTGGATCACATGTAAGCATT	CGCACGGGTACTGACCTAGT	223	85	0.51	0	45		22	39	22	0	3	TACTTCTATTGTGGATCACATGTAAGCATTATTTAATATATTTATTTAATCTGCAGGTTACCATGACAGTTATCAACATGTGAAACCGTAGTCTTGGTAATGTAACAATCAGCACAACTTATTTCTTGGATCAAGCCATTGTACTAATGGTGCTCCAGAAGTTTTTCTATGATGCTCACTGCACAGATACATTTGATCACACATAATATAAACTAGGTCAGTACCCGTGCGTTGCAACGGGAACATATAATACCATGATAACTTATATACAAAATGTGTCTTATATTGTTATAAGAAAAT
chr1-9587140	1	9587140	promotor	-	-	-	31	0.62	1	15		10	10	10	0	3	GCCTGCTGGGTTTTGCCGCTTCCCGCCTCCTTTGGCGTTCCGCGGTCAGCGCCCTTTAAATTTATCGAAATAATATTATGTGTGCTAAGAGAATTCCTGATCTCATCATAATCTATATCTACCAAATTAGCCCTAAAAAAATTCTAAATCTATATCTTCTTCATCTCTAAGAGGGTCCTTTAAATTCTATCTTCTATACCTTATAGACTTATACTCTATTTTTTCATCAACCATACTAATAAAAAATTTCAAACATATTTTACAGCACATTGTAGCTTGTACTATCACATAGTACTATCA
chr1-9767580	1	9767580	intergenic	-	-	-	53	0.81	0	22		34	2	115	-14	26	TCTCTTTCATTCTTTCTTGTGTTCAATACTCACTTGTAACCAAGGCAAGAGACACCAATTGTGTGGTGGTCCTTGCGGGGAGGTTTTGCTCCCGGTTGATTTGAGAAGAGAAAGCTCACTCGGTCGGAGGGACCGTTTGAGAGAGGGTGTAGGAAATGGGTGACGCCTAAGAGGGGGGGGGTGAATTAGGACTTCTAAAACTTTTACTAAACTAGGCCACAATTAAATCCCTAGAGCAAAACCTATGCAAATAATCAAAACTAGAATGTGCAAACTAGGTTTTGTCTAAGTGTTGCTATC
chr1-9804500	1	9804500	intergenic	GAACTGACGGCATAAAGCGT	TTTGCCTTTCTTCCTCCAAA	268	132	0.64	0	57		-12	47	5	-12	3	CTAGCTGAGAACTGACGGCATAAAGCGTAAGGGTTGTTATTCATAACAGTTTTTTTAAAAGCCAATCATTTTTTGCCTTCCTTTTGGTTCAGTGCCATTGTGTCAGTGTCTGACATAGCTAACCAAATTAAAATTAGGTGTATGGTCTTGCTGTCAATATGGCAGTGGTCATTGCGGTCATGGATTGTATGGGGAAGAAAAAGGTACAGAACCTACTGTCTTCAATGCTCTACATTCAATCTGGGTAAGCATTAAGTTTGGAGGAAGAAAGGCAAACTCAAAGCGCATCTTTAAACTTTT
chr1-9810420	1	9810420	intergenic	-	-	-	124	0.62	0	56		-10	48	14	-10	3	TGAAGATATTAGTTTCTGTTAATTTGGTAAGCTTTTTTAAAGTAAATTACTGTCATGAAAGAAAGTAGTTGCACTGTGTCCTGAGTTTGGGAAGCACTGCATACTGGTAACAAGCTGCTTTTATCACCAGTTCGGAAGAAATCAAGACCTCATACAAAAACCCAGCCTGCAATCACTTCACGGAAACAAATAAATCATGCTTCAACCAGGGAAGCATTCTTACCCACAGTGCTTGTCTGAACAATGGAAGCCAACTAAACTGGACAGGCATGGCCGCATGGTTACTGCCAAGATTACTTT
chr1-9811180	1	9811180	intergenic	-	-	-	75	0.66	0	41		13	12	21	0	8	AGGCTTCACTTGTTGTGACGTTGCTATTCCAGCTGCTGAAAAAAACCGAAAGTAAAATTGCACTTAGCTGCAAAAGATTAGCATGTTGGTGGAAGCCGGGAGAACATGCATATTGGAAAATTATTGTTAGTTAGGCATTGGGCATTTTGGTACAGAAGCATATGCACAACTTGTCCAGGCCAAATAATTTCCAACACATGGAAGTCCGATTCTCTCTGATTGAATAGATTCTCGAGGACGTCAAGCTTTGGTTTTAATTTCCTAAAGCACATTGGTGTGCTAGATTATCAATTTTAGGGA
chr1-9840140	1	9840140	intergenic	-	-	-	54	0.68	0	30		78	2	105	-13	22	GTACACAAAAACCAATGTACTAAGTCTAGAATCATACCTTTGTATTGATTTGCATTTTGTCCACCCTTTGACATATACTTATTCCCTTAATGTGTGTTGGGCACTTAATCACCAAAATCTTATAGAAATGGCCCAAGGGCACATTTCCCTTTCAATAATTACTAGACAGTTCTTACTCCCGCCGATGCTTATGTAAGCTATCGGGCCGAATAGATCCATGTGGAGTAGCTCTAGTGGCCTGTCCGTTGTCATTATGTTCTTGTGTGGATGATGGGCGCCAACTTGCTTTCCTGCTTGACA
chr1-9871320	1	9871320	intergenic	-	-	-	57	0.59	0	36		52	2	97	0	18	GACAAACGTCCACAATGGTCAACTGCTCAGAACCCTAATGGTTGCGCTGACGTGGCACGCGCCGGACAGTGCATAGTGGCTGTCCGGTGGCGCACCGGACTATCCAGTGCGCCCATCGCTAGCAGCCTTGGCCAACAGCTACAAGGTGGTTGGGGGCTATTGAAAGTCGCCTAGAGGGGGGTGAATAGGCAAATCTAAAATTTATAAAGTTTAAGCACAACTACAAGCCGGAGTTAGCGTTAGAAATATAATCGAGTCCGAAAGAGAGGGCGAAAAGCAAATCACAAGCAAATAGCGAGA
chr1-9880960	1	9880960	intergenic	ATTAACATGGCCGAAAGCAT	GCATTTGAGAACAAGTCCCC	178	55	0.77	0	22		10	13	85	0	19	ATTAACATGGCCGAAAGCATTTTGGACGAAGTCGTTACTCAACTGCTGACCGAAGCTGTAGACAAAGTTTTGAAGGAAGAATAATAGATATTGTAAAAATATTGCTAGAATATTAATGTAACATTTGCTGGACTATGCTTGTAATATTTGGTATTGTTGGGGACTTGTTCTCAAATGCTATGAATTAAGAACAAGGCAACATAAAATGTTAAATATTAATGCCCTTCGTCCGCTGAAGCATTATCTCCCCCCAAGGATTTAATGAACTTCGGACGAAGATCATGAGTAGAATATCACGAA
chr1-9894020	1	9894020	intergenic	-	-	-	43	0.68	0	24		-10	2	132	-10	18	GTTTAACATAATAAACTATAATTACAAATAAAATAAGCACTTAGCTCCTATAGAAATGAGAAAGAAAAGAATGAGGAAGGATGAGAAAAGGAAGTAACACCTGAATTTGTGAATATGAGCAAAGAAATTTTATACCCCCAAATTCAGGGTGTTACACTTATGGACTAAAAGGTCATTCCATCTTTAAGTCGATTCGATCCTTCATCTTCGGATACGCAATAACACCGAAGCTTCTTCGGCGTCATGTATAAGCAGCTTTTGTCCGAAGCTGTTTCTCCCTGCAGGACCTTCGGCGACGAA
chr1-9959420	1	9959420	intergenic	-	-	-	98	0.65	0	42		-9	33	0	-15	3	CGGCCTCGCAGCCGGCCGTGGTTCTGTTAGAATGATGCAGTTTGTAACATGTCTTTCTTCCGACTTAAATTGATGTCATTACTTGAGAATTTTGACCATCTTGTTCGATCAAGAACTCTATTGCCTCCGATTTGTAGCCAAACACTAGGGACACTAGGGATATGGATATACTTGGTGACGGTGTTCTCTTGGAGAGCGCGGACGGTATACAGCTCAGGGCTAGATGGTCCACGACCTCACTGCAGAGCGGATCTTCTCTATATCATACCAGACAGTCTACGCCAAGGTCTCAGATGGTCC
chr1-10010260	1	10010260	intergenic	GGCCTTATGTCGATCTGCTT	GGTGATTTTGGTCACCTCGT	176	56	0.6	0	33		21	10	120	0	9	ACCAACCCGGCCTTATGTCGATCTGCTTCACTAGTCGTTCCTCCCCAGGCCCATGAAGGAGTGACCTTACGATTTATTGGGCCCTTGGGCCTTTCGTGAGGTCTTTTATCCTTCTAGTGGACCCAGGGGATATCTGTCCCCCACAAAGACCGCGCACGAAGGAGACGAGGTGACCAAAATCACCAAGCGGGAGACGATCGAGGGGGAGCTCGGTCGCTTCCAGCTTCACCAAGGGGAGGAGCCACAAGAAATGTACAACCGGCTCAAGACCTTGGTAAACCAAGTGCGCAACCTCGGGAG
chr1-10032820	1	10032820	promotor	-	-	-	51	0.53	-13	32		0	12	0	-13	3	GATTTTTATTTTTCGTAGATAAATTAGTTTATTTTGTTTTAGAAAAATTAAAATCCATTAGAAAAAGCAGTGTTCACAAACTAGCTCTAAAAAGAATTCCACGCGTAGTATGGAATACGGCTGCCGCATTTAACTTAAAAAGAAGGTTTACGAGAGAAACGTACGTGCATGCACTTCCGTAGGCCCGTCGCTTCCTGCGCGAGAAAGCAAGAGTGGCCTCTCTTGAGAAGAAACCACCTGTAGCACACGTATGGTGGGGCTAAAAAGAAGAACAATTCTCTCTGTCTCTCTCTCTGCCCC
chr1-10032960	1	10032960	promotor	-	-	-	114	0.81	6	28		-8	23	8	-8	8	AGAAGGTTTACGAGAGAAACGTACGTGCATGCACTTCCGTAGGCCCGTCGCTTCCTGCGCGAGAAAGCAAGAGTGGCCTCTCTTGAGAAGAAACCACCTGTAGCACACGTATGGTGGGGCTAAAAAGAAGAACAATTCTCTCTGTCTCTCTCTCTGCCCCATGTTGTTTGGGGCAAACTTGCAGGTTTAGCGCTCAAGAAGATAGCGTACAGGTCCTACAGGAGTACTGCTGGTTAAAAGTTGTGACGCATCGATGGGCGGCAGAGGAAGGCCGAGGCAAAGGCAATCAGGTGTGGGGTC
chr1-10033360	1	10033360	intron	ACGGAGGCATCCAGCAAG	GGTTGCGTCGTGACCTTTAT	217	97	0.64	-14	44		0	31	0	-14	3	CTCGCACGACACGACGGAGGCATCCAGCAAGCGAAGCGACTCCTGCGAGCCGACGACGCGTACTCGCAGGCCGCACCCGTGCACGCCTCTGACGCTGACGCCTCAACAGCCCGCAGCGCTCGGCGTGCGCGAGGCCGCCCGCTGCCGCCGCCCAGGAAAAAATGAACGGCGGTCTTTGCCAACTCCCAGGCTACTTATTTACTGCGTCACATAAAGGTCACGACGCAACCGCAACTCCCTGCTGCTTCTTTGGGGGTGCCGGTGCGATGTTCCACGCCACGCTGCGCCCTGCTCGCCCGC
chr1-10033620	1	10033620	CDS	-	-	-	60	0.66	0	23		-15	21	0	-15	3	GGTGCGATGTTCCACGCCACGCTGCGCCCTGCTCGCCCGCCTAGCGCTATATAGCCCGTGCCCGTGTCCGTGTCCGTGTCGTGCAGCGGATTGCGGAGTGGCATTGGGTTGGCAGCACGCCCCTGCACACGGTGACACGGGCCACGGCGCGGCGCGGCGCGGCACGGGGAGCGAGCGCCGAGCGAGAGCAAGCAACCGCTGTCCGCCGGGCCGGCCACGGCGCTGCCCCCTGCTTCGCGCCTTCGCCGGTGCGCTCACGCCTCACGCAGGTACGGTACGGTACGGGGTGGAATACTGGTG
chr1-10090540	1	10090540	intergenic	-	-	-	51	0.56	0	27		18	20	18	-2	3	CTTTTGATGTCGCACATAGTTGTTTTAAACAAGGTGTTTGTTCATGTTCGTTCTAATATGTGGATAGTATTCCGATTCATTTCGCCAGAGGTGTGGCTGTGGATATTTGGTTAGAGCATCTTCAAGAAAACCCGTAAATCAACTCCAAAAACGTTTTGAGCCTCCCAACAGTCCCCCTTCCCCTCCCCATATTACGCGTCAAGCATTGTTCCCAATCGTCCTCTGCGCATGCTGGTTCCCACGTGTATTTTCCTCGCGCGCAGTTCTGTTGGAGGAGGAAGGCGGGACGTTGGCACTAGC
chr1-10222180	1	10222180	intergenic	AGATCTATGGCCCCACTCAG	AGAGTGACGCAGCCATTGAG	267	63	0.52	8	38		0	21	8	-17	4	CCAGACAAGTACAGATCTATGGCCCCACTCAGGAACTTGGGAATGGCTAGGTCCACTCCATGACGCCAGATCCCCTTCTCCATTTTATCCGTCCAACGAGGGGGAAAAATCCCACCGAGAAATCCCCCTCCATTCCCTCCCTCGTGGCCTCGTCTCCTCCCGTGGCCCGTGGGGGACGGCACGCAACCACACGCAGCCACTCACCGGTGAGCGGCGAGGCGACTGGCGCGGCCGCGCACCGCAGTCACGCACGCAGGCGCTCAATGGCTGCGTCACTCTGCTCCCCGCCTCCGCTCCCTT
chr1-10488460	1	10488460	intergenic	GGCTCAGAAACATACCTTTACTTG	TCTCCCCACAAGAGACCAAC	201	216	0.96	0	30		55	9	126	0	78	CCAATGTACTAAGGCTCAGAAACATACCTTTACTTGTGATTTGCACCTTGTTCATTCATGGGCATAGATTCACAATTAAGCACTTGTGTTTGCACTCAATCACCAAAATACTTAGAAATGGCCCAAGGGCACATTTCCCTTTCAGTTAGGACTTTTGATTTGTCAAAATTCTAAATGTCTCTTTTTATCAAAAGTTGGTCTCTTGTGGGGAGAATGTTTGATTATGGGAAATAGGGGGAGTTTTTGAATCAGTGATCAATTTCTCTGGAATACCTTTCTCTATGCCTCAACAAGTGAATT
chr1-10511260	1	10511260	intergenic	GCTAGCTCCCTCTGCCAATA	ACGAGAGAACGGACGTGTTT	228	152	0.51	-13	79		0	72	0	-13	3	GCTAGCTCCCTCTGCCAATATGGATCTATCTATCTTGGTCGTTCACATTGGTAATTATTTTGGAGCGACGACAAGCTAGCAGGAGACTGTATGCAAACATGTGGTGTGGCCGCTCGGCTCTATTAATGCCAAGACCACACGTCCACACGCCATTTCCATGGATCGGTCTCGTACACTCGGTACGACTCCCGGACAAAAAAGAAAAAAAAAACACGTCCGTTCTCTCGTGTCCAGCAGCAGGGACCGCCGCCCGCCCCCGCATGCCTCCGTCTCCCTCCGTGCAATGCAATGCAATGCACG
chr1-10511620	1	10511620	intergenic	CCTCCTCTCCCTCTCCTCTC	TACGGAGTGATCTGCCAGTG	155	113	0.64	-1	56		8	31	10	-7	5	GGGCGACGCAGCGCATGGGGCCTCCTCTCCCTCTCCTCTCCCATCCCACGTCTTTCATGCGATGCGATAGACTGACGGGCTCCGCTCCGCAGCTCCACTGTCGTCCTCCCTCCACAGCGCGCGACGCGAACGGGGCCGTGCCTTTTCATACCCTGCACTGGCAGATCACTCCGTATCTTCTGTCCATAATTCAGCAGCAAATGGCGCTTGTTTTCCGCTGCGTAAATGTTCCGCCGCCGTGTTTTGTTTTTCCTTTCTTTCCTTGAGACAGCGGCGGCGTGGTGACACAGGCGGCGAGAG
chr1-10511640	1	10511640	intergenic	CTCTCCCTCTCCTCTCCCAT	TACGGAGTGATCTGCCAGTG	151	124	0.62	8	53		-1	51	8	-1	3	CCTCCTCTCCCTCTCCTCTCCCATCCCACGTCTTTCATGCGATGCGATAGACTGACGGGCTCCGCTCCGCAGCTCCACTGTCGTCCTCCCTCCACAGCGCGCGACGCGAACGGGGCCGTGCCTTTTCATACCCTGCACTGGCAGATCACTCCGTATCTTCTGTCCATAATTCAGCAGCAAATGGCGCTTGTTTTCCGCTGCGTAAATGTTCCGCCGCCGTGTTTTGTTTTTCCTTTCTTTCCTTGAGACAGCGGCGGCGTGGTGACACAGGCGGCGAGAGACACCACCAGAGAGAGGACA
chr1-10512020	1	10512020	intergenic	TCACGAAATGTCACACACACA	GGATCTTAGCAACGAGGCTG	224	73	0.77	10	22		0	21	12	0	7	GTCACGAAATGTCACACACACACACACATTTATATATTTAATGAGCTTTTGACTTGGTGAAAAGGAACAGCAGTGGTAGCAGGACCATGGCGCGCGCGCGGCCGGGGACGGATGGCCGGGCCTATACGCTTGTTGTTGTTTTTTTTAAAAAAAAAATCCATCGCTGTGGCCAATCAATGCAGGGTCTGTCTCGGAAGGGATATCGCAGCCTCGTTGCTAAGATCCCAAGCAAAGGGGCTGACAGGAACAGGAGTACAGGACGCAACGGGCGAGGGAGACGCGCCCACCCTCCCTTGTCCT
chr1-10533480	1	10533480	intergenic	CAGCAGCCTACTCTATGCGA	GCAGGGTATCGACGAATGAT	159	209	0.51	19	111		0	96	19	0	4	CACCGGCCAGTGAGCACACGCAGCAGCCTACTCTATGCGAGAACGCTAGCTAGTAGTAGTACGGCGACGATCGAACGACAAGTCGACAAGGCCAGTCAACATGCGAGGCCATAGGCCCATATGCATCATTACCTGCGGCAAAGTACACTACTGAACGCCATCATTCGTCGATACCCTGCGTACGTACGTACGTATACACGCCAGCGATCGAAGACAAGGATGTCTGTACTATACCTATACCTGTACGTGTGTCTGCATCCTGAAGACGTACGTACGCACGCGCATGATGGCCCTGCTGGT
chr1-10533920	1	10533920	intergenic	AGCACAGCAGAGCATTGCAT	ACACGCATCGAATGATCAAA	181	163	0.55	14	85		0	69	27	-2	4	GGCAGCACAGCAGAGCATTGCATGCATGCGTTATTAACGCTGGTGTGAAATGTGAACGAAGGGGGGGAGACTTTGTGCCCGGAGAGGAGCTGAGAGAGCTAGAGCTAGCTGCCAGCCGTGGAGATCAGCATCAGCTAGAGGCCGACCCATTGCGCGCGTTTGGATTTGATCATTCGATGCGTGTGAACAAACATTAATTTTCCTCTATATAGCCTCCTAGCTAGTAGCTTGGTCGTTCACTTGTGAACGCATTCAATGCGCGGGCAACGTCGGTCTGCTCCCAGTAGCTTAGCGACCTCT
chr1-10534540	1	10534540	intergenic	CGTTACAGCAAAGTCATCAGTC	GACAGCTAAGCGCACGTGTA	256	24	0.56	0	13		8	9	16	0	3	CGTACGTGATGAGTACTACGTTACAGCAAAGTCATCAGTCGGGAAGTTAACTGATCATTGGGTTGTCTAAAATTACCGCCGAGAGCCCCTAAACCCTAAACCCCTGATGTGGCTTCCTTTTTTTCAATTCAGGTGTGTACTGTATTATGTATATATCATCAAACCGATATCTGAGCGGCGGCGGCGCTAGTCTTGGAATGTTTCGGAGTTGCTGTGTACACCAGGCTGGCATGAGCAGACGTACGGGAGAGCAGTACACGTGCGCTTAGCTGTCCAATTCAGAAGTAGCATACACGTACG
chr1-10537200	1	10537200	intergenic	TCGTACTCCATGGTCAGCAA	GTCGTCTATCAACGACGGGT	241	140	0.65	0	66		9	47	11	0	7	GCGGGGGCAGTTAATAATAATCGTACTCCATGGTCAGCAACCGCATCTACGAAGACGTTTTACCGTCAGATATCCAATCCGCCGGACGGACGTCGCTCGTCGGATACAGTACACTGTCACCATGCTTGCTTTACGAGGAAAAAAAGGGAAGAGGAGTTTAATGTTGTAATCGCGATGTAAACCTTCCCCATTTATTATGGCCCAGACGGAGATGATGTGGGATGGATTATCGGGTTCATCTACCCGTCGTTGATAGACGACGAACCGAGATTAATTCAATTGATTAATTAAGCGTGGATT
chr1-10538920	1	10538920	intergenic	TAGTTGGAGCCAGGCTATGC	CTTTGTCAACTTCCTGCGGT	226	155	0.67	4	60		15	60	15	-7	7	AGTAAAGTAGCCATATAGTTGGAGCCAGGCTATGCGCTGAAACGCACTACGTACACGGGCATGCGTTTATGTGCGAGAGTAGCCGAGAGTAATTGAAGCTGCATAAAGCCAGATCGCACTAGCGCAAACAGTAGAGTTTACTAGATAATTCAGTTATGTACAGGCACATGAGTGCGTTAACATAACATGTTGTACACTAGACAATTCAGTTATGTATACGTACCGCAGGAAGTTGACAAAGGCATCGATTTATTTTTTCACAAAAAAAAACATCCCGCGTGCGTTCCAGAAAGGCGGGCC
chr1-10539020	1	10539020	intergenic	CGCACTAGCGCAAACAGTAG	CTAGTTCCGTACGTGTGGGG	279	54	0.75	0	21		15	12	15	0	7	GCATAAAGCCAGATCGCACTAGCGCAAACAGTAGAGTTTACTAGATAATTCAGTTATGTACAGGCACATGAGTGCGTTAACATAACATGTTGTACACTAGACAATTCAGTTATGTATACGTACCGCAGGAAGTTGACAAAGGCATCGATTTATTTTTTCACAAAAAAAAACATCCCGCGTGCGTTCCAGAAAGGCGGGCCTTGGTGTCAAAGCTAGTAGAAGCTAGGTTGGCAGACCGCAGACCAATCAACAGCAGCCACGCCACGGTAAAGCCCCCACACGTACGGAACTAGTCACAGG
chr1-10541580	1	10541580	promotor	GCCAGTCTTTTTGAATGTCACT	AAAACTAGCTAGAGGGGGCG	196	118	0.52	0	61		-16	54	0	-16	4	TAGCTGAATCAATAGCCAGTCTTTTTGAATGTCACTATCATATCCACAGAACCAATACTGTAGCTACGAAGCTACATAATATATCCTACTTATATTACACTGACGAGAACGTGTCGAGCAGGAGTGGTGCTGGGGCCCAATAAAGAAAATGCCCAATACCCCCCTTTTCTTTTGCCATGAGACTGACGGCCGCCCCCTCTAGCTAGTTTTGTCGCTCAACGGAACCGCACGCGTTTTCTTTTTCTTGGATGCCAAGAAAGATCTATATAACTGTGCTGGGCACAGCAGTTAAGCGCAAGC
chr1-10554060	1	10554060	intergenic	GAAGTCGATGAGGGTGATGG	TGCTTGTGATTTGTTTTCGC	259	132	0.74	-2	56		12	24	38	-2	8	GCATAGGTGAGAAGTCGATGAGGGTGATGGTGGTGGTGAAGAGAAGTTCCCAGCGATGGCGGCAACTTTTTCATCATTTTCTTCTTCACTTAAAGAAGATCCGCTTGATGACTCAATGTTAGTGAGCCAGTCACCAACTAAAAGTCGCCTAGAGGGGGGGGTGAATAGGCAAATCTGAAATTTATAAACTTTAAGCACCATTACAAGCCGGGGTTAGTGTTAGAAATAAAGTCGAGTCCGAAAGAGATGGCGAAAACAAATCACAAGCAAATGAAGAGTGTAACACAGTGATTTGTTTTA
chr1-10674040	1	10674040	intergenic	-	-	-	54	0.62	0	27		17	14	17	0	3	AAAGTAATATTATTAAATGTATCGTTGATATTATTTCTTATTAAGTTAAAAATATAAATATAAATATTATAGAGACATTTAGAGGAGTTTCTGATTGAAAAAAGTAAAACAAAAATAACAAAGCGCATGCTGCAGGCTGGGCCTACTCGCAGAACTCTTCCTGACCCGAACCAGTCCAACTTGAGGCACCGAACACAGAGCGCGAAACTCCACGGCTCCGAGTCTCCGACCATTCTCGCCCCCGGCTCTTTCCTTCTTCCCGTGTCATCGTCAAACCGCCGCTTTCCAATTCCAGGCCAT
chr1-10819020	1	10819020	intergenic	-	-	-	159	0.61	-4	85		-15	38	4	-15	4	AATAATGTGTTATGTGTAGTCGTCGTCCATGCATGCATGCTGGTTTGGTCACTGAAATAAAAGTGGACAAGTACCAATGTGCCATACTGCCAACCAAACTGTACCATACATACAATTTGTTCCCTTCGATCATCCAGCTAGCTAGCTATAGCCGATGCATAATTGATGGCGATGTATCTTAGCTCGTATCCGGCGGATCGGATCGATGGGTCGACCGTGCGACGTGACGTACAGGTAAGCGCGCGGGAATTTTGCGCAACGAACAAAGCATCGGTGTACCAAACGAACGAAAGGTAACCA
chr1-10820940	1	10820940	intron	GATCGGAGGACGGAATACCT	CACCTGCATCTGCAAGCTC	189	181	0.8	2	49		10	39	10	-1	7	TCGGATCGGAGGACGGAATACCTTATTACCTCCACACCCAACGCGTTCCGCACGCGCGGGCGCATGCACGTGCATGCCCTCCCCCCGCGTGTGTGTGCATGGGATTACCGATTTACCGCTGACACAAACGCATGCACATGATGCATATATATGTGCTGTGCTGTGCAGGTGGCGAGCTTGCAGATGCAGGTGCTGCAGGCGAAGGCGCAGGTGGCGCAGACGATGGCGGCGGCCGGGCCGCAGGGGGGCAGCAGCCCTCTCCTGCAGCGGTGGCCGCTGGAGCCTGAGTCGCTGTCGACG
chr1-10827400	1	10827400	3'-utr/5'-utr	CTGCTCGTGGCAGAAGTAGG	AATTAAGCAGGCGAGAACGA	211	99	0.63	-2	48		7	33	7	-7	5	GAAGTGCGCCGCGCCCTGCTCGTGGCAGAAGTAGGGCGCGAAGACGCAGCCGCGCACGCACTTGCGGCGCAGGAACTTGCACGCCCCGCACGGTGACCCGAACCCCGTCATCTCTCTTCGCCGAGCACCGCTGTGCTGTGCTGTGCTGCACGTGTGATCGGTCGCTCGAGCTGGATTGATCGGTGTGGTGCGTGACCGCCTCTTCGTCGTTCTCGCCTGCTTAATTACTGCGGGCTATGGCGCGGTGGCCGGAGGTGCAATGCAAGAGCAAGACCCCTCCGCCATTGCTTATAAGGAGGA
chr1-10838880	1	10838880	intergenic	GACTCCTCTCCCATTTCTTTGA	TCTGGAGGACAAACCAAACC	164	70	0.51	0	46		9	14	11	0	3	AGACTCCTCTCCCATTTCTTTGAATAGAGAGAGAGAGAAATAAAGAAAGAGAGCACACGCACAGTCCCAGACCCTTGACCGGGCAACCTACAAGAGAATTCTTTTCCTTTCCTTGCCGCAAGAGACTTCCAGCAGCGCAGCGCGTGGTTTGGTTTGTCCTCCAGACAGACGATCACCGGTCGTTGCTTCAGCTCGCCGGCCCCGGAAATCCGCAAGCTGGAGTGGAGACGGACGGAACGCGGCCTGCAACAGCGATACAATCATTCACGCACGGCCGGGTGCACTGTTGGTCGGAAGAAG
chr1-10885300	1	10885300	intergenic	ACGGTTCCCTCTTTTGTTCC	CCCGGCTTGTAGTTGTGATT	212	44	0.74	0	22		62	2	122	0	21	GTCACGGTTCCCTCTTTTGTTCCCCCTTCTGTTCCGTCTCGCGCCGACCCATCTGGGCTGGGACACGCAGCGACAATTTACTTGTCGGTCCAGGGACCCCCCGGGGTCAAAATGCCGATAAAAAGAGAGGGCGAAAACAAATTGAAAGTCGCCTAGAGGGGGGGTGAATAGGGCGAAACTGAATTTTACAAAGTTAATCACAACTACAAGCCGGGTTAGCGTTAGAAATATAATCGAGTTCGCGAGAGAGGGTGGAAAACAAATCGCAAGAGAATAAGGAGTGTGACACGCGGATTTGTT
chr1-10902520	1	10902520	intergenic	TGCTCCTGGTAGACTTGCAC	ATGGCTAGCCCAGAGACTGA	201	65	0.82	-10	17		0	15	16	-12	9	CCAGTGCTCCTGGTAGACTTGCACTAGCAGCAGTGCCGATGCTTTCGGTTTATTTTGGGCCAGCGTTTGTATCTGGAAAGCTATGCAATTGCGTGCGTGGCCTGTGGCCTCGGCCGTTGCAGGTGGAGAGAGAGAGAGAGAGAGAGAGAGAGGTGCTCTGCTGCCGTGTCCGTGTTGAGTTGAGCTCAGTCTCTGGGCTAGCCATGCCCATGCATGCGCGCTGCATGATGACAGTGCCGTCCGTTGCCGCTTGACGTGTCTGGTTTCCAGCTGCCAGCTCGGTTCAGAGCCAAGAGATAG
chr1-10905060	1	10905060	intergenic	TAATCCACGCCTCTCCTTTG	GTATTGCGCGAAAGGAAATC	269	94	0.63	0	51		16	22	24	0	4	GAGCATCCACTTAGTTAACTTAATCCACGCCTCTCCTTTGTTTATTACACCTCTTCCAAGCAATAAACTACCGCAGATTAACTTGTGGTCGCTAAGCGCTCGCGAGTCGGGTAAATCTCAGCGTGCGGCCAGGAACTAACATGACGGAAGCTTCGTTCTGCACGCAGAGACGGAAGCTTGTTTATTTGATCTGCATTAGTGCAACAGCGAGACGCTGGCCGCTCAGAAGGCCGCGGCGTGCGCACGCATCCCACCAAACCGGATCGCCGGATTTCCTTTCGCGCAATACAACGGTGCAAG
chr1-10946080	1	10946080	intergenic	AGTGCAATAGAACCAAGTGGC	TGCCGATTTTAGTCTGAGGG	240	118	0.84	0	46		50	3	127	-3	58	TTAGTGCAATAGAACCAAGTGGCTATAGAGCAAACTCTTGCGAATCACAATAATCACAGAGAAAGACAACACAAGAGACACAGTGGTTTATCCCGTGGTTCGGTCAAGTATAACACTTGCCTACCTCCACATTGTGGCGTCCCTGTTGGGGACCTTCGGCGTCCGAAGGTCCTCAAAAACAGGATTTAACAGTATTTCTGTAGTACAATATGTGAACAGGTACCCTCAGACTAAAATCGGCATTGCAGCAGACCGGAATAATACGAAGCTTGATACAGAGCCGAAGGTGTTGAGCAGGAA
chr1-10964940	1	10964940	3'-end	GAGACAAAATACCCCTTACCCA	ATTTAAGGTCGTGTTTGGCG	162	132	0.57	-8	75		0	38	0	-8	3	CATATCCATACCCATTAGAGACAAAATACCCCTTACCCATACGTGCTATCCATCATTGGGTACATAATTACCTCATAATGAACTGAGGAAGAAGAGTCTGCTTTTCGCCAACTTATTAAAAAAAAACCAGAGTCTGCACAATCAGTCAATCACACCCTACGCCAAACACGACCTTAAATCCATGAGTTGGTGGTCGGTTTTTGCCATCTCTACCAATCCACTTTGGAGGATTTTTTTTAGGACTGATTTGTACGAAACTATGCATGTGTATGTGATAGAATCTTCTACAGATTCGTTTGC
chr1-10967240	1	10967240	intergenic	TGCACCTTACTCTGAAGGGG	ATCACTTGGACCAGCTCCTG	184	65	0.51	0	44		18	10	24	0	5	TCATGCACCTTACTCTGAAGGGGCTAGATAGCCAAAAAAACGCTGGCTGCTACATTTCCTAGCTCCCAGGAGTTAATAGATGCCTGTTAATCGTGGTTTGCTGGTTGCAAGTGTATTAATGTTAGCATCGGGCAATGGCCACGCATGTTGGCAGGAGGAGGAGGAGGCAGGAGCTGGTCCAAGTGATGGAGGCTGGCAGTGGCAGACGAGAGAGGCATTCAACAGAAGAGTGAGTGTGTTACCGGCTGGAATCCCAATGGGTGGTAGTACGTTTCTGTTCATGAGCTCATCGGCCTGCAG
chr1-10967260	1	10967260	intergenic	AAAACGCTGGCTGCTACATT	ATCACTTGGACCAGCTCCTG	151	86	0.69	0	45		15	8	24	0	11	GGGCTAGATAGCCAAAAAAACGCTGGCTGCTACATTTCCTAGCTCCCAGGAGTTAATAGATGCCTGTTAATCGTGGTTTGCTGGTTGCAAGTGTATTAATGTTAGCATCGGGCAATGGCCACGCATGTTGGCAGGAGGAGGAGGAGGCAGGAGCTGGTCCAAGTGATGGAGGCTGGCAGTGGCAGACGAGAGAGGCATTCAACAGAAGAGTGAGTGTGTTACCGGCTGGAATCCCAATGGGTGGTAGTACGTTTCTGTTCATGAGCTCATCGGCCTGCAGGCTGCGGTCATGCGTTGCGT
chr1-10969260	1	10969260	intergenic	TGCAAAGAAGCCTATTTTCTG	GGTTTGGGAACACTGCACTT	214	83	0.51	0	42		-8	40	6	-8	3	TGTATATGTATGTATATGCAAAGAAGCCTATTTTCTGTGTGTTCTTTTCTATAAAATTGAACTGGTTTCTCTGGAATTTTTTACATGTTCGCTGTGAAATTTCTGTGTTTCAGAGAGTCCCCCCCGGGGGCAGGCCCCTACCACTACCACCACACGACCCACGCGGGGTTTTCCCTTCACGAAAGAGGTGCTGTCCGGTTGTTGCTCGAAAAGTGCAGTGTTCCCAAACCAAGGAAGTCCATGCCACAGAGCCATCGCGTCGTTCCTGCCGCCTACGGCCGGCCCTAGGCGCAGCAGCAG
chr1-10970300	1	10970300	3'-end	ATGGATGGATCGAGCTGGT	GCCTCTCAGCCTAGATCGG	247	43	0.64	0	20		-10	13	4	-10	3	GCGGATGGATGGATCGAGCTGGTGGTGCATCCAGGGCACGTCCACTTCGGCTTACGTACCCGCAAAGCGAAGCGCGCACATGGCCGGTACGTGCGTGGCCGGTGGCGCGCGCGCGCCGGCCCTCGCCCCCAGCAGTCGGCGGTGCGTGGCCACTCGCGCGCACACGCCCAGGGGGAGGGGGCTGCCGCGCGACACCTGCATGCTCGCCGCGCTGGCCTACGGCTCTGTGGCCCCGATCTAGGCTGAGAGGCCCCAGCGCGCCCGTCGTAAGCTCTCGGCGCGCATGCAGCGAGCGACCTT
chr1-10970440	1	10970440	3'-end	-	-	-	86	0.57	0	45		8	33	12	0	4	GGTGCGTGGCCACTCGCGCGCACACGCCCAGGGGGAGGGGGCTGCCGCGCGACACCTGCATGCTCGCCGCGCTGGCCTACGGCTCTGTGGCCCCGATCTAGGCTGAGAGGCCCCAGCGCGCCCGTCGTAAGCTCTCGGCGCGCATGCAGCGAGCGACCTTTTTCGCCCCGGAAATGTCCAATCCGCGTGCACTGGGACTGGGGGTTGGGTCACCCAACACCAGCGTCGTTGATGGCTGCCTGATCTGGCGCGCAAAACAAATCGCTGCTTCGTCTTGTACGTAGTGGTAGTGGGCGTCCG
chr1-10977420	1	10977420	3'-end	-	-	-	194	0.55	-8	97		0	86	0	-8	3	GTGCCGGGTTAGAACTCTAGGGTCTCGGACTCTCGGTTAGGTGACACTAAAGTTGGAGAAAAAGGACCAGGCATAGAGAGGGATAGTCGTGCGTAGAGCGGTAGGGTACAGGAAGCCATGCTATATAGAAGGTAATCAGGCATTCAGGCGAACGACAGGGCAGGTGGCGGTGGAGCTGCACATTGTGCATGCAGAGCTATACGCCTATACAGGAAAGATACACAGTTCACTAATAGCAAAGTTACACAGTTCACTTACTTTCAAAAGTCCTGGCTTAATCAATGTTACACAACAAGCCTG
chr1-10978960	1	10978960	promotor	-	-	-	53	0.64	0	24		8	16	8	0	3	CGCGCCTGCCGCCGCGTCCATCGCCAGGCACGCGCGCGCGACTGGGGCAGGCGAAGTCAATGCCTTCGCGAGGACAGATCAGCCTCCTCTCTCGGGCGGCTAACCGACCGGCACGAGCAAGAAATAGGTTATCCAAGCGAGCGAGCGGGAGCGCCGTCTCGCAGCAGCTAGTGCGCGCGGCCGGGTCGGTTAATAGAAAACTGCGGCAGGCCAGGCCAACTCGCGAAAGAGATGAGTGCCTGTCGGTACGCGAGGCCGAGGCCGAGGAAGCGGTGGGGCGAAGTTTGAAACGGTTTTATA
chr1-10995420	1	10995420	intron	-	-	-	131	0.59	-3	74		8	31	8	-3	3	ACATGAAACAGACCATAACATGAAAACCAGAGGCTAAGTGAAGCTGCTATATCCTCTGATTCCTGTAATCAAACCACAAAATTCCATGAAGCCACAAAATTCCTGTTTGACTGCTTGTCTCAACCGCTGCTGCTGGTTCAACGCTACAGCAAAATGTGAGATGGCAGACAGCCACAGCAGCAGCTGCTGGAACAGACTGCCGAATAGGCCCTAAGATTCCATCAGATGGAGGACAATATATTGCAAAAAAAAATGCATAGAGTGCAGGGCTGCACCAACAAGATAACAACTATGTGAAAG
chr1-10995440	1	10995440	intron	AACCAGAGGCTAAGTGAAGCTG	GCCTATTCGGCAGTCTGTTC	185	39	0.51	0	24		17	13	17	0	3	TGAAAACCAGAGGCTAAGTGAAGCTGCTATATCCTCTGATTCCTGTAATCAAACCACAAAATTCCATGAAGCCACAAAATTCCTGTTTGACTGCTTGTCTCAACCGCTGCTGCTGGTTCAACGCTACAGCAAAATGTGAGATGGCAGACAGCCACAGCAGCAGCTGCTGGAACAGACTGCCGAATAGGCCCTAAGATTCCATCAGATGGAGGACAATATATTGCAAAAAAAAATGCATAGAGTGCAGGGCTGCACCAACAAGATAACAACTATGTGAAAGATGAGGTGAGCTACCTAAAG
chr1-10998740	1	10998740	3'-utr/5'-utr	AACGAAAAGCAGAACACCAGA	AACAGAACCCATCAAAAGCG	232	28	0.93	-8	3		0	3	8	-28	17	TCGAGGTAGGGTTTAGAGAAACGAAAAGCAGAACACCAGATGGATCGGGTACCTCGTGAGAAACATCCTGTCGGAAACAGCGGCAGATGCAGGATGGAGAAAGGACTCGGCGTCGGCGCGGCGGCGCCTCCCTCACTCACTCTCTCTCTCTCTCTCTCTCTCTCTCTCTCTCTCTCTCTCTCTCTCTCTCTCGCTCTCTCTCTCTCTCTCTCTCTCTCTCTCTCGCAGCCTCGCTTTTGATGGGTTCTGTTCTGAGCTTCTTGCGAACGAAGTTGAAAGAGAGACGTGATGACGGCGAGA
chr1-11030380	1	11030380	intergenic	ATTGGCTAAGTGTGAACCTTTT	TGGAACAAAGTGGGTGTTCA	255	66	0.68	0	26		10	23	111	-2	7	TGATCTTTTTATTGGCTAAGTGTGAACCTTTTACACCTGTATAACTTATACACTAGAGCAAACTAGTTAGTCCAATTATTTGTGTTGGGCAATTCAACCACCAAAATTATTTAGGAACTAGGTGTAAGCCTAATTCCCTTTCACAAAGGTCTCTCCAAAATCTAAGCCTTCAACTTGAGAGAAGCCCTTTGCAACAAGTCTTGCCTTGTTCCTCACAATCACACCTTGATCATCTTGTTTGTTTCTGAACACCCACTTTGTTCCAATGATCCTTGCATCTTGTGGGGGCTTCTCCAGAGT
chr1-11115240	1	11115240	promotor	CATGTTGATAAGGTTCGGGG	TGTACCCGTTGCTACAATGC	235	32	0.88	-16	7		2	5	8	-18	12	GGTCGTCCATGCATGTTGATAAGGTTCGGGGCTCCTGCTTTTTGTAGTTCTCTGCTATCTAATTCGTTAAGTCAGAAGGGAGAGAGAATGTGAGATGGATGGGGTTGGGGGTTGGGAGAGAGAGAGAGAGAGAGAGAGAGAGAGAGAGAGAGAGAGGTGTCATCTATGTTCTGCTTAGCTATAGACATGTGAGTCAGCCATAGAAGATTCAAGAAAATTGCAGGTAGCATTGTAGCAACGGGTACAGCTATATATGGGACAGGAATAGAGACGTAACTATAAGACGCTGAAACTGGTCAC
chr1-11178980	1	11178980	intergenic	CACGTGTCCCACGCAGAT	CTTTGTTCATCCTTGGGCAT	240	280	0.97	0	33		59	11	122	-9	88	CTTGGCCACGTGTCCCACGCAGATCGCGCGGCCGACCATTGGCCCGGCCGACCGTTGGCTCACCGGACAGTCCGATGAATTATAGCCGTACGTCGCCGGTGAATTCCCGAGAGCGGCCACTTCGCTCGAATCAGCCTGGCGCACCGTTGAAAGGGAAATGTGCCTTTGGGCCATTTCTAAGTATTTTGGTGATTGAGTGCAAACACAAGTGCTTAAATGTGAAAATATGCCCAAGGATGAACAAAGTGCAAATCACAAGTTAAGGTATGTTTCTAAGCCTTAGTACATTGGTTTTGTGTA
chr1-11184340	1	11184340	intergenic	GGGATCCTTGTTCTTGACGTA	CTTCCACCTCTCTCACGCTC	300	98	0.63	-19	43		0	41	101	-19	13	GGGATCCTTGTTCTTGACGTAGGAGGTAAACATCTTCTTCTCCCCCGTCATGTGGTTTGTGCATCCGCTGTCGATAATCCAGCTTGAACCCCCGGATGCATAAACCTGCAAGGCAAATTTAGGCTTGGGTCTTAGGTACCCAACTCTTGTTGGGTCCTGCATCGGCGTTTCGAGACAGGGGGGTCCCAAAGCCGACGAGTGAGTGTGCTGCGTGCCCCAGCCCAGATGGGTCGAGCGCGTGGGCGAGCGCGAAGGGGGGAGAGGCGAGGTGGCCGGAGTCGAGCGTGAGAGAGGTGGAAG
chr1-11209380	1	11209380	intergenic	GCATTTTCTTTTTATGCGGC	CAAGGGTGTTAGATGCCAAA	286	54	0.65	-28	25		0	15	3	-28	4	CGACGTGAAGGAATGCATTTTCTTTTTATGCGGCTACTTGAATAGTTTGTGCTTTTCTCATCCTCCGAGAACCAGTCAAGATAATCATTTGACTGATCACTGCTGCTGAATCGACTAATATATCATTTCTTAATAGAAGAAAGTTACAGTCAAAAAAAAAATAGAAGAAAGTTGTTTAAATCACTAGAGCCTATGCATAAACACACTATTTTCCATTCTTTTTCTTAACCATGACTATATTTGCTAGACATGTTATAAATTAAACCTCTCTTATGACGACTTTGGCATCTAACACCCTTG
chr1-11209580	1	11209580	intergenic	TTCCATTCTTTTTCTTAACCATGA	ATTGGCTCATCTTTCAAGCC	173	64	0.8	8	23		0	9	9	-4	10	ACACACTATTTTCCATTCTTTTTCTTAACCATGACTATATTTGCTAGACATGTTATAAATTAAACCTCTCTTATGACGACTTTGGCATCTAACACCCTTGGAACTTTGGATTTTGCTACTTATATTATTTATTCAGATAGCATTCTTTTTTTTTTTGCTTTTTGGCTTGAAAGATGAGCCAATGTTTAGCTTGTGCTCGATGATGTTTTTGTTGATTCCTCTCAGATCGTTTGAAGACCATGTACAAACATTTTTGTTGCTTCGAAGGAATTGAATGAGGTTTTTCTTTTCTTAAGCTGA
chr1-11331540	1	11331540	intergenic	TGGTGATTTAGTGTCCAACACA	GGCAATTCAACCACCAAAAT	185	77	0.64	0	46		41	2	104	-3	31	TTCTAAGTGTTTTGGTGATTTAGTGTCCAACACAAGTGTCTAATTGTAAAAAGGTGGACAAAGTACAAATCAAGGATAAAGGTATGTTTCTCAGACTTAGTACATTGTTTTATGGACTAATGTATTGTGTCTAAGTGCTGGTGAAAGGGAATTAGGCTTACACCTAGTTCCTAAATAATTTTGGTGGTTGAATTGCCCAACACAAATAATTGGACTAACTAGTTTGCCCAAGTGTATAGATTATACAGGTGTAAAAGGTTCACACTCAGCCAATAAAAAGACCAAGTTTTGGATTCAACA
chr1-11364120	1	11364120	intergenic	-	-	-	154	0.53	-10	75		0	75	34	-11	4	TTAGTACTTGGATTCATAAATTTTGTGATTTTGTAGTAGTGTAATAGACATTTGAACATGAACTATAAAAGGAGTTGGTTGTACTCTTTTTCTTTCTAGGATTTTCTCACGAGGTGTGAGTTTTTACCTAGGAAGATTTTTAACGAGACAACATTGTAAAACATTGTACTAGGATCTAGTTTTAATCAATTCCATGTTCAATATGTGTTGAATCTATTGAATTTGTGTCGAATATGTTGAATGTGAAAGTCACCTAGAGGGGGGGTGTGGGAGATAGATATCCCCCGGGTCCACTAAAAG
chr1-11472520	1	11472520	intergenic	-	-	-	72	0.51	0	48		10	10	10	-2	4	ATAAACGAAAGGCTGGTCAGCACAAAGCTTTGGCTTTTCGTCTGGGCGGGAGTTTACACGGGCCGCCAAGTCATGCTCTGCAAATGGCCGGTCCTGCTGTAGCATCACAGGGCCACCAGCTCTCCAGCCGTCCAATCCGATTATGCATACCTCCAACGGCCAACAATTGGCATGTGCCGCGGCCCGGAACTAATACAGTCCACATCGCTGACGACAGCGTTTCGTTTCTGGTGCTCCTCTGATGCGTGTTTCTTTCGTGCATTTGGCACCCGTACCGTACGTCTCGCCGACGATACAGCA
chr1-11472940	1	11472940	intergenic	AATGGATATGGGAGGGCG	AACCAACAAAGCAAAAACGG	165	64	0.74	18	24		0	17	22	0	6	GAATGGATATGGGAGGGCGGGCGGGCGCGTGGTCTCTTACGTTGCACGCCGGATTAAAAAACGCTTCCGAAGGTCTGCACGCTCACGCTACCCCCACGTAACGTCCACGCCTGAAAAGCCCCGGTCCAAGTCCACGCATTCCGTCGCCGTTTTTGCTTTGTTGGTTTGTTTACTTTACTATTCCGTCGCGATGGACGAGCGCGAGACGGGCGAACAGGAGGAGTATCCGAGCCACCAGGCCCCGTCTGAGAGGGCTGTCTGCCGTGTTCGCTGGACATGGTTTGGTGGTGGTGGTCGTGC
chr1-11474060	1	11474060	intergenic	CCAAACGGAGGGTGTCTCTA	CGTTAAACGGCAGCACAATA	157	115	0.52	0	75		11	26	13	0	4	CTCGGTCACCAAACGGAGGGTGTCTCTAACAGACAAGAATCCAACCAACGTATAGACAATTACAAGAAGAAGAAGAAAAAAGCAGGTCTCCTGCAAACAGTTGAATACTTTGTATATAGCCTAGGATCAATCGTGAATATCGATTTATTGTGCTGCCGTTTAACGAAAGAATGAAGCTTCAAACACAAATAAGACCAACATAGTTACAATATTTAAAAACCCATCAATATAATAACTATACTACATATAATCGCAACATGCTGTCTAATCTTTATTTGTCTCTATAGCGTGTCATAGGTG
chr1-11519220	1	11519220	intergenic	GACCTTCGTCCGAAACTCAT	GCCTAGGAAAGGAAACACCC	257	31	0.8	0	13		63	2	84	-18	17	AAGGTATGTCTCTTATGACCTTCGTCCGAAACTCATTATTTCCCGAAGGAACATAATGCTTCGAAGGACGAAGGACTTTAACACTTAACACTTTTTATGTTGCCTTGTTCTTAACTCTTAGCATTTGAGAACAAGTCCCCAACAGGGTGACCTAGGGGTAGGGTTAGGGAGAAGAATAAAACCAAAGGGGGGGGAATTAGGGGGGGGTTAGGGTTTCAAACCTGGGTTGGGATTTTGGGATGTTACACATGCGGGGTGTTTCCTTTCCTAGGCGATTGGTTGGAATGGAAACTCAAGCAG
chr1-11878680	1	11878680	intergenic	TTTATTTTTCCAACCAAAGTTTTT	CGACTAGTAACGGAGGCGAC	254	74	0.91	0	21		82	3	126	-18	46	ATTTTTATTTTTTTATTTTTCCAACCAAAGTTTTTGTAGTATGTTTCTACACTATGTAGACTTAAATGTTTCATTTTGGCACAATTATAAAAGTGTTTGCTATATCTATTAGATTATTTTGTTTAATTGAATTTCTTCGGATAATTCAGATTTGAACTGCAAGTCAATCTTTGCCGAGTGCCACCTAATACACTCGGTAACGGTAATCTCTTTGTCGAGTGTCACCTAGAACATTCGGCAAAGGCGTCGCCTCCGTTACTAGTCGCCGTGACGGCAACTTTCCTTTGCCGAGTACCGAGC
chr1-11881660	1	11881660	intergenic	GAGTACACGTGTCACCGGC	GAGTGACAGTGAAGGGGAGC	157	99	0.58	8	45		0	45	8	0	3	CCGGGCGAGTACACGTGTCACCGGCCACCCATGTTACCATGTAGTCAGAAGTTCTGCTACGCCATGGCCAGTAGAGTTCCGAGCTGGCGCATGTATGCATTTGGCAAGCCCTATCTATAAAGGTCGTACGCCATCGCGTATCAGCTCCCCTTCACTGTCACTCATCCATCTTTCTAGTACTACTGCACCTGTAAAAGTTCATGGAGATGCACAGACCACTGCGCATCCTGTTGCCCATCGTCGTCCTCGTCGCCGCGGCGTGGCCATCGGTGCCGGCGGGGGCGGACGACAGCGCCTGGT
chr1-11881680	1	11881680	intergenic	CACCCATGTTACCATGTAGTCAG	CAGTGGTCTGTGCATCTCCA	196	95	0.51	0	49		8	45	8	0	3	CCGGCCACCCATGTTACCATGTAGTCAGAAGTTCTGCTACGCCATGGCCAGTAGAGTTCCGAGCTGGCGCATGTATGCATTTGGCAAGCCCTATCTATAAAGGTCGTACGCCATCGCGTATCAGCTCCCCTTCACTGTCACTCATCCATCTTTCTAGTACTACTGCACCTGTAAAAGTTCATGGAGATGCACAGACCACTGCGCATCCTGTTGCCCATCGTCGTCCTCGTCGCCGCGGCGTGGCCATCGGTGCCGGCGGGGGCGGACGACAGCGCCTGGTCCAAGGGCACGGCGACGTTC
chr1-11940380	1	11940380	intron	-	-	-	74	0.67	1	25		11	25	11	0	3	TGGAAAAATTTAGTATAAATTGATTCAACAAGGATCTACTGATCTATCATGTTTCTGTTGTTTCTTGAGGACATGTTTGGAAGCAAGGAGATTGGAGGGGATTGATGGGGCTAAAATCCCCTTGCTATTTAATAAAATTTTAGTCCTTCCAATCCCCTTCTCCCAAACAAGCCCTAAGTGACTTAAAAAAACTCGACCTGCGGAGGTAAGACCGCCCCTACAGCATTATATTAAGAAAAGACCTTCTTATGCAGGTAGGGGTGATAATGGGCTCTAAATTTTACACTATAAAATTTAAGG
chr1-11952120	1	11952120	3'-utr/5'-utr	-	-	-	46	0.74	8	16		-2	11	8	-2	4	GCGCCGGGCCGGCAGCGCAGCCGCGGCCATGCCGCGGCCGCGGGGAGCCGAGAGGGGAGGGAAAGGGGTCCCCGGATCCGGGTTTGGGTCGGGGAGGCGGCGGGCGTGGAGATGAGCCGTTCCATGGGAGACGACGGACGAGAAGATTAGGGAGGGAGGGAGAGTCCGGGAGACTAGGGAGAATGGTATGGAATGGATTGCGAGCGCAGCCGCTCCTCCTCCCCCTCCCTGTTGGACTCGGCGACCGAGGGCGAGGAGCGGAAACTCAACAACGGACTACGGAGCCCCGACGCGGTTGGT
chr1-11952140	1	11952140	3'-utr/5'-utr	-	-	-	71	0.73	8	24		0	19	8	-2	4	CCGCGGCCATGCCGCGGCCGCGGGGAGCCGAGAGGGGAGGGAAAGGGGTCCCCGGATCCGGGTTTGGGTCGGGGAGGCGGCGGGCGTGGAGATGAGCCGTTCCATGGGAGACGACGGACGAGAAGATTAGGGAGGGAGGGAGAGTCCGGGAGACTAGGGAGAATGGTATGGAATGGATTGCGAGCGCAGCCGCTCCTCCTCCCCCTCCCTGTTGGACTCGGCGACCGAGGGCGAGGAGCGGAAACTCAACAACGGACTACGGAGCCCCGACGCGGTTGGTTGGATAGATGGGCTTTGGCT
chr1-11952200	1	11952200	3'-utr/5'-utr	-	-	-	65	0.66	0	31		9	20	9	-1	5	GGTTTGGGTCGGGGAGGCGGCGGGCGTGGAGATGAGCCGTTCCATGGGAGACGACGGACGAGAAGATTAGGGAGGGAGGGAGAGTCCGGGAGACTAGGGAGAATGGTATGGAATGGATTGCGAGCGCAGCCGCTCCTCCTCCCCCTCCCTGTTGGACTCGGCGACCGAGGGCGAGGAGCGGAAACTCAACAACGGACTACGGAGCCCCGACGCGGTTGGTTGGATAGATGGGCTTTGGCTTCACGCGGCACGGCGACTGCGCCTGCGCCCGCTTTGAGTGCGGTGGTTGGTTGGGGGTGG
chr1-11955040	1	11955040	intergenic	GTATGTGCTGTGTGGATGGG	GGGTACAATACAACCCACGG	151	56	0.52	0	34		8	18	8	0	3	CCACGCCACGCCATGCGTATGTGCTGTGTGGATGGGGCAGCTGTCTGGCACCACTCAAGGCACAAGGTGGGGTCCACGGCGACAGTGGCGACGCATGTCCACCGCTTTGGCGCATGCAAGCGCGCTGGTGGCTGTGGCTGGTGCAGCCCGTGGGTTGTATTGTACCCGCGGCGCACGCGCACGTCCATTTCGTCCCGGACAGACTTGCCAACTTTGCCAGTGCAGCAGCAGGGGCCCTTTTTGAACATAAATATAAATAAAGCGACCCTCATACAGTCGCCTACTAGTCTACTTCAAGAT
chr1-12045760	1	12045760	intergenic	GGTGATGTCACGTCCCTTG	ACGGGTGATTTGTTTTACCG	197	109	0.82	0	41		14	18	139	-6	41	CCAGCCCGAGGCTGGGCTTGGGTGATGTCACGTCCCTTGGGTAGACGAAGCCTTGACTTGAACCGCGCCCGTCAGTTGGTCAGAGGGTGTTTACCAGCCGTGATTAGGAGCGTTGGGGTACCCCTAATTATGGTACCCGACAAGACCCGTCCTTAGTGGACTCCTCAACGGGGACTAGGCCTTCGAGGGCCGAACCTCGGTAAAACAAATCACCCGTGTCTCGTGTGCTTATTGCTTGTGATTTCCCTTTCTAAGTTTTTCTTGCTCCATTCTTTGCTAATACTATTTGGTGTTGCTTTA
chr1-12046200	1	12046200	intergenic	-	-	-	44	0.56	0	29		49	1	188	0	16	CTCTTTACAAGCAAAGGACTTAGTTTTTTGTACTCCGATAATTGTGCATCTTGTTCTAACCACTAATCATGGGATCTAGTTGGATATAAAGTATTAATTTTCAGGTTTCGCCTATTCACCCCCCCTCTAGGCGACTTTCACCCATCTCCAAAGATGATCGAATCTTGGGAATCTTTGCTTTTGACGTAGGAGGTGAACATCTTCTTCTCCCCCGTCATGTGGTTTGTGCATCCGCTGTCGATAATCCAACTTGAGCCCCTGGATGCATAAACCTGCAAGACAATTTAGGCTTGGGTCTTA
chr1-12110100	1	12110100	intergenic	-	-	-	136	0.57	0	89		58	5	97	-5	34	TAGCATCCAAGTTTTCCACCTTCAACACATTACAAGAGCTATAGCATTCAATTCTAGACACAACCAAAGAGATCAAATCCTCTCCCAAGTCCGGAATCACTCCAAATCAAATAGTGACTAGAGAGAGCGACATTTGTGTTCATTTGAGCTCTTGCGCTTGGATTGTGAAAGTCGCCTAGAGGGGGGTGAATAGGGCGAAACTGAAATTCTCAAAAATAATCACAAATACAAGCCGGGTTAGTGTTAGAAATATAATCGAGTCCGCGAGAGAGAGCGCAAAACAAATCGCAAGCGAATAAT
chr1-12142460	1	12142460	intergenic	TTTTTCCTCTCTCGCTTTTGTT	GCAAAAACCAAGCAACCTTC	197	85	0.58	4	49		22	19	22	0	3	ATTTTGCAATGTTTTTTTTCCTCTCTCGCTTTTGTTATGTGTTCATGGAATTTCATTTCTATGTATCACCATTGCAGTTGTAATGTGTTTTTGCTGGAAATAAGGAATAAGGTAGATGGCCGGTTGCCTCGCCTCGATGGAGATCAGCTATTCAGGAGTGACTTGTCGAAGCTTATATAAAACATTAATACGAAGGTTGCTTGGTTTTTGCCTCTTCAAAAAAAAGGAGCAAATTTTGTTGGTTTCTAATTTTCTATCATCTTCAGAGATAGAATTCACTTTGCTAAGATTCTCATGGAA
chr1-12145760	1	12145760	promotor	CGTCAAAATATTCCTTGACTTGAA	CTATCCTGTCCATCGCGTTT	151	53	0.65	-5	23		5	15	5	-5	3	AACGTCAAAATATTCCTTGACTTGAATAAAATCTGGAATTGTGTTGATAAATTAGTTTTTCAGAGTTTAGAGATAGATTAGTTTTTCATAAGTCCAAACATAATTTTTTTATTGAAAAGGAGCTAAAATAAAAAAACGCGATGGACAGGATAGGATCGAAACGTGTAATCTCGATGCTATAATTCTTAGGCTGATTTACAGGATTTAAAGATAGATTAGTTTTTCAGAAGTCCAAACATAATTATTTTATGAAAAGAGCTAAACGCGAAGGATAGGATGCAATTGTTCTACTAGTTCTCA
chr1-12169820	1	12169820	3'-utr/5'-utr	GGAAAGGCAAAAACCTCTGG	AGGAGAGGAAGAGGGGACAA	235	40	0.55	0	23		-8	13	0	-8	3	CGGAAAGGCAAAAACCTCTGGCGCACGGCAGCGAACGAAGGATACGATCCGCGACAGGGACGGTGGCAGGAGCAGGAGCCGGAACCGGTGCCGGCGCGGGGGCCGGGGGCGGCGCGACGGCGGCCATGGCGCGAGATCCCAACGAACGAACGAACGAACGGGGAGGCAGCGGCGAGATCCGAGAGCCCCCCGACCGACCGACCGACCGACCGGGCCTTGTCCCCTCTTCCTCTCCTACGGATAGGTAGGCAGGTACGCGCGAGCTTAAGCTCGGGGTAAAAGGAGGGAGCGAGAGGAGGT
chr1-12175660	1	12175660	3'-utr/5'-utr	CAAATACTAGTGGTGGGACCG	ACGGTCTGAGTGAGCCTGTC	164	47	0.66	0	21		10	13	11	0	4	CAAGACACAAATACTCCCAAATACTAGTGGTGGGACCGACCAATACATAACCACCAACCAGTACTACAGCACAATACCAATCCCAAGAAACGGACGCAAAAAAGTCTCGGTACGAAGCGTAGTCTGACACAGCAAACCTACGCGCGAAATCTTCTGACAGTGACAGGCTCACTCAGACCGTGCGCCGCCTGCCTAGAACCGGAGGCAGCTAGGGAGGCTACGCGGCGGCCTGGGAACCGTCGCCCGTGGCGTTGGCGGCCTGGACCACCTTGACGCCGTCGTCCGGCAGGTTGGTCACCC
chr1-12248340	1	12248340	intergenic	CTGCACCACCTATTGACCCT	TTAATCTACAGATCGCGGGG	183	89	0.57	0	44		-8	37	0	-13	3	CGAACTACCTCGTCGCTGCACCACCTATTGACCCTATTGTTAGTTCAGATTAACTAAATTGATCTCCTCCATCCTGATGAGACCCGTCCGATCAGGTCGGCATCAGCCAGTAGCTTGCGCTCGATCTGCGCTTGCCACGCGGCACGGCCCCGACCGGCCGACCCGATCGGTCTCGCGCCCCCGCGATCTGTAGATTAATTTGGAACAGGTCTCAAAAGAAACTACGAAATGTCGTCTTGTTTCTGATGATTAAAACATGGCATAAAATAAATAGCTAAACAAATTGAACGGTGACTGCGT
chr1-12254800	1	12254800	3'-utr/5'-utr	CACCAAATCTTATCCGCCAT	GTCAGACAGGCGATGTTTCA	195	127	0.68	-5	45		3	41	7	-5	4	CCACCAAATCTTATCCGCCATGATAAAAATCCAAGTTGCGTCGAGTGGGCACACAAACACCGCACAGTTTGTTTATCTAGAAATTTACATCTGATTTTAGGGCAACCAAAGGTAATCCACAGTAGCTGGTTCTCACATGCTTGAGAAGAGAAGCAGGAGGAAGAGAACATAGCTCATGAAACATCGCCTGTCTGACTGTCTCTGATGCGAAGCAGGGAAGGGGAAGGCAACATGATGAACAGCTAGCCCATCTTAATTTACCAAAAAAAGAAAGAAAGATGGCAAGACATTACTATGGAG
chr1-12298780	1	12298780	intergenic	TCTGGAAATCAACATGCAACA	TTCGGTGATAATCTGAGGGC	195	58	0.83	0	16		-10	10	1	-10	8	TCTGGAAATCAACATGCAACATTTTTAAATTGTAGATCCATTCTAGAGAAGCATTAACAAATATTTCTACATTTTCGGAACCCTATAGCTGAAGTTATAATTTTCCAAAGTGTTTCTGTGGATTAAACCGAAAAGAGACAAAGAAAAAAAAAGGGAAAACCACTCTTGCATGTTAGCCCTCAGATTATCACCGAATAGAAATCCTCATATTTAGGTCCTCTGTCACTATTCATACGAGTCTATGACATATTGTAGAAAACCCCCTATACTTCTATTTCTTTTCCCCCGTGGTCCCTTTAT
chr1-12317040	1	12317040	3'-end	CTGTAAGTTCGCACGAAGCA	CAGATATCCCCTGTTTGCTGA	207	110	0.62	-17	59		-7	30	1	-17	6	CAGAAAAAAGCTGTAAGTTCGCACGAAGCATTCCGATTGAAGATCACGTAGAGGGCAAAGCAGCGGATTTCAAATGTTTCCATTTTTGTATGGAGCAGTACTGCAGTAGAAAATATTTGCCTGCCAGTGCCAGGTGCGTTTATTATTATTATTGTTTTTTTTTTGCACACTGAGATAATTGGATTCCAAAGTAGTCTCAGCAAACAGGGGATATCTGAGAAAAACAACCAGAATACAGTGCTGTTCAATTCAAATGTTTATTCAATATACGAACGTGCTATCTGAAACCTGAATGATGAA
chr1-12338740	1	12338740	promotor	CCTGTTTCAGACGACGCC	CTCCCCTGTCATTCAGAAGC	284	90	0.63	0	51		11	16	11	0	7	TCCTGTTTCAGACGACGCCGGCCGAGGTGCCATCGTTGTGTGCATGCTCTGGTCTATGGATTACACTTACATACATGAGAGTATGAGACACACCCAGTAACTAAGTATCTTGGCCAGCTGCCTCTGGCCTTCGCTTGGCATCTGAAAAAAAAAATGTCGCTGCAGCATGTTTAGGTCATTTACTGATATTCTTGCAGAGTTATACACAAGAATTCCCGTCTGTTGCGCAATGCAGTCTACGAGCTTGACAGGTCGTACCAATATTGCTTCTGAATGACAGGGGAGTACCTTGCAGATAAA
chr1-12354680	1	12354680	intron	AAAAGAGGCCGAATTATATGGA	TGGCTATTGTCGACACCGTA	211	150	0.55	15	89		0	45	17	0	4	AAAAAGAGGCCGAATTATATGGACTCTAATTAGTAACGTGATGCATGCTACTACCATATCCGACGCGAATATATGTTAGGGAGATGTGTGAGTCCGATCGACGTGCATAGAGAAAAGCCAAAGCTGTGGGCAGGCAGATCGATGCATCGCCGATCTGTACGCTAGCTAGCGCGCTACACAAATTGTCGTGTTTACGGTGTCGACAATAGCCATTATTGTCGTGTCGTGTCGCCCCCATCAGATTGGGTGGGTGTCACCGTGTCACGAGATCCCTTCATCATACGTCAGTGGCGGACCTAG
chr1-12354740	1	12354740	intron	GGGAGATGTGTGAGTCCGAT	AAAAAGCTAGGTCCGCCACT	228	135	0.6	-5	77		5	29	12	-6	6	CGACGCGAATATATGTTAGGGAGATGTGTGAGTCCGATCGACGTGCATAGAGAAAAGCCAAAGCTGTGGGCAGGCAGATCGATGCATCGCCGATCTGTACGCTAGCTAGCGCGCTACACAAATTGTCGTGTTTACGGTGTCGACAATAGCCATTATTGTCGTGTCGTGTCGCCCCCATCAGATTGGGTGGGTGTCACCGTGTCACGAGATCCCTTCATCATACGTCAGTGGCGGACCTAGCTTTTTATATAGGGTGTGGCACAACAATTTTTTATATACAATTTTGTATAATCAGTGTTG
chr1-12357540	1	12357540	promotor	CAGGTGCCTGTCAGTTGCT	CACTTACCGGCTCGCTGAC	270	34	0.61	0	19		-15	8	0	-15	4	TCCGTCAGGTGCCTGTCAGTTGCTGCGTTTCGGTGACCGGTGGTGGTGGTGTCTCGGCGAGGCGTTCGGTGCGGTTATATATAGGCGGCTGGGCTCTGGAGGAGGCGACGACCGGCAAGTGGCGGCTCGGCTCGGGTGGCCGGGTGGGAGTGGGAGCCGGGAGGGGCCCGGGCCGGATGCCGCGTCACTTGCTCGAGCGGGCGTGTCCGGCGACGGTTTCGTACGCGTGGGCGCTCGTCGCTGCCGGGCCCCGCTCGTCAGCGAGCCGGTAAGTGGCCCGGCCTCAGGTGGGCGCACGTG
chr1-12394780	1	12394780	intergenic	CCCGAACAAAATGCAACTCT	GAAGGGAGTAGACATGGATGGA	217	68	0.81	10	17		0	16	22	-2	11	CCCGAACAAAATGCAACTCTCCGTTTTTTATAAGAGTTAAACAGTTTTACGCTTAACTGGATCTACAAAAAAAACTAAACCTATTTGAAAACATAAATACTGACACATGTAAAGCTAATACTGACTAAATTTGACTTGATTCGAATCTGAAATTGTGCTCTCTCTCTCTTTTTTTTGGGATGGAGAGATAGTACATCCATCCATGTCTACTCCCTTCATCTAAAGAAAATATCATCGAAGTTAAAGGAATCTCGACTTTGACCTAACATGTATATATAGAAAGTTGCTGGTATATTTATG
chr1-12394800	1	12394800	intergenic	-	-	-	49	0.76	10	17		0	12	20	0	8	CCGTTTTTTATAAGAGTTAAACAGTTTTACGCTTAACTGGATCTACAAAAAAAACTAAACCTATTTGAAAACATAAATACTGACACATGTAAAGCTAATACTGACTAAATTTGACTTGATTCGAATCTGAAATTGTGCTCTCTCTCTCTTTTTTTTGGGATGGAGAGATAGTACATCCATCCATGTCTACTCCCTTCATCTAAAGAAAATATCATCGAAGTTAAAGGAATCTCGACTTTGACCTAACATGTATATATAGAAAGTTGCTGGTATATTTATGTTGCCTAATGAATATCATCA
chr1-12399060	1	12399060	intergenic	-	-	-	129	0.55	0	72		8	48	9	0	4	GTGCTGCAGCAACATGGACATAAGATAATGGCGTACGTATTGCGGTTGACTCGGGAAGAAAGGGACGGGTTAGTGATCCAGTGGATATGTAATGCCTAATAATGGCGATGGGAGTTGACTGCTGATCCTGTTGATTAGTTTCAGGGCGTATTTTTGCATGATAGAGACTAGAGAGGGACGAGCAGAATGACCTGCGTAGGTTCTCTTCGAAACAGGCGAAGGAATGCACAGAGATGGAGGACTTTGCGTTCTTGATCCTGATTGGATCTTACAGTAGTACTGAAATACTCCTATGATTGT
chr1-12464300	1	12464300	CDS	-	-	-	81	0.6	0	45		-12	23	4	-12	4	TGATTCTTTTTCTTCTTCTTCTTCTACATTTTTAACGAAAAGCAGCCTGTATTAATTGTTGCCCACCGTCGTAACCAATCGTCTGCTTCAAACGTCAAAACCCTATTTAATGGATGCATGGCTTGCCGAGGCAGGTGGGTAGCAGGACCTATTTTTGCTACTACTGTATGTAGTGTGATTTATCAATAGGGTAACTAGTATCTTCTTCTTCTTCTTTTTTTTCCAACCCTCAATTACATTACACGTGAGCCTGATTTCCAACCTTCAAAGAAGAAGAAAAAAGGCCGGATAACAGACGCA
chr1-12464360	1	12464360	intron	-	-	-	51	0.68	0	25		-10	11	0	-11	5	GCCCACCGTCGTAACCAATCGTCTGCTTCAAACGTCAAAACCCTATTTAATGGATGCATGGCTTGCCGAGGCAGGTGGGTAGCAGGACCTATTTTTGCTACTACTGTATGTAGTGTGATTTATCAATAGGGTAACTAGTATCTTCTTCTTCTTCTTTTTTTTCCAACCCTCAATTACATTACACGTGAGCCTGATTTCCAACCTTCAAAGAAGAAGAAAAAAGGCCGGATAACAGACGCACTCCAACAGTCAAAGCCAGGTAAGCTTAGTCCTCCATTTAATTTGAAAGGTTGTTTTTCT
chr1-12488600	1	12488600	intergenic	GCAGCAGGTATCAGTAAAAATTG	AGAACGAAGCCTTTGCACAT	177	35	0.89	-11	6		-1	5	0	-12	12	TTGTAATTAAAAGAGCAGCAGGTATCAGTAAAAATTGCTCGTCGCGGCTCTTGGTATACTATTACTCAGATTCCAACAGCAGTTGTACCTTGGCTAGCTACAAACAAAGTTACTGTATAGTCCAAGTTGAGAAATCCTTGGGTCCTCTTTTTTTTTTTTTTTTTTTTTTTGATGTGCAAAGGCTTCGTTCTTTACCAGCGCCCAGCGGATCAAGAAATCAGGACTCAAGGGTGACTTTACTTCCAATTGATAATCCTTTTTATCATTTACACTAGTACAAACATGTCGCCTTTGAGCGAT
chr1-12499000	1	12499000	3'-utr/5'-utr	-	-	-	93	0.62	-10	44		0	34	8	-10	3	GCAGCGCCGCGGCGGACACGTTCCGTCGCCGGTCGCCCCAGCCGCTGCTCGGCGGCCAGCCCATGGACGGCCGCGAGCACGTGGGTGTAGATTCCCGCTCGCGCCGGGGTCGGAGGCGGAGCAAGGTACTGCGGCTGACGAGCTCGCTAGGAGTAAGTAGGACACGGTGCAGCAGGGAGAGAGGGCTGGGACTGGGAGAGTGGGAGTCTGGGACTGAGAGAGCGTGCGCGAGTCAATTGGCACGCTTGGACCGCGCACGCATGCCCTCGGGAGGGGAAGGAAAGGGAGGTGGCCTGGTGG
chr1-12513760	1	12513760	intergenic	-	-	-	254	0.52	-8	147		0	98	0	-16	4	CAGCCAGCCAGAGCGGGTAGCTCCGAATTCATGAACTTGTCGACGTCTCGCTCTCGACAACCATGGACCACCACCTGCATGCAATGCGAGAGCTTAGTACTATCCGTGTATATTAATTAACTTTGCCAGGACGGTGCTGCATGCGTACGGTGCTGCATGCGTGCGTGCGTACATGCATGCATTCCATCAGCAACGTTGTTCGTCGTCCAATCCAGTTTCCCGGTCGTCGTCGTATGGCTATCGGGAAAAAAAGAAGTCATTGTGCATGCATGTACGTACGTATATGTATGTCTCTGCGCT
chr1-12520540	1	12520540	CDS/intron	CTGCTTGCTCAGTTGCTGTC	GCCAAAGAAAAGCAATACGC	249	165	0.64	-3	71		-11	59	0	-11	3	CTCTGCTTGCTCAGTTGCTGTCGTGTGATTTTTTGTTTCTGGTTGGCTTTGTGCTCGCGCGCTCTGGTTTTGCAGTTCATCTCGCCTCTTGCATTGTGGAGTACAGTAGCATGAGCTATCAGTCGACAAGTCTGTCTCTATTATTATTACTTACCGAAAGAACAAGTCTGTATATATATATAAGCATTTTGTGTGATTCACAATGACTTGGAGCTGATACAATCGTTGAACGCGTATTGCTTTTCTTTGGCGGCCTAGCAAATACAATGGCAAAATGGGCAAATGTTTTGAATGGTTCAG
chr1-12551600	1	12551600	intergenic	CACAAAACCAATGTACTAAGGCT	AGTTAGAGGGGCATGTGGTG	239	120	0.58	0	77		22	3	100	-20	37	TTAGTACACAAAACCAATGTACTAAGGCTTAGAAACATACCTTTACTCTTGATTTGCACTTTGTCCATCCATGAGCATAAATTCACATTTAAGCACTTGTGTTGGCACTCAATCACCAAAATACTTAGAAATGGCCCAAGGGCACATTTCCCTTTCAACAGGTACCTCAAGAAGAGGGACAGGATCAAGGGGGAGCACAGGAAGAACAAGTGATGGAGGAAGAAGCACCACATGCCCCTCTAACTCAAGTCCGAGCAACGATCCAACGACATCACCCCGTTGACCAGATTCTGGGTGACA
chr1-12605140	1	12605140	intergenic	-	-	-	195	0.96	0	27		53	10	133	0	72	GATTTATTATTAATTGTGATCAATTATTTAATTGGGTTGGTATATACTTATACTTAATAACTGCTAATAAAATCTTGACCAACTTATTAAAAACAATGCTCGACCTTAACAATTATTTTATTGATAAGCCTTACACTACACACAAGATCTTTATAAAGTTCCACTAGCTTTAGAAAACCCACTAGGATTTCTTGAAAAGGGGCGATATAGGAATCACTCGTCCGAAAAGCCATCGCAGCATGATCGATCCGAGAACCTCCCAACAGGTGGTTTGTCGGCGGTGGGGGCCTGCCACGGGCA
chr1-12774040	1	12774040	intergenic	-	-	-	37	0.77	0	17		48	2	103	0	20	GGGATAGCGTTTCCCGCCAACCTTATAGTAATGGGTACTCAGGGAATAGATGTCATCCTAGGGATGAATTGGCTAGATAAGTATCAGGCAGTTATCAGTTGTGATAAAAGGACCATCAAGTTGGTGTCCCCACCAGGAGAGGAAGTGGTGACCGAGTGTCACACCCGGTTTTAGAAGGCAAACCGAATGCGAACCATGTACGTGCCAGGATCAGTTATTCACGTACACAGCAGTTACATAATATGGACATCATCACACAGTGCTCAAAATAGTATTAAAAGGGAATAATAGTCGATTACA
chr1-12793220	1	12793220	intergenic	-	-	-	119	0.57	0	66		-11	40	0	-11	3	TGTCACGCTATATATATATATATATATATATATATATATATATATATATATATATATATATATATATATATATATATATATATATATATATATATACACACACACACATGTGCCGGCTTCACTTACATCAGGCTGCTGCCTGCTACCTCCTGCCTCCTGCTTTGCTGTATGCATGCATGCATGCTTGTCTCTGAACAATACCATATACACTAGGGCTGGGAACGTGAAATGGCTAATCAAGTAATCATTATCGCTTTCCACTGAGAACGTCGTATATGTGTATACCATAGAACGTAGCTA
chr1-12815260	1	12815260	intergenic	-	-	-	119	0.58	0	67		10	33	10	0	3	CTTGCAACGGCGGGCCACGGCCCACAGATACGTACGTACGCTCTCCCGCTGCTCCGCGGACGTGTGTGCGTCTCTGCGCGTGTGCCGCTGCGCCGCACCAATACCATCCAATTTTCGCATGGATAGCCAGTGGCCACTGCTCGTATCGTATTCTACTAGCACATCATCCCAGTACGCATGACCAGGTGTACTGCCCCTGCCTGCCTCGCGATTCCGCGGTTTAAAACAGCGGAATAACAATTAATTCACTAGGGCATGTTCGGTGAGCTAGTATTTAGTACACACTAGGATCTAATACAC
chr1-12852960	1	12852960	intron	-	-	-	34	0.75	0	12		-13	10	5	-13	5	GAGCCGAGCGGGCGGCAGCGGCCGCGCGGTGCTGCAACTGCTTCCACGCCGGCGACACCTCCGACGACGAGGACGGCCCGGCTGCCGCCGACGCCGCGGCCGCTGACATCGCGGAGACAATCAAGGTAGTCGGCGCAGCAGTACAGTACAGTGCTGCCGTACTGGTGGCTTCTTTCTGAATTGTTAGCGTCCTCCTTCCCGAGGGAGACTGAGGACCTCGCGTGCGTGCAGGGGCTCGTCCACTGCGCCAGCCTCCGGGAGCGCAACCTGCTGGCCGACGTGTCGACGCTGGTGGAGCGC
chr1-12856020	1	12856020	CDS	-	-	-	35	0.65	0	16		8	12	12	0	4	CCGCACTCCACTCGCCCGGCAGGATTCCGCTCACCCCACCCCGCGCCCACCTGTCGCATTACGGTTGAGGAGGGGGCGCCGGCTTGGACGGTTGGAGCTGGACCCCCACGGACTGGGCGCCGTGGACCGGGGTACTGCTGGCTGGCTGGCTGGTGTACGAGGCGAGCGTGACCGACCGCGCCTCCGGCTCCGCCCGTCCCCACAACCCCACCATGAGCGACACCATTCACCGCCCGCATTTATTTATTTACTAGGTGGGTGGCCGTGCGTTACAACGGAAATATATAATACAACGATAAC
chr1-12867660	1	12867660	intergenic	ATCGAGTCGCTCGTATGGAC	ACTCACTCTGTCGAGTGGCA	225	158	0.92	0	39		56	11	124	0	63	GCTCGGGCGAGGCGTGATCGAGTCGCTCGTATGGACCGATCCCTGACTTAATCGTACCCATCAGGCCTCTGCAGCTTTATGCTGATGGGGGTTACCAGCTGAGAATTAGGCGTCTTGAGGGTACCCCTAATTATGGTCCCCGACAAAAACCGCTGTCGCTCCACCGCTCCTCTTACCGGTCTGACAGAAGGACAGCGCCGTCTGCGCCACTCCGACTGCGGTGCCACTCGACAGAGTGAGTCTGACAGGCAGTCAGGCCTTGCCAAAGGCGCCACAGCGAACTCCGCTCCGCCCGACCCC
chr1-12874920	1	12874920	intergenic	GGCTGAGGCGGAACACTC	CGTTACTCGCTACCCAGCTC	239	61	0.55	0	37		-9	16	0	-9	3	AACGGCTGAGGCGGAACACTCCGCGTGCGGCCGCCTGGCGCGTCGCAGTCTCGCAGACACCGAACATGCTCGGCATTGGCATCTCCGTGTGGGCACCGGGCTAGCGGGCGGGCGGGCCGGCCGGCATAACTCCGTAGGGAGGGCCGGAGGGGGGCCTCGATCTGCCTGGAGACTGGAGGCTGGAGTTCGTGCGTGCAGCGTGCGGTCTGACCGTCTGAGGCTGAGCTGGGTAGCGAGTAACGACGGCCGGGGGGCGGGCGCCACCGCCACGCGTCGTGCGGCGGCGTGCCCTGGCCGCGC
chr1-12881520	1	12881520	intergenic	GCTGAACTCTTCACCTTCGG	TCCGGTGAATTATAGCGGAG	151	61	0.87	0	20		34	6	146	-8	30	GCTGAACTCTTCACCTTCGGGAATTCTCAGAGGCGCTCCACTATAATTCACCGGACTGTCCGGTGTACCACCGGACAGTGTCCGGTGCCCCAGAGGAGAGCGACTCTGAACTCGCCAGCTTCGGGAATGCGCTCCGCTATAATTCACCGGACATGTTGAAAGGGAAATGTGCCCTTGGGCCATTTCTAAGTATTTTGGTGATTGAGTGCAAACACAAGTGCTTAATGTGAAAATATGCCCATTGATGTACAAAGTGCAAATCACAAGTTAAGGTATGTTTCTAAGCCTTAGTACATTGGT
chr1-12904880	1	12904880	intergenic	AACCGGTTGATGGCGTAG	GGGATTCTTAAGACGGGCTC	275	104	0.53	0	71		32	3	134	-7	25	GGAATCAAGTGGTAGATACAACCGGTTGATGGCGTAGCAGGCGGTGTTGACGCTCGGCCCAAAACCGATCCGAAATCTGTACTCATCAAGCATGGTCCTTGCCATGTCCAATAGAGTTCGATTCTTCCTTTCCACTACACCATTTTGTTGTGGCGTGTATGGAGAGGAACATGCTTGATGCCCTCCTCCTCAAGGAAGCCTTCAATTTAAGAGTTCTTGAACTCCGTCCCGTTGTCGCTTCTTATTTTCTTGATCCTTAAGTCGAACTCATTTTGAGCCCGTCTTAAGAATCCCTTTAAG
chr1-12904920	1	12904920	intergenic	CAAAACCGATCCGAAATCTG	GGGATTCTTAAGACGGGCTC	235	115	0.59	0	73		50	2	126	-15	36	GCGGTGTTGACGCTCGGCCCAAAACCGATCCGAAATCTGTACTCATCAAGCATGGTCCTTGCCATGTCCAATAGAGTTCGATTCTTCCTTTCCACTACACCATTTTGTTGTGGCGTGTATGGAGAGGAACATGCTTGATGCCCTCCTCCTCAAGGAAGCCTTCAATTTAAGAGTTCTTGAACTCCGTCCCGTTGTCGCTTCTTATTTTCTTGATCCTTAAGTCGAACTCATTTTGAGCCCGTCTTAAGAATCCCTTTAAGGTTTCTTAGGTATGAGATTTTTCCTGCAAAAAGAACACCC
chr1-12970120	1	12970120	intergenic	-	-	-	65	0.65	2	27		14	21	14	0	3	ATGACTAAAGAGCATTAATTAGTATGAATAATGACTATATTACCTCTATTAATTAGTGGATGTCTGCTGCACGTAGAAAGAGAAGAGGGTAAATAAGTAAAAATACTACTTTAGTTCTTGTAGTCACCCATTTAGTGACTAAATAACTAAAGTTTAGTCATCCTATTTGTTTTTAAGAGACTAAAAGTATAATCACTAAATTTTAGTCCCAAAATCAAATGCAGCCTTAGGTGCCGTTTGGGAAGGCTGCTGGGTGGCTCCGGTTTTGGCTCCTTGCCGAAGCCCTCCCAAATGTGGCTC
chr1-13016160	1	13016160	intergenic	-	-	-	38	0.8	0	16		34	2	134	-13	21	ATCGGACATCCGATCACGGTCACCTGTCCTGCGTACACCAGACGATCCGGGTACTAAGGCCGAACAGTCCGAGACAGGCGCGGACAGTCCGGCTATGATGGCCGGACGGTCCGCAGATGGTCAGAAGCAACAACCTCAGACCATCTGAGAGCACCTAGAGGGGGGGGGTGAATAGGTGATCCTGTGAAACTTAAACTTATCGCCACAAAACTTGGTTAAACGTTAGCACAGTTAATGCCAAGTGGCTAGAGATGAGTCTCAACAAAACACAATACCACAAAAGATCAACACAGAGAAGAC
chr1-13023380	1	13023380	intergenic	TGGAAACATACCTTTGCTCC	CTTGTGTTGGAACGTTGTGG	156	36	0.57	0	22		25	8	57	0	7	AAAACCAATGTACTAAGACATGGAAACATACCTTTGCTCCTGATTTGCACTTTGTCCATTCATGGGCATAGATTTACATTTAAGCACTTGTGTTGGCACTCAATCACCAAAATACTTAGAAATGGCCCAAGGGCACATTTCCCTTTCACCATCGGACCACAACGTTCCAACACAAGTGTTAGGAAACAAAACACTACTAAGACGTCTGGACGACTCAGTAGAGTCGGCCCTACTTTTGGTCAGTTGCTTGCCAAATATATGAAGAAGGCCGTTCCACACAACCGGCTAATAAAACAAACG
chr1-13034240	1	13034240	intron	CGTTGTGCTGCAGTAGCATT	CCCTGGAGGTTCTCTAACAGG	194	77	0.6	2	40		-6	24	2	-6	3	TAGAGTCGTTTATATCGTTGTGCTGCAGTAGCATTAATAAACGAAACAAATCATTTCCTCGATCGCATGCAGGGGTGCGCATGATTGATTGCATGAAGAGGATATATATACAGGCAATCTTATCTTCACGTACGGTACTAATAATAATCAGTAGTACCCTATCGGTTTTAGAATTTACTTCAAGATCACCTGTTAGAGAACCTCCAGGGTTAATTAACCCCTTATAATTACAAATTACAAAGAATTCCGAACAACTAGCTAGCTAGCTTATTGCTTGGTTACTACAAATAATTAACCTAC
chr1-13070160	1	13070160	intergenic	CGCTCTCGGTACAGTTAGGC	TTTTCTCAACACACGACCCA	247	85	0.52	0	47		-9	35	2	-9	3	GAGTGCCGCTCTCGGTACAGTTAGGCACTCGGCAAATCGTGCTTTGCCGAGAGCTGAACACTTTGCCGAGTGCTTTGCCGGTAGTGGGAGAAGACACATGCATGGGACTGAAGCAAACTTCTCCCTACACGCGATAATGAGCTCGGTAATGTCCTTACTACTTACCGCTCAGTTGGGACATATATGTCGAATTGAACTAGGGATGATATGATTAGATGCATGCTTCAGTTATCTGGGTCGTGTGTTGAGAAAACAAGCACAAAAATATACCACTGAACACATGATCACTGTTTTGATGTG
chr1-13071600	1	13071600	intergenic	AATGCAAATCAGATCCCAAA	TCTCCCTTTCCCTATTGCCT	168	139	0.64	-4	70		4	34	4	-4	4	ACTATTATTTTGATGTGAATAATGCAAATCAGATCCCAAAACTGCGCTGCGTGATTGTTGAAACAGATCAAATCTCAGAAATTGGTAAACGGAAAGAGAAAAAAAACTAAGGATTACAGAGCATGGAGAAAAAACTAACATGCATGAAGCGAACTTCTCCCTACACGCAGGCAATAGGGAAAGGGAGATGTGTGGAAAATGTAAGAGGGAGAATATCCAGCAGAGAGAGAGAGGAAAGTTGCGTCGAGTGCGACGTGGGAGAGGGCGAGCGCGGGCCACGCGTCGGTAGGGCGGAAAGCC
chr1-13072280	1	13072280	intergenic	ACGACCACGTTGCAGCACT	CAACAAACCATTCCACATCG	181	233	0.75	3	84		12	58	12	0	5	AGCGGCCTCGCCGCGACGACCACGTTGCAGCACTGCATCAGCAGCACGACGGCCACCAGCACTGCCCAGCTCATCGAGTCATCGTCGATGATGCTGCCATACGTACTATATATATACCCGATCAAGTTCTGCGCTAGCTAGGCCGGGCTAGCAGAGAGAAGTGTAGTGATTGCAGACGATGTGGAATGGTTTGTTGGGAGACAAGATAGATGCATGCATGAGTTGCTTTTATAGCGCTTCTCGCTACGTACGCAAGGTTTAAACGAGCGCCGAGACCGGGTCTATACAGATGGTCTATTA
chr1-13079640	1	13079640	intergenic	AAGTGTGGTGATTGCAGACG	CCGGTTTGTTTGATGGGTAG	270	131	0.55	9	71		0	50	9	-5	3	AGAAGTGTGGTGATTGCAGACGATCGATGTTGAATGGTTTGTTGGGAGACAAGATAGATGCATGCATGAGTTGCTTTTATAGCGCTTCGCGCAACGTACGGAAGGTTGTTTAAACGAGAGCCGAGACCGGGTCTATACTGATGGCCTATTATATTATTCTCTCGACCGCGCGCGCGCGCCAACGTACGTACGCGCAGGAGGCCGGGTCTCGCCTTGTGGTCAAGTTGAATTTCAATTCACATGGTTCAAAATCTACCCATCAAACAAACCGGCCATGTTCGCTCTGTCCGGAAAACCATG
chr1-13145460	1	13145460	intergenic	TTGGATTCATGGGTGGATTT	TAGGCGAAGGAGAAGGAACA	252	183	0.6	0	93		-8	68	0	-9	4	TATGCATGACAGGTTGGATTCATGGGTGGATTTTGAACCTTGTGAATTGAAATTCAACTTGACCGAGCACTAGTGAAAATCGCGCGCGTAGCCAAATCGCCCCCGCCCCCTGCGCGTACGTTGGCGCGCGCGGTCGATCGATACAATAGGAGTATAGGACCCGGTCGGCGCGTGCGTTTAATAACGAAGCTATAAAAGGAAATCATGCATGCGTCTTGTCTCCCAACAAAGCATTCAAGAGTACCTGTTCCTTCTCCTTCGCCTAGCTAGGTCGTCCGCAGTCACTGCACACTTCTCTGC
chr1-13445140	1	13445140	3'-end	AAACCGAACCCCAGAAACAT	ACGGAGGGAGTACACCGATA	199	164	0.68	4	71		-5	51	10	-5	5	CGGAGGGGCCAGACCAAAACCGAACCCCAGAAACATGATGAACGATATCATCAGTCCACGGTGACTCATAGAATACGACCGAACACCGTGTACAAAGTCACAAACATTCACGCATGCATGAACCGGTCCAACAGCAATTCACGAGCCCTAGCAACAAGGAAATTAATGAGAGACTCGATCGAGTTCACTGTTGGATATCGGTGTACTCCCTCCGTTTCTTTTTATTAGTCGCTGGATAGTGCAATTTTGCACTATCCAGCGACTAATAAAAAGAAACGGAGAGAGTACGTAGTTATATAT
chr1-13489620	1	13489620	intergenic	-	-	-	145	0.62	11	76		0	36	12	0	4	AAATTTCTATTATAATATATATATATATACTACTAATCTAGCATAATAAAATTTTAGACACGGGTGCATGTGTGTATATATGATCCACGACATGACATGGAAATACATAAATGAAAAGATCAGAAATTAAATAATAGGCCGAAAACAGTAAAAAAATACTAAAAACGCAAATGTAGTGAAAAAATAAAAACCTGAATCGATTGGACGTGCGGCTGTGGACGTGGGGTGCTGGGCGCTGGGCACGCGATGGCTACGCGCCTGCGCGTGGTGTCGTGGAGCGTGGATGCTAGGTGCGTGGCA
chr1-13489900	1	13489900	intergenic	-	-	-	107	0.61	10	51		0	39	13	0	3	TGGATGCTAGGTGCGTGGCAGCTGGTAGCGGCAACAACATCCTGCCATCTAGGACGCGGCGGCGGCGGCGGCGGCGGCGGTGGCCTAGCACTGGAATCACGAAGGCCAAAAGGAACCGGAAGGAGATACTAGGACCAGGTCTTAAACGGATTTATTATATCGTTAACACGGGGACCTTACTAGTACATATAAGATCGCCACATAGTATATATGACTAATGACCTGAACCGTTCATGTACAAACATTCACGAATGAATCGTTCCAACCCAGAGCATAGATCGACTAAGAATTCACAAGCAA
chr1-13505780	1	13505780	promotor	AAGCGTCGAAGTGTTTGGTT	CGCACCGATAGACAGTTTGA	213	170	0.63	0	73		10	67	10	0	3	TATGTATGTACGTGGAAGAAAGCGTCGAAGTGTTTGGTTAAACTGTTGGATTGGAGGGCATGCATAATGGCTTTCTTTTATAAGGTTCGTTAGCCATGCATGCATGCATATGTCTGACGACCAAGGGCCGAAATTAATTACTAGCAGCACTATTCTCGCGAGACGTCTGTTCTTCTCTGGTCAAGCCTAAGCCTATTTACACGGTTTAGTTTTCAAACTGTCTATCGGTGCGGTCCATTTGATTTCAAATTCTGAAGTTTGAAGTCAATACGTAACGAAAGCATATGAAAGTCCGCCCCA
chr1-13505900	1	13505900	promotor	GCCGAAATTAATTACTAGCAGCA	TTGCCGCGAATTAATACCAT	264	141	0.65	9	59		0	53	11	0	4	CCAAGGGCCGAAATTAATTACTAGCAGCACTATTCTCGCGAGACGTCTGTTCTTCTCTGGTCAAGCCTAAGCCTATTTACACGGTTTAGTTTTCAAACTGTCTATCGGTGCGGTCCATTTGATTTCAAATTCTGAAGTTTGAAGTCAATACGTAACGAAAGCATATGAAAGTCCGCCCCAGCTAGAATTATCTGTTTCCTGGATTCACTAGCTAGGATCCAGCCTCTGTTGCTTGCCCGGCCCCACGGAAATGGTATTAATTCGCGGCAAGAGTGTTCACTTCTCATTGCCTTGCCTTGT
chr1-13559780	1	13559780	intergenic	TCAAACAAATAAAGTTCAGGACC	TGCATGTATGTACCGCCACT	157	78	0.52	12	48		0	24	12	0	3	ATCTCAAACAAATAAAGTTCAGGACCTGATATATATGCTTCTTAGTCGATCAGTCTGCGTGCAAAACGACGTTCTTGGTACCATATATATGTACACTACTACGTCTTAATTAGGAGATGTGTAGATTGTTTGTCCTAGCTAGTGGCGGTACATACATGCATAGTCATGTCGGGTTGGACGGTTGTGGGAGGTTGAGCTAGAGCTACGTACTAGCTTGTTTGACTGAACTAGCTAGATCGATCGTGGATCAGCATGCAAGCTAATGAACTTCTTAGGATGCATGCGGTCTCGCTGTGCTGT
chr1-13559920	1	13559920	intergenic	TGCATAGTCATGTCGGGTTG	ATCTTGCACCAACAGCACAG	155	130	0.54	9	74		0	46	9	0	3	AGTGGCGGTACATACATGCATAGTCATGTCGGGTTGGACGGTTGTGGGAGGTTGAGCTAGAGCTACGTACTAGCTTGTTTGACTGAACTAGCTAGATCGATCGTGGATCAGCATGCAAGCTAATGAACTTCTTAGGATGCATGCGGTCTCGCTGTGCTGTTGGTGCAAGATGTGGTGTGAAAGCGACGACAGCGAAAGAGGGGGAGGCATCTTGTGTGTCCATCACCATCTGCTGCGCGCCATAAGGCTGCGCGCGGAAAGCACGCACCGACCTTGCCTGGCCGGTAACAAGCTAGCTTC
chr1-13573560	1	13573560	intergenic	CGAAGAAAAATGTCACACATGC	CCAGCTGAGAATTAGGCGTC	201	139	0.64	0	65		-10	50	105	-10	7	GGAAAAAATATTACGAAGAAAAATGTCACACATGCAAAAAAGGAATTTAAGTATAATACATTATTCAAACAAAAGAAATTGCATGCAAAGCTCTTCTTTAAATAATATTACCTCCATCCAAAAATCTAATTCAAGAATCTCGGTGATACTTATCTACTACTACTGTCGGGGACCATAATTAGGGGTACCCTCAAGACGCCTAATTCTCAGCTGGTAACCCCCATCAGCATAAAGCTGCAAAGGCTTGATGGGTACGATTAAGTCAGGGATCAGTCCACACGAGTGACTCGATCACGCTTC
chr1-13589980	1	13589980	intergenic	AGGTGCTATTCTCACCCAGC	CTGGACCTGTCCCTAAGCAG	290	97	0.69	0	45		-9	25	2	-9	7	CGCAGGTGCTATTCTCACCCAGCACGAGCAGATATGTGTAATGTGTTCCGTCCACATATATTCTACATTTTACAACTAATTTGCCTTTCAGGCTTTCAGCTAGGTCCTAGTGCTTCAATTTGGCTATTAGATTTTTTTTTTAAAAAAAACTTACAGGGAGCCTATTGACAAAGCCTTTGTTTGTATGTTGAACATCACTGTATATCAGTTAATTGCATTTATGCACCTGTTGTTACGGACGATCCTATATATATGCGCCTGATTAGTCTGTTTCTGCTTAGGGACAGGTCCAGAAAAAAA
chr1-13627560	1	13627560	intergenic	CGCTTGAGAGGGGTTGATT	TTGGCACTCAATCACCAAAA	199	57	0.6	0	35		-13	8	78	-13	14	TCTTTGGACCGCTTGAGAGGGGTTGATTGCAACCCTCGTCCGTTGGGACGCCACAACGTGGAAGTAGGCAAGTGTTGTACTTGGCCGAACCACGGGATAAACCACTGTGTCTACCTGTGTTGATTCTCTTGTGGTTATTGTGTTTCGCTAAGTGAAAGGGAAATGTGCCCTTGGGCCATTTCTATGTATTTTGGTGATTGAGTGCCAACACATGTGCTTAATTGGGAATTTATGTACATGGATGAACAAGGTGAAAATCATGAAGTAAAGGTATGTTTCTAAGCCTTAGTACATTGGTTT
chr1-13643380	1	13643380	intron	TTGTCATCCCAACGAACAAA	GCAGGACCTCCAGAACAAAG	186	67	0.73	0	26		15	18	16	0	6	CTCCCGTTTACGTCAAGCTCTTGTCATCCCAACGAACAAATTATAGTCTATGTTTGCGTTGGTGTTTCTCACTTGCAGTCGCAGCAATACAACAGCATGCACGTAACGTAAACATGGAGGGAGGGAATACATGAACTCGGTGGTGATTTTTTTTTACCTGATCCAGCAGCGCCATCAGTGCCGACACTTTGTTCTGGAGGTCCTGCCTCTCCGACGGCGACAGCTCCGGCGCGGAGGAGTTCCCCTCGTGCTCGCCAGCCTTCTCGTCGCTCGTCTCGGCGTCCTTGCCCTCGCCGCCAC
chr1-13679180	1	13679180	intergenic	CGTTGATTCATCCGTTCATC	CCGAACCTAACCGTACCTGA	158	43	0.63	0	19		-11	16	0	-11	3	GAGTATCGTTGATTCATCCGTTCATCGGTGGCTACCAATGAGCGAGGCAATGATTGGTTTGGTTCCATTCCATTCCATTCCAAATTGGTCAGGTCAGCTGCTCTGACTGAACCCAAAGTCTGAAAACCGCATTCACCGCCCGCCTCAGGTACGGTTAGGTTCGGTTCGGATAAAACATTGACCCTAGCAGGCCTCAGACCTGCGGAGTACGCAGCTACCATTCACTGATGCTGTGTGGGTGTGGCAGTGCCGGGTTCATGCGCCATATATACATCCATTTCGAGTGAACCGTCACAGAGT
chr1-13688940	1	13688940	intron	TGGGCACAGCATATGTTCAC	GCCACTACCTTTCCCCTTTC	185	125	0.77	-5	45		-25	31	1	-25	8	GGAGACTCGTGTGGGCACAGCATATGTTCACGTACTCTTAAGAAAATACCACAAAACCAACCCAGATTTTTTTTCGTCGGAAACTTTTTTTAGCTTAGAATACAGGATTATCCAAACGCTGTGCAAGGAAGAACCAAGCAACATGGTTGGTTGCTTGAGAAAAAAAAACACACTAAGAAAGGGGAAAGGTAGTGGCGTAGTGCAAGAGAAAATGTGAAACCCCCTTTGTTAACCCCCATCCAATAAACTAACCGTGGAATAAAGAGGGACGGCTAAAGTAGGAAAGCAATTTGCTTTTGA
chr1-13705860	1	13705860	intergenic	TTGGCTGAGTGTGAACCTTTT	CTCACCTATGCCTCATGGCT	282	35	0.64	0	17		-8	12	123	-8	8	AAACTTGATCTTTTTATTGGCTGAGTGTGAACCTTTTACACCTGTATAATCTATACACTTGGGTAAACTAGTTAGTCCAATTATTTGTGTTGGCATTTCAACCACCAAAATTAATTAGGGACTAGGTGTAAGCCTAATTCCCTTTCAGCTTTTGACTTTCTAATGATTTGAGTATATTCTTTAAGTAAGTCAGCTAACTCATCATATCAAGGTGAAGCAAATTCTTCATCACTATCATTATCAATATCAATATCATTTTGTACCTTCCGTTCACCCCTAGCCATGAGGCATAGGTGAGAA
chr1-13740400	1	13740400	intergenic	TTTTTACCCACCTGCCCG	TTTAACGAACGAGGAGACGG	280	38	0.51	0	25		9	7	9	-8	3	CAGATGTTTTTTACCCACCTGCCCGCATGCGCAGAGAAGTGACCGAGCGGCGTTTCTGGCTGCCCAGGCTCGCACGAGCCACCCGCAGCAGGTGCTAGCAACTAATCATGTAGAATCTGACTGCAGGTAGGCAGCACCGCAGCCCCGCCGGCTGAGGCGCCAAGCGGCATGCATGTCCTCGGCACTCGCTGTCTCGCGTGTCGGCGATTGACAAAAAAGAAAGCGCTGAATCAGGCAGGGATTGAGGTGTAGTGTAGCAGGGCTCTTCCGTCTCCTCGTTCGTTAAAAGCATCATCTGCC
chr1-13788660	1	13788660	intron	CATGATGTTTACTTCAAAATGCAA	TGGGAGCTGATAGGATACGAA	258	148	0.51	0	80		-8	65	1	-8	3	AGACTATGTAAAGACATGATGTTTACTTCAAAATGCAACACACCTTTACTGTAAATCCATTATATGGAGAAAATATGTCATTTGGTAGGTATAGTAATGAAGCTAAATGGGAAAAAAAATTGACAACAAATGGAAAGATTGACAATAATGTTACACCTTTTTTACCACAATCAGCAATAACAATACAGTCACATTAACGTTATATGCAGCTGAACTCAATTTGCTATCCGCCTTAAATATATTCAACCTGCTTCGTATCCTATCAGCTCCCAGTTTACGAAATTACTGAAAGCAAGCTCC
chr1-13992900	1	13992900	intron	-	-	-	99	0.66	0	50		-8	21	2	-15	6	AATTCAGAAATGCCTATAGATCTCAAGCTAATACTGTTAGTAATTGTGATTATTTGTGTGAAATTAACTTAATCACCAGATTATACAGATCTAACCAATAATGAGACCTAGAATCAAGCTAGAACAACCATCCGTCGACAGCAAAAAAATAAAAAAATAAAAAAACAGTTATGAGCATGCTGAGCTAACAGCTAATGATTGGTAATCTAGATCCTAATTGATGGAGGCTTTTACCTGGAAGTGCTTGGCCCTCGCGTAAGGCCCGTCGCCGGGCGGGATCTTGTGCGCGACGTGCGGCGA
chr1-14033740	1	14033740	3'-utr/5'-utr	-	-	-	32	0.58	8	15		0	14	8	-13	3	GGTCCGCCACCAGCGTGGAGTCCCGACCGAGGCGGGACGCGTCGCACTTGTCCACGGACGGGAATAACGGCTCGCCCTCCTCGCCGCCCCACCACGCCATTGCATGCATGGGGAAGCTGCTGCTGCTGCTAGCCCGTGGAGTGGAGCTGCGTGGAGGCGGGAGCGAGTTGCGTGAAGGGGATTTATTTATAGCAGCGCGCGACGGCCGCGCTGGCGCTGGGTGCCTTTGCCTACGTGACGTCTGCGTGGACGGACGACAGAATAGGCGATTGTTTGGTGAGCGGTAAAGTAAGCTGAAGT
chr1-14077980	1	14077980	intergenic	CCCCTTTTTGGTGATTGATG	TGCACATATTAAGGGGGAGG	222	60	0.53	0	37		-19	18	68	-20	6	TCTCCCCCTTTTTGGTGATTGATGACAACACATTTAAAGCTTACATAAGATTTGATAAATAAGATTTTAAATCCTATGATATAGTTTCCTCCCCCTAAATATGTGCATTTCAGAAAATAACACTTTTGTACTCAAATGCCAAAAGCACATATTTAAAGCTTACATAAGATTTGATAAATAAGATTTTAAATCCTATGATATAGTTTCCTCCCCCTTAATATGTGCATTTCAGAAAATAACACTTTTGTACTCAAATGCCAAAAACACATATTTAGGTCAAAGTATAGACAACTTATATCA
chr1-14166260	1	14166260	CDS/intron	-	-	-	37	0.66	-12	14		0	12	0	-12	3	CCGGTGGGCGCGCCTCCTCTCCGGTGGCGTGGCAGGGGACGACGCCCGACCGGCCGCCGACCTGCGCGTGCTCCTCTCCGTGCTCGCCTGCCCGCTCTCCCCCGTGCCCCTCCTCCCGCGCCTTCCACGCCACGTACGTACGTGCGCGCGCCGCAGCCGCAGCCGCAGCCGCCGCGCCAACACTCTAAAACCTTCCTCCTCCGGGTCCCTCCCGCACCCCACCATATATGCGGGCGTTTGCTTCGCTTAGAATGACGGCACGCCGTACGTGCAGGTCGCGTCGTCGGCGCAGTACATCAT
chr1-14166280	1	14166280	CDS/intron	-	-	-	42	0.65	-12	19		0	12	0	-12	3	CCGGTGGCGTGGCAGGGGACGACGCCCGACCGGCCGCCGACCTGCGCGTGCTCCTCTCCGTGCTCGCCTGCCCGCTCTCCCCCGTGCCCCTCCTCCCGCGCCTTCCACGCCACGTACGTACGTGCGCGCGCCGCAGCCGCAGCCGCAGCCGCCGCGCCAACACTCTAAAACCTTCCTCCTCCGGGTCCCTCCCGCACCCCACCATATATGCGGGCGTTTGCTTCGCTTAGAATGACGGCACGCCGTACGTGCAGGTCGCGTCGTCGGCGCAGTACATCATCGAGCAGTTCAGGGCCACGA
chr1-14483040	1	14483040	intergenic	AGAGGTCGCTGGAGATTGC	CAAGAGAGCGCATGTCCC	194	231	0.87	0	79		41	8	133	-23	72	CCCCGGGCCGGAGAGGTCGCTGGAGATTGCCCATCTGGAGCTTGACGGGGAGCTGTTCGTCAGCATGCAGCGTGCCCCTACCTGGCGCGCCAACTGTCGGCGTTTCGAGACAGGGGGGTCCCAAAGCCGACGAGTGAGTGTGCTGCGTGCCCCAGCCCAGATGGGTTGGCCGCGCGGGACCGAGGACGGGACATGCGCTCTCTTGGGGCCGCTCGCTTCCCTCACCCGCGTGGACGCTTGTAACCCCCCTACTGCAAGCGCACCCGACCTGGGCGCGGGAGAACACGAAGGCCGCGGGAC
chr1-14483060	1	14483060	intergenic	AGATTGCCCATCTGGAGCTT	GCGTGAGAGAGGTGGAAGTC	294	320	0.97	0	23		56	18	130	-4	81	TGGAGATTGCCCATCTGGAGCTTGACGGGGAGCTGTTCGTCAGCATGCAGCGTGCCCCTACCTGGCGCGCCAACTGTCGGCGTTTCGAGACAGGGGGGTCCCAAAGCCGACGAGTGAGTGTGCTGCGTGCCCCAGCCCAGATGGGTTGGCCGCGCGGGACCGAGGACGGGACATGCGCTCTCTTGGGGCCGCTCGCTTCCCTCACCCGCGTGGACGCTTGTAACCCCCCTACTGCAAGCGCACCCGACCTGGGCGCGGGAGAACACGAAGGCCGCGGGACTTCCACCTCTCTCACGCTCG
chr1-14483320	1	14483320	intergenic	GACTTCCACCTCTCTCACGC	CACTCTGCTACACCCCCATT	257	287	0.97	0	31		59	16	126	-14	79	GAACACGAAGGCCGCGGGACTTCCACCTCTCTCACGCTCGACTCCGGCCACCTCGCCTCTCCCCCCTTCGCGCTCGCCCACGCGCTCGACCCATCTGGGCTGGGGCACGCAGCACACTCACTCGTCGGGTTTGGGACCCCCCTGTCTTGAAACGCCGACAGCGCCTGTCCCGTCCTCGGTCCCGCGCGGCCAACCTTCTCTAAGAAGGCCCTGGTCCTCCCTTTTATAGTCGTAAGGAGAGGATCCAGGTGTACAATGGGGGTGTAGCAGAGTGCTACGTGTCTAGCGGAGAGATAGCTA
chr1-14483340	1	14483340	intergenic	ACCTCTCTCACGCTCGACTC	CACTCTGCTACACCCCCATT	250	309	0.98	0	21		59	15	122	-10	88	TTCCACCTCTCTCACGCTCGACTCCGGCCACCTCGCCTCTCCCCCCTTCGCGCTCGCCCACGCGCTCGACCCATCTGGGCTGGGGCACGCAGCACACTCACTCGTCGGGTTTGGGACCCCCCTGTCTTGAAACGCCGACAGCGCCTGTCCCGTCCTCGGTCCCGCGCGGCCAACCTTCTCTAAGAAGGCCCTGGTCCTCCCTTTTATAGTCGTAAGGAGAGGATCCAGGTGTACAATGGGGGTGTAGCAGAGTGCTACGTGTCTAGCGGAGAGATAGCTAGCGCCCTAGGTACATGCCAA
chr1-14568880	1	14568880	intergenic	TGGCTTGTTGTGAACCTTTG	TGGACTTGGGAGAGGATTTG	213	138	0.88	0	46		35	7	130	-15	59	TGGTCTTCTTAACTGGCTTGTTGTGAACCTTTGACACCTGTATAACTTATATACTAGAGCAAACTAGTTAGTCCAAAGATTTGTGTTGGGCAATTCAACCACCAAAATTATATAGGAACTAGGTGTAAGCCTAATTCCCTTTCAGTTTTCCATCTTCAAAACATTACAAGAGCTATAGCATTCAATTCTAGACACTCCAAAGAGATCAAATCCTCTCCCAAGTCCAAAGACAACTCCAATCAATAGTGGCTAGTGAGAGAGTAATATTTGTGTTCATTTGAGCTCTTGCGCTTGGATTGC
chr1-14720520	1	14720520	intergenic	GAGCAAAAGCCTACACTCCAA	TGACCCAAACCCATACCCTA	212	23	0.61	0	14		63	1	113	0	10	CTTCACATTCAATACAAGAGCAAAAGCCTACACTCCAAGACACATCCAAAACATTAAATCCTCTCCAAGCCTCAAAATCAACTCAATTGTTTAATGACTTGAGAGAGGGTCTTTAGTATTTCTTTTGTTGCTCTTGTTGCTTGGATTGCTTTCTCCTAGAGATGGCAATGGGTACCCGCTACCCGAAACCCGGTGGGTTTTTGCTCTATTAGGGTATGGGTTTGGGTCAATTTCTCTACCCATGGGTTTGTTAATGGGTTCAAATGGAAACCCAACGGGTACGTGGGCATGGGTTCGTTC
chr1-14779820	1	14779820	promotor	CCTGCCACGTAGGAAAAGTT	TGTTTAGCCTGCGTTTGTTG	174	24	0.64	-8	10		0	10	2	-8	5	CCTGCCACGTAGGAAAAGTTGGTGTCACTATGCGTTACCTCGGCGCCAATGATGATGGCGCCGAGATTAGAGTCATTTTTTGAAATAAAACTGCAAAGGGCATAATTGTGAAAAAAACAAAAAGAGTTAAAATGCAAAAAAAAAAAAAAGTTGGCAACAAACGCAGGCTAAACAGCCGTAATTCCGTAAAGTATCCGCGCGCACTCTACGGCAAAGAGATGGCGCGGAGCCAGCTTCAGCTGCCGTCCGTCTCACCGTCACCGGCTGATCTAGTTGCCTGCTCAGGCCAGTGCTCCACGA
chr1-14811900	1	14811900	intergenic	ATCGGACGGTGCAGACTC	CAAAGCACACTCCGTTTCAA	179	105	0.64	9	46		0	35	12	0	3	TCGACGTGACCCGCGCGGCTCGATCGGACGGTGCAGACTCACTGACAGGCGGGTCACGCCGCGCGTGTCAGGATATGCTGCGCCCGCATCCGCATGCATGGGTGTGTCCCGTTCCTCCCCTGAGGCGTTACACGTGTCGTAGGTAGGGCTGGTATGAGGGAGTCCGATAATCTTCTTTTTATTGAAACGGAGTGTGCTTTGTTGTTGTTTGTCTCATATCATCGACAGTGTCTGTCCTTGACTCCTTTGTCTTCTTTATTAAATACTAGGTATACATCGTTACAAGTCTCATCAATTGGA
chr1-14817520	1	14817520	intergenic	TTCTATGTTTCAAGGCCTCAG	TTTAAGCCGTCGCTACCTTG	239	118	0.52	0	73		-14	36	5	-14	3	TTCATAAGTTGACAAGATATTCTATGTTTCAAGGCCTCAGACACTAGAAATTAGAAATTTAAATATGACATAACAAAACTAGTGAATGACCATTTCTTTCCTTTGCAATGGCGAATCTAGCAAAATAGGTTAGGTAGTGCTTCTCCTATTATCTTTCACCTCCTACCAACTTTTTAAGGTCCCATGCATACTAAATTATAGTGGAGGCTTAGAAGGACTTCGAACAGTTGTAACTTTGCAAGGTAGCGACGGCTTAAACCCACATAGCCCCGGCCGGTACTGCAAGTTGCAACTTTGCAA
chr1-14818380	1	14818380	intergenic	TGAAGAGAAACGATAAAGCTACAA	TCATACGAGAGTTTTGAGTCGC	170	94	0.68	0	52		58	5	139	0	29	ATGAAGAGAAACGATAAAGCTACAAAAAAATTTGTATACGCCCTTCACCATGATCACGATTGATATATCAGTTTTACACTCCACAGAGTTTGTACTCTCTAACCACAAGTCGTGTTACTCATTTGCCAAGGGATCATGACTTCTCTAGAGCGACTCAAAACTCTCGTATGATTAACTTATGGAATTAAACTTAATCTATCATATGCATTGCATTGTGGGTTTTATTATTAATTTTGATCTCTTATTTATTTGGGATGGTATCTACTTATACTTAATAACTGCTAATAAAACTTTGACCAA
chr1-14854640	1	14854640	intergenic	AGATAGAGTACCGCCACCCA	GGGTCAGCAGGAGTCACTTT	194	74	0.54	0	39		11	31	11	-1	3	TCGATTATTTTAAAACAGATAGAGTACCGCCACCCATCCATCAGACAAAAAGCTAGCGAATAAAAAAACGTCACAAAAAAGTATTAAATTTCACGCTAAATTCTCGTCTGAATATCTGATAAATTAGACCGGTACTCAGCATGCCGCCGTGAGAGAAGCTTCTGCCAAAAGTCTAGTCTAATTAGGCATAAAAGTGACTCCTGCTGACCCCCGCCCCCTAAACAATGATAACTAGTGTACTTCAGTCTAATTGCTGACTTTTTTTCATAACTGACTGGTAGCAAACTTGTCCTTGTCTTT
chr1-14854860	1	14854860	intergenic	-	-	-	120	0.52	-12	70		0	45	0	-12	3	AACAATGATAACTAGTGTACTTCAGTCTAATTGCTGACTTTTTTTCATAACTGACTGGTAGCAAACTTGTCCTTGTCTTTATGCTATAAAAATTAACGGTAATAAGCTGTACTCGTATTTGTATAAAATGTCAAATAAGCTGTACTTGTACTTGTATTTGTATGTAACAAAATGGTTTTCTGTAATTGGGTCTGCTCCGTGCATAGTAATTATCTTAAACTGAAACTCAAAATTTGGGATCCATAATAAATACGAACAAAATTTTGATACTCATCATGAAGCATATGCTGATAGGTACCA
chr1-14897440	1	14897440	intron	-	-	-	126	0.51	0	76		-8	44	5	-8	3	TATGGATTTCAAAACAGAAAGTTGTAACAAGGAACAATTGAACATGGAATGAAGAGCACAGAGCTGAACATAGCAGGTTAGCAAGTTCCATGTCAGGGATTACGTTTGACTTGGAAGTTTGTATAGATTCAACAAATAAGGATCTACACCACATATGTGAATATGTGATAACTGATATGCAGTCAAAACATGAAAACTCAACACATGGAGCCAGAGATTTGGATCAAATAATCCGTTGTTATCTTAAAAAATCTTTGTTCCCTGGGGGAAACAAACATCCTGCTCACCTGTCCACTACCA
chr1-14951360	1	14951360	intergenic	TTCAGCCAGAGAGAGTACATGC	ACAAGTGCGCGCTAAAAGAT	234	86	0.84	-6	19		4	17	18	-6	9	TGAAAATCTACTGTATTTCAGCCAGAGAGAGTACATGCAATTTGGTTCTTCTAGGCACGTAGAAGGACGACGGTAGCATCCAGGGCCACGCGCTAGGGTTAGACCAACTCCATCATACTCTCTCTCTCTCTCTCTCTCTCTCTCTCCATAGCGTGTCCAACAACCTCTTCAGTATCGCGTATCCGTTTATGTTTTCAGTAGTGGCACGCATCTGCATCTAGGCAATAGTTATCTTTTAGCGCGCACTTGTCTCCTCCAGCAGCCTCCCCATCCCGCTCTTTATCCCCATTTTGTGCGCTA
chr1-14955700	1	14955700	intergenic	ACGCAGAATTTACGGTCCAG	CCGTTCACGTTTCTCTCGAT	168	136	0.57	0	85		8	23	8	-1	7	GCTAATACGTACTGTACGTACGCAGAATTTACGGTCCAGCACGGGCATGCCGCGCGGGCTGACTTTGCTCCACTGACTCGATCATGTGCGGATTCCATCGCGGCGTAGCGTAGCCAACCGCAACGCAAACCGACTTCATCTTTTTTTTTTATTATGAACAAAAGGAGATCGAGAGAAACGTGAACGGTAAATAATATATCTGATCCCATGCATGCACGCTGCCTGGGTCGATCTCGCTCTCGCTCCGCCCAGACGAACATGCATGCTGGTCAGGCTCAACGCTCAGGCGGGCAAGCTGTG
chr1-14956000	1	14956000	intergenic	GATGGGAGAGGAGGACACAT	TCAGTGATCAGCTGGTGGAG	242	190	0.66	0	80		-8	56	0	-8	4	GGAGGACATGGGATGGGAGAGGAGGACACATGCATGCTGGCCAGTCAGGCACTGTGCTGGCACATGAGGTAGGGATAGGGGGGCCCTCGGCCAGTGTCCAGGCCGCATGCATGCATGCCCCCCCTGCTGCTCGACCGAACAACGTTGGATGCCTGGATTGATGCAACAGTTTGGACGGACGGACCATACGTTATGTACCAGTACTGCACGTTACGTACGTACGAACTAATATACTCCACCAGCTGATCACTGATGAGCCGAGCCGCCATGCATTGTAATTTATAACATGTGCGGCTGTAC
chr1-15004600	1	15004600	intergenic	-	-	-	86	0.54	0	56		8	15	48	0	7	TGTCCGAGGCCAGGCCCGGGCGAGGCGTGATCGAGTCGCTCGAACGGACTGATCCCTGATTTAGTCGCACCCATCAGGCCTTTGCAGCTTTATGCTGATGGGGGTTACCAGCTGAGAATTAGGAGCCTTGAGGGTACCCCTAATTATGGTCCCCGACAGTAGTGTAGTGGTATAGGAGGGTATGCGCGAGAGAGAGGTTGCGAGTTCGAATCTCACCATTCACAAAACATATAACTTTGATTCAAAATAATAGTGAAAAATGATAGGGCAATAGGTAAGGTAAAAGGTATGGTTGAAGGT
chr1-15004620	1	15004620	intergenic	-	-	-	145	0.64	0	78		-16	29	23	-16	6	CGAGGCGTGATCGAGTCGCTCGAACGGACTGATCCCTGATTTAGTCGCACCCATCAGGCCTTTGCAGCTTTATGCTGATGGGGGTTACCAGCTGAGAATTAGGAGCCTTGAGGGTACCCCTAATTATGGTCCCCGACAGTAGTGTAGTGGTATAGGAGGGTATGCGCGAGAGAGAGGTTGCGAGTTCGAATCTCACCATTCACAAAACATATAACTTTGATTCAAAATAATAGTGAAAAATGATAGGGCAATAGGTAAGGTAAAAGGTATGGTTGAAGGTTGGAGAGTTGTTCCTATAAT
chr1-15006000	1	15006000	intergenic	ACATGTTTGTCTGTTTGGCG	GCCGCACACTGTACCAATTT	230	81	0.82	-1	22		-10	17	4	-10	8	GGCCGATCCACATGTTTGTCTGTTTGGCGCGCGGCGCGCCGCACATTACACGTACACGCATTTGGTACAGCTAACCGTGAGCAGCGCGCAGCAATAGGAGGTACGTACGGGGGCTCCGAACCGTTCCAAATTGTAAAGTTTTTTTTTTATTTTTTTAGAGAAATAAAATATCTCAAATTTAACAGAAGTACATGAAAAGGCACAAAGTTTTACAACATCAAATTGGTACAGTGTGCGGCGGGCGGGAGGGAACATATATGTGCAGTGCAGTGACACTAGCTAGGCAGTGCAGGCCACGCC
chr1-15008140	1	15008140	intergenic	AACACGTCGTCGGGGTCT	CTTTTTCCGTTCCAGGTTCA	209	57	0.64	10	25		0	20	12	0	3	GAATCGGCCGAGCAGCGCCCCAACACGTCGTCGGGGTCTCGGCGACGTACTCAGCGCTTTTCCGAGAAATGCATGGCACCAGCCCTGCATCCCCATGCTGGTCGTTGCCGTTCTTCTTCCCTGTCGCTGCAGCCGGATTTTAGGACAGTCAGAAACGGGCGATGTTTAATCATATCGCCACGGATGAGATTTGGTTCTTCCTCTTTGCACTGAACCTGGAACGGAAAAAGAAAAAAAGAAAAAACTGTTGTTCAGACCAAATTTTATGAAAACCATAGTGTTTCGACGGCCCAATTATTC
chr1-15067260	1	15067260	intergenic	-	-	-	81	0.63	0	38		-9	28	1	-9	3	TGCAAAGTGGTTTCTGAAACTTTGAAAGGTTGGCAACCTTCATCGATTTCTTCAGAAGGTTCTCATGACGACCATGAAGCAACATCAATTAGAAACGTGCAATTTATGACAGGGTGATCAGGGCTGACATTGGAACTGTATATCTGAAAAAGTGATCTGTTTTATATATCTGTATGTGATATATAAATAAACATATCTACATCTGACAATCATATACTCCCTCCGTTTCTTTTTATTTGTCGCTCGATAGTGCAAAATTGCACTATCCAGCGACAAATAAAAAGAAACGGAGGGAGTACG
chr1-15069160	1	15069160	CDS	-	-	-	84	0.54	0	51		-9	24	3	-9	4	AGGCTGGCCGGGTGCGAGAGCGCTGCGTCGACGGCCGGCCCACACGGCGGCGACGCCGGCGCGTGCGAGGCCTGCGGGGACATGCGGTTCGTGCTCTGCGATGTCTGCTCGGGCAGCTGCAAGGTGTACGTGGGTGACGAAGACGAGGCGGAGGAGGAGGAGGAGGGCGACGAATGCGGCGGCGGGTTCCGGCGGTGCACGGAGTGCAACGAGAACGGCATCGTGAGGTGCCCCGTGTGCTGCTGCTGAGAGCCGAGACGTCCGCGGGGTTGGATACGCGACGTGACAGTGAGCATTATT
chr1-15073560	1	15073560	intron	GGAAGGTTGCGGTTTGTTAG	GTGTGCCGTGTGTGTACCTC	229	89	0.51	-8	46		0	42	8	-8	3	TTAACAACGAACGAAAGCGCGGAAGGTTGCGGTTTGTTAGGCACGGCCATACGTAATAACGTGTGTGGTCTTTTGTCTCGGAGCTTTGGGCGGCGCGCGGGCCGATGCACAGGTTTCCTTTAGGCTTTATCCGGCCGCCGGCCGGGGTAGCGGCGGTAGGGCCTTTTGGAAACTTCTGGCTGGGCAGCGAATTCATTCGACGAGAGAGACGTGCGTACTGCATGCAGCTGAGGTACACACACGGCACACGGTACACCGACCGACCATGCAGGCAGGGCAGGCACCGTCTTCCTTCCGACG
chr1-15091580	1	15091580	intergenic	ACCCCGCACAGAGGTCTAC	AGTCTAATGCTGGGCTGCTG	182	143	0.64	-12	76		0	36	19	-16	6	ACATCCCACCCGGCCACCCCGCACAGAGGTCTACGCGCGTGCGCTTCAGCTTTGGGCCAGTACGGAACTCCTGCTCGTGGGCTACAATGCGGCCCGACTTGATATCAATGCCACAAAATTCACAGTACCGGCTCTATTTATTTATTTATTTATTTATTTATTGAACGCGAGAACAACCAGCAGCCCAGCATTAGACTATATCCTGTCCAGTATACTCCTTATTTCACTCCCTATCTCATTCTCTATTTCGAAGTTTACTCTATAACCCATATAATTTATAGTACAAAATAGTATTTTGTA
chr1-15134520	1	15134520	intron	GCTCATCTCACATGAAGCAAA	TACTGGTACCTACGGCCGAC	179	140	0.69	0	59		-14	38	0	-14	4	TCAAGCTCATCTCACATGAAGCAAATAACTAAAGGGTTGATCGACAAGCTCGTGAGTACATCGAATTGCTGCATGGGATGCTTCATGCTTCATATAGTAGGGGCCATTCAACTTTTGACTGGAAATTTTGGCCAATTTGATCGTTGTAACAACGTACTAACAGGTCGGCCGTAGGTACCAGTACAACCGTATCAGATCACATTTCTTAGGCCTCAATGTGTAGCGAATGCCGCCACATGGTAATGCTAATTTTTCAGCTAATAACCTAATAACATACTAGAGATTTTGGATATACCATTC
chr1-15156740	1	15156740	intergenic	TCTCTGCTGGTCTGGATGTG	CCAAAACACGTCCGCTTAAT	209	48	0.59	0	26		-10	15	0	-20	3	GCACGTCTCTGCTGGTCTGGATGTGTATGGATATGGACGTCTCACGTCTGGACGTCGTCGTCGCCGTTGTATTGTATCATGCCAACCACTTCCGTACCGTACCCCCTCGCGTGCCAACATGACCACCGCCGGTACGTCTCCATCGTCGTCGGTACGTTTCCGTCGTCGGCCGTCGGCGTCTCAGGCAGCTCTCAATTAAGCGGACGTGTTTTGGTAATCTGGTGGAACGCCGCGCGCACTGAGGGTTTGGGGGCCCCGGCGGACGAGCGAGCGAGAGACGGTGCATGCATGGCAAATGGC
chr1-15157900	1	15157900	intergenic	GGCAAACGGCAAACCTATTA	TCCCTCTGTCCAATCGAATC	278	123	0.65	0	62		10	27	15	0	4	AAGGGCAAACGGCAAACCTATTAAGAAAACGAAAGCAAACGCGTCGACCGCGCGCCAGCGAGCCGCCAGCCGTGCGCGTGACATGCGCTGAGGCACGGGCGCGGGGCTCCTGGGGCCGCCGTATCGTAGCCTTTCCTGGGCACATCAACGCATGCATGGCATGGCACGGCCCTAGTAGAGTAGTAGTAGTACTACCCTCCGGACTCCGGTGTGCAGGTGCTGGCCACTGCGCAGCCGGTACGCGGAGCCGGCCCGGCAGCGGATTCGATTGGACAGAGGGAGGGGAGGAGGAAGGACCGA
chr1-15157920	1	15157920	intergenic	AAGAAAACGAAAGCAAACGC	TCCCTCTGTCCAATCGAATC	259	132	0.85	0	34		10	19	15	-3	10	TTAAGAAAACGAAAGCAAACGCGTCGACCGCGCGCCAGCGAGCCGCCAGCCGTGCGCGTGACATGCGCTGAGGCACGGGCGCGGGGCTCCTGGGGCCGCCGTATCGTAGCCTTTCCTGGGCACATCAACGCATGCATGGCATGGCACGGCCCTAGTAGAGTAGTAGTAGTACTACCCTCCGGACTCCGGTGTGCAGGTGCTGGCCACTGCGCAGCCGGTACGCGGAGCCGGCCCGGCAGCGGATTCGATTGGACAGAGGGAGGGGAGGAGGAAGGACCGAAAAGCTGACAAGGGCAGCAG
chr1-15159640	1	15159640	intergenic	CTCCTCCTCCTCCTCCTCCT	TTTGTACTGCGCTTGCTTTG	244	103	0.82	-18	25		2	22	4	-18	8	TCCTCCTCCTCCTCCTCCTCCTCCTCCTCCTCCTCCTCCTCCTCCTCCGTCCGTCCGTCTCCGGTCCGGGCGCGCCCACGCGTTTCGTTTCCTCGCTGCCGCTGGTCCCACTCCCACGTGCGACATCATCGGAGAAAGTTTCCTTTTTTTTCTTCTTTTTTGTTTCCGCGCAGAGGCTTTAGAATAACTCGCCATTGGTAGGTGGGTTAACTTGTCCTCCTCCTCCGCGGGTTTAATTTGCGGGCAAAGCAAGCGCAGTACAAAAGCGGATTCTTTTGCCTGCCAGTGCCAGCCAAGAGC
chr1-15159820	1	15159820	intergenic	TAACTCGCCATTGGTAGGTG	TCCGTCCTTTGCTCTTGTTT	183	121	0.64	-8	57		0	34	0	-12	4	AGAATAACTCGCCATTGGTAGGTGGGTTAACTTGTCCTCCTCCTCCGCGGGTTTAATTTGCGGGCAAAGCAAGCGCAGTACAAAAGCGGATTCTTTTGCCTGCCAGTGCCAGCCAAGAGCATTACGGACTGATGATGGACCGAACCAGAACAAACAAACAAACAAACAAACAAGAGCAAAGGACGGACGCACGCACCACTTGGTGCCACAAATTGGAGGGCGGTGGCGCTTCTTTTCAGGACGGATCCATCCCTTAGGCCCTGTTTGGTTCCTTTAGTCACTAAACTAAATTTTAGTGAC
chr1-15159860	1	15159860	intergenic	CCTCCGCGGGTTTAATTT	CCAAACGGGTTACTTTAGCG	290	116	0.55	0	70		9	30	15	0	4	TCCTCCGCGGGTTTAATTTGCGGGCAAAGCAAGCGCAGTACAAAAGCGGATTCTTTTGCCTGCCAGTGCCAGCCAAGAGCATTACGGACTGATGATGGACCGAACCAGAACAAACAAACAAACAAACAAACAAGAGCAAAGGACGGACGCACGCACCACTTGGTGCCACAAATTGGAGGGCGGTGGCGCTTCTTTTCAGGACGGATCCATCCCTTAGGCCCTGTTTGGTTCCTTTAGTCACTAAACTAAATTTTAGTGACTAAAGTTTAGTCGCTAAAGTAACCCGTTTGGTTCCAGTGA
chr1-15173200	1	15173200	intergenic	CCAGCAGCCGGGTAGAATA	GTGCTCGCGAATAAAGGAAG	186	33	0.83	-24	8		-12	8	36	-24	11	CTGCACATCCAGCAGCCGGGTAGAATATTTTTATCTCTCTCCGTTGCATCAAGGTAAATGCTCAGTGCACGGAGTATTATTGTTGTTGTTGTTGTTGTTATTATTATTATTATTATTATTATTATTATTATTATTATTATTATTATTATTATTATTATTATTATGCCTAATCTCCTTCCTTTATTCGCGAGCACGCACCCTGGCCTCATTCTACGCCTTTTCCCCCGCTCGGTTCGGGGCGATGCATGGACGGCAGGAAACACTCGAATCATTGCGGCTGCCGAAGCGTCCACGCAACGC
chr1-15275220	1	15275220	intergenic	-	-	-	148	0.71	8	58		0	41	12	0	4	AGCGGCCATTGCCATCACCGGGCCGGCAGGAATCAAGGCTCGTGTTGGAGATACAGGGACAGCAAGTACTTGGCCCTTAACTAGCGAAGGCGAGGCGGCCATGGAAAACCGGCCAGGTCTTGATGGATTCGATTGGACATCTGAAGCTAAGCCATGCATGCATGGCCGGAAGTGTGGCTGCCGGGTTCGTCAGGGTTGAAGCTAGCTAGGGCGGCTCACTCTTCTTGGACTGTGACGTATTTCTCTGCTTCTTCTTCTTTCTCCTATTTCTTTTCTTTCCTTCCCCTTTCCTCCTTCAGG
chr1-15288900	1	15288900	intergenic	-	-	-	103	0.65	0	44		15	35	16	0	4	AAAACACACGAGACATGACGTAGGGTTGGGCCTTTGGCCTCTTTCTCTTCTCTCTCTTATGAGGGGGTGTATAGGTTCCTTATATAGAGATGTGAGACCCCTTAGAGGCAAAGCATGTATTTGCCCACATAACCCTAACTAGGGTTATGAAGCCGGTCGTTGAGGCAGCATCCGGAGCAGCGCCAACTACGAGTACGAAAGGTTAAATTTTACTAACATCTCCTAACATGTATTTATACATGATGGCAATGTAAGTAGACTTAAAACATTTTGCCCCCTACATCTCCGATGCATATGGCC
chr1-15342880	1	15342880	intergenic	CCTCAACACAAAGACCCACC	TCATCTTCTTCGGTTGACCC	171	122	0.59	0	68		22	30	23	0	3	AGGCCAAACTAGCCAATATCCTCAACACAAAGACCCACCTACCCCGAAGGGTAGCGTCCATACATGCAACTCAGAGACCTCGAGCCATGTCCCCTTCAATCCACAATCCATGCCTACCAAGCCAAAATCTATCCTAGCCTAACAAGAAACATGCACCCAGCGCAAAAGGAGGGTCAACCGAAGAAGATGAAGACATACTCCAAGACAGCGACAACCTAGACATCAACACCGAAGATCAACTCATACTCAAGAGATTGGGCATGCATAACAACAATCTACAAAAGCAAAAAGAAACTCTTA
chr1-15518820	1	15518820	intergenic	-	-	-	63	0.63	0	34		-9	14	5	-9	6	GGCCGTGGACGGACGAGACCCGCGGGCGCGGAGTGGAGTAGAGGGGAGCATGACATGCGGACCCAGCCCCAGGCCGGAGGCGGGCGGGCCTTCTGATCGAGCACTGTTTCTCCGTCGCTTTTGCCTCACTCCGGCTCCGCCCCCCTGGCCCCTGCTGCTTTTTTTTCCCCGCTTTCGCGCTGAAAAGAAGAGGGGGGCGGGGGGCGGCACGGGATGGGGCCCGTCGGGATAAGATGACGAGGCAGGCAATGACCCGTGGCACGTGCACCCGGTCCATAGGCGCCGCAGATGTCCTCATCA
chr1-15589280	1	15589280	intergenic	-	-	-	78	0.69	10	31		0	29	10	-2	7	CCCATAGATTATCTGTTCTTTTGCAGCTGTTTTTACCTGTGCATCCAGTTATCTGAGGTTCCTCCTTGTCACCTCTGCTTTTATGCTTGCTCAAACATACTGCTTTTATGTAAATAATACTCCTTGTCACCCAGTGAAGAGAGAGAGAGAGTTGTTTCATGCTTGCTCAATCATACTGCTTTTTTCTCAGACACAAACTTAGATGTGGGGCTAGCAAAAGGGGAAAGATTGTCATCGCAGTTTACAACGATGCTTCTATTAGCTTCATATTCCTACCCAAATCATTTCTTCCCCCTTGGC
chr1-15730060	1	15730060	intron	GTCGACGACTCTCTTCCCTG	GAAGAAAGCAGCTGGTGGAG	277	72	0.63	0	35		-8	21	0	-8	3	AGGCGACCTCCAGTCGACGACTCTCTTCCCTGCCTAGGCGAGGTCCTCGTGTGGCCCCGCGTTTTGGTCCGTGTCGCCCGGACCCATGTGCGCGGTTCCCTGCGCTCGCACGCTTGGCGCCGCCAGGACGCCCCAACGGTCCTCCCAGGGCCTACCCCCTCCACCGGTCTGCTCCTCTTCTCTGCCACCGGGCTTCTCCAGAGCCGGGACGCTGCTCGTGACCTCTGCTCGCGACCACCTTTGACCCGACCCTCGTCGGGCCGCCCTGTCTCCACCAGCTGCTTTCTTCCAGGCTACCGG
chr1-15786040	1	15786040	3'-end	GATCTCTTCTGGTGCCAAGC	CACAGGCAGCAAGCATAGTC	241	119	0.65	10	47		0	47	14	0	4	CCAACTGATCTCTTCTGGTGCCAAGCCAACGGCGCTAGCCGCTAGGCACGCTGGACGCACCGCTAAGCGATGGTTACGGAAAGCACTTTAAGAATTATGCTACTGTAGTCATCGTCGGCGAAAGGTCGCCATCACAGCATCACTCGCATTGCTACTATAGAACTGGAGCTGTAATGTAACCAAATCATTCGCTGCCCCCGCCCGCCCCGCGCGTCGTCTTCTTCCTCGACTATGCTTGCTGCCTGTGTTTTCGCGAGGAGCGATCGAGCTTCGCAAGGACGTCGCGTCGCGTCGCGTCGG
chr1-15786100	1	15786100	3'-end	CGATGGTTACGGAAAGCACT	CATTAAATGGCACAGAGCGA	253	75	0.56	-10	36		0	34	0	-10	5	CGCTAAGCGATGGTTACGGAAAGCACTTTAAGAATTATGCTACTGTAGTCATCGTCGGCGAAAGGTCGCCATCACAGCATCACTCGCATTGCTACTATAGAACTGGAGCTGTAATGTAACCAAATCATTCGCTGCCCCCGCCCGCCCCGCGCGTCGTCTTCTTCCTCGACTATGCTTGCTGCCTGTGTTTTCGCGAGGAGCGATCGAGCTTCGCAAGGACGTCGCGTCGCGTCGCGTCGGTCGCTCTGTGCCATTTAATGTAACCAAATCTTTTGCTTTGTCGGTTTGGTGTCATAGAAA
chr1-15810840	1	15810840	intergenic	CTTTCAGATCAGTAGCCGGG	AGGACTTTGGAGATGCATGG	230	64	0.83	2	15		-7	14	7	-7	10	TCTGTAGCTAGCTTTCAGATCAGTAGCCGGGGGCGGGGGCGGGCCGGGCACCATCGGCCATCGCGGCATGTCGCGCAGGCAGGCGCCACTTGTGGCAGCGCGCGCGTGGTGCTGAGTGACTCATCCGATGCCGCGCGGCCTTTTTTTCTTTTTCTTTTTTTTTTTGTTGTTGCTCTTCATTCAGCATTGTCTGCATGCTTGCATGCACTGATTGATGGGCCCCATGCATCTCCAAAGTCCTCAGATTTTTTCTTCTTCTTATTTTGCTTGTCTCATATCGGCATGCTATTTTTGTCACAG
chr1-15994440	1	15994440	intergenic	-	-	-	80	0.58	0	44		30	24	30	0	3	TGATTTCCAGTAGTCTTATATGTCTTCACCTTTGGTTTAATGGGGTCGCACATATCCTCGCTAGGCAATTTCTTCCTCTGCAACACCAACGCCGTGGCGATCTCTATCAGCTGGTTGATGTCCAGAGGCTGGGTTCTCATTAGCACAGGGACGAAGCAGGAGAGCAGTTGACTCTGCAGGCTTGCTCGTACTACTTCGTTCATGAGATGCATGCCCATGCCCATCGAGAGATCGATCAACTTGATGTGTGAAGGTGGAGAGGACGGAATAAAGCGACTATAGTTTGTACCTTCAGCGCTA
chr1-16000420	1	16000420	intergenic	-	-	-	33	0.54	0	18		11	13	11	0	3	TTCCCACCCCACCCGGCCACCCCCACGCAGGCAGAGCTTTTGTGGCGCCGCGGTGCAAGTGCAAAGCACAAAGCCAAAGCGCGCGGCGTGGCGGCACGTACGGGGCCACGGCCATCGGCATCGGCTTCCGATCCTCCGCGCCCCCTGGCATCGCGCGCGTGATCTACCGATGATCTCCAGGGGGCTACCGTGTTGTGCCTCGGGATCGGCGGCCGGCGACCACGACCACGCTCGATCGCGCGCTCTTCTTTTCATCGCTCGTACTGTACGCCGTTGCCGCTGGGACCGGACAACACTGTT
chr1-16045760	1	16045760	intergenic	-	-	-	153	0.54	0	79		10	66	10	0	3	AGAAAAATATTCTTTTATTCTTCTTCTTCTTTTTAATCCGCGGAGCTATCGCTAACGGAGGCACGTTCGATAGTTAGCATATAGACACATGGGAGTACAGAGTACTACTACTAGTAAGTAAGAACACAGCACGCGTCCAATGCGTTTACTTTGGTATCAAGGCATGACATGGAGCTCCAGGATTAGCATTCCGGTTGTCGTGGCCGTACGGTTTAACCGGGATAGAGGGCTTGTTTCCAGGTTTTGCACCGCGCAAACGAGGCAAAGACATGCGTTGCTCATTGGTGGACAATAATGCAA
chr1-16045780	1	16045780	intergenic	-	-	-	157	0.57	0	73		10	72	10	0	3	TTCTTCTTCTTTTTAATCCGCGGAGCTATCGCTAACGGAGGCACGTTCGATAGTTAGCATATAGACACATGGGAGTACAGAGTACTACTACTAGTAAGTAAGAACACAGCACGCGTCCAATGCGTTTACTTTGGTATCAAGGCATGACATGGAGCTCCAGGATTAGCATTCCGGTTGTCGTGGCCGTACGGTTTAACCGGGATAGAGGGCTTGTTTCCAGGTTTTGCACCGCGCAAACGAGGCAAAGACATGCGTTGCTCATTGGTGGACAATAATGCAACGTGATCAATGGAAATCGAT
chr1-16048160	1	16048160	promotor	GAGAGCTGGAGAAGAGGTCG	TTCGTTTCCACCTCCCTGT	202	92	0.61	0	48		-11	24	0	-11	3	GAACAGGAGAGCTGGAGAAGAGGTCGCTTGGTGGTGGTGGCGGCTAGCGAAGCCGAGCGTGCGCGCTGTGTAGTGTCGAGCGCGGTGTGGCGAAAGGGTGGTGGAAAGCTGGGGAGGAAGAGTGGAGCGACCGGCGTGAAGATATAGCGGCGGGGCGGGGGCGGGGCGGAGGGAGGCGCCGACGTGGCGACAGGGAGGTGGAAACGAAACGGGGTGTGGCGCCCGTTGGGCGTGCGGGTGGGGACGTGGGGTCTGGATTGGGTGATGGCGATCTCTCTGCGGGTGAGCCCACGCAGACAT
chr1-16048180	1	16048180	promotor	AGGTCGCTTGGTGGTGGT	GGTGACCGTGAATGTCTGC	291	72	0.61	0	38		-11	21	2	-11	4	AGGTCGCTTGGTGGTGGTGGCGGCTAGCGAAGCCGAGCGTGCGCGCTGTGTAGTGTCGAGCGCGGTGTGGCGAAAGGGTGGTGGAAAGCTGGGGAGGAAGAGTGGAGCGACCGGCGTGAAGATATAGCGGCGGGGCGGGGGCGGGGCGGAGGGAGGCGCCGACGTGGCGACAGGGAGGTGGAAACGAAACGGGGTGTGGCGCCCGTTGGGCGTGCGGGTGGGGACGTGGGGTCTGGATTGGGTGATGGCGATCTCTCTGCGGGTGAGCCCACGCAGACATTCACGGTCACCGGCCCCCGG
chr1-16059760	1	16059760	intergenic	-	-	-	112	0.55	0	70		14	24	18	0	4	GATTAATTTATTTTAATTCACAAATCAAACAAAAAAGTGAGAAGTTGATGCACTAACTTATTCTTCAAACCATACACCCTCCCTGTCTGCGCCAGATTGATCCCTCCAGGCCAGGCCTCTCTTTGGCGAGCTCTAGGGTGGTCCATGTCCATGGAGGGTGGTTGCCCTCGTTCTGGGTTGCTTCTCTCGTCGACTGCTTGATTGGTTTTTGTTTTCTGCTATGCCTATGATTAGGCTTATTAGGCCAGGTCCGTATAGCAGGGTGGTTGCGGTTACCATGGCTGCTGCTCTCAGTTGGTT
chr1-16062280	1	16062280	intergenic	-	-	-	95	0.54	0	58		-9	26	1	-9	4	TTGGGCATCGTTCGTTCCTGTCGTCGGATTCTAAATCAAGATTGTTTTTCCTGTAACTACAGCAGAGCTGCATCACTCGACATCGTCGACAGATGCTGTCTTCAGGAGCGACCACAAAACATATTGTGCTACTAGAAAGAAAAAAAACTGAACCATGGTCAGGTGCTCAGGTGGGTGGGGGAGGCAGCATGGAAAATTCGCAGCTGATCCACGCACAGTTTTCAGACACAGACAGGGTCGATCCTATCCGACCGCCTCTAATTTTGGCGAAACCATGCAGCGTTTTGTCGTCGTCCGTCC
chr1-16066760	1	16066760	intron	TGATCCTAATTGAGTGGATAAGGT	TGATGATATCCGGTGCACAT	163	64	0.51	0	35		17	28	17	-2	3	CTATTTTGATCCTAATTGAGTGGATAAGGTTTATGTATCTAAGGGTATATTGTGTGAAAAATATCATCTATAAATAGGAAGGGTTGCACCAACCAGCCATCTATCTAGCTTTTTAGATCTGATTTTGAAAGCTAGGATTCTGTATATATATGTGCACCGGATATCATCACTTTTATTTAGGAATATAATCTGGCAGGCTATAGTATAAGCTTCTTCCATTCATAAACAAAAATGTATGTTACTCTTATTAGCCTATGCGTATGCACAGGTGCGGAGCTAGGCCTGTGACTTTTTGCAAAA
chr1-16067280	1	16067280	intron	-	-	-	83	0.51	8	44		0	38	8	0	3	CGTTAGTTTATTATCTCACCAAATCAGTTAACTATCACTAAAAGTGTCGCGGGTTCCAAAAAAAAATCATTTGCGCCACATTCCACTTGTGCTTAGGCTCTTCTCCCTCCTCTGTCTTGCCTCCTCCGTCGCACGTAGCACTCCAAACTCTGTCCACCAGCATGCGTTTGCGCCACATTCCACTTGTGCTTAGGCTCTGATTGGCTCGATCAGGCCCAGTACATTATTGGGCCGTTGCATTCTTGGGCCGTTGAACAGTGACGGTCGGAGGCGCAACGAACCGCGGACCGTGCTGCAGTG
chr1-16067300	1	16067300	intron	-	-	-	85	0.64	8	39		0	29	40	0	4	AAATCAGTTAACTATCACTAAAAGTGTCGCGGGTTCCAAAAAAAAATCATTTGCGCCACATTCCACTTGTGCTTAGGCTCTTCTCCCTCCTCTGTCTTGCCTCCTCCGTCGCACGTAGCACTCCAAACTCTGTCCACCAGCATGCGTTTGCGCCACATTCCACTTGTGCTTAGGCTCTGATTGGCTCGATCAGGCCCAGTACATTATTGGGCCGTTGCATTCTTGGGCCGTTGAACAGTGACGGTCGGAGGCGCAACGAACCGCGGACCGTGCTGCAGTGAAGTGACCAGCCAGCCATCC
chr1-16067580	1	16067580	intron	CTGCAATTTGGTCGATTGGT	TGCAGCTCAGCTACGTCCTA	218	47	0.64	0	20		8	17	8	0	3	AAGTGACCAGCCAGCCATCCCTGCAATTTGGTCGATTGGTGGACAAGGTGCCAGGCACGTATTAGAGTGCACCAAATAGTATATAATAAAGATTAATATCTATGGCATATAATTAGAATTATTAGATAAATTATAAAATATATATTTTTATAGTAAGATATAAGTGTTGTTATTGTTTTTAAAAACCTAATCAATCACGAGATTGAGGATGGAGGGAGTAGGACGTAGCTGAGCTGCACAAAGTGGTGGAGCACTGTCCCATCGCATGTGGTATAGCTGTGTGCCGTACACACACTGTTG
chr1-16067620	1	16067620	intron	TGCCAGGCACGTATTAGAGT	TCAACAGTGTGTGTACGGCA	253	107	0.74	-1	38		-13	25	8	-14	5	GGACAAGGTGCCAGGCACGTATTAGAGTGCACCAAATAGTATATAATAAAGATTAATATCTATGGCATATAATTAGAATTATTAGATAAATTATAAAATATATATTTTTATAGTAAGATATAAGTGTTGTTATTGTTTTTAAAAACCTAATCAATCACGAGATTGAGGATGGAGGGAGTAGGACGTAGCTGAGCTGCACAAAGTGGTGGAGCACTGTCCCATCGCATGTGGTATAGCTGTGTGCCGTACACACACTGTTGAACCATACTATACGTATGAGCAGCATCTGAGAATCCTGGC
chr1-16175520	1	16175520	intergenic	TTGATCATTAAACACCAAAATCA	TCCCCTATGCGAGATCGTAG	270	29	0.77	0	9		-14	8	4	-16	7	CAGGTTATATTGATCATTAAACACCAAAATCATTTAAACAAATGGGTCGGGGTCCATTTTCTTTATAGCAATGAGTTTCATTTGAATTTAATACTTTAGTAGGATCACACATGCAATTTTGATACCATGATATATATATATATATATATATATATATAACATTAGAAAGTCCTTGGTAGCCATGGGCCTTACAACTTATCCAACAATATTGTATATTAGTGTTGTATATTTAAATATTAGTATATAGCTCGTGCTAATGCTACGATCTCGCATAGGGGAGGGGTTAATGGCGGCGGTGCG
chr1-16178720	1	16178720	3'-utr/5'-utr	GGCGACGATTACTTGGGAG	ACCAAGAGAGAAGAACCGCA	175	68	0.71	0	29		-9	16	7	-9	4	GGAACGGGGCGGAGCGGCGGCGGCGACGATTACTTGGGAGCACCGGCGGTGGCGCGGTCGAGGCGGAGACGGGAAGATGTGAGCCCCGCCGGAGGTGGTGGGGAGGGGCGAGGACGACATATTCGGAGTTGGAGACAGAGACGGGGCAGCGGCAGCCGGCAGGGAAGGAGCGGGACTGCGGTTCTTCTCTCTTGGTGGGTGGCTACCGCTGCAGTGCTGCTAACCTGCAACTGCAAGGCGAGTAGGCGATGCTAGGCGGCGGGCAGCGGCCGTGGTGGGCCGGGCCCTTTCGGCCACACG
chr1-16283180	1	16283180	intergenic	CCATCAGCAACGAGGAGATG	AAACCAAGGCCAACCCTACT	238	79	0.55	0	49		10	17	10	0	4	GGTTGCGGCCATCAGCAACGAGGAGATGCGGACGGTGAGGGAGCATCAGGCTGTTGTCGCTGCCGCCACTGTACCTTCCCGAATTGCTCTAGGCCCAGGCTGTCGTCTCTTGCCCGACGTTACACTGTCTAGCCACCGCCGATCCTCGCTACCCTCCCCTCCATTTCCGCACAGTTGGCTTGTTGCTCCGTATTATTTTGCCTTCGTTTCAACAGTTTCTGTTGTCAGTAGGGTTGGCCTTGGTTTTAGTGGATAGCCAACTAAAATAAATTATGCAAATCATGTTAAATGACAAAACGG
chr1-16286420	1	16286420	intergenic	GGTATTTAGGGAGGGGTGTTG	TAGGGCTAACTTCCCAGGGT	219	85	0.53	0	53		8	22	8	0	4	AATTAAAATTTTTATATGGTATTTAGGGAGGGGTGTTGTCTTTACTAAAGACAATCTAGCTAAGCGTGGGTCGAAAGGTAGTTTGCATTGTAGTTTTGTAATCAAAATGAGACTATTCAACATCTTTTTGATTGCTACATTGTTTGAAATATTTGGAGAATTTTTTACATGGCTTTTCATACACTACACCAAAATAGTGAACTTCCTAGAGCCTAAACCCTGGGAAGTTAGCCCTAAACTCTAGGAAGTTAGCTAAACTCTCAGAAGTAAAGCCATCCCGTCGAAAGTTTGGCTCTCGAA
chr1-16376700	1	16376700	intron	CCAAGGATCTGGACCCATAA	ATACCACACAGCACAGGCAC	283	59	0.56	0	35		9	16	9	0	3	AAAAGCTATACTGATCCAAGGATCTGGACCCATAAGCTGTCCTAGACCCTTGTCTGCTGCTCGATCTGCACGCAACTTGACGAGCAGTCAGTGTCGCGTACGCTGCCGCCGAGTTCTTTTTGCTATGGGTGGGGCCACGTAAGGAGCCAGCAACCAAAGGAATCGGCGGCATCCGTGCCACGCCGCACCAGATCTACCGGATCCGCGTGTCTCTCTCTCCCCGCTCTCTGGACTGGAACACGAGGAGTACATGACGACATGCATATAGGAGTGTGTGTGTGCCTGTGCTGTGTGGTATCT
chr1-16423800	1	16423800	intergenic	GCCGGACCTTTTAAAAACCA	TTGGCACTCAATCACCAAAA	206	68	0.64	-11	37		0	17	106	-11	15	TCACGGCTCAACCGCCGGACCTTTTAAAAACCACTTTTCTCAAACGCATCCTTTTTTGAAAACAAAACACTAATTGTCATACCACACCAGACTCGTCCATTCCTGTGGACACATACTATTCGAATAGGTTTGAACTCTGCGCATAGGGGTACACCTTACCCACTGAAAGGGAAATGTGCCCTTGGGCCATTTCTAAGTATTTTGGTGATTGAGTGCCAACTCAAGTGCTTAAAATGTGAATTTATGCAATGGATGAACAAAGTGCAAATCAAGAGCAAAGGTATGTTTCTAAGTCTTAGT
chr1-16437700	1	16437700	intergenic	CCAGATGTTCTGCTCCTTCC	GAAGATCACGTAAGCCGCTC	157	98	0.53	0	57		8	35	8	0	3	CTCCGGTCGTCGCTCCCAGATGTTCTGCTCCTTCCATTTTTCTTCTTCTTGCGGCTGTCAGCAGTATTATGAACCAAGAATAGAGAACCGTCAAACAAGGCAATCTAACAAACGCTCACCCACAGGTGAAAGTGAAACCCCGCCGGACCGACGAGCGGCTTACGTGATCTTCTCAGAAGGCGCGTGAGGTCATGGTGAGCGCTGTGATTTCTCCCAATTTTCTTCGCGCGCGTGCTGAGCAGCTGGGTACCGGTCTCTGTTAAACCGGGCATGCAGAAAGGATACGATCCAGGACAGCGG
chr1-16439560	1	16439560	intergenic	AACCGTTTAGAGGACGTTGC	TGACGGTGTGTAAGCTCCAG	265	64	0.52	0	39		8	21	8	0	3	TCTCTAAATTTAGAGAACCGTTTAGAGGACGTTGCTAGAGCGAGTAGAGGACGTACTCGTCCTCTAAATTTAGGGTACAGGACCCTTTACAGCTCCTTGTTGGAGCTAGTCTTAGATCATGCGTCGTTGAAACTGTTCGGAGGATTCAGGTGGATCAGCAAACTCATTTTTTTTAATCATCATCCGAGGGGAAAAAATTGCTGTATTATTCATCATGATTAATTTGAGATGACAGGGTAATAAAATTTACATGACCAGATCTGGAGCTTACACACCGTCAGCTTGATGCGTGCGTTTCTA
chr1-16467980	1	16467980	promotor	TGCAAACGATCCTGTCAAAC	GTTTTGCCTGCCTTTCAGAC	275	59	0.59	0	31		23	20	25	0	3	TGCAAACGATCCTGTCAAACTTTTTTTTTCGAAAGGAAAAAGAGGGAAAAGAAAAGGAAAAACGATACGTTATGCTAACCTGGTGCAAGGCTCATGTCGCGGTTTTTTTTCTTTTTTTTTTCTGGAAGCTATCTGGTTCGTTGTGGCAACTACACCGTCCCTATCTGTTACAGACTTATTTTGCTTGCCAAACTTTAAATTTCGCAAGGCAAGCGCACTGTACACACCTGTCGTACGTGCGCCTGTGTGTGTACCGTCTGAAAGGCAGGCAAAACGTACGTCTAAACAGCCCCGCAAAAA
chr1-16468340	1	16468340	promotor	CGTATCCCCATAGACCCGAC	GGGTTCTGACTTCGTTGCAT	181	103	0.67	0	38		15	35	19	0	5	TCGCGTATCCCCATAGACCCGACGCGCCAGGTGACCCGGTCCTCCTGGTGAGAACGGCGTCCTCCCGCGACCCCGGTGCCGTCGCGCCCAACTGCCGGCACGCGCCTCCCATCGACGACACCAAACCAAAACCAAGACCCTCTCCTCCCTGCGCTGGTTTCCCAATGCAACGAAGTCAGAACCCGTCCGTCCCGTCGCCGGTCTCCCTAGTCCCTACCAAACCGCACCCCGGGACGCCGCTAATCAGGCACCCCCCAACCACTCCTCCCCCCTGGAGGATTAAGCGTAATCAACCCACCC
chr1-16470040	1	16470040	intron	CCATTTGTTTACTACTCGCCAA	TCGTATCTCGTGCTACGGTG	180	117	0.6	0	69		8	19	8	0	5	CCGTTTAGTTTTTGACCATTTGTTTACTACTCGCCAATATTCGTACGAACAAGCAAAGCAGTTGTCGTCCTTTCTTATACAAGTAGAAGTTCCCTGGCTTGAAGTATTCCACGCGCTGCTGAACTTGTCTTCCAAAGATTTCCTCAGTATGCCATGCCATGCCGCCAGCTGCTAGCACCGTAGCACGAGATACGAGAGAGGATTATTTCAATGGAACAGTGTTTACTTTAGTTCAATTAAATTAGAGGCTTATATCTCGGTTCCTCAGGTGATGAAGCAAATTAAGCGGCAGAGTGATAC
chr1-16470140	1	16470140	intron	GCTGCTGAACTTGTCTTCCA	GCCGCTTAATTTGCTTCATC	176	87	0.51	0	56		8	21	8	-2	3	GAAGTATTCCACGCGCTGCTGAACTTGTCTTCCAAAGATTTCCTCAGTATGCCATGCCATGCCGCCAGCTGCTAGCACCGTAGCACGAGATACGAGAGAGGATTATTTCAATGGAACAGTGTTTACTTTAGTTCAATTAAATTAGAGGCTTATATCTCGGTTCCTCAGGTGATGAAGCAAATTAAGCGGCAGAGTGATACACATATAATTTAACGAGAGTCGACAGATATTTACAATTTTACAGTTGTGTGTTACGTTATTAATTAAAACTGACAGATGCATGATCTACGTATGCTAAAA
chr1-16472020	1	16472020	intron	-	-	-	107	0.54	0	56		8	46	10	0	4	TAAATAGTTTCCTAGAGTTATCTTAAGTAAGATTTTTTTTACTTCTACCCGAATTTCAAGAACAAGCACATCAGATCGAATTAGTATTATTAGATATGCCATATAGAACATATTTTTATAGTAACTTATTTCATGTTACTCCTATAAACTTAGTTTGACTTACAAATGGTTTATTTGGAGACGGAGAGAGAGTATCTTGTAGATCTGGATAACTGCACGTGGTACAATAAACTTTGTATGCATGATGGTATCATATACTACAAAATAAGTACGCCAAAGATTAGGTGTAGCTCATTCCCC
chr1-16530520	1	16530520	intergenic	-	-	-	107	0.52	15	57		0	47	35	0	4	TATTTGAAAGACTACGTGGTGCAGTCCTTTTGCTTTGGGCTAATACTTTCTCCCTCTTTGGCATGAATCACCAAAAACGGATACTTGTGAGTGAAATATAAGCCCTTTCAACTACTTTCTCCCCTTATGGTAAATAACATATGTGTCGGCGTTTCGAGACCGGGGGGTCCCTGGGCCGACGAGTGAAATGTCGCCGCGTGCCCCAGCCCAGATGGGTCGGCGCGGGGCCGAGCGCGAAGGGGGGAAGAGAGGTGGTCGGAGACAGGCGTGAGAGAGGTGGAAATCCCGCGGCCTTCGTGT
chr1-16599700	1	16599700	intron	TGAATGCAATCATCTTATGTCTCT	AACAGAAAAAGGGCTGAGCA	157	61	0.63	0	30		29	18	29	0	3	AAGTGAATGCAATCATCTTATGTCTCTAGGAGTAGGCATCTTAAATTTTGCAGATAATCGAGCCTGGTAGTTGACCCCCATTTTTTTTAACATTAACTTTTAATTGCTTTGATATCACAAATTCTCACTGAGTTCAATTATGCTCAGCCCTTTTTCTGTTAACCCTCATTTGGATCTCATGAAATGGCTAGAATCAGTATCATATTAATTATGTAGCCTGTTTGAGTCTATTTAGAACGAAAATACAATTCTAATCAATTATAGTGAAACCCACCTAGAACAGTATAAGATTCTTATATA
chr1-16601180	1	16601180	intron	AAAAATGACTGTTTTTCATGCTTT	CAGATCTAGTCCAGGCCGAC	261	113	0.56	0	66		25	33	29	0	4	TTCTGTGCAGTAAAAAAATGACTGTTTTTCATGCTTTAACAACTCAGTCTAAATAATTGTTCATCTCCAACATGTTCTATTCTCAACCAAGAAAGTATTTCCGATCAAGCTATTATTGTAAAAAAAAACTCACTGGACCCATGCTGGGGGTCTCACCTGTGTGGGTGGCTTGGAGGGGGTCCTCGGTGTGGACCAGACACAGTATGCATACATCGCCAGCTTTGAGGCATCTGTCGGCACTGGCTGTGGGCAGGGTCGGCCTGGACTAGATCTGCAACATCCTGAGGGTGAGCTCCATCA
chr1-16608980	1	16608980	intergenic	AAATCCCGAGGCTGAAGAGT	GGCAATTCAACCACCAAAAT	197	149	0.95	0	26		53	7	127	0	60	TAACGCGTCGGCTCCAGGAAAATCCCGAGGCTGAAGAGTTCTGGGTGAAGTCCCCCGGTGCACCGGACAGTCCGGTGCGCCAGACCAGGGAGCCTTTCGGGATGCATTTAGCTCTCTATTTTGAACCCAACTATGGTCCTTTTAATTGGCTTGTTGTGAATGAAAGGGAATTAGGCTTACACCTAGTTCCTAAATAATTTTGGTGGTTGAATTGCCCAACACAACTAATTGGACTAACTAGTTTGCTCTAGTGTATAAGTTATACAGGTGTAAAAGGTTCACACTTAGCCAATAAAAAGA
chr1-16628080	1	16628080	CDS	TGTTTGGTACACGCCTGTCT	AGGCCAGCACTTTGTTTGAT	160	148	0.54	-8	91		0	35	0	-8	3	ACCGATTCCTTGTACAATTTTGTTTGGTACACGCCTGTCTGCATATGATCTTATCGATGGCCTTCGAAACCAGGGAAAACAATATGGTTTTCTATGTTTTCCTTGTCATGTAACAGACTAAAGATATTCGGTATTCCAATACTGCAATGCAGACCATATTATCAAACAAAGTGCTGGCCTACAGTGGCATACATCCTGAAACAACTTAGACATGTGCTCAGCAGAGTACGTTTCCCAGTCTAAAAAGGAAGAGCTTCGTAGCTATAAAATTGCTCAAGTTTTGCCGAGTGGCGCATATGG
chr1-16698760	1	16698760	promotor	GAAAACCTGGCAGACGCTC	GTGATAAAGGACAGCCCAGC	248	69	0.71	0	34		10	9	36	-12	10	GAGCGGGAAAACCTGGCAGACGCTCGTCGCGGGAGGAGGGTCCAGCGAAGACCTAGACACCTGACGCAGGGCGGCGGCGGCGTAGCCTAGTTGTCGCAGGCGCGCGCACACAGACACCCTGAGTCACTGACACACACACAGAGAGAGGGAGAGAGAGAGCACGCCGGGTGAAAGTGAACGGCTGCAGCGGTAGCCCAATCCGGTGGGGTTGTTCGGCCCAAGGGCCCCTGGGCAGCTGGGCTGTCCTTTATCACCTTTTTTTGCGGTTCCTTCTCTCTCTTGTTTCTTTCTTTCTCTGTT
chr1-16717480	1	16717480	intergenic	-	-	-	45	0.66	0	24		-8	10	112	-11	12	TTCTTGTGATTATCATATTGTGCAAGATCTTCGCTCTAGCCACTTGGCATTAACTATGCTAACGCTTAACAAGTTTTTGTGGCTATAAGTTTGAATTTTACAGGATCACCTATTCACCCCCCCCCCTCTAGGTGCTCTCACCTTCTACAATATATCATGCTTTAAATGCTTCTTTTGCTATTTGTAGAAAGGATAGGAAGATAGTTGCTAGAAAATTAGGGGCAAGATGCAAGGGAGACAAAACTTGCATTTGGGTCCCTAAGGATATTTGTGCTAACCTTGCAGGACCCAACATGAGTT
chr1-16774440	1	16774440	intergenic	-	-	-	113	0.51	-8	60		0	52	2	-8	3	TCGGTGCCATTGATTTTGGTACCAATCTCACCGTCCAGCTCTAATTTAATGTGCGCCGAGCTCAAGTGCGGTTTTAGTCGAGTGTAAACGTAAAATGTTGATAGGCTAAAAAAACGGAACTCGGTGTTGGTTTGTTTCATACCTCGTGACGGTACTACGTTCGATGAGGAGCGAGGGGCGAGACCTGCTGGCTGGCCTGGGTTCGTTCATCACACGGAGCAGGGCACCTATTTTATGGCTTTATTTGGATCACAAGTAGCTCGCCGTCTTATGTGTTCCTTTCCTTCTCGATGCGCACTG
chr1-16775540	1	16775540	intergenic	ATTAGGGTGCACACGCTTTC	AGGAACTAGCCAATGGGAGG	170	134	0.67	-12	70		0	19	0	-16	5	CCCAGCAACCAGCATTAGGGTGCACACGCTTTCCTTTCTCCTCCGAGGAGGCAACAGGCAAGGCAAAGGCATGCAGTGAGCCTGAGGCGAACCAAAAGCAGTGGAGAGGGCACCACTTTACTCGTGTCACGTTCGCTCGCTCGCTCGCTCGCTCGCGCCGGCGCCTCCCATTGGCTAGTTCCTCCGCCCGGCCATCCCCGTGCCGCGTCGCGAGCGAGATCCGACGAGGCGACGACGATGGGCGGGCAGCGGGCTCACGCGGAACGCGCCGCGCGGCTTAACAAAACAATCTTTTTCGCC
chr1-16776020	1	16776020	intergenic	-	-	-	128	0.63	-8	57		0	51	4	-12	4	TTCTTGCTGGCCCGGATGGAGCGGATGGCTCCCTGCGCTGCGTCACGCGTTGCGTGCGCGTCCAACGCCTAACAGTTAGGCAGGCGTCATGGGATCTGAGTATGTGCGGGGTGCCGACTGCCGAGCGATCAGGCGGGCTGGCTGGCTGGCTGGCTCTCTTTGGCTTCCGTCCCATGGACGACGCACGTTTAACACGTTGTGATGTTACGAGTATCATCAGTTATAGTTAGTTAGACGTATTGTCCCGATTGATTTGGCCCATCTCGTTCTCGTCGAGTTAGCTCATGGAACGGCTCACTA
chr1-16776080	1	16776080	intergenic	-	-	-	129	0.54	0	65		16	58	23	0	3	TCCAACGCCTAACAGTTAGGCAGGCGTCATGGGATCTGAGTATGTGCGGGGTGCCGACTGCCGAGCGATCAGGCGGGCTGGCTGGCTGGCTGGCTCTCTTTGGCTTCCGTCCCATGGACGACGCACGTTTAACACGTTGTGATGTTACGAGTATCATCAGTTATAGTTAGTTAGACGTATTGTCCCGATTGATTTGGCCCATCTCGTTCTCGTCGAGTTAGCTCATGGAACGGCTCACTACACTAACGAACAGGGGCACTAGTATTTTCCGGTTCAAAGAACAAAATGCAAACCATGATT
chr1-16779160	1	16779160	intergenic	GCCGCCGTATATTTGTTTTG	ACGTATGCAGCAACAACTCG	209	67	0.58	0	31		-8	30	5	-8	3	CGCGCACGATTTCCCCGGCCGCCGCCGTATATTTGTTTTGTTTTGTTTTGTTTTACACAAAACAGGCTGATGGACGCGGCAGCGGCAAAAGGCGAACAACGACGACAAGCCGCAAGCGGCTCCGGCACCGGAGGTAGGAGATCGTGTAGTAGCATCCTTTATACGATGCGAGTAATAATCTAATCTAATAGTACTAGTCTACTACTGACCGAGTTGTTGCTGCATACGTATCCAAATAATGCATTATACACTACAGTGCAAGGCGTGCACGCACGCGGGCGGGCGGGCGGGCGATTGACG
chr1-16779360	1	16779360	intergenic	GACCGAGTTGTTGCTGCATA	AGGTAACCATGAACTTGCGG	227	71	0.51	0	39		8	31	8	0	3	ACTACTGACCGAGTTGTTGCTGCATACGTATCCAAATAATGCATTATACACTACAGTGCAAGGCGTGCACGCACGCGGGCGGGCGGGCGGGCGATTGACGTACTAATCAAACCAGGACCATTTGATTTTCTCGTCCACGGGTCTAGCTAGCGTTTCTTCCTTCCAACTACCGAGAGCAGAACGTCTCGTCTCCCGGTCCCGGGGAACTTTCTCCCGCAAGTTCATGGTTACCTGGTGACATGTAGTACTATTCAGGCTCCGTGACAGGAAGCAGGGGGTCCACAGACTCCAGCCACTTAG
chr1-16784220	1	16784220	CDS	CAGCGGAGATGATAACGACA	CGTCGATGAGATTGTTCAGC	259	47	0.61	-9	22		0	18	3	-9	3	CAGCCGTTCATACAGCGGAGATGATAACGACAGCATTCATTTGTCCCTTGCACGCGTTTCTTCAGACATGCCCCTCGCGAGGAAGGTGTCGCTAAAGAGGTTCCTGGAGAAGAGGAAGAACCGGCTCACCGCGGCAGATCCATACCCAGCAGCGGCGGCGACGGCGGCGGCAAGCGAGTCGTCGACTAAGCCTCCGGCAGTGAAAGACGAGGGCGCGCCGTGGGTCGGCGTGAACTCGGCGCTCAGCCTCAGCTGAACAATCTCATCGACGGCAGCCTGCCTACCTATCGCTATAGGGAA
chr1-16784620	1	16784620	intergenic	GGGTAGCTAATTACCATGATCGG	CCCGGTGACAGAAAACAAAA	286	44	0.57	0	28		10	5	12	0	6	GGGTAGCTAATTACCATGATCGGTTTATTTAGTTGTCTGTTTGAGAATTCTTTGGCCAGAACGAAGAAGAATTCTTTTTTTCTTCCTTGCTGGTATTCATCATATCTGCGAGGATACGAACTGATTAATTAGACCTAGTCGAACTCATATATATACATAGTGTGTAAATTCAAATAAGATGATGGAACAGGTTATATGCAATTCTTTCGCTTCATTGATTCAGTCTCGTGTCAGATGAATTCATGGATTGTTTATTTCCACTCTCCTTTTGTTTTCTGTCACCGGGCGGTGAAACTGAAA
chr1-16951300	1	16951300	intergenic	-	-	-	97	0.65	0	46		9	28	12	0	4	TTCCCCACCACCACCTGGGTCGCCGAAACGCTGCAGCCGCGAAGAGATAGGGAGAAGAAGAAAAAAAACTCGCTTGCTGTTCCCGTGTCTGCTCCGTTGAGGCCTGCGTTGTTAATTCGTGCGGCGCTTCTCGTCCGGCGGCGGAGAGAGCGTGCTCTTGCTCTGTTGGTGTGCCGCTTACTTGCTCCAGGAATTGGCCTTCGCTGCATATGTAAGTTTGTTCAAACAACAACCGCTGATGGTTTTCTCCGCTACCTCCGCGCTCTCGGTTTCAGTTTCTTCTCACCGTAGCGTTTCATT
chr1-16997180	1	16997180	intergenic	-	-	-	74	0.6	0	46		37	4	93	-18	22	ATTAGTACACAAAACCAATGTACTAAGACTTAGAAACATACCTTTGTTGAAGATTTGCACTTTGTTCATCCATGGTTATTGATTCACATTTAAGCACTTGTGTTGACACTCAATCACCAAAATACTTAGAAATGGCCCAAGGGCACATTTCCCTTTCACGTTCCCCTCATGAGAAATCCTGAGGGTGTCCCATATTTGCTTGGCGTTATCCAAGCCGCTCACTTTGTGGTATTCATCCCTGCACAATGAAGCTAGAAGAACAGTAGTAGCTTGTGCATTCTTATGTATTTGCTCATTAAT
chr1-17001760	1	17001760	intergenic	TCTCAGGCTGATGATATCCC	CGCGTACATCTTGGGTTCTT	255	42	0.52	9	26		0	13	12	0	3	ACACGGAAACATCTGTATCTCAGGCTGATGATATCCCATCCGCGGCATGCATGTGTGCGTGGTCCGCCGCCCCCCGCGCGCGCGCTGGTCGCCGCCGAGCAGTTGCCGTGCGCCTGCCCCGAAGCCGGATTTGGCGACGACGACGAAGCAGCTAGACGCCTGTCGCGTCTAGCTAGGATCCAGGGTGACGCATCCTGCGCCATGCGCGCGCAGTCGGTGCGTGCATGATGATGGAATTAGTGGAAGAGAACCAAGAACCCAAGATGTACGCGCGATCGACTGGAAATTGTTGGAAAGAGA
chr1-17002100	1	17002100	intergenic	TCGTCGCTGTTCCAGTGTTA	GCTGCGACTACGTGTTCAGA	223	176	0.66	0	73		14	51	72	0	4	CGTCGTCTCGTCGCTGTTCCAGTGTTAACGACCAAATCGGCAGGCATTGGGCAACGACTGTTTCGTGCCTTTCGCCAAAAGAAAGGAACGCATCGAGATAGAACGTAGGCGAAAACAAAAGGGGCGGTCATACAGACCTGTTACACCATACATGATACGTGTACGTACAACCAAGTGTGAGTGTATATATACAGTATATGTACGTTTCCTTCTGAACACGTAGTCGCAGCACCGATCTGTTTTTTTTTTATTTCAGCATCTTTTTATCGAAATCTTTCGTTTACACCTCTAGCGGTACAC
chr1-17002120	1	17002120	intergenic	GTGTTAACGACCAAATCGGC	GCTGCGACTACGTGTTCAGA	209	154	0.66	0	64		14	45	14	0	4	AGTGTTAACGACCAAATCGGCAGGCATTGGGCAACGACTGTTTCGTGCCTTTCGCCAAAAGAAAGGAACGCATCGAGATAGAACGTAGGCGAAAACAAAAGGGGCGGTCATACAGACCTGTTACACCATACATGATACGTGTACGTACAACCAAGTGTGAGTGTATATATACAGTATATGTACGTTTCCTTCTGAACACGTAGTCGCAGCACCGATCTGTTTTTTTTTTATTTCAGCATCTTTTTATCGAAATCTTTCGTTTACACCTCTAGCGGTACACGGATCGGCGCTATAGGTTAC
chr1-17007560	1	17007560	intergenic	ACCAATCTGTTGCCTTTTGC	GCGCACAAGGTTTTGAATTT	226	113	0.51	0	60		-10	51	0	-10	4	AAAGAATACCAATCTGTTGCCTTTTGCAAACCACATGATCTGGGCACAACGCCCACGCACTTCTAGCTAGCTAGGTGCAGACCGCTGAGTCTTGGTCAAGGCTCGATTGGAACCTACCAATGACGACGACCAAACCAGGCAAGCACAGCACAGCACAGCACAGAGAGATATATATGCTGCTGCGTTCTTGACGGCCTGAAACTACTGGATCAAAAATTCAAAACCTTGTGCGCAACAAAATGCAGCAGGTAGCTAGCTGTTTCGGTATACACACACGGTGTTCTCTAGTTTCTTGCCAAA
chr1-17008100	1	17008100	intergenic	TTAATTGAGATGGGCTACCG	CACTACTGGACCCCTCTTGG	219	105	0.51	10	58		0	45	14	0	3	AAGTTAATTGAGATGGGCTACCGGCCGGCCGGCTGGCCTATATATTCGTTAACTAGCTACTCACCAAAACTGCCAGGAAATGTCCAAGATATGAACACGACGCGTACTGTGTACACACCTAATTAATAATCTGGTCAGCGCGCTGCAATCCAACCACGTACGTACGTACATATATGTTCCATTTCCGCATGCGCGCGGCGGTCCAAGAGGGGTCCAGTAGTGTATGTAGACGGTCTCGAAGACTTCAAAGTGTAATTTCTACCAACATTACATTACATTCACGCACATCATTCGTTCAAT
chr1-17008300	1	17008300	intergenic	TCCAAGAGGGGTCCAGTAGT	GTCATTCGTCAAGACCCCAT	275	141	0.56	0	89		-18	21	5	-18	5	GTCCAAGAGGGGTCCAGTAGTGTATGTAGACGGTCTCGAAGACTTCAAAGTGTAATTTCTACCAACATTACATTACATTCACGCACATCATTCGTTCAATGTTCCAACAAGGGTGAAAAATCACAGGCTACTAGCTAGGCTAACTGTTGCTAGATAGATAATAATAATAATAGAATATTGTTACACGCATGCATGGATGCATTTTCTAGATTTCTCTGTACGTACTCGTTTAGTTACCTCAGCGGCTCAGCTGAATATGGGGTCTTGACGAATGACGCGTGTGGAGACGCGCATGTACAA
chr1-17008780	1	17008780	intergenic	TGCAAATTAGGTTCTCCAATAACA	GCAACCTAGCTACGTATGGCA	161	128	0.68	10	53		0	45	10	-3	4	AGAGAATTAAATAGTGCAAATTAGGTTCTCCAATAACAGTTTTGTTATTAGTTAATGCAACAGTAGTCAATGCAAAAAAAAAGTCATATGCATTCAGGGAGTGCATAATGCGCATGCACCATTAGTTTATACCGAAACCATTATTGCACACTTATGCCATACGTAGCTAGGTTGCTAGCTGTTCATTTTCTGACAAACCCAAAAGCTAGAGCTGTGATCTCTACGACTAAATAAACAGACGAGAGCAACTTGTTTCTCTCTGCTCTATTAATATTACGTGTGTGCGTACGTATACGCATC
chr1-17017560	1	17017560	intron	GTGCCGTCCTACTCCATCTG	TAGAGCATGGAGCTGTGTGG	187	164	0.61	0	87		-12	40	0	-12	3	GGTGCCGTCCTACTCCATCTGGGGCCTGCCCTTCTTCCTCTTCTACTCCACCCGCCTGGCGCAGTTCCTGTACGAGCGCCCCAACCAGGGCATCCTCCGCTCCATGCTCTGCAGACTCATGACACCGCTGGTATGTATCAATGTATCATGCATGAATGCACGATCGAGCCACACAGCTCCATGCTCTATATATATAGATGTGTGAGCTGCATTGCATTATTGTATTGTATGCTTGCAGAGAGCGGGCGTGTCCAAGTTCATCGAGTCCTACCTGGCGTGGAAGCTCCCGCTGGACAAGTA
chr1-17086240	1	17086240	intergenic	GGATTGCAGTTGCAGAGGAC	AGCCCGCTAAAAGAAAGTGG	282	94	0.7	0	40		-9	22	12	-9	5	GTCGCCGTCGACCGATGCGGATTGCAGTTGCAGAGGACTCGTCGTGTCCGTAGAATTCAAAGCTTGGTTGCCCTTGTCGGAGCAGGAAATGTGCTGCGGCTACGACGACTTGGCCGGCCCACTGCCGGAGACGCGGTCCGTCCGTCCGCAGCTTCTGCTTCTGCCGCCTCCCGCGGGCCATTTTGCGAGTTCCCCACGGGTCTCGTCTCGGGCCTGTCAACGCACGCGACCTGCTGGAAAACGAGCTGCCTCGGCTCGCTTGGGCCTCTTTCTTTTAGCGCCACTTTCTTTTAGCGGGCT
chr1-17086460	1	17086460	intergenic	GACCTGCTGGAAAACGAGC	GAATCAGACGCACATCAGGA	265	134	0.62	0	71		19	38	20	0	5	CGCACGCGACCTGCTGGAAAACGAGCTGCCTCGGCTCGCTTGGGCCTCTTTCTTTTAGCGCCACTTTCTTTTAGCGGGCTGGACCGGGAGGGCCCAAAGGCTGGCTTCGCCTTGTGGTGTTCTGGATTGCGGTCGTCGTCTACGTGAGGTCCAGATTTATTTATCTATGCACCCATCGGGGGACGATGGTGACTCTGGTAGCCGGCAGTGTAACAGTACACACAGACGCAGCTGTCGCAGCAGTAATTGCGATCCTGATGTGCGTCTGATTCCCAGTCACACACCACCTGCCACTGCCAG
chr1-17086520	1	17086520	intergenic	CACTTTCTTTTAGCGGGCTG	ATGTGGACAACTTTCCTGGC	254	128	0.51	0	80		8	39	16	-6	4	CCACTTTCTTTTAGCGGGCTGGACCGGGAGGGCCCAAAGGCTGGCTTCGCCTTGTGGTGTTCTGGATTGCGGTCGTCGTCTACGTGAGGTCCAGATTTATTTATCTATGCACCCATCGGGGGACGATGGTGACTCTGGTAGCCGGCAGTGTAACAGTACACACAGACGCAGCTGTCGCAGCAGTAATTGCGATCCTGATGTGCGTCTGATTCCCAGTCACACACCACCTGCCACTGCCAGGAAAGTTGTCCACATGAGCTAGCTGAAGAGGAGCACTACAGGTCAGGGCCCCTACCTACA
chr1-17223580	1	17223580	intergenic	CGCCAAGGAGATTTGGTATG	AAGGTTTTGAGCCGGTTGTA	153	45	0.57	0	29		52	2	116	-2	15	GCGCCAAGGAGATTTGGTATGTGCTCAAAACCGCACACGAAGGAGATGAGCTCACAAAGATCACTAAGCGGGAGACGATCGAGGGGGAGCTCGGTCGGTTCCGGCTTCGCAAAGGGGAGGAGCCACAAAACATGTACAACCGGCTCAAAACCTTGGTGTTGGGGGCCTTCGTCCTCCGAAGGTCCTCAAAAACATGATTTGACAATGCTTTCCAAGTGAATTATATGAACAGGTATTTTCGGATTCAGAATTATGGATATGGAGCACGACCAGGACGAAGGCTGAGCCAGACGAAGGTCG
chr1-17337500	1	17337500	intergenic	CTTTGCTCCTTTCTCTCCCC	GTCAGGAGCCATGGACGA	183	76	0.59	0	43		-11	21	0	-14	4	CTCTCTCCTTTGCTCCTTTCTCTCCCCCGGACGCCAGTTCACGCTCCTCCCTCTCCCCCACACTCCGCCCAACCTCCACGGTCGTCCTCGCCGGAGCGCTATCGTTCGTCGTCATCTGCCCGAGGTAAATCCCTCCCCTTCCCCTCCCCATCCCTCCTCCTCTCCCCTTGTCTCGTCCATGGCTCCTGACCCCCCAGTGCGACGTGTGGCCCCCCAACTCGCTTGCTGCCGCCGCGACCAGCGCGGCCTCGGCACGGTAGCCTGGCCTGGCCCCGGCGCGGCTGGCGTTCGACTCAGGCT
chr1-17463780	1	17463780	promotor	CGCACTACAGATGGGGGTAG	GGAGCTCTAGAATGCATGGC	280	153	0.64	-15	68		0	60	5	-15	5	AGACCGCACTACAGATGGGGGTAGAGACTAGAGAGGGATAGGGAGGCGGGAAGTCTCGCGCGTGGCAACTCTAAAAATAGATGAACCGGATGACGTGGGCCGGCCAAGACCGTGGGCTCTTGTACCACACAGCCCGCACCGCACCGCACCGCACCGCACCGGTTTCTCCCAATATTGTGGGCGCCCCCGCCCACAGTCTATGGGCTCCGAGCAAGTACAGAGACGTATGAACACTTGTTCAGTCTTTCTTGGAAGAAGTAAGCAGCCATGCATTCTAGAGCTCCGCTGCCGACGTGGACA
chr1-17522920	1	17522920	intergenic	TCAATTTCAGAATCCTGCTTCA	ACACGCACAGCAACTCTACG	264	74	0.58	0	35		8	32	8	-1	3	TAAGCTGACTTCATCAATTTCAGAATCCTGCTTCATTAGGCACACATCATGCATGACAAAAACAGGATAAGTTTATTTTTTTTCGTACATCATAATTAAAAACTGGAGCATGGATAAGTATTTTCCGTGTGTGGAATACACTGCTAGACAGACATGTATTGCACAGACACAGCCAACCAGGCGTGCCCTGGAGCCCTTATGATAGAGGCGAAGAAGATGGCAATGTCTTAGAATTGTTCATATTTATAATAGGGGATCGTAGAGTTGCTGTGCGTGTAGACAGTGGGATGGAACCCGGAT
chr1-17522940	1	17522940	intergenic	CCTGCTTCATTAGGCACACA	ACACGCACAGCAACTCTACG	251	76	0.6	8	35		0	32	8	0	3	CAGAATCCTGCTTCATTAGGCACACATCATGCATGACAAAAACAGGATAAGTTTATTTTTTTTCGTACATCATAATTAAAAACTGGAGCATGGATAAGTATTTTCCGTGTGTGGAATACACTGCTAGACAGACATGTATTGCACAGACACAGCCAACCAGGCGTGCCCTGGAGCCCTTATGATAGAGGCGAAGAAGATGGCAATGTCTTAGAATTGTTCATATTTATAATAGGGGATCGTAGAGTTGCTGTGCGTGTAGACAGTGGGATGGAACCCGGATGTCGACACCTTTTTTTTAGC
chr1-17524780	1	17524780	intergenic	GCATCTCCTTCTCCTTGCC	TCTTATAAGCGACCGGGATG	166	90	0.52	0	55		-11	29	4	-11	3	CGCATCTCCTTCTCCTTGCCCCCGCGTCGCACACAACACCACACAGCCGCCGCACCTCATCATCGCCACCGTGTTGTGCTGTCATCGGGGCACCTCCTCACCGATCTCCCTCGTCTCAACCCCCACCATCGTTTTCCATCCGTTTTCCATCCCGGTCGCTTATAAGAATCAACTAGAATCACTTTATTTGTTAATGAATTAAGAAGCTGAAGCTAGAAATCAAGAGATTGAACTCTACGAAACACCTAAAATCATGCTGACACCCGAGTTAGAGAATAAAAAACAAAAAATAACGTCTGA
chr1-17527700	1	17527700	promotor	GGGATAAGGCTACCATGTCG	GCTGTCTGCCTGTCTGTCCT	171	38	0.51	0	25		8	7	8	0	3	TGAGGGGATAAGGCTACCATGTCGCCGCGGGCACGGGCCACCTTGTCGCTATTCGGCGGTTGGAACTCCGCAAGAGGTGGTGCAATGCATGTGCCCCGCCCCACCTTCCATTCAGTTGCGTCTGCGGCCAGCCGCTGTCGCTCTGTTGAGGGCGGAGGACAGACAGGCAGACAGCGACGGCCGTGTAGACCCGGGCGTCCGGGCTGGGGACGCGCCGCGGACGTGGCTGGTACGCCGCGGTTTCTGAGCTTTTCGGGGATCCGGGACAGCGGTCTACTCTGCGGCCATCGCTGTTGCCGC
chr1-17528400	1	17528400	intergenic	GCTCGCCCAAGTTTCTAACA	TCTCCCATTTTTCTCGCTGT	181	50	0.7	0	21		17	16	22	0	7	TGACTGAGCAGGAGGCTCGCCCAAGTTTCTAACATCTAGTGGTATTGGTTGGCTGGAGACAGAGCTCAGGTCGTCGCAAGGCCGAGAGCTCACGCTACTCCAATCTTATCAACACAACGCTGGAGCTAGAAAATCAACGGAAGATCTCCACCCAACAATATCTCTGCGTGGCGACACAGCGAGAAAAATGGGAGATGTTCTCGATAACATGACTGGCCCACGAATTTAAATGTTCTTTATTACGCCCACCTGACGTCTTCACATACAGAGAACTCTCTGGTCTCTGCATGTATTGTTGGG
chr1-17537540	1	17537540	intergenic	GCTAACGGGTGATCCGAGT	TTCCCCTTGTGTTCCATCTC	254	27	0.54	0	18		78	1	106	-13	10	GTTGCTAACGGGTGATCCGAGTGGACGCCCATGCCCCGTTCGATAAGGGTCAGCTAGTGGCCCAGAGGTGCGCTCCAAAAGTACCTGCAGGTGATTTGCCAGACCCGGTCCCGTTCGATAGCGTCCGAGGGCTCGATGCCTCCCTCTGATGGGATTTTGTCGGCGTTTCGACCCCGGGGGGTCCCTGGACTGACGAGTAAATTGTCGCTGCGTGTCCCAACCCAGATGGGTCGACACGAGATGGAACACAAGGGGAAAAGAGAATAAGGGGAACCGCAACTCGTGTTGTCCTGCGCCCAG
chr1-17553760	1	17553760	intergenic	-	-	-	39	0.62	8	20		0	11	15	0	3	CGGCGCGACCTGAGCGCCCCGCCTCTCCTTCGGCCTCGGGCGCCTCCGCGCACGGCACACCGCTTGCCGCGACCGCGACCTGACGTCCTGACCTGCAGACTGCATTTACTGGCTTGCCTCTCCGTCGACCTGACCTGCAGTAGCTAGCTTGCCGCTTGCAGTCGTCCAGGACTCCAGCCTCCAGGTTATTGCTTTTTCCCTTCATCATTTGTTTGCCGTTGCACACAGTGAGTCAGTGACACAGCACACTAGTAGAAGCGTTGCTTTTTTTGTTTGCTGCCCACACTAGGCCTTCTCTGT
chr1-17616640	1	17616640	intergenic	-	-	-	37	0.52	8	20		0	16	9	0	3	TAAGCTATTGGAACATTTGCTAGTGGTTTAGTAAGTTAGTGTGTGTCTGGGACCAAAATATGAAACAAAAAATAGAGGGTGTAACAATTGTAACATAACAATGAGGAACGTTAATTGCTTAGTGCAAGAAGGCCAACAAGTGTGTCTATTTCAAGCCTCTAGTAAGTGTTGTAGTTGTAGTAGTTGGCACGAGTGTAGATTACTTATACTTCAAACGCATCGAAAAGATATCTAGAGACTTTATTTTCTTTGAAAAATATCTTCACATCGTTCTTGCAAACCGATAATTAAACGTATTTT
chr1-17635240	1	17635240	intergenic	-	-	-	28	0.52	0	16		36	11	43	0	3	NNNNNNNNNNNNNNNNNNNNNNNNNNNNNNNNNNNNNNNNNNNNNNNNNNNNNNNNNNNNTGCTCCTATAAAACATGGGCCACGCACTGGGTTGTAGGCCGGGCAGCCTGGCCCATATCCACCTCCCAATGCTCATTCTTAATCATATTGCAAACAAGTTCCTGTCAGTTTGATATCACCTGTATGTGGAAGTTAGTTGGCGAGTCGAGCTCGAGCTCAAGCTCAATGGAACAGGCGGCACACGTACATATCACTGCCCATTACCCAAAGGAAAGAGACCGAAGCAAAAGACAGAAATCT
chr1-17640900	1	17640900	intergenic	-	-	-	72	0.62	0	36		-8	21	4	-8	3	AGAGGCGGCAGCGTCATCTGTTAGAGAAAAAACAACTGCGGTGAATCAGTCGGATTTGGAGGAGCCGAATAAATAACCAAGGATACTGCGAAGGGACTCCTCCCGGCCCCAAAAGCACTTTCCTTGCGTCCCCGTCAGGGAGGGAGGGAGGGAGGGGAGCATTGCTGTGCGGGATGGCGAGGAGGAGGATGAGGAGGGGAGGCGGTGGCGGTGGCGGTGGCGGTGGCGGGGTGGTGGATGTGGTGCGGGTGCGGCGGCTGCTGCTGCTGTCCCTGACCTGCTGCAGCAGCATTTGGCCAG
chr1-17661120	1	17661120	intron	CAATTCCTCGCAACTGGG	TACTGCCTACCTGCCTCCC	298	34	0.52	0	22		15	7	24	0	4	CCCAATTCCTCGCAACTGGGCTCCCCCGCCTCCACGACACTGCCCCCCGCCTCAAGTCCGCCGCCTCCATTCTTCAGCTCTCCTATCCTCCGGTGAGTAGCCCCCCTCCGCATCTCTCTCTCTCTCGCCGATCGGATATCCGCACTCGCACTCGCACGGCGCCGCTCGCCTGCTTGCTGCGCGGCCGCGCCTCGTCCTCCACCAGCGCGCCGCCTGCACCGCTCGTCCCGCCGGAGTTATCTTCTTTTCCATCTCCGGCGGTCTCGTGAAGGGCCGATCGGGGGAGGCAGGTAGGCAGTA
chr1-17664080	1	17664080	intron	CCCTTTAGGTCCTGCAGTGT	GATCAGGAACACCCTGTGCT	282	115	0.59	-8	61		0	38	2	-8	4	TCCCTTTAGGTCCTGCAGTGTAGCAGAAAAGGAAAAGGCACAGTTTTTTTGGGTGGGGGTGGGGGTGGGGAGGGGGGCTCGCTTTATCCCTTCCCTAGACCTCACTCATGTTGGAGCCTCCGGCACTGAGTCAGCCCTGCCCTAACTAATATACACGCACAATATTCTTCAGATATGGTTTTACTTTCCATTTGGAATACAGATGGTAATATATCCTTCTATTGTTTATGGAGCCATGTGGTGCCTGACACAATTATTTGATCAGCACAGGGTGTTCCTGATCGGGTGAACGATGAGGTT
chr1-17668460	1	17668460	intergenic	GAGGCCAACAAATATCCGAG	AAATGAAACACAAGGACGGC	175	139	0.52	-3	90		5	27	5	-3	3	AGAGGCCAACAAATATCCGAGGCCCGATATTTTCCCTGCCCCTGCCACGTGTCGGACGTCCACGTGGAAAAGCGCCGGCACGTAGGCGTAAAACTATGTCCAAGGGTCCGGTAGGGTGCCGATCCCTCTTCAATCCTGTCTACTACTACTATCATCGCCGTCCTTGTGTTTCATTTTTAATGACCATTCTCTCATCTGCTGCTGGCTGCGGCTATATACCCCCCTCTCTCTGTCTCTCTATCTCCTCCTGTTCTTAGACGTTTCTCCAGAGCCTGAAGCCAAATCTAGGGGGCTTGCTTC
chr1-17680100	1	17680100	CDS	CAGAGATCGCGGGTAGAGTC	GGAACACAAGGAAACGGAAA	272	66	0.57	0	37		12	21	12	0	3	CTGCAGAGATCGCGGGTAGAGTCGACATGACGTTGACGTGCACGGGCAAAGGAGATAGTAGCTGTCCCGCCGCGTCGGTCCATCCGGTGTCGGACGCGTCCGGGACCGGGACCGGGAGGAGCAGCCCCAGCGATGCGGCCCTGCCAGTGCCAGTGCCAGCGAAGACGAAGAAGGCAAAGAAGCTGCCGTTCTTCACTCGCGTCGTCATGTTCCTGGGGGGCAGGAGGAGGAGGAGGCTCAGAGCTGCCAGGTGATTTTCCGTTTCCTTGTGTTCCTTATCTGTGTGCCCGTGTCGCGTGT
chr1-17683000	1	17683000	intergenic	TCCTAATAAGGCCATGACGTG	GTGGGACGATCTTTGGTGTT	261	51	0.6	0	27		12	16	12	0	3	TTCCTATTTTTGTTCCTAATAAGGCCATGACGTGACGATCGTTTACGTCTGCAGCTGGGTCTACGTTACGTTCTTCTCAAAATTACACCATGACATATCATATTCTAGATAACCAAAGATTTATAATAGTAGGATTTAAAATATACGAATAATGACGTGTTCGGGAATTATGACGGTATCAATTCAGAAGAAGAAAAAAAACCTTATTTATTATTAGTACATATCTAAACTTTTCCCTAGCTGTAAGACAAAGGAACACCAAAGATCGTCCCACGAGACGATCGATCAGGGAATGAAACA
chr1-17689380	1	17689380	intergenic	CATGATGGGTTTCACCGAAT	GATCCTGGCCGTTCTTTTTC	168	76	0.52	0	43		12	30	12	0	3	CATGATGGGTTTCACCGAATAAAAATAAATAAATAGACTTGGATTATTTTGGAGATGTATTGTGGCATGGATTTAATTTTAATACAGCTAATTTAGAGCTGAATTGGTGTAAAACAATAAGGCTGCAGTGCAGGTACGGGGGCGTCGGGAAAAAGAACGGCCAGGATCGCACCGACTGGAGCTCGGAAGAGGGGCGCTGCAGGTGTCCTTTGCTGGCCCGCCTGATCGAGCCCGGGCAACCGAACCGTACCTTGCTGTGCAAGCTCCGATCCAACTGGGACAGCACCCGCATCAGCGATC
chr1-17695720	1	17695720	intron	GGGAGGGGGACTGGTACAT	GCATGCAGTGCAGGTTTTTA	203	132	0.53	-9	85		0	27	0	-9	4	GGTGGGGCGGGAGGGGGACTGGTACATGTACAAGGTCGACGTGCCGCGCCTGGAGGAGAAGCTCCGCCTGCCCGTGGGATCGTGCAACCTCGCTATGCCGCTGTGGGGATCAGGAGGTCGAGGTACGACACATACGTTTCGACTTTCGATCCGTCTACGTACTCCTCCATAGTTCAGTCTCTTGATGCTACTAAAAACCTGCACTGCATGCAATTCAATTCAATTCAAGGCAGGCAGGCATATCTAGTTGCACTAACACATGCTAAGCTAGTCCTAGGCGCAGCAGCAATACGAGTGTAC
chr1-17695980	1	17695980	intron	CTAGGCGCAGCAGCAATAC	GATGCTGGATGTTGTTTGTTGT	205	113	0.52	8	72		0	27	12	0	3	TGCTAAGCTAGTCCTAGGCGCAGCAGCAATACGAGTGTACGATCGAGCAGGACAGACGACAGACGCTATGCGTGAGAATTTAGACCGCCGATCTCATAGAATTTTATTCTTGTCTTGAAACTAAAAGAAGACTGAGATAGCATCAACATGATATACTAAATCACAGACGCCTGATTTAATTTTACTTTGTTTTCATACAACAAACAACATCCAGCATCTAATCTAAATTCAACATTTTTACAATCCTAGACACCTATACAGGATAGTAAACGTGTAATATATACAGAATCAGCTGTAGTG
chr1-17734900	1	17734900	promotor	-	-	-	71	0.75	-6	27		20	16	20	-12	7	GAACTAAACGATGTACTTTAATAACTAAACTTTAGTCAGACTAAAAGAACCAAACAGTGTCTTATACAAAACTAACCCATAAAAAATATAGTAGAAAACGAAGTGTCCAAGCCCAAGCAGCCCATCAAGTGTCCAAGCTCAAGCCCAAGTCCAAGCCCAAGCCCAAACCCGCTAGGCTCTCCCGTCCCGTTCTCGTGTTTGCCGCACCGGAAAACCGCCTCGCTATAGTCTTTCTTCCCCTTCTTCCCCGGCGAATATTCCCCGCGCCGCTTGCCCTCGCTAGCCTTCCTCTCCACGGCA
chr1-17745080	1	17745080	promotor	-	-	-	76	0.51	0	41		27	34	27	-3	3	TCTGTTTCTCACATTCTTGATCTTAATTTACAATTGCTATCTGCTTGTTGGCTCACAGATCATGATTGCCGTATCATTCTTGAGTCTGACTCTTGCTTTGTTCAGGATCAGTATATGGGACCCTGCTGGCCGCTGGTTTCGTGATCTTCTTCTTCCTTCAACTTCCACTTGATGCGAGTCCTCCTCCACTAATGATGCCACAACTTTTGTCGCCACTATTTCAATTAGCTTATATATACATAGATATCGTTACTTTGTAGTTTTACTCGTGGTCTCTAAGAATCAATTTGATGTCATTTA
chr1-17787020	1	17787020	intergenic	GAGCTCAAAAGAACACGACAAA	CCAGCTGAGAATTAGGCGTC	194	32	0.79	0	14		32	3	75	-7	17	AAGAGCTCAAAAGAACACGACAAATCTCTCTCTCTAATCACTAAAGCCTTGTGTGGAATTGGAGAGGATTTGATCTCTTTGGTGTGTCTAGAATTGAATGCCTAGCTCTTGTAAGTGGTTGAGAAGTGAAAAACTTGGATGCAATTGTCGGGGACCATAATTAGGGGTACCCTCAAGACGCCTAATTCTCAGCTGGTAACCCCCATCAGCATAAAGCTGCAGAGGCCTGATGGGTACGATTAAGTCAGGGATCAGTCCATACGAACGACTAGATCACGCCTCGCCCGAGCCTAGCCTCGG
chr1-17881500	1	17881500	intergenic	-	-	-	120	0.61	0	69		8	20	8	-3	5	TTTTGAGTTTCGATATACAAATTTTAAATTTCGAATATTATTAAATGTAAAAATAAAAAACTACCACTCTTGCGTCAAAACGCTGGGCTGTAACTTTAGGCCTTCAATGATAGCCTGCCCGGCCCATGTGGGCACGTTTCCTCTTCTTCGTTCTCTCCCCCATCCCAATCGTGCGTGTTCCTCACTCCTCAGCTCCGACCTTCACGGGGCCCACGGGGCCCGACGCCCGGCGGCTTTACTCAGGGCACCATGGCCTTCTCTTCGTCACTGGCGCCGTTCTTCCCACCTTCTGGAACCTTC
chr1-17886280	1	17886280	intergenic	-	-	-	29	0.53	9	15		0	13	9	-6	3	TCCCTGTTGGAGGTTGCTGGTCCAAGCAAACTTTTACCCCCTCTGCTTTCTGATATGATATGCTTGGCTACTATACTAATGACGGCGGGTCAAAAGCTGCCTGGCGACGGCGAACGCTGTGCCTACTGCACGGGATGGCGGGCAAGGTCGCCGTCGCCGACGCGGACGAGCTGAGCGGCCGGCGCCGAGGGCACCCCGCCCCAAGTCCCAGTCCCAGCCCAGGGCCCCGGCACCCACCCACTCTAGAAAACCTGCAGTGCTGCGAATATGCGTGCGCCTATGGCGAAATTTTGGCCTTTG
chr1-17886940	1	17886940	intergenic	CTACCTGACGTCGGTTGGAA	TAGCTGTGCCAGCCATACTG	272	154	0.51	-9	81		0	71	33	-9	3	ACATCCAGGCCCAGCCGCCGCTACCTGACGTCGGTTGGAATTCGGTGTCAAGGTCGGAGTTGGAGTTGGAGTTGGGAACATCGATCAGCTGCGTGTTAGTTGTTGCTGCTGGCTTGCATTTTCGGCCCTCGGCAACAAGGATTCGGAGGATTCGGAGCGGGAGCAGTACGAGCTGTTGCTGCGAGCTGTTGTCGGCAACAAGGATTCGGAGCGGCAGCGATGGAATCGATCGAGTCCGGAAAGGCTGGCCCAAGCACGAGTTGAGTTGTGCACAGTATGGCTGGCACAGCTATCAGGCCG
chr1-17896520	1	17896520	intergenic	GATGGCTTGTAAAAATTTATGGC	AAGTCGGGCATTATTGGTTG	245	132	0.67	-8	50		0	41	0	-15	4	CTGTCTCTCAGATGGCTTGTAAAAATTTATGGCAAATTTTTTTCTATGTTTTGGTTGTCAAATCTTTGGCGTGGTAGTTTTTTTACCGCAAACCAAACAGGCCCATATGCATGATCCAGACACCTTTAGCCAACGCAGTTCGGTCCCAGGCTCCCAGCTCCCAGGCATCCCTAGCAAGTTGACGTGAGAGATTAACAAAACAGCCGAGACAGTTCTAAGGATTCTTCCTTTCTCCCAACCAATAATGCCCGACTTGGGTGCCTTTTTTTTAATAAAGTGGAACCTTTTCAGTTGAGATTA
chr1-17958920	1	17958920	promotor	CAACGGTTATGTTTAGGGGC	AAGGCGAAAAGAAAAGGAGC	288	132	0.54	-8	74		0	49	0	-9	4	TAGGGCGTGACAACGGTTATGTTTAGGGGCGATAACATATATCACACGATCGTGATCCATCGGTAAAAAAGTTAGAAACGTTATTATTATTCACATAAATGAAGTCCTAAACGAAATTTCCAGTTACGGTTTCATACTTCCATAGTTCCATCACTACTAGCTCCACTTCCACCCGAGACCTAAAACGAAAGCAGGGGCAAAACAGTCATTTCCAACTGCAAAGTCTCAGGTTTTCTTTGGGCACCAAAACCAACCTACATCCAACTCATTTTTGTTTTGCTCCTTTTCTTTTCGCCTTCC
chr1-18171640	1	18171640	intergenic	CATACCTTTGCTCTAGATTTGCAC	AGGACATGACACACCGTCAA	270	47	0.58	0	30		44	2	103	0	17	TACTAAGACTTAGAAACATACCTTTGCTCTAGATTTGCACTTTGTTCATCCATGGGCATTGATTCACATTTAAGCACTTGTGTTGACACTCAATCACCAAAATACTTAGAAATGGCCCAAGGGCACATTTCCCTTTCAAGAGGACACCGCCATACTCACCACAATCCAATGGGGTTGCTGAAAGAAAGAACCGTACTCTAACTGATTTGGTTAACGCCATGTTAGAGACTTCAGGGCTATCTAAGGAATGGTGGGGTGAGGCGATCTTGACGGTGTGTCATGTCCTGAATAAAGTTCCCA
chr1-18175840	1	18175840	intergenic	CAAGTTGAAGATCCACGCCT	TTGGAAACAGGCCTTTTGAG	197	57	0.59	0	27		-8	24	9	-8	3	CTTCGTCCTTCGCATGAATCAAGTTGAAGATCCACGCCTGAAACAATGGCAGGGCCATCAATCCTATTGCTGTAGCTCTACCGATCGCCGCTGAATTCAAAGGAACTAGGCCGGCCAGCGCTCGCACCTGACACAGCATGCCGCCATGCCCTGACCTGCATACTTGCCGCTTTTATGAATGCGCAGCATAAGCTTTCTCAAAAGGCCTGTTTCCAAGAAAAAAAAATATCACCAACAATTGTCCAGTCCAGCAGATGCTCCTGATTAGCACCCATAATATTACTGCCTACCACAGGCAAA
chr1-18180600	1	18180600	intergenic	ACACAGATGCTTGGCTGCT	AAAGCACGGTGAGCTGAACT	204	159	0.63	10	67		0	64	10	0	3	GCACGCGCCGCGCTGCCCACACAGATGCTTGGCTGCTGGCTTCTTGGCTGCATGCATGAACGTATGCATGCCTTGCCTGCTGGCGAATGGCGATGGCCAGTCGACAAGATGCGTGCGACGATGTTTGTCCTTTGTTGACCCGTGAAGAAGCTGTCTCGTCTCGTCAGGAATACATGCATGCATGCAGCAGTCTTTGCATTCCAGTTCAGCTCACCGTGCTTTTGAGATTATATTGACATGTCCATCTGCCATTCGCCCACACGGGCATCTACTCACGACGACATACAGTAATTAATAAAA
chr1-18190860	1	18190860	3'-end	GATCTCGTCGTGGTCGGC	TTTGGGTTTTGGGAAAACAA	195	82	0.67	0	38		10	26	16	0	7	GCGATCTCGTCGTGGTCGGCCACCGGCCAGATCACGTTGTGGTGGGCTACTGTCTTCAGCATAAAATTCTCTTATTCTCTGCTCTTAAACATTCACAGTCCAGACTTCCTAGATAGACTAGATGCCTAGATGGTATACTAGGACTGCCCCACCAACACACACACAAGAATGCAATTCTTGTTTTCCCAAAACCCAAAAGTGAAAGAAGTTCAAGTTGACTGAAATTATATTTGCTCTTTGCCTTTTTATGATATAAAAGAGGTATCATTAATAGATTATAAAATATATTTTAATAGTAAC
chr1-18190880	1	18190880	3'-end	GGTGGGCTACTGTCTTCAGC	TTTGGGTTTTGGGAAAACAA	157	88	0.68	0	36		10	33	16	0	7	CACCGGCCAGATCACGTTGTGGTGGGCTACTGTCTTCAGCATAAAATTCTCTTATTCTCTGCTCTTAAACATTCACAGTCCAGACTTCCTAGATAGACTAGATGCCTAGATGGTATACTAGGACTGCCCCACCAACACACACACAAGAATGCAATTCTTGTTTTCCCAAAACCCAAAAGTGAAAGAAGTTCAAGTTGACTGAAATTATATTTGCTCTTTGCCTTTTTATGATATAAAAGAGGTATCATTAATAGATTATAAAATATATTTTAATAGTAACTCTAGTTAAAGAATAAATGC
chr1-18626300	1	18626300	intergenic	GAACTGGATTGGTCGGGG	CCTCATCAGCCAAGCACTTT	203	120	0.75	10	42		0	33	12	0	6	CCGGAACTGGATTGGTCGGGGCGGTCCAGATCCGGAGATGACCCCGGCTGAGTTGTCCTCTCCGAGTCCGATGGTTGGCCGCTCGAATGGACGGGAGCAGCTCGCAACTTGTGGATTGGCATGTTCATGCATGCTCACGTTCAAGTCCCGGACGAGAGAGAGAGAAGTGAGCTGTTGATCAGCAGCAAAGTGCTTGGCTGATGAGGCAATGCGGCTCCAAATGCTTTTTTATTTAGTAGTCATAATAAATTTTCCTCAGATCTTAATATCATTTGTTTCGCATTCACTTTGAAAAAAAAC
chr1-18626320	1	18626320	intergenic	TCCAGATCCGGAGATGACC	CCTCATCAGCCAAGCACTTT	182	137	0.75	10	43		0	42	12	0	6	GCGGTCCAGATCCGGAGATGACCCCGGCTGAGTTGTCCTCTCCGAGTCCGATGGTTGGCCGCTCGAATGGACGGGAGCAGCTCGCAACTTGTGGATTGGCATGTTCATGCATGCTCACGTTCAAGTCCCGGACGAGAGAGAGAGAAGTGAGCTGTTGATCAGCAGCAAAGTGCTTGGCTGATGAGGCAATGCGGCTCCAAATGCTTTTTTATTTAGTAGTCATAATAAATTTTCCTCAGATCTTAATATCATTTGTTTCGCATTCACTTTGAAAAAAAACGAATGCTGACCTGCAGGCAG
chr1-18627920	1	18627920	intergenic	GGTGGATCATCTTTTCTGCC	AGGATCATTCATGGCAAAGC	183	131	0.79	-10	46		0	28	10	-14	11	AACAGGCGATGAGTCGGCGGTGGATCATCTTTTCTGCCATCATTTCCACCCTTTTTACCGAACATAATGTGCCTGGGAAAGGCGTGGTTTAGACGACCGTAATGAGAAAGGTGGGAAAGCACGGGGCACGGCAATCATACATCGCAGGAGAGAGAGAGAGAGAGAGAGAGAGGATGCATGCGCTTTGCCATGAATGATCCTCCCCTTGCTAATCAGCACCGTAATGCACTTTGCCATGAACTTTTTTTTTTCTTCCTTCCTTTGAGGACTGAACTGAAGAAACAGGCATTCCTGTCCTGT
chr1-18627940	1	18627940	intergenic	CATTTCCACCCTTTTTACCG	AGGATCATTCATGGCAAAGC	161	110	0.71	-10	48		0	29	10	-10	9	TGGATCATCTTTTCTGCCATCATTTCCACCCTTTTTACCGAACATAATGTGCCTGGGAAAGGCGTGGTTTAGACGACCGTAATGAGAAAGGTGGGAAAGCACGGGGCACGGCAATCATACATCGCAGGAGAGAGAGAGAGAGAGAGAGAGAGGATGCATGCGCTTTGCCATGAATGATCCTCCCCTTGCTAATCAGCACCGTAATGCACTTTGCCATGAACTTTTTTTTTTCTTCCTTCCTTTGAGGACTGAACTGAAGAAACAGGCATTCCTGTCCTGTACCCGTCCAAGTTGCCGTGC
chr1-18629040	1	18629040	intergenic	GACCGGTCATCACTCCCTC	GATTGATGATGGGTTTTGCC	253	137	0.61	8	66		0	49	8	0	3	CGCCATCGACCGGTCATCACTCCCTCATCATTTACCATCCCCAGTCGTCCGGATCCACCACCAGGGGATTTTTCCTTTGTAGGACCGGTCGGCGGTCGCCATCCAAGCAGTTTCCCGCCTTTCGCGAGAAGAGAACTGTGACCGGCAGGGACATCAGGCTGAAGCTGCGAAAGGGAGAGGGACGTGGTGGCATGGCAGCTGTTCCTTCCGCCACAGCGAGCATGATACTTGCTCTGGGGGGGCAAAACCCATCATCAATCATCAAGTCATCATCACCATCATATAATCGCTAACCTGCAG
chr1-18630100	1	18630100	3'-utr/5'-utr	CCGCTCCAGTACAGTGCTTC	GTTCCACCGTTCGTGAAGAT	203	152	0.65	0	65		13	47	13	0	3	GATACCCCCGCCCGCCCCGCTCCAGTACAGTGCTTCGAAATCTTTCTAAGAGATAAAAATGTACCACATCTGCAGCTCAACAACTTACATATATATTCCGTTAAATGATCTGCACTCAGCCAGCATATCAAGTGCAGCAGCCTGAATACTACACTGATAGCGATACCCAGCCATCTCCGCAGAAGCGCAGCTTCACAGGATCTTCACGAACGGTGGAACATCCTCCCTTGGACCATCGAGTGACCGATACATGTATAAGATGTCCACGCTTTCATTCCTTTCGTTCTCATCAGACTGGCC
chr1-18643740	1	18643740	intergenic	CAATGCATACGGCATACCTG	ATGTATCAAAGGGCACAGGC	215	112	0.54	0	62		8	43	8	-4	3	AGGCGAGGCTGCAATGCATACGGCATACCTGCTCCTCCCTCCTCCTCCCCAGCGGCCCCGCCTGGTTGGTTCCTTCCCGCACGGGCGCACGCCTGCAGCCTGCAAGCATGACTGGACGAGGTCGGAGGTCCTCCAGTCTTCTGTCGCGCGCACGGCTCGAGAGGGCGGTGGCACCGGCTTTCTGGGCCCTGATGTGTAAGTGGGTAGCCTGTGCCCTTTGATACATACAAAAACTGGACGCCGCTGGATCGCTTGCGGATGCGAGCTGGGCCGTTTGCCTAGCTGCAAGGCCGGGCACGA
chr1-18957100	1	18957100	intergenic	AAGATTACAAATCGCCGCTC	TATGGAAAACTGAAAGGCGG	275	67	0.56	0	40		-15	16	1	-15	3	CACAGTCAGACTGAAGAAAAGATTACAAATCGCCGCTCAGGATCCAGGCAACCGCTACTATTGAACAATCAGGTAGTTGGGCTTTCCACATAAGCAGCAAGTGGAGTAAATATTATTAGTGTGGCATTCCTTCAAAAGTAAACTATTCCAGCAAAACTTGGAATCATGAAGCATATAAAACTTTATTTAAAAAATGTGGCCACAGTCAAATGGCCGACCTTCTAACCTAGTTTTTCGGTTAGCGTCGCCACTGAATGGAATAGATCCCCTCCTCCGCCTTTCAGTTTTCCATATATCAGC
chr1-18973320	1	18973320	intergenic	GAACGTCGCTGGAGATAGTCTT	ACAGCAATAATGGCCTGTCC	257	66	0.66	0	27		9	22	9	0	3	AAAGAACGTCGCTGGAGATAGTCTTAGTACTCGAAATCTCGAGAGGAGATAAGCGTTTACATACTCCGGCCTTTACAGACATCTGAGTGTGTGCCGGAACCGAATCGCTTTTCCAGGCTGCGGCGCGCGCGCATCGATGGAGCATGCAGCTGCAAGGGTGCCTTTGCATTTGCTGCGACCTGCACATGGCGATTGGCGAAAGGCCGTGGGCGAGTTTTATATTATTCAGCAGGAGGAGGAGGACAGGCCATTATTGCTGTGCTGCCGTACCGCAAAGCTCGCAGGTGTGCACGCGCGCAC
chr1-18974720	1	18974720	intron	CAACTTCGGCCTCATGGTA	CACGTGTACGTGGTACAGCC	220	74	0.51	0	39		-8	34	0	-8	3	GTCGGCTTCAACTTCGGCCTCATGGTACGTACGCTATCGCTATACGCAGGCTCCCTCCCTCTCGTTTGCCCGTCCACCAAGCTCTCTCGATCGCTCCGGCCGACCGATTGATCGAGAAAGCCAGCTCCGTTAGATTTGGCTCGTGAGTCGCGCGTGAAGGCGTGATAATGCGTCCCGCCGCCTGCTAGCTATTTCCAGAGCTGAGCTAGGCTGTACCACGTACACGTGACCTAATGTACGCGTGTGTAGTATTGTGTAGTACTGTCAGCTAGCTAGCTACATCTTGTCTCAATCCCATCC
chr1-18974820	1	18974820	intron	GATTGATCGAGAAAGCCAGC	TGCATGTATTGTCGTCGGTT	270	133	0.53	-12	76		0	49	3	-12	4	CGACCGATTGATCGAGAAAGCCAGCTCCGTTAGATTTGGCTCGTGAGTCGCGCGTGAAGGCGTGATAATGCGTCCCGCCGCCTGCTAGCTATTTCCAGAGCTGAGCTAGGCTGTACCACGTACACGTGACCTAATGTACGCGTGTGTAGTATTGTGTAGTACTGTCAGCTAGCTAGCTACATCTTGTCTCAATCCCATCCACATGATGCTACCAAGTACCAGTAATTTAAATGCCGACGTCCATCCATATGACGAAACCGACGACAATACATGCATGCCAACTCACCCCCAAAAGCCCAA
chr1-18986920	1	18986920	intergenic	AATCTGAGACCCAGGTTTGC	AGTCTCCTAGGTCACGCACG	179	86	0.63	0	40		10	31	20	0	4	TGGTTCGTTGCAGTTTGAAATCTGAGACCCAGGTTTGCCAACCGCCACTCTGAGAGCTATTCAGGTCATTTTTACGTGCGGCGTGCTCGTTGCTGGTTTGAGTTCTTTCAGCTGCTAGATCTCTCGTTTCATTTCAGTTTTACCTTTTCTTTTGTGCCACACTATAATTTGCCATTGCGTGCGTGACCTAGGAGACTCTCTACTCATGAATTAATGATTCATGTAGGACTGACTAGTCAGTATATTGATACAATTTCTATAGTTAGACTTTATTTTAATAAAACACAAAAAAGTGTTTCC
chr1-19018740	1	19018740	intergenic	CCACTAACCAAAAGTCGTGTGA	TTGGCACTCAATCACCAAAA	179	104	0.8	0	45		27	4	130	0	47	ACATAATATTTGGTTCCACTAACCAAAAGTCGTGTGAAGAGTTTAGCAGGGTGATGACGCAGAAATTCGAGATGTCGATGATGGGCGAGTTGAACTACTTCCTTGGGTTCCAAGTGAAACAACTCAAGGACGGCACCTTGAAAGGGAAATGTGCCCTTGGGCCATTTCTATGTATTTTGGTGATTGAGTGCCAACACATGTGCTTAATTGGGAATTTATGAACATGGATGAACAAGGTGAAAATCATGAAGTAAAGGTATGTTTCTAAGCCTTAGTACATTGGTTTTAAGTACTAATATA
chr1-19054100	1	19054100	intergenic	ATGCAGCTTGAGTTTGTCCC	GCAGACACGTAGTGTGGCAT	170	132	0.62	0	62		-10	46	0	-10	3	CCATCGGTTGCCTGCTGGATGCAGCTTGAGTTTGTCCCGTTGCATGACTTAACCAGACGAAGGTTTGGATTGGTTAGCTGGCATGCATGCTAGTACGATGCTTTAGTTTTTCTCCCTCTCTGTACCTATACCACTTGGCACTGTGCAGTAGTGTGCCATCATGCATATATGCCACACTACGTGTCTGCCTACGTACGTTACAAAAACTGCGGCATGTATTGATGTGTGTATATGGATAAACTCTGTGGCATATATATATATATATATATATATATATATATATATATATATATATATATA
chr1-19099540	1	19099540	promotor	CCAGACAGACACAGAGACGG	AGAGAGAGTGGTCAAAGCGG	154	95	0.82	-4	35		4	11	22	-4	17	AATAGTAAAGGTCCAGACAGACACAGAGACGGACAGAGGATCGCCTGCGCTGCGAGCCTGCCCTCTTCTCAAATCCCATGGACGTGTTTGGTGTTGCCACGCCGCTCCGGCCACCGTGTGTTCGCAGAATCTCTCGATCCGCGCACCCGCTTTGACCACTCTCTCTCTCTCTCTCTCTCTCTCTCTCTCTCGTAACGCTGATTTTAATAACCCCCGTCCGTACGGATTATTTGAAAACAACTCCCTCCAAACAGCCGAATTTCGCGATCCCGCCCGCGGGCGCTGCCGTCCCACGAACAA
chr1-19099560	1	19099560	promotor	CAGAGACGGACAGAGGATCG	GCTGTTTGGAGGGAGTTGTT	232	73	0.89	0	14		-8	11	8	-20	14	ACACAGAGACGGACAGAGGATCGCCTGCGCTGCGAGCCTGCCCTCTTCTCAAATCCCATGGACGTGTTTGGTGTTGCCACGCCGCTCCGGCCACCGTGTGTTCGCAGAATCTCTCGATCCGCGCACCCGCTTTGACCACTCTCTCTCTCTCTCTCTCTCTCTCTCTCTCTCGTAACGCTGATTTTAATAACCCCCGTCCGTACGGATTATTTGAAAACAACTCCCTCCAAACAGCCGAATTTCGCGATCCCGCCCGCGGGCGCTGCCGTCCCACGAACAAAACCACCCGACCGCGCGCCA
chr1-19102880	1	19102880	intergenic	TTTTATTCGTCACGTTTTAGTTCA	ATAGTGGACGTCTTCACCCG	151	89	0.51	0	45		8	43	8	0	3	TCCCTTCATACTTTTTTATTCGTCACGTTTTAGTTCAAAAATAAATTAAAGAAAGATAAATATTCAAGAACGAAGTTAGTAAAAATATGTACGATAGTCTCCATGGAAACTTTCCAAAGCTCGCACTCTGGTTCATGTCGTCATCGGGTGAAGACGTCCACTATGGTTTTACTGTTTCGACCTTTGGAATATTCCTTTTTGTACTTTGTGACGTGGTAGTGGGGGAGGAGAGGCGAAAGGGACGCAATTCTGAATGCTTATGGGCCTCTGCAGCGAAAACGAAGCCCAGTCAAATCGTGA
chr1-19103300	1	19103300	intergenic	GGCTTTCCAAAACAAAGCAA	TGGGCCATTAGATTCGTTAAA	217	36	0.53	9	24		0	5	10	0	6	CCGTTGAGCTCGGCTTTCCAAAACAAAGCAAAGACGGAAAAGAAATGAAGGCTCTAGAGAAAAAGCTGAAAGCTAAAACATTCAGCATGAAGACAGCATGAAAACATTCAGCAGGAGGCATGTCCCGGGGCCGCACTTGAAACCTTTTTTTTTTGTAATCAGATTTTTGAAGTTTGATGAAGTTTATATAAAAAAAACATTGATATTTTTAACGAATCTAATGGCCCATATTTGTTAATCATAAATGCTGATTATTTTGTAAACTCGATTACATCAAAATGATTTAAATCGGATTGTGTT
chr1-19103600	1	19103600	3'-end	GGAAGTACTGCTCAAGAAGGGA	GCTTTTATCGTTGCTCTCCG	175	117	0.69	-7	56		8	23	9	-7	5	ATTTTTCAGATGCAGGAAGTACTGCTCAAGAAGGGAAAAACTGGAAGCACCGCTCAAGACAGCTACAGCCTACAGCTGCAGCTATTTTTTACATAGCAACAGCATACTACATGCTAAAAGTAAACGCGTCACGTACTCACATGGCGGCTGCCAGGTGCCAGCCGGATCCCGGAGAGCAACGATAAAAGCAAAAGAAAAAAAATCGATTACTGTATCTACAGAACACAAGATGCCAAAGACACCCCCAGCAGCATCTTGTGCAAGCATGTGAACTTTCTGCGCTGTCGAGAAGGGGAAGGC
chr1-19105400	1	19105400	intergenic	GCTGGCTGGGTTTCCTTT	CAGTGGCGACGAGGTTTTAT	254	68	0.57	0	36		-8	25	0	-8	3	TACCGGGGTGGCTGGCTGGGTTTCCTTTGGCCACGCCCACGCGCCACAGCCGGACGACAGGTCGGTTTGAATTGTTTATTCACGCTTTACGAGTAGGAAGTCCAGCCTCAGCACATCTGTATTTTAAAACCTCGTCGCCACTGGCCTAAGTGCCTAACGGTATAGAAGATTTTTATCTTCATAAAACTATAATCTAGTTCTATAAAATTTATATTAATATAGTACCATTATTAGCGTCAACTGTATAAAACCTCGTCGCCACTGGCCTAACGGTAAACTTTATAAAACCTCGTCGAATCT
chr1-19233400	1	19233400	intergenic	-	-	-	104	0.51	0	63		-12	36	0	-12	3	GGCCGCCGACACGAACAGCTCGGCTGGCTCGGCACGGCACGCCGTGGCCGTACCCGTAGTACGCCGCCTGCGGCCGGAGATCGACAAAGCAAGGCACGCACGACGAGGCAAGGAAGCGGGTGAGAATCGCGTGTGTCGTCCCGTCCTCTAGGCTCTCACAGCCTCTGCCTGTTTCCCCGGACGACGCCAAAACCGAGTCCGATTCGTCTACTCCGCGGCTGATGCCTCTGCCTGTTTCCATTCGGCGCGTCTGCTCAGGCATCTGAACCGGCCGGTGACACCTAGGCGCGCGCCCTTCTT
chr1-19233680	1	19233680	intergenic	-	-	-	24	0.52	0	15		-14	7	0	-14	3	CCTAGGCGCGCGCCCTTCTTCCCTACTCCCTAGTATCGCCCCCGCGCGCTGTGCCTCACCTCTACCCGTCCGCCTGTGCGCAACTGCCGACGTGTTCCCGGGCGCGCGGGCTCCGGCGCTCGTCCACCACCCCACCCGGCGTCGCGGCCACGGCGTCGCGGCTGTCACGGTCCGAGACCGACGCACCACGGGGCCGGTGGTCAGTAGCAAGGACCCGGCAGCGGCACGCCGTGTCACTTCTAAAACTGTGGGCTCAGCAGCGGCGAAGGGGAGGGAGGCTGCGCGTGGCTGGCGGTGGAC
chr1-19234040	1	19234040	intergenic	AGACTGGTGGTGAGCGAGAC	CAGGCTACAGGAACGGACAT	214	147	0.72	0	63		8	32	8	-8	5	AGAACCGGCCAGAAGACTGGTGGTGAGCGAGACTAGCGGGGCAGTGGCAGAGCACTAGCGAACACCAAATGTCCGGTAGCGATCGAAAGCTGCCGTCCTGCATGGCATGCCAGCCACGCCGTCGCGTCGTGCATGGATCCAGACTTCCAGAGCAGCACAGGTCGAGTCAACACAACAGCCGCTCCTTTGCCTTTATTACCACGTGGCATGTCCGTTCCTGTAGCCTGATAAGGCTGGCGTCGGGCCCGGGGCGGGACCAGATTTGACGACGCCCTACAGTTTGTAGTAGCGGTACTACTG
chr1-19234580	1	19234580	intergenic	ATGCTGTTCTCTTCTTCGGG	CTTTGGAAAACGAAACGAGG	236	92	0.54	-9	47		0	41	0	-15	3	CGTGAACCCTCCCAACCTGATGCTGTTCTCTTCTTCGGGGTGGCGAGGCCGTCGTTTCCCCCCGTGTCCGTGATTCCGTGAAGGCCGGCTGCAGTGGCAGACAGGCGCAGCGCGCCGCTTTCTTTCGATCGCACCCGTCGTCTCAGCAGCAGAAGCAGCAGCAGCTTTTCCACTGTCCTGACAGGATCACTCACACTCCTGCCCATGCCATGCACTGATGACCGATGCACGCACACCTCGTTTCGTTTTCCAAAGTTTTCTACTCCGGGCACGGGCGGTCTGCTGGGCAGGGCTGGGCCT
chr1-19234820	1	19234820	intergenic	CAAAGTTTTCTACTCCGGGC	GGCTAAAGTGCCAACACACA	277	66	0.51	-9	35		0	30	0	-9	3	TTTCGTTTTCCAAAGTTTTCTACTCCGGGCACGGGCGGTCTGCTGGGCAGGGCTGGGCCTGGGCATGCGCAGAACTGGTGGATGGCATCGCAGCACGGCCGAACCGAACGCGAACCGGAACAGAGCTCCGTCCCCGGCGGCGGCGCCGGCCCGGCCAATGGAGAATCGTCGTCGGGTCCGAGCCGAGGGACGTGGGAAGAAGACGACACACACACCCACACCCACACGTCGCTGCCCGTCTCAGGTCCTGGCACTAGGGAGTGGGAGTGTGTGTTGGCACTTTAGCCATCCATCCATCCA
chr1-19236220	1	19236220	intergenic	ACAGTGCCTGCCACGTTTC	GCAGGAACTGATGAAGGAGC	199	130	0.71	-14	43		5	42	5	-14	5	TGCCGTCTCCGCCGGCACAGTGCCTGCCACGTTTCGCCACCACACAACACAAGAGCTCTGCTCAGCTTCGGCATACGGCGGCTTACCGTACCGTCTCTTCGATCCTGTGCTGTGTCTGAATCTGATGATGAGCTCCAGCCAGCACCCCCAGCCGAACCAAAGAACGTGGCTCTGCCCCCGGTAGCGGTAGCGGTAGCTCCTTCATCAGTTCCTGCAGAACATGGACATATGCACCAGCACCATTATTCGCGGCACAGTACAGTACAGCTGCACCTGGAGGAGTATTCTATTTAATTTACG
chr1-19237660	1	19237660	intergenic	-	-	-	158	0.56	0	97		-8	33	4	-8	4	ATACACCTAGACAGTATATTGTTTTTTAGTACCAGTTGATCGCCAGAACCGTACCGTAGGGCGTGTACGTGTACCGATTAACGTGTGTGAAGAACGGTTCGTCAATTCCGTGGAAATGAAATTGCCGTGACGCCGACGTACGTACAGCTAGCTATTGGTAGTCGACTATGGTGACCCGGGTTCACATTGAAGGTCTGCATTTTCATATACTGTATCATGTCTGTATCATACTACGTGCCAGTTGGCGTTGTTTAACATCAGGCTTTAACTTGTTTGAAAGGGCAACATGTCATCTGGATG
chr1-19252140	1	19252140	intron	-	-	-	49	0.52	0	31		-10	13	0	-10	3	GCCCGCTGGAAGACCAAGACGCTCGAGCGCGACTTCGCGGCGCTGCGCGCGCGCCACGACGCCCTCCGCGCCGACTGCGACGCGCTCCGCCGCGACAAGGACGCCCTCGCCGCCGAGGTAATTAACCGACTGCTCTTGCTCTGTCATGTCATGTCATGTCACCGCCGGTCATGGTCAGCAACCGTCTACGTACTCTCCGCGTCTTGTCCGGTGCCACTTCCAACCTGCCGTCACTCACTGATGTCGTTTTGGCGCGCGCGCGCGCCCGCTCGGCGCTTCTTATCAGATAAGGGAGCTGAG
chr1-19252260	1	19252260	intron	ACCGACTGCTCTTGCTCTGT	CTTCTGCCTCAGCTCCCTTA	183	47	0.64	-8	24		0	11	0	-12	4	ATTAACCGACTGCTCTTGCTCTGTCATGTCATGTCATGTCACCGCCGGTCATGGTCAGCAACCGTCTACGTACTCTCCGCGTCTTGTCCGGTGCCACTTCCAACCTGCCGTCACTCACTGATGTCGTTTTGGCGCGCGCGCGCGCCCGCTCGGCGCTTCTTATCAGATAAGGGAGCTGAGGCAGAAGCTGCTGCCCAAGCCGGAAGCCACGGTGAAGCTGGAGGCGACGACGGGCAATGACACGGCGGAGGAGCGCCGCCAGGCGACGGCCGGCGCGCCGCCCGCGGGGGCCTGCAAGGA
chr1-19253280	1	19253280	3'-end	TCAAAATAAATGTTCTTTGACTCG	GCAAGGACGGATGTAGTGGT	285	57	0.66	0	29		18	12	18	-2	5	GTCAAACCTCTAATCAAAATAAATGTTCTTTGACTCGTTTACATTTGAAATTAACGTCTTCAGAAAAACAATTTTAGTGTTAAGGTAAAACCGAAGCCGAGCGACGAAGGCTATACTACAAGAGCCCTGCGGAGCGGTTTGCTTTTTCCACTTTTTTTTTCTTCCTTTCCTTTTCCTACCACTTCTTCATTCTCCTTTTAAAAAATAAAAAAAAACGGAGGGAGGGCTTAAAAGGGGAGCACGGAAGAAGGTAGAGGGGCAAAAGCTCCGCCTGTTCTACCACTACATCCGTCCTTGCAA
chr1-19259100	1	19259100	intergenic	-	-	-	131	0.54	0	82		10	29	10	0	3	ATTTATAAAATATTATCAACTTTGTAGAACTTATAATTTCTCAAGATTCTTCGGTAGATGATACCGTTCGAAGAGTGAGGCTTAAATTAGGTGATGAGCTAAGAAATGAGATAGAAAATCTGATAGAGATGGCCTTAGGTATTTACTCCTAGGTGTTAGAACACGGTGCAATACATATGTAGGAGACATAACGGTAATATCAGATTAAAGAGACAGAGAACGATAATATCAGATTAAAGAGACATAGGGACTATAGATGGCTAAACGGGCCTGACTCGGGCCAGCCCAGTCCGTTTTAGG
chr1-19259860	1	19259860	intergenic	-	-	-	67	0.63	13	29		0	26	13	0	3	CCGGCTCTAATGGAGAAAAGGTGATGACGGTCACAATATTTAGCCATTTATTCTCGTTTTAGACATGGTTCTAATCCTGTGTATTTGTCGTGTGTTTCTATTCTACGATTTAATTGGTTGTGTGATAAATATTATACGACCTAAATCTTTCTATGTTCTCCGTCGCTGGAGTGACCAGGCACGACTTAGCGCCGAGGGCACACACATTCTATCCGATCAATCTCCAATCAAAATCCCAGGACACTGATCACGTTGTTTTTCTTGAAACGAACATGAATGCACGTCACTGGGGAGGAGTTG
chr1-19260840	1	19260840	promotor	-	-	-	101	0.57	-10	56		0	35	0	-15	4	CTTTGACCGTCCGCCGGGCGGGCGTGCGTGCGTGCGTGGAAAAAAAAGAGCTGTCTGCGTTTCCTTTGAGCGGGACGTGTGTGGCGAAACAAGGGACGGGAGTGGCCGGAGACTGCAAACATACGCTGGAAACTTCGCCACAAAAATAAAATAAAATAAAATAAAGCATGCTAGTCGTCGCCCACCTTTTCTTCCCACCTGTAAAAATCATGCCTGCTGATTAGTGGAATCATAGATTGGTTTCCTCAAGGGTCAATCAGGAATTCACCTAAGCTGGTGGTAACTTGGCAGAAAAGGACA
chr1-19328080	1	19328080	intron	-	-	-	93	0.57	0	51		16	31	20	0	3	GTGCATCTGAAGGCGTCGGTCATCACCGACGGCACGCCGATGCACTCGAAGCTGTAGTCCACGCCGCCGCCGGTCATCTCAACGATCACCTGCAGCCGCACACATACTGTATTAATCACACCACACATGACAAGTTGACTTGTTGCTACTGCCGTTCGACTTTGGCTTTAGAGTCCTTACTTACCTCTACGACAGAACGCTTGTCCAGCTGCGATGGATTGACGAAGTCTGTGACGCCGAACGATCTCCCTGCGATCAAAAGAGTAAAGAGTGGTGAGTTGAGTGGAAGATTCTACTTCT
chr1-19328280	1	19328280	CDS/intron	GCGATGGATTGACGAAGTCT	CAGTGACAGAGCAGAGCAGC	175	110	0.59	0	61		10	27	10	0	3	TTGTCCAGCTGCGATGGATTGACGAAGTCTGTGACGCCGAACGATCTCCCTGCGATCAAAAGAGTAAAGAGTGGTGAGTTGAGTGGAAGATTCTACTTCTCTTGGTTCCCGTTTTGAGAAGAAGACAGGCAGCTAGTAGCTGGCACTCGATATAATGCATGGTGCGCTGCTCTGCTCTGTCACTGAATGGAAAACGATATCCTTTTTTTCGATCGACTTGCCTACTTCCTCCTTGTCAGGGTTGAGATCAACGCCGATGATCTTGGATGCGCCACACATTTTCGCGCCTTGGACCACCTG
chr1-19328300	1	19328300	CDS/intron	GAAGTCTGTGACGCCGAAC	CAGTGACAGAGCAGAGCAGC	162	160	0.63	10	76		0	54	10	-3	4	GACGAAGTCTGTGACGCCGAACGATCTCCCTGCGATCAAAAGAGTAAAGAGTGGTGAGTTGAGTGGAAGATTCTACTTCTCTTGGTTCCCGTTTTGAGAAGAAGACAGGCAGCTAGTAGCTGGCACTCGATATAATGCATGGTGCGCTGCTCTGCTCTGTCACTGAATGGAAAACGATATCCTTTTTTTCGATCGACTTGCCTACTTCCTCCTTGTCAGGGTTGAGATCAACGCCGATGATCTTGGATGCGCCACACATTTTCGCGCCTTGGACCACCTGCCAACCGCCACCGCCGCAAA
chr1-19474440	1	19474440	intergenic	TTACAAAGGGACCCTCATGC	TCGCGCTGTTTTGTTCATAC	273	95	0.52	-7	61		1	17	1	-7	3	TACTTTTTCTTCTTTGTTTACAAAGGGACCCTCATGCTCTGGATCCCAAGTCCTTTTCGTTTTTTTTTTCTGCCATGCACTGAGGGGAATAAGAAAACGGCGAGACGGCCTCTCTCTGTCTCCCGCCTTTGCGTGCTAGTGTTACTGCGGCAGTACGAAGTACGAACACTCCAGCTAGCTGGCCCCTATCTGCCGCCCCCACGCCCGGTCAAAGACACCCTTTCGGTCAAAGCAGCTTCCCGTGCGTGCTGTCGTATCGTAATCTTCGGAGTATGAACAAAACAGCGCGATTACGGCTGC
chr1-19474640	1	19474640	intergenic	TCAAAGACACCCTTTCGGTC	AACCCAATCTGCTGAGCCTA	239	161	0.65	-18	71		0	51	0	-18	3	ACGCCCGGTCAAAGACACCCTTTCGGTCAAAGCAGCTTCCCGTGCGTGCTGTCGTATCGTAATCTTCGGAGTATGAACAAAACAGCGCGATTACGGCTGCACACATGGCTCCCGCACGCTAATGGCCCTCGTAATCTCTCGGGTAGTCGGGACTTGTCTTTACGGCGCCTCGCGTCCCCTTCCGGACGGAGCAGCACATCTTTCCATCGCCGTGCCATTGCAGCTGGTAGGCTCAGCAGATTGGGTTTTGTCTAACCCGAGGAGGAGTAGACTAGAGTAGAGTAGGAGTACTAGATTACT
chr1-19474760	1	19474760	intergenic	TAATCTCTCGGGTAGTCGGG	AAGGAGCAGCGAACCAAGTA	188	117	0.58	0	56		-8	50	0	-13	4	AATGGCCCTCGTAATCTCTCGGGTAGTCGGGACTTGTCTTTACGGCGCCTCGCGTCCCCTTCCGGACGGAGCAGCACATCTTTCCATCGCCGTGCCATTGCAGCTGGTAGGCTCAGCAGATTGGGTTTTGTCTAACCCGAGGAGGAGTAGACTAGAGTAGAGTAGGAGTACTAGATTACTACTTGGTTCGCTGCTCCTTCTCTTTGGAGGCTTCGACTGCTTTCTAGCGGAAGTGTGTGTGTTTTAGTGGTCCATCATCATCCCCTAGATGCTAGAGGCCTGTGGATTTTTTTTTTGTGG
chr1-19606040	1	19606040	intergenic	-	-	-	48	0.67	0	24		21	13	92	0	11	TTTTGTATAGAACTCCTGTTATGTAGTAAAGATGTGACATTCGATCCTGTGCCATGATTCATCATATGTGTGAGACTTGGTCCCAGCAAACCTGGTGATTATGTTCGCGCCCGGGCTTTGGACCCCTAAAACCCGGGTGTGACAATGACACTATTTCCAACCTTAGAAATGAAAATGCTAATTTACTTGCTAAGGTTGAAAAATCAAATGTTTGTCATGATTCAATTGTCAATCTTAAAAATTATAATGCTAGTTTGATTACGAAGATTGATAAATTGAATGAATCAATTTCTAGCCTTA
chr1-19639780	1	19639780	3'-utr/5'-utr	-	-	-	90	0.52	0	49		23	39	25	0	3	ATTAAGGTAGTTTATGTTTGATTTAAAATTTTATATTTTTGAATAAAACGAGTGATTAAAGTTTCCGAAAAAATTCAACGGTGTCAACGAAGGTAATATTATAAGTTATTTTTCATTGGATTCAGACAATCGCTCGCCACTCAAACTTCTCTGCTTGCAGTGGATCTTGTCACCTCCGTATTATTATTATTACCCATAGCTGCGGACTGCAGGCCCACTACTCCACTAGGCTGCAATCTACAACTACAAATGACATGACCAATCGTGGGTATTAGCTGGGCTGGGCTGGGCATCGTGAGG
chr1-19661200	1	19661200	intergenic	TGGACAACATATGAAACCTACCA	ACCTGTCCATGTGCATACGA	204	84	0.62	0	37		8	35	8	0	4	TTATAGTATCTGTATGGACAACATATGAAACCTACCATCGTGTGCCTCTCAATCATACAAAGAGTTTTCACCCACTTTGTCGATAAATTCTTTGGACCACTGATCTACATTGTATATCCACTATTGGTCTATCTGCATTGTTTTATAAAATATGTCTTAAATATAGTAAGATCGTTTTACTTCTAATAAGGGACCGTATCGTATGCACATGGACAGGTTTGTGCACATATACAATCCTGGCCCTTCATGGTCGATCTAATGTCACTGTCGTCGTCACTGCCGGGCTCGAGGTTGATGTGG
chr1-19661320	1	19661320	intergenic	-	-	-	93	0.58	0	45		-13	40	62	-13	10	CTATTGGTCTATCTGCATTGTTTTATAAAATATGTCTTAAATATAGTAAGATCGTTTTACTTCTAATAAGGGACCGTATCGTATGCACATGGACAGGTTTGTGCACATATACAATCCTGGCCCTTCATGGTCGATCTAATGTCACTGTCGTCGTCACTGCCGGGCTCGAGGTTGATGTGGCATGGCAACGTCGCTACCGGCATGCCCTGGCCATGGTGACTTGATGGCGGATTTAGGGTTTCCAGTCGAGTGCGATGGTTGTCGTGGTGGTCGGGAACCTAGCACCTCGCCGAGGTGTCC
chr1-19662160	1	19662160	intergenic	-	-	-	81	0.52	0	53		10	16	10	-5	6	AGCTTTGTTCTACTACTGTCTATTATTACAGTAAGTACTACGCTACGTAGTAGAAGAAAGGAACGGTGTGGGAGTGAGACGCGCAGTGCGAGAGTCAGACGACGCGGATGGAAATGCAAATGGGCGTGCACCTGCCATGCCATGCCGGGAAGCTGTGCACCTGCTAGCGGGCAGAGTGACAACGTACCCGTACTGATAAAGATGCTGAAAGATCTTGGGCACCTTGATTCCGGGAACATGTGGACGGACGGAGCACGCACGTACAAGATGTGTGCTGGAGTCTTCCGGCGCCGGGGCGGG
chr1-19680080	1	19680080	intergenic	GCGGTTAGTCCAGATCGAAA	GCTAGCTCCTCCTACGTCCA	195	63	0.8	0	18		-8	14	1	-8	7	AGAGTGTGGACGGCGGTTAGTCCAGATCGAAACGAAAGTTAAGCAAAATGGGATTGCATTTTTCTAGTAAAGTTTACTAAAAAAAGTATATTAATCTGTATTCTTTTAATAAAATTTTAGTACAGAAAAGATTAAATTATTTGATTTTTTTTTTAAAAAAAAACAAAATAAAAACTGTATTGTTTTATGGACGTAGGAGGAGCTAGCACCTAGCAGCAGCCAAGTCGTTCACGTAGTTTAAAAAAAACAAAAGAAAAGTCTTTGACGTACGTTGTTTGAGAATCTCAGTCAGATGTGGCA
chr1-19814660	1	19814660	promotor	CTGTGAGTGGCGTCCTCTG	TCTTCCCATTTCGCAGTTTC	206	85	0.51	0	49		8	34	8	-7	4	GGGCCTGTGAGTGGCGTCCTCTGCTTGATCCCGGGGTTTTGGTGGTGAAGCGGGGAGAGAGGAGGAAAGAACTGGACGAGCCAACCGTCGACGAGGTGGGGTGACGACGAGTCAGGAGAGGGCGGGCTCAGCGAGGGTGTGGGCAACTGGGCATTGGAAGGGGGCGGTCCGTTGGAGCTGGGTCATCGTGGAAACTGCGAAATGGGAAGAGGGGCCCTTGCCGCTTGGCCTTTTCCGGGTTCCGGAGAGGTTGGCGGGGTGCCGCCGCGGAAGGCGTGGCGTGGGGCCGTGGGCGCCTGG
chr1-19814960	1	19814960	promotor	CCAAGCGTAGGCGTAGAGGT	TCCTAGCATGCTTCACGTTG	200	103	0.58	-12	58		-4	28	0	-12	4	CGGGCGGTTGGCGGTCGCGCCAAGCGTAGGCGTAGAGGTAGAGGCCACAATAGCCGTGCGAGCGAGAGCCGTGCCATGCCCGGCGCTTGAGTTTGCGGGTGACGACTTGTGCCCTGCTAACTTGCTGTCACGTTTCTTTGGTGAAAGAATGAATGAATGAATGAATGCACGTGTCGCTCTCGCTGAGACCGAGGAGCCCCAACGTGAAGCATGCTAGGACTACGAAATGTCCCCTTTTGTTTGCCTCTTCTCTACTCTGTCAGTTCCTTATTAATTGTCACCATAAAGAATATGAATATG
chr1-19815560	1	19815560	intergenic	CTTGCGCCTAGGATAGGAAA	AACTAGGACGGCGACAGCTA	196	81	0.6	11	41		0	30	23	-2	6	CTTCAGCGTCCTTGCGCCTAGGATAGGAAAGGCAACCTTTGAAATGAAAGGCATATACTATTCAAAATTCGAACGAGTCCAAGAAATCCGAGAACGATGTTGATCTCGCGCGGACGGTACGCCGGGCGCATTTGGCGGGTAACGGGCCAGGCCATCAGCTGCAGCGTGCAGTCGTTATCTGTCGGCTAGCTGTCGCCGTCCTAGTTACGTTTTTTTTTTGGTTATTATTCGTCGTCAATTCAAGTACAGTAGTAGCACTACTGAGCACGCTTTTAACAAAGCCGGCACCCCAGGATCGAC
chr1-19980760	1	19980760	intergenic	TTTTCCTCATTCCAAGCGTC	ACCTGGTAGGTGTCGTCGAA	264	71	0.56	0	40		15	24	18	0	3	CCTCCTCCCTTTTCCTCATTCCAAGCGTCCAAACCCCCCATACAACCAACTCGCAACTCCTCGCGCGGTTCCTCGATCGAAGTCTCCAGACGCCCAGCGTCGATCGCGACGACGTACGCCAAGCCGCAGCAAAGCTCCGGCGGTGTGCGGTGAGATGGCGGTGGTGTCAGCGCTGGCCAAGTACAAGCTCGTGTTCCTGGGCAACCAGGCGGTGGGCAAGACGGCCATCATCACCCGCTTCATGTACGACAAGTTCGACGACACCTACCAGGTCGGTCTCCGCCCGCCGACGATCTTCGG
chr1-20095500	1	20095500	CDS	AGGACCCAGTGGAGGACAC	CAGGCTCAACTTTCCCGAG	275	22	0.57	12	13		0	5	12	0	3	GCACCACGTCGGAGGACCCAGTGGAGGACACGTCGCCGTCTGCGGAAAACGAGCTATCGGAGCCGGAGGAGCCCGGCTCGCTCTTGACGTGTGGACTCGCCGAGGAGAAGGGGCTCGGGGCGGTTGTCGCCGTCGCCGCCGCCGTGGCGTCGTTGCTCCGGCTCTGCGGCAGCGGCACGACGACGTCCGTGCCGTTGCAGATGGCGTGGAGCTTGGCGTCGACCGCGGCGTGGAGCGGCGGGCCGAGGTGCTGGCCGCCGCGCCTGAGCTCGGGAAAGTTGAGCCTGGCGGAGTCCCCGC
chr1-20110940	1	20110940	promotor	GGCACTTGAGAAGGTGTCCT	TGGAAGTCCAAAACCTGGAG	220	22	0.58	0	14		62	1	108	0	9	AGTATATTTGAGGCACTTGAGAAGGTGTCCTATAGTTTTTTGACAAAATTTGTTGAATTGAGGCACTGTTGGAGTGGTTTTTCTTGTGTAGAGCCCTATATTTCAATTTGAGGCACTAGTTTGAGACATTGTTGGAGATGCTCTAAGAGAGGCTAAAATCCTCTCTTTATTCAATTTTGAATAAAAAGGTGATTTTATCCCTTCCAATCCTCTCCAGGTTTTGGACTTCCAAACTAACCCTAAATTATAGATAGATCTAATAAGTTCCTAAAACACTTTGATAAGTAAAAAAATATTTTT
chr1-20117380	1	20117380	intergenic	TTGCCTTCTGTCAAACCAAA	ATGGTCCCCGACAATCATAA	170	85	0.56	20	43		0	36	92	-13	7	GGACTTTTGCCTTCTGTCAAACCAAAGGTATAAATGTAATTCAATATTGTTCATGTTCATTCATGGTGGTATAATAAATAGATATGAATAGTGTTATATGGTTATTCATGTTGTTTCTAATGTTTCATATGCTTCTACTTCCATTAATATATACTATTATGATTGTCGGGGACCATAATTAGGGGTACCCTCAAGACGCCTAATTCTCAGCTGGTAACCCCCATCAGCATAAAGTTGCAGAGGCCTGATGGGTGCGATTAAGTCAGGGATCAGTCCATACGAGCGACTCGATCACGCCTC
chr1-20150100	1	20150100	intergenic	GACACCAGGGACCTTCCTAA	CTTCACGGACGAAGGACAGT	204	76	0.69	0	39		20	14	104	-3	20	TTGTTTCTTAGAACTCCACGACACCAGGGACCTTCCTAAGAATTGGCACGTCCCTGATGTGCTCTTCCTATCGACCTTACATCCAGCATAGTCGAAGTCTGAATATCCAATCAAGTCAAAGGTAGACCCCTTTGGATACCTGTTGGGGACTTGTTCTCAAATGCTATGAATTAAGGACAAGGCAACATAAAATGTTAAATGATACTGTCCTTCGTCCGTGAAGCATTATTCCTTTGAGGATAATGTGTCTTGGACGAAGGTTAATGAGAGTATTATTACGAAGTGGAACCTTCGTAATAA
chr1-20335440	1	20335440	intergenic	AAGGTCATTCTATCTTTAAGTCGG	TGAAGGCTCTTTGGCATTCT	231	93	0.6	0	49		14	31	74	0	6	ACTAAAAGGTCATTCTATCTTTAAGTCGGTTTGTAATACCGAAGCTTCATGAAGAGGGACCTTCGGCCATCTTATACAAACAGCTTCAGCCGAAAACCGCTTCTTCCTAGAAGACCTTCGGCGACGAAGCATAGGCCCAACAGGTATAATTATGCGCCCTATTTGGCAACGCTTCGGCCTACGGAGGCCGAAGGTTGAAATGAATGAAGCTGCCGAAGAATGCCAAAGAGCCTTCAGAGTTATTTGCTCTTTTATTGGAACGAGGGATTTGGTCCAAGAGCACATTGCCTTCAGAGTATG
chr1-20420600	1	20420600	3'-utr/5'-utr	-	-	-	39	0.51	0	24		11	13	19	0	3	GCCGCTGCCCCCGCCGGACGGACGGTGCTGGGAAGGGCGGCGGCGACCGGAGTCCTCGTCGCCATCGTAGGAGGCCATTTTCTTCGGGGGTGGATCTAGAGAAAGATAAGCGAACAAATGGGGTTTTGCTTTGGGTGGTGCCTGCGATGCCGTCGGGGCGGTTCAGTGACGCGGGTATATGTTCTTGCCCCGCCCGCGGCCGTCGTGGGACGGTGGGAGGTTCCCTCTCGGTCTCGGCAAAGCGTGGGATGGGAAGCCGCGTACGAAACACGGGCGCACGGCCGACGGCTGGTCGGCTGC
chr1-20566300	1	20566300	intergenic	-	-	-	67	0.65	0	38		34	11	79	-2	18	TGACGCCTAAGAGGGGGGGGGGGTGAATTAGGACTTCTAAAACTTTTACTAAACTAGGCCATAATTAAATCCCTAGAGCAAAACCTATGCCAATAATCAAACTAGAATGTGCAAACTAGGTTTTGTCTAAGTGTTGCTATCTCTACCTGTTGGGGGTATGCTTCGTAGCCGAAGATCCTAAAGAAATGAACACCTTCGGCAGATCCTCTCCAAAGCAGCGCCGAAGCTATCGACTATAAAGCTTCGGCACAGTGACATGTCTCAAGACGAAGGAGTGAACCGACTTAAAGATGAAATGAC
chr1-20661200	1	20661200	intergenic	GACGAGTAAATTGTCGCCGT	GGGAAGCTGTTCGTCAACAC	255	250	0.98	49	13		58	13	127	-20	78	TCCCTGGACCGACGAGTAAATTGTCGCCGTGTGCCCCAGCCCAGATGGGTCGGCGCGAGACGGAGCGCGAAGGGGGTAGACAGCCGGATGGAGACGGGCGTGAGAGGTGGAAATCCCGCGGCCTTCGTGTTTGTCCCGCGCCGACCCATCTGGGCTGGGGCACGTGGCGACAATTTACTCGTCGGTCCAGGGACCCCCCGGTCTCGAAACGCCGACAGTTGGCGCGCCAGGTAGGGGCCTGCTGCGTGTTGACGAACAGCTTCCCGTCAAGCTCCAGATGGGCAGTCTCCAGCAACCTTT
chr1-20668600	1	20668600	intergenic	-	-	-	49	0.68	0	26		10	9	97	-1	16	CATTCCACTAGGTTTACGCTAATATAAAACAAAATGATTCTCCATTTTTAGGGAAAAGAGAAAGGAAAGCGAAGAACTGAGAGAGTAACACCTGAATTTGGTGGATATTAGAAAAAAAAATTTATACCCTCAAATTCAGGGTATTACATGTTCGGCGAACACATTGGCCGAACGGTCGAGGCCTACGTCGATGACATCGTAGTCAAGACAAGGAAAGCCTCCGACCTCCTTTCCGACCTTGAAGTGATATTCCGATGTCTCAAGGCGAAAGGCGTGAAGCTCAATCGCGAAAAGTGTGTC
chr1-20698600	1	20698600	3'-utr/5'-utr	-	-	-	136	0.67	17	51		0	45	17	0	4	GACGTATGGACACTAGCTCGACAGAAGAGAGACAGATGAGATGACGGGACGGCTGCTGGTGCTCCTCCTGCGATGGAAACCAACGGTGGCTATGGATTGGATGATGCCCTTCAGCGGGGGAGGCGAGGGCCACGGAATGGCCTACAATATTGGATAGAGATTGGTGTATCGTCGCAACACAGTACTAGTATGCATGCGCACTTTCGTGCCCGTAGCAATCGCGATGCGAGAATACTCAGCCAGGCGTTGGGCATTTGACGCAACGGTGTGAGCATATTCAGGCAGGTGCGGAGGTGCCCG
chr1-20698980	1	20698980	promotor	GGTCGAACGTACCGAAACAT	CGTTGCAATCCAAGGAAAGT	195	186	0.62	-12	96		0	49	0	-12	3	CTAAGCTCGGTCGAACGTACCGAAACATGCGACAGCATCAGAATCGTAATTGCACATGCGACCCCTTGTCCTTTTGATGACACGAGTGTGAGGGCAGGCGCGCTGATGAAGCAAAGCGACCGCATCGGCGCCGCTGTCGCCACGCACACAGGCACAGTGACAGCGCGCCGTCGCCCAGTGGCCACTTTCCTTGGATTGCAACGGGCTGTGGCCGCACGCGTGCGCCGACTCTCATCTCGTCTTTGCCGGCTCCGCGTGTCCCCGCGGATTTGCCCATATATCTACCCCTCTTGCCCCCGA
chr1-21281940	1	21281940	intergenic	TGTGTTCACAAGAACTCGCC	TTTTCTTGAGGAAGAGGGCA	212	148	0.59	0	89		-14	29	115	-19	19	CTTTCTCTTTGATTGTCTGTGTTCACAAGAACTCGCCTCAAGCTACTTAGTCGTTCTAACTTTCATAACTAAGTTTTGTGGCTATTAGTGTTGAATTTTACAGGATCGCCTATTCACCCCCCCCCTCTAGGTGCTCTCAAGAGTTCTATTCTTCCTCTCTACTACACCATTTTTTTGAGGTGTGTAGGGAGAAGAGAACTCATGCTTGATGCCCTCTTCCTCAAGAAAACCTTCAATTTGTGAATTCTTGAACTCCGTACCATTATCGCTTCTTATCTTTTTGATCTCTAAACCGAACTC
chr1-21425740	1	21425740	intergenic	GGACTCTTCCGATGAAGCCT	TCCAATATTTGTGTTGGGCA	200	29	0.6	0	18		-9	2	96	-9	11	TTCCCTTTTTGCGGGACTCTTCCGATGAAGCCTTCCCGTGGCTTGTAGTGGGCTTTTCGCCGGTCTCCATCTCCTTTTTGGCGTGATCTCCCGACATCACTTCAAGCGGTTAGGCTCTAATGAAGCACCAGGCTTTGATACTGAAAGGGAATTAGGCTTACACCTAGTTCCTAAATAATTTTGGTGGTTGAATTGCCCAACACAAATATTGGACTGACTAGTTTGCTCTAGTGTATAAGTTATACAGGTGCAAAAGGTTCACATCTAGCCAATAAAAAGATCAAGTGTTGGATTCAATAA
chr1-21465800	1	21465800	intron	TTCGACCGCTGGGAGAAG	AACGGAGCAGAGCAAACCTA	175	114	0.81	-11	44		0	16	20	-16	20	AGATCTTCATGGCGACGTCGTTCGACCGCTGGGAGAAGGACCCCTTCTTCCTCGCCGCCGAGGAGGTCCAGGAATCCGCCGATCGGTGCGTTGCCCCTTTTCTTTTCTCCCCATTTCTTTCCGTGTTCTCTCTCTCTCTCTCTCTCTCTCTCTCTCTTCTCTGGGTGGGTTGGCCTAGGTTTGCTCTGCTCCGTTTGCGATTGCGAATCCGGTGCTGACCTCTGTCGGTTCTTTGTTTGCGTCCACGCAGGATGGAATCGGTTTATCGGGTATGGGTGCAGGAGAGGAGCGGGGGCGATT
chr1-21539860	1	21539860	intron	GAGGGTCTTCTTCTCCGTGA	AGGGGGAGGTCTACACTCGT	242	279	0.96	0	42		57	14	125	-8	72	GCGATAGCGCAGAGGGTCTTCTTCTCCGTGAAGAACCCTAGAACTCGCCCCGGGAGTGATCCTGTCGAGGAGGAGAGTTCCAAGGGGTAGCTCCAGGTCGGCAGGCCGCCTGGTGCTCCTCTAATCGGCGTAGAGTCGAGTAGAGATTGTTAGCGCAGAATCAGTTAGGGTTCCGAGTTTCTTGCGGGATTTGTTAGCTAAAACCGCGGGATTAGCTCTGGAAACGACTTGTAACGAGTGTAGACCTCCCCCTTTATATAGATGAAGGACTACGACCGATTTGTACCCTCACAAATCGAT
chr1-21542100	1	21542100	intron	TGGCAACCCACTAATCCTGT	TCGAATACGTAGGAGACCTGC	198	64	0.51	0	43		19	9	19	0	4	GTGAGCCGTCACAATGCACTGGCAACCCACTAATCCTGTTTAATGGAAGGGACTATCCCCCCATGTCCTTACGAGGTGTCGGAGTGCAGGGTGTGTCAGGTGTGCGTAAGGGTGTGAGCTTGTGTGGGGTGTGTTGGGGTGTTCTGTTTGTTTTCAGGCCTCATACCTTTTTCTTCTTTTTAAAATATAATAATACGCAGGTCTCCTACGTATTCGAGTTTAAATTTTTTTTAAAAAAAAAATCTTGTGGTATCTTCAACAAGGTATAATCTTAACAAAGAATAACTTGGCAAAAAGAAA
chr1-21567920	1	21567920	promotor	CACCCTACCCAGTACCCACC	TCCCTCTTGTCTTGCTTCGT	229	70	0.67	-7	30		2	21	2	-7	5	CCACCCTACCCAGTACCCACCAGCCCCTTCTGACGCCCGTACTCCCACACACCACTCCTGATCGTGACCCACACGTCAGTTTCACATGAGTGAGAGCATCGGTGCCTCGCGCTTCTCCTCCTCTCCCCACGCGTACAAATACGGGGAGGGGAGAGAGAGAGAGAGAGGAGACTACCGACCGGACCCCGGTCTAGTTATCGATCGAGGGGAACGAAGCAAGACAAGAGGGAGACCGAGGAGGCCTAGCCGCCTAGGGTAGTCCCGTCCGGTCTCCCGCGGCCAGCGACGGACTGCCTGGCG
chr1-21569680	1	21569680	intergenic	GTCCTGATCCTCGATTGCC	TAAAAGCACTTCGCTTCCGT	173	76	0.64	6	32		-6	29	6	-6	3	AGGCACGGCGTCCTGATCCTCGATTGCCCACAAGCCAGCAGAATACCCTATCGTCCCGTCCGACCCGCGGCCACGACAGTTTGCTTTTGCGACGGGTTCTCTCGATTCTGCTCGGATGCCGCTGTCTCCCGCGGAAATCCGCTGCGCCGCACCCGCACCCGCACGGAAGCGAAGTGCTTTTATGCAAGTATTATTTTTCCCGGGTGCTCTATTATAGTTAGGGGCGTTAATGGATCGTGAACCAAATGTTTATTTATAATAATTTATTAGGTTTCTAAATTAATTTTAGTTTTAAAAAAA
chr1-21570960	1	21570960	intergenic	ATTGTTATTCCATGCGGACG	CACTACTGGCATCATCGCAC	277	147	0.61	0	65		8	62	8	0	3	ATTGTTATTCCATGCGGACGCCGCGCCGGACGGACGGTCGGCAGCTAGCAGAGGGAAGAGGCATGGTCGGCCTGTTTGGTTTTCGTGTGCGTCAAGGCCGTTCTCCTCGCGTTAGATTAGGTCCGTCGTTGTCTAAGATTCTAAACGCGCGAGTAGGTAGCTAGCTAGCTAGCTGATTGTATACTCGTGACGAATATCTACCTCTATAGGCAAAACAATTCGAACATTCCAAAACCAACGGCCGAATATATGGCGCTGTGCGATGATGCCAGTAGTGGCGTCATCAAGGATGCGGCCGGC
chr1-21601820	1	21601820	intergenic	ATGGGTGCTCGACGATGT	GTCTAGTGGCTGCAAGGGAC	282	184	0.53	-4	115		4	47	4	-4	3	GGGTGACGGATGGGTGCTCGACGATGTCGTGGAGCGAGAGCTCGTAGGCGGACTGCGGGAGGCCCCGGATGAGCTCGAGCATCTCGCGGCAGTACCCCCGGCCGCTATGGCCTACGCTCACGACGGCGAGATGCTTAGCGACACCTACCGAGTAATGTTGGTCGAACTGGTGGTGCTCGGGGTGGCTCGCCCACAGCTGTGGCGATGGCGTGACCGACCCTGACCCGTCGGAGTTGTAGTCCATGTCGGCTGAGGCCTGCAGCGACCCTTGGTCCCTTGCAGCCACTAGACCGCCCTGAC
chr1-21603140	1	21603140	3'-end	CATGCCGCTAACCCTTCTCT	CGACGATGACTTCTGAACGA	238	82	0.57	8	48		0	18	8	0	3	CTTGACATCGAGCAGGTGCATGCCGCTAACCCTTCTCTGGGTGGATCGATTTTTCCTCCTCCATCCTTGGTTCCACTGCGTGTGCAACTGAGCTGAGGATTGATCGATTTAATAAACGACACATTTGGCTCCGTCCGTACAAGCTGGGTTTAGGACAAAAGGCTTTGGACGGCGGCTGCATCCACCACGCTGCTCGACTATTGTTCAGAGCGCGTACTACGTACCCAACTCGACGATCGTTCAGAAGTCATCGTCGCCGATGTCGCTGAAGCGGCAACCGTCGACTCCGGGCCACATCGG
chr1-21687180	1	21687180	intron	CCTGTTTTTGCCCCTTATCA	GCCGATGATTTGGTCGTTAT	224	132	0.54	-8	80		4	39	7	-8	4	GTACCGGTCGGTTCCTGTTTTTGCCCCTTATCACTTTCTTCGTGCACCTCCTGTTCTTTTTCTTCTTTCTCGCCAGTTTTCTGGAGCCAAGCCGTGACTGATAATTCCAGGCTTGTAGCTTGAGCAATTATCTCGCCCTGCGACCCTGCGTTCATGATATAGTGCTGAAAGTTTAAATGAGATCCGATATTGTACTCAGGACTAAAAAGAAAAGAAGATAACGACCAAATCATCGGCTGATATTGATAGCTCGTATAGACAAAGGCTAGTTCTTTCCTTCTCTTTTGAGTGGTTTTCTCT
chr1-21694340	1	21694340	intergenic	-	-	-	82	0.84	0	20		-8	15	5	-8	10	TGCATTTGAGTTGTATATAAGCTGTCAGCAAGATGCAGCTCTGCTCTTGATCTTCTTTTTCTTTCTGGTTGACGAGCAATGGACGGCCCTTGCAAAGCAATCACAGGCCCAAAGCCACTTTTGTTTGAGGAGATCTCCTCCTCTCTTTTTTTGTTGTGTTTCTCAGTATTTAGAACAAGGAGAATTTCGTGCATAGGGATTACTCTCTTAGTCCTAAAATAAATGTCGCTGCTGCATTCGTGCTGGTTAAACTTTTTTTTTAAAATCTAACTATTACGTTCATTAAAAAAAATTAGTTTG
chr1-21695920	1	21695920	intergenic	-	-	-	72	0.52	0	40		-10	30	1	-10	3	GTGGAATCTTTCTTGGATTATTTTTGCTCCTAAGTACCCTCGCCTGTCTGTCTGTTTGTCACCAGTGCGCTATTGCGCCGATTCACTGCTCTCGGACAAATTGAGGTCACATGGTTTGTGCATGATCCGTGAAGGAACCCTGGCCGGACCCCGGTTAGTAGTGTAGTAGTTCCTTCCGTCACATTCGTTGTCGATTGTCGTCATGTTAGGTCAAAGTAACGATAGGTCAATTTGGAGGCAGAGTTAGAGAGAGATAGCTAGAAGGTGGCTGCGACGACCGTAGTACGATCTCCGTTGACA
chr1-21700460	1	21700460	intergenic	GACCGGTTCAGGAATTGAGA	CAAATCTGACGCATAGCTGG	154	112	0.7	0	49		-9	27	5	-9	5	AAGCTAAGACCGGTTCAGGAATTGAGATTAGGGATGTTTTTAGTTGCAATGATAGGACAAGATAAGATGGAACCGTCCCTTATATAAAGATGTTTGATTGACGGTTCAGGATTTTGGCACATGACTATTCTAGTACCGTCTCCAGCTATGCGTCAGATTTGTGTTTTGTCCCTCTAAAAGTTAATGAATTAGGTCAAGTAAACTAAAATATGAACTCGGGTTCGGTAAGTACATGTCGTGAAAACAACATTGTACGAAATTTTCATAGTGGTACCGGTAATAAATAAACAATGTAAACGT
chr1-21702360	1	21702360	promotor	ATGGCACTGTCACTCTCACG	TTTTGCTGTTGTTTTGCTCG	260	90	0.57	0	51		-8	27	0	-8	3	CCAAAATGGCACTGTCACTCTCACGCCAGTGCCAACATTGTAACATTATTTTTTGAAAAAAGAGAGTTTAATAAAGAAAAAGAAGTTAAAGGCTCACACGCCGCTAGTCTGAGGAGTGGGGACATCGTCATGGCCACACCACACCCAGTCACCCACCCACACAGGCACACACAGCAGCAGCGCAATCGCAGGGCAGGGCGAGACCAGCAAAGATCCCCGGAACCAGAGCAAAGCAAGACACAAAACGAGCAAAACAACAGCAAAAGAAGGAGCGAGGGAAAAAAAAACTCACGCAAAATC
chr1-21722080	1	21722080	intergenic	-	-	-	70	0.53	0	46		-9	13	0	-11	6	GAAGCGGCTCGGCGCTGGTGGTGGCGGCCACGCGGACGGATGGGACTGGGCCAGGTCGGCCCCTGGTCGATCCATCTTCGTGGACCCTAGGGAGGTGTGAGGGTGACTCGGCGGCCGCTTCAGAGCAGAGCTCTAGTGCTCTGTTTTTCTTTCTTTCTTTTTTGCCACTGAGCTTCATTCTCTCTTTTTTTTTCCCCTAACACTTCCAAATTTTGCGACCCTTCAGTTTTGTTCTGGTTCTGGTAGACGAGATACTGTCTTTTTTCTTTTGTAGAATCACCAGGGAGTACGACGATGGAA
chr1-21756940	1	21756940	3'-end	-	-	-	121	0.57	-4	68		-12	37	0	-12	3	TTTGTTTAGCTGTAAATAATGTGTCTTGCTATATTTCAGATCTGAAATATAGAATGTTTTCAGACAACGATCTTCACTGGTAGAGTGGTAGTTCATAAGCGATTAAGCGTAATGCTAAGGTTCATTTTAATGCAAAACAAACAAACAAACAAACAAACAAGAATACTGTATCTCTAGAAGAGAAGATGGCATGTGACCGTTAGAAAAAGGTGATAAATAATATGCGGCAATTCTATGTGATCTAAGACACATAGTCCAGACTTCCATCTGATGGCTTTCCATGAACTAGTCAGAAAAGGT
chr1-21853120	1	21853120	intergenic	GCCAGCCCATGCTAGTCTTA	TTCTTGGCGCATGTATGAGA	190	24	0.73	0	12		23	1	95	0	13	AGCGGCGATGCCACAGCCAGCCCATGCTAGTCTTAGCAATTAAGCATGCATCTAGACCGGCCTCCTCTTTTGCAAAATCAACTAAATAGAGTTTGTCGTCTAATACACCCTTAAAAGCTAATGAACCATCACTTCTTCTAAAGACAGACTGTAACACCCGGTTTTAAAGAACAAAGCCGGGTGCATCTCATACATGCGCCAAGAAGACAACATATATAATAACAGAGTGTATAGAGATAAATGTCATAAAACATCAGAGTACTTATTACATAGCGGAAGTCTTATTACAAAATAAAATAA
chr1-21947500	1	21947500	intergenic	ATCTAAAGCCAAAACCCGCT	CTCTTCTCCCTACACGCCAC	282	42	0.92	0	10		73	3	170	-13	27	ACGAGATCTAAAGCCAAAACCCGCTATAACTTTGGAAAAGATCAAGGTTTAGCGAGGAGAAAAGGGAAAAGGAAAGGGTAACGCCTGAATTTGGTGGGGGAGAAGAAGGAAAAAAATTCTACCCCCAAATTCAGGGCGTTACAATGGCGTAGCATGCGATGTTGACCACCTCGGCCCAAAACCGATCCGAAGTCTTGTACTCATCAAGCATGGTCCTCGCCATGTCCAATAGAGTTCTATTCTTCCTCTCCACTACACCATTTTGTTGTGGCGTGTAGGGAGAAGAGAACTCATGCTTGA
chr1-21983540	1	21983540	3'-end	TCCACCACAAGATTGCTTGA	CATTACGGCCTCTGTTTGGT	276	124	0.52	-15	76		0	38	0	-15	3	CCACCCATCCACCACAAGATTGCTTGATTTTACATACCACGGCTCTCATACCGCATCGCGTGTTAAGTAAAAGGCGAACCCAGCAGGCTCTTAACCAAACAGAAGCTCAGATAAAATCAATGCGCTCAGGATGAGACGATGAGCAACCAATCAGACGAGAAAAAAAGACGGAACTAAATCACAGCACAGACGTGCATTTTGCGTCCGCGAAACAGCGCTCGTCACTGGTGGCCAAAGACTGATGCGAAATCATAAGCGCTTGAACCAAACAGAGGCCGTAATGGCGTGCTATACATGCAG
chr1-22064760	1	22064760	intergenic	CTTCGTCTGGTTCAGGCTTC	TCTTTTCTCAGTGTTGGGGG	151	28	0.82	0	11		55	2	81	-11	17	ACCTTCGTCTGGTTCAGGCTTCGTCCCGGCCGTGCTCCATATTCATAATTCTGGATCCGAAAATACCTGTTCACATAATCCACTCGGAAAACATTGTCAAATCATGTTTTTGAGGACCTTCGGAGGACGAAGGCCCCCAACACTGAGAAAAGAACCGTGGTATTCAAGTTGATCTTCGGATCACTTGACAGGGGTTGAGTGCAACTCTCGTCCGTTGGGACGCCACAACGTGGAATAGACAAGTATTCTACTTGACTGAACCACAGGATAAAAATCATTGTGTCACTTGTCTTTATACTA
chr1-22068420	1	22068420	promotor	TTCCCCAACCACAGTCCTAC	CCCAATGAGGAATCCTGAGA	163	133	0.52	0	72		-9	58	23	-9	3	CTCGTTCTTTATTCCCCAACCACAGTCCTACCATCCATGCCTCTTGTTTTTGTCGTCCAATGCAAACGACTCTTTACCACTGTACATTACTCTACAAATCACCTAATCATTCATCCCTATTGCAGCTAATTATTGTTCATGTTATTACCTGGATTCTCAGGATTCCTCATTGGGCCCATTTCGTCAATTGCCCCCACATATTTTTATCTGAATTTTGCGTCTCATTTTCCTATTGCATCGTTGTGCGATTTTTTTAGCCGTGTTATTGAGCTGTCTAGATGGCATCTCCAACTGGAAGTG
chr1-22133880	1	22133880	intergenic	TTGGCTGAGTGTGAACCTTTT	GGGTCTGCCAGTTTCGATTA	270	22	0.58	0	14		87	1	176	0	9	AAACTTGGTCTTTTTATTGGCTGAGTGTGAACCTTTTACACCTGTATAATCTATACACTTGGGCAAACTAGTTAGTCCAAAGATTTGTGTTGGGCAATTCAACCACCAAAATTATTTAGGAACTAGGTGTAAGCCTAATTCCCTTTCACGCCCGAGCCCGTGGAGGCCTCGGCCCAGCCCAAGGCACCCTCGGCCCAGCCCAAGGCACCCTCGGCCCCCGAGGGTGAGGCACTACGCGTCGAGGAAGAGCGGAATGGGGTCACGCCTAATCGAAACTGGCAGACCCCGTACCTGCAATAT
chr1-22253940	1	22253940	intergenic	TCCAAATAGGACATTCCTTTTCAT	TGCAAAGTTCAAACTGTCAGA	265	51	0.51	0	29		12	21	16	0	3	GAAAAGAAATCTATATTCCAAATAGGACATTCCTTTTCATTTGTCTATGTATAAGTTGAATTTTATTTTTAAAATTTGTAAGATAATAGCGTACGCCATAAATTATTTTAAAAATACATTATAAAACAGTTATGTTTACTATAATTTTGTCTTTCTAGTATTAATTAATTAATTTATGGTCTAACCTATCAAAAAATGAAATAAATTTATGTTCTATTTTATTTATACCGCTATATATTTTCTATACCATCGCTATATAATCTGACAGTTTGAACTTTGCAAAATTTATCCAACCAAATC
chr1-22253960	1	22253960	intergenic	GGACATTCCTTTTCATTTGTCT	AGTTGTGAGTGATTTGGTTGGA	286	44	0.53	0	26		12	15	16	0	3	AATAGGACATTCCTTTTCATTTGTCTATGTATAAGTTGAATTTTATTTTTAAAATTTGTAAGATAATAGCGTACGCCATAAATTATTTTAAAAATACATTATAAAACAGTTATGTTTACTATAATTTTGTCTTTCTAGTATTAATTAATTAATTTATGGTCTAACCTATCAAAAAATGAAATAAATTTATGTTCTATTTTATTTATACCGCTATATATTTTCTATACCATCGCTATATAATCTGACAGTTTGAACTTTGCAAAATTTATCCAACCAAATCACTCACAACTATACCTATAC
chr1-22312420	1	22312420	intergenic	ATTGTGCTGTACATCAGGCG	ATGCGGGGAAGTGTAGTACG	229	133	0.69	0	62		-16	28	1	-16	4	AGATTGTGCTGTACATCAGGCGCTCGCGTCACGTCCAAGCGCATGGAGAATCGAGCTGCATGTCCGCATGGTTAAACAAATGGAAGTCATCCTGTACGCGGCCCAACCAAAACAACTAAACAAGGGGGTAATATGGGCCGGGAACAACTAAACAAGGGGGCAAGCCTGCGACGAACTGAACATTCGGCCTGCGAGTACACGGCGGTACTACCGTACTACACTTCCCCGCATGTGCTTCATGTGCACACTTGGACGTGCAGGATAAACTATGATACAGAGGCCGCAATCTTTGAGTAGCTG
chr1-22328760	1	22328760	intergenic	AACCAAGTGCGCAACCTC	AGGATCACCTATTCACCCCC	182	30	0.75	0	14		31	4	109	-3	13	TGAACCAAGTGCGCAACCTCGGGAGCAAAAAATGGGATGACCACGAAATGGTTAAGGTTATTCTAAGATCACTTGTTTTCCTTAACCCTACTCAAGTTCAATTAATTCGTGGCAATCCTAGATATACACTAATGACTCCTGAGGAAGTTGAGAGCACCTAGAGGGGGGGTGAATAGGTGATCCTGTAAAACTTGAAACTTAATGCCACAAAAACTTGATTAGGAGTTAGCACAATAAAGCCAAGTGGCTAGAGAGGAGTTCTCGCAAGACACGATAACCACAAGAAGATCAATCACAGAT
chr1-22347600	1	22347600	intergenic	-	-	-	43	0.89	0	13		53	3	156	-8	27	GAAGGACGGGACGGCGCTCGCGTGAGGCCGCTCGCTCCCTCCCACGTGGACGCTTGTAACCCCCTACTGCAAGCGCACCTGACCTGGGCGCGGGACAAACACGAAGGCCGCGGGATTTCCACCTCTCACGCCCGTCTCCCTCCGGCTGCCTCCCCCTTTGAGAGCACCTAGAGGGGGGGTGAATAGGTGATCCTGTGAAACTTGAAAACTTAAGCCACAAAACTTGGTTAATTGTTAGCACAATAATTGCCAAGTGGCTAAAGAGGAATCCTCAACAAAACACAATAACCAACAAGGATC
chr1-22363140	1	22363140	intergenic	-	-	-	61	0.84	0	22		20	8	112	-14	25	CATGTTAGTACACAAAAACCAATGTACTAAGTCTAGAATCATACCTTTAGATTGATTTGCACCTTATCCACAATTTGGCATAGTTTATCACTTAAGCACTTGTGTTGGACACTCAATCACCAAAATACTTAGAAATGGCCCAAGGGACCATTTCCCTTTCAGAAGTAATCGGGAATTTTGTGAGCTTTGAATTGATGATCAAAGGCTCAAAGAAGATCAACGAGCTTGATGGCCCATCCACGTCCTAAGCACAACCGTTCGCATTCAAGGCGACGGAAGAAAAGAAGGAGGAATCTACTC
chr1-22385140	1	22385140	promotor	GTTGACGCGTAAGGACGTG	ACGCACACTCATGCTGCTAC	166	48	0.6	0	23		26	19	26	0	3	GGGCCGTGCCGTTGACGCGTAAGGACGTGACGGCGACTTCAGGCGTGGGCAAGCACATAGCCGGAAGTTGCGCCTCGCGCGCTGTGGGGGAAGTGAAGGGAAGGTGCGCAGTGGTTTGCTCGGATCCGACACGACAGGAGGACGCGAGGACGAGAGGTAGCAGCATGAGTGTGCGTGCTCTGCTTTGCCTTCCCCGACCTGCGAAAAAGCGAGGCCGAGTCCGCACAGAGTAGATCGGAGGGAATTGTGGGGCAGCAAGCAATTAGACCTTCTCCGATACCTCTCAAATCCTGGTATTCT
chr1-22437740	1	22437740	3'-end	CCCTCCGTAGGCTTGTTGT	ATTGGTTTGGTTGGCATCAT	213	155	0.62	0	84		-13	41	6	-13	5	AGCCCTCCGTAGGCTTGTTGTTAGGATGCAAAGGTTAGGTGGCACGGTCAACTTCATTATCAGCGATAAATACGACACGGAGATGGCCCATTCATGACGTGGGCAACCCTCCGCCACGGCTTTTTTTCTCGGTTTTGCCCTTCCCCAGGAGGCCAGGCCAGGACTTATCCAGAACCCAACTATGCACGTCACGTAATGATGCCAACCAAACCAATCCATTACTACCCGCTTAATCAAAGTCAGAATATCCGACGGGGCGGCGGCTGATCCCTATCTCATATTCTCATAGCAGTAAACTAC
chr1-22438740	1	22438740	CDS/intron	GCCCACGCCGAGTAGTTG	CTCTTCGCCAAGCTCGTACT	245	129	0.65	0	56		10	40	10	0	3	GGGCGTACCCGGTCGCCCACGCCGAGTAGTTGGCCGCCATCGCGTCGAACACCTGCTGGATCTCCGGCAGCTCGAACCCGCCGTGGTAGTCGTGGTCGTTCAGGAACCTGTGCCCGGAATTTTAAAACAAACTCAAATTGCTTCCAGAGGTTGGGTTGATCGAATCGGGATGGATGGATGGATTCGGTCGGCATCATATTCATACGCATACGGCGGCATACCTGGGCGACGCGCCGATGAGTACGAGCTTGGCGAAGAGCTCGGGGCGGCGGATGGAGGCGAGGATGCCGATCATGGCGG
chr1-22440640	1	22440640	promotor	CCAAACACCACCATGTAACC	CTTTTGTCTCGGCCTACAGC	248	97	0.57	-8	51		0	37	0	-10	3	GGAGGGACTACCTAGTAACCAAACACCACCATGTAACCAAACACCACCATACATAGTAAGAAACTTCGCGAACAATATCGGCACGCTTCTCGAATGAGTTTATTTATAGGCGCTCGCCTACTCCGTGTACTCTACTCGACTACTCGAGCCTGGCCTTGCCTGGCTATATGTGTCGGGCACTTGTAGATTAGCATAGACATAACCATCTGCCAACATATATTCTATTCTTTTACCCCCTTCCGCGGCGCTGTAGGCCGAGACAAAAGCTTCCAACAAGAAGAGTGCATTTTAAGGGATATT
chr1-22459220	1	22459220	intergenic	-	-	-	48	0.79	0	21		37	3	145	-6	24	AATCATGGCNNNNNNNNNNNNNNNNNNNNNNNNNNNNNNNNNNNNNNNNNNNNNNNNNNNNNNNNNNNNNNNNNNNNNNNNNNNNNNNNNNNNNNNNNNNNNNNNNNNNCCGATCGTTGGCGCGGGCCACGCGTCGCCCGTGGATTGCGCGGCTGAAAGGGAATCAGGCTTACACCTAGTCCCTAATTAATTTTGGTGGTTGAATTGCCCAACACAAACAATTGGACTAATTAGTTTGCTCTAGTGTATAAGTTATACAGGTGTCAAAGGTTCACAACAAGCCAATTAAAAGGACCAAAG
chr1-22496680	1	22496680	intergenic	-	-	-	83	0.77	0	32		-8	15	1	-11	10	CGGAGCTCTCTGGTTAGTGCGAGAAGGGAGTGCTGACTAGGAGTGACAGTGCGTCCGCACACGTGGCCCAATGCTAACTGGAGGCCGAGCCTTGCACGTACTAGTGCCGGTTGGAGGAGCACAAAGTCAGCAGCGAGCCATGAAATGAAAAAAAAGAAAGAAAGAAAGATGGAGCCTGTGTGAGTGTGAGGAGATGGTGATTGGAGCTGAACCTCATGATAGCTGCAAGACGAAGCCTGGAACCAACAAATCACGCAGCAGATCTTGATAGCGCCAAGGAAGAATGAGCCTGGGCGCACG
chr1-22587300	1	22587300	intron	TTCTTTTGCCAACAAATGTCA	GATCGTCACCTAGGGTGGAA	210	142	0.65	-10	59		0	53	0	-12	4	CATTCTTTTGCCAACAAATGTCACATGTAACCCTCACATTAGATTGTATTCTTAACTTAGATCATTGTGATGATACCGAGTGAAAGCAATAGAGAAGCGCATAATATTGGATTGGTTTGATTGGAGAGACCTATGTGTGCGCGTGCGCACACAGTCACACACACACACACGAACATATATAGAAATGCTATTTTCCACCCTAGGTGACGATCACTCACCGTGTAATGACTTAACAAAAATCATGAATGACTTAACAGTTCATGAAAATTTGTCAAGTTATTTCAGGGTGTGTGTTCGTCA
chr1-22592360	1	22592360	intron	GACACGAGTCCAAGCCAGAT	ATGTCCTCGTCCTCAACGTC	236	168	0.57	0	92		9	56	9	0	3	CTATCGAGGAACTGCGACACGAGTCCAAGCCAGATATTGTGGGCGAGGCACCATGCTCAATGACGGTCTCAGCGAGGCCGTCGGAGATGGTGTTGTTGATCCATGTTAGAACGACACAATCCATGCGCACCTAGTCGGGGTCAAAATCGTTGGAGAGGATGTGCCCCCAAGGGAGTACTGGCCGACGACGAGGAGGAACGCCTCGCACCGGCGGGTGTGGAACGTCAAGGTGACGTTGAGGACGAGGACATTAGCACAAGAATGTTCTGCACAACAACAACCTGGGCGTTGAGATTCAGT
chr1-22603960	1	22603960	intergenic	CCCAGAGACCAGGAATTGAT	AGGATCACCTATTCACCCCC	197	71	0.51	0	37		24	33	25	0	3	CCCAGAGACCAGGAATTGATTACAATGAGACATATTCTCCTGTTATGAATGGAATAACCTTCCGATATTTAATTTCATTGGCAGTACAAAAACGTCTACTTCTGCAGTTGATGGACGTCGTGACCGCATATCTTTATGGGTCACTAGATTCAGACATATTGAGAGCACCTAGAGGGGGGGGGTGAATAGGTGATCCTGTAAAACTTCAAAACTTAAGCCACAAAAACTTATTAAGTGTTAGCACAATTATGGCCAAGTGGCTAGAGAGGAGTCAAAACACAATAACCACAAGAAATCAAT
chr1-22635780	1	22635780	intergenic	ACCACGCAGTCCCATATGAT	TTGGAATTGACTTCTCCGCT	165	103	0.54	0	50		-14	49	0	-15	3	ACGGCTATACCGGCACCACGCAGTCCCATATGATTAGCCTGGACAGTCACTAGCTAGTAGTAGTCATCGTGCTTAACGCTATTAACCGCCCTGGGCGTGTGGTTCGCGTCAGCAGATACGTGACGACTTGAGAAATCTGGCCCGATCGAGCGGGCGGCGAGCGGAGAAGTCAATTCCAAGAGATTTGGCAGGGTGGGTTTCCGGCCTGCCTGCCTGACCAATCGAACCCATGTACGCACGCTATTGCTCGGGTCGGGTCTGGTTCGGCTTGGACGACCTCGTCGTCACTTCGCCGGCCGG
chr1-22643780	1	22643780	3'-end	-	-	-	85	0.61	0	48		8	18	17	0	6	GTTTCTTCGATCAATATACATACTTCCTTCTGTAGCTCTATATCTATCTCATCCCTGTGCCTGAGGACACAAATCGTACAAGAACAACCATTACCAATGACACTTAGTGCTGACACCTGCCTACTAGTACGAGGCTATTTTTTTTTGTGTGTGCTAAAGCTAGCTTAATGCCGAGACGCGCCGTGTCAAAACTCAAAACAAGGCAATGCAAGAAGCCCCAATGCAGCTGGGTTGAAAATGATACTACTCTTTGTACTTAGGGTCAACTATCGAAGAAGAACTGATACAATGGAAGCTAAC
chr1-22644080	1	22644080	3'-end	-	-	-	78	0.59	0	43		16	22	16	0	3	AATGCGTGCAGAACAACTCATGGCGGAGAGAATAGCGCTGCAGGAACTATCATCAGTTTGGCGGAGAAGCACAACAACTCGGTGCGTTCCGGGACGGTGGACCTCTACTCCAAATGGAAGCTAACAATGCATTCCCAAATACTGAAACTTTCCGTATTTGACAAATTAGGGACTTAAATGGAATGAAATGGAGGGACTAAAAATTAGTCCCTAAAAACCAAACACCCCCTAACATTAATCTAAAAGAGGAAAAAACATAGTAGCCATGCCCCTGCATGTCATTTATGCAATTTTTTGGTT
chr1-22888800	1	22888800	intergenic	CTATCCCCTTTCAGGCCTTC	CTTACGAGGGCACGTTGTTT	243	43	0.61	14	22		0	15	20	0	5	ATCCGGCTATCCCCTTTCAGGCCTTCACCGCTTCAAACCTCGTCTGATCCTCTCACCTGCTCACCGAGTCACCTGCTGTCCAAGGCTCCAAGCACCCGCCAATCGGCCGCTGCCGAACCCGCAACCGGAACCTGCCTCCAGGCTGCTTCCACCGGGCGAGGGCGAGGGCGAGGCACACGCCGCAAACCGCAGTAACGCACACGCCGGGGCACGCCGCACGGCACACAACAAACAACGTGCCCTCGTAAGCGTCTCCTCGGCTCGCCTTCTCATCTGCTCCTATTGGATTTTGCGGGGCTG
chr1-22903960	1	22903960	intergenic	CGGTTCCTTAACGAGTCGAG	GAGCCCTAAACAGCATCAGG	172	222	0.93	0	53		59	10	115	-4	59	TCTCTGGCTCGGTTCCTTAACGAGTCGAGCCGAGCCAGCTCGTTTTCTTAACGAGCCAGCTCGAGCTCGATCGAGCCGAGCCGAGCTGGCTCGATATCCACCCCTAGACCCACCTGCCCGCTCAGGCTCAGCAGACAATACCCATCACCTGCGCGTTCGGACCTGATGCTGTTTAGGGCTCTGACTTCGATCCACTTGGAGAATTTGTCGATGGCGACCAGCAGGTGCGTATAGCCCCCGGGTGGCTTCTGCAAGGGACCGACAAGGTCCAGACCCCACACAGCGAACAGCCAGGTGATG
chr1-23057040	1	23057040	intergenic	-	-	-	55	0.73	-1	17		-13	15	0	-13	4	CCCAAACTAGCATTAAAGATATCCATTCTACACCCTATCCATAAATCCACATATCCAACGGGTAAACTGATTCAACTACTCATGAATACGTGCTTGCACTATCGGAGCCGCCCCTCGTCTTCCTTGTTACTCTGTGGCTGCCGTGCCGTCTACCTCCGCCACTCCGTCACAGTGCACGCTCTCCACCTTAAAGGCGCAGTCCGTTGCCATGCCGCTCGCCGTCTTCTCGCTCCTGCCATTGGCAGCGCACATCGGCATCACGTACCCATGCGGCCACGTATGCATACAGTGCAACACGCC
chr1-23065880	1	23065880	intergenic	-	-	-	104	0.56	23	60		0	33	23	0	3	ATCGGCGTTGGCTGCCGGCACAGCTCATGCTGCAGCTAGACATAGTCATGTCAGATATATCCTCGGAGTCCATCAGTGATTGACTCGAGCTGACTAAGCGCTATGATGGAGATCACAAATCCTTTCCACGAGTCTTCACATGCATTATATATGAAAGCCAACCCTTCTACCAACTCTAGCTATTCAGATCAACCTCCAGTGCTTAGTAACTACAAATGAGCCCGACTTTATCTTATGATACTGATAATCCATAATGTATCTACGTTGGTGAGCACAGACGTCCCAATTCATGGCCCAACG
chr1-23097760	1	23097760	intergenic	TTAACCACAAGCCAGGAACC	AAGCTCCCTTCGATGACTGA	187	108	0.57	-1	63		-12	25	0	-12	3	GGTTAACCACAAGCCAGGAACCTTCCATCTTAGCCACGTATGTGTGTCTGATGTCGTCATATGCCATGTCATGTGACTACTCACCTTTTTGCTTGCGAGTCATCCTTGTAAGAGACTCCAATGATGACTAGGGAGAAATGTGAGCTTCTCGATAACGTTGGTAAAAATATCAGTCATCGAAGGGAGCTTCTATCTCAATTAACCTTTTGGATATGATTTATTTCTTGTCTAAATTCTTGTTTACTTTCTTAGTTTGGACTGCTAGACTGGTGATAGGATTGGATCTAGGTTTTATAACTT
chr1-23109620	1	23109620	intergenic	ATTGAAGCCGTGTTGATGCT	CGACAACGAGACAGACTGGA	282	74	0.66	13	30		0	25	13	0	3	AAAATAAAATTGAAGCCGTGTTGATGCTCAACAACCAACAGAATTTACCCAGACATGGCGATGTCACCTGGAGCCTATGCATGTCGCCTCACTTCCAGCTTCCAGGAGCGGCCATAGCTCGTCCAAGTCAATATACGGTTTCACAGTGTCGCCGTCGTCGTACCTACGGCTTCCTCTTCTCGAGCGGCGCAGATACTGCTGCGTGTACCATATCGCGATCACACTAAACACGCCAGCTAGCGCGCACATCACCGAACGGAATCACGTCACTCCAGTCTGTCTCGTTGTCGTGCTCGTACG
chr1-23198300	1	23198300	intergenic	CCCAAACGACTCTAAATCTCTG	TGCCACACACACACACAGAC	160	139	0.79	0	50		8	24	24	-2	10	CCCAAACGACTCTAAATCTCTGTGTGTTCTTGTGTTCTTGCATCTCCACAAGTAAACCATAGGCAACCCCCTCATTCTTAGGATTAGTCGGGTGCATTCCGCCACCCGGTTGGAGATTATCTCCGACAATGACAAATAAAGTCTGTGTGTGTGTGTGGCAGCGCTATTTGTCACCCTGGGTGATGATCATCCATCCTGGAATAACTTATAAAGATTGCAAGCAATTTAACATTTGCCAAGTCATTCCACGCGGGTGATAATCACCTAGAGTGATATATATACACACGCGCTTATGTGCTC
chr1-23232440	1	23232440	intergenic	GACCTGCACTGCCTTTGC	CACGAGAGAGAAGACCCGAG	227	104	0.55	0	58		-8	38	4	-10	7	GGTCCTCGATCCCTCCGCACGACCTGCACTGCCTTTGCATCGTCTTTCTACGGCCGGCCCCACACGCCGTGCACGACCGGGCTGCGGCTGCAGGGCATCCTTGTAGCCCCCGCCTCCGCCCCACTCCCAATCTCTCTCTCTCTATCTCTCTCTCCCATGCATGCATCGTCGTCTCGTCGCCCATTCCCCCCTCGGGTCTTCTCTCTCTGCTGGTCGCCCATTCCCCCCTCGGGTCTTCTCTCTCGTGCCCAGCTGGCTGCTAGATCTGCGTCGTTGTCGTCCACCACCCTGGAGGCCACT
chr1-23240880	1	23240880	promotor	GCCTGCTTTCTCCAAAACCT	GTTGCTGTTGCTGTACCCCT	249	90	0.62	0	46		-8	26	1	-8	3	CCACACGCCTGCTTTCTCCAAAACCTATCCACTTCTCCTATATATGTGTGTCTATTATTAAGTGCATGGGATTCAGCCGTTTAGACAACACATAATCTTTGTTATCGTTGAACTATACAATAAAAAAATGTGGATTGTATCTTGTAGGTTGTCTTTTTAACTATATCAGTTGATTGCGTACAGTTATTTTTCCCCCCTCCCAAATTATCACCCCCAAGTCCCAACCAACCCAAGTAGGGGTACAGCAACAGCAACGCCCGCTCGCTCTCCCACTCTCCGGCCGGCCTATAAATCCCGGGG
chr1-23241380	1	23241380	intron	GCGTGATCTGCTTGTGTAGC	GAGATGAAGGACTCACCGGA	151	77	0.75	0	36		8	8	14	0	11	CTCGCTGTTTCCTGCGTGATCTGCTTGTGTAGCTACTAGCTAGCTAGCGGAGCGGAACCACCCATGGGCTGCGAGGAGGAAGAGAGGCTGCTGTTCCCGTCCTTCGTCTTTCCCGAGAGCTTCGCGGAGGCCGCCACCCCCGGCTCCGGTGAGTCCTTCATCTCTCTCTCTCTCTCTCTCTCTCTCTCTCTCTGGTACCATCAATATGTACCGAGTAATAATCCATGGCGCGCACCGCAATAATGTACATGTGCTACCAGGTGGTGAGCAGAAGAAGGCTCGGCAGCGTCGGAGGCGCAA
chr1-23514680	1	23514680	intergenic	AGTCGCTCGTACGGACTGAT	TATGTCGCGTGCTTATTTGG	221	148	0.82	0	58		23	16	112	-6	46	GGGCGAGGCGTGATCGAGTCGCTCGTACGGACTGATCCCTGACTTAATCGCACCCATCAGGCCTCTGCAGCTTTATGCTGATGGGGGTTACCAGCTAAGAATTAGGCGTCTTGAGGGTACCCCTAATTATGGTCCCCGACAACATCGTATCATAAAGTAATTCTCATCATGTTCATTGATTAGAGTAAAGCGCTAGCATGTAGTTAACCATAGTAACCCAAATAAGCACGCGACATAGAATTCGCGTCTACGACTACGCGAGAACGGAACTGAGACGACTGACGCTACGGTCGAGGGATA
chr1-23561300	1	23561300	intergenic	TTCCAGGGAAAGTTTTATTCTACA	TCGAACTTGAGTTAATCGAGCA	273	49	0.54	12	25		0	22	12	0	4	TTATTCCAGGGAAAGTTTTATTCTACAAAAAGTTACTCCCTTCGTCGCAACTAATTATTTTAGCTCCTAGTTTTTATGTCTATATTTAAATAAATAATTATCAACAATATATATTAATTATTGTATGAACCCACTAAAAATTTAATTTAGAACGAAGGGAATAATATATAGACTCTATATATCCAATAAATTCATATTTACTAAAACGTTAAATCTACGAGTCAGATTTATTATTTTAATAGAGTTTCTAAGGATGCTCGATTAACTCAAGTTCGATCAAAAAATGATTTATCAATCTAA
chr1-23562600	1	23562600	intergenic	AAACGGACATGAATGGCAAC	TTTTCGTCTGTGCTCGAGTG	271	76	0.62	0	39		8	23	11	0	4	CATGTGAGCTCCATCGGGGCAAACGGACATGAATGGCAACCGATCAGAGTCGGCGGCGGCAGCGCCACTCATCCGCTCGTGCACTGCGAGCCCCCTTGCGCGACTTCTGCGCGCGCCTCCCTCCCTCGGCCACGCCACGCCGCAGCCCCCAGCCCAGTCTGCGTCCGTCGATGCAGGGATTCAAAGCAGGCCGTCACACTGACTCACAAGGTCGCGAACCAAGTACAAAAAGAAGAAGAAAAAAAAAGCGATCTGCCACGCACATGCGGTGCACTCGAGCACAGACGAAAAGTCCGCGTC
chr1-23563660	1	23563660	CDS	GGGAAGAAAGAACACAGGAGA	GCCTCCTGAATGGTTTTCAA	186	165	0.6	-8	82		0	60	0	-13	3	GGGAAGAAAGAACACAGGAGATAACCTATTAAAAGCAGCTACCGCACGCAACAGTCATCATACATGCATGTTATTGTTACCTGGCGCCACAGAGCCGGCATTGATAGGAATAGTGAAGGAACGCTTGTACCACCACTCTGAGGCTCTGAGCTGATGACACGGACCCTTGAAAACCATTCAGGAGGCAACAAGCCTGATGAATGTTCATAGCCACCTGCTGCGAAATCGTCCCAGGCTGCAACCAATCCCATTTATTTTCGCGGTCCACTTTTGCGTTGCCGCTGTGCCGCGCGCTTAAAT
chr1-23563820	1	23563820	CDS	GGACCCTTGAAAACCATTCA	TTGTCTCTTCCCGATTGCTT	195	103	0.55	0	63		-9	21	8	-9	3	GGACCCTTGAAAACCATTCAGGAGGCAACAAGCCTGATGAATGTTCATAGCCACCTGCTGCGAAATCGTCCCAGGCTGCAACCAATCCCATTTATTTTCGCGGTCCACTTTTGCGTTGCCGCTGTGCCGCGCGCTTAAATGCCGCGGCAGTGGCGGCAGCACGACAAGCGCAAGGAAGCAATCGGGAAGAGACAACGGCAAGCGACGGGACTCGGGAGGAAGCAAGTGCAAAGCAGCATTCTTGTAGGAGAGTGAGTGAGTTTCTTCGTACCGAGCTAAGAGAAACAAAAGAACAGCAAG
chr1-23565300	1	23565300	intron	TGTCATCGGATTTCAATGCT	CCTCGGAGCTCGATTTACAC	246	45	0.85	-8	12		2	8	11	-9	11	GCTCGTGGGCGTGCTTTTGTCATCGGATTTCAATGCTCTGAGAAGTTCAGAAAGGCGTCGGATTTCAATCAGTAGCAACTTTGCATGATCCCAGAACGGAGCCAGCAACAATCCAGCCCCCGCGGTCCTGAACATTTAACCGCCGTCATCTGATCTCTCTCTCTCTCTCTCTCTCTCTCTCTCTCTCTTCTCTCTCTCTCTCTCTCTCTCTCGTGTGAAATTATGAGGCGCGTGAGAAATGGTGTGTAAATCGAGCTCCGAGGCGCGCGCAAGAACACAGTGCTACTTCACCCAAGCTAT
chr1-23566480	1	23566480	intron	ACCTCCGCGTCAGGATCT	AGCGAAGATTCCGGTATGG	278	104	0.57	0	63		-8	23	1	-8	5	CGTCTTGGGCGACAGCGCGATCACCTCCGCGTCAGGATCTGCGCCACCACCACCACGGCCACGGCGCCGTCGCCATCGATCACGACAAAGAGCTAGCTATCCCCGGCACGCACACACACCTCGGACCACTATAAACGACTAAAAACAAAACAAAACAAAAAAATATCAATCACCTGGCATGCCGGGGAGGGCACGCTTTTTCTTGGCGGGCGGGCCGGGCGGCGGCAGCTGCGCGGCCACGCCGGAAGATGACACGGCCGTCGTGGGCGTCGCCTCCACCTCCATACCGGAATCTTCGCT
chr1-23589320	1	23589320	intergenic	GACGTGATTGGTTGGTTGC	TAAAAGCTGCACGCTTCCTT	212	109	0.62	0	53		8	39	13	0	5	GGCGACGTGATTGGTTGGTTGCAGCCGTAGCTGCTTCGACCTGCTGCCTCTGCCTCTGCCGCCGCGTGCAAGACTGCTGGTCCCAGTGGTCCTGCACCTCCGCTGGCCTGGCCTCGTGCCTGACGGTGACGGACGCGGCCTGGGAGAGGTACGGGTGTGCGCGCATGCAACATTGATGTGGTTTTCACGTTGGACAAGGAAGCGTGCAGCTTTTATCGGGGCCGACGAGTTAATGAGGCGGCCGGAGGACAGCCAGGGCCACCAGGTGGAATGGAATGCAGCGCTGCTGGTGATGGGTGG
chr1-23589480	1	23589480	intergenic	TGATGTGGTTTTCACGTTGG	GATACGGCCTAGCACCAGAG	215	33	0.54	4	21		-8	7	12	-8	4	GCGCATGCAACATTGATGTGGTTTTCACGTTGGACAAGGAAGCGTGCAGCTTTTATCGGGGCCGACGAGTTAATGAGGCGGCCGGAGGACAGCCAGGGCCACCAGGTGGAATGGAATGCAGCGCTGCTGGTGATGGGTGGGTGGGCGGGCGGGCGTGTCGGATTCCGTCCCGGTCGGCGGTCGCAGCCGCAGTGTGGTACCGGACGGACTCTGGTGCTAGGCCGTATCGGCGCGGCGGTCGTCTAAGGGCCTGTTTGTTTACCCCAATAGATTATATAATCTGGATTATTTTTAGAGGAT
chr1-23615700	1	23615700	intergenic	GCTGCAAATGTGTATCTTGTGA	CCTATGCCTCAGGGATTGAA	217	107	0.51	8	61		0	43	8	0	3	TTTTGTATAGTTTGCAGCTGCAAATGTGTATCTTGTGATTTTGGGGGGAGGATGCTTGTTTAAGTAACGCTCACTGGATACCTTGTAGCACTACTGTTTCAAGAGCGCTCGAATGATTCAGTAAGGGCTTTCGGTTTCATCAGAATCCATATGTGGATTGGCTGAGTTTCAATCCATAGCAAGTCAAAATTCTTTATAATTTTTCCAAACTTTTTCAATCCCTGAGGCATAGGAATTACCGAACATAGAATTAAGGGAACAAGGCCTAAACCGGCGGGATACTATGCCAGCAAGTACTAG
chr1-23615800	1	23615800	3'-end	GCGCTCGAATGATTCAGTAA	GCTCTATGCTGCTCTTGCCT	238	77	0.52	0	43		19	31	27	0	3	AAGAGCGCTCGAATGATTCAGTAAGGGCTTTCGGTTTCATCAGAATCCATATGTGGATTGGCTGAGTTTCAATCCATAGCAAGTCAAAATTCTTTATAATTTTTCCAAACTTTTTCAATCCCTGAGGCATAGGAATTACCGAACATAGAATTAAGGGAACAAGGCCTAAACCGGCGGGATACTATGCCAGCAAGTACTAGTAGTATAACTGAAAACTGCTCAAGGCAAGAGCAGCATAGAGCATACTATGCTAGCAAGTAGTAGGTGGAAACTGCTGATCGGGTCTTATTCGTAGTTCAT
chr1-23616400	1	23616400	3'-end	-	-	-	130	0.53	-9	78		0	42	0	-9	3	TATATTTCTTTAATTTTCAATATTAGTATATATTTACAATATGTCACCTAACACAAAAGGATGTGTGCCGTAGTGCTGAATAGCTGATCGTCTCAAACCGAGCCGGGCCGGGGGAATTCGCTGGCGCTGCGCGCGGTAGACGGATGGGCGCGGGGCAACACACAAAGAAACTCGTGCTTTAAAGGTGCAGTAATCTAAGTAAAAAAAAAACAGTCTGTGTTTTTTACTAGCGTACATACTATCAGATACAGATCAGGTCACTGTTGGCTACTACTCAACTCAGTGGACTTCTGCGCATCG
chr1-23618960	1	23618960	intergenic	-	-	-	101	0.57	0	63		8	19	14	0	8	CAAACCCTAATTTCGTGATAAACTAAGAACCATAAAAGATTAATTATATAAAGTTTGCATGTTACTAACTTGATGCCTTAGCAATGATCTAGATGATTCAAATCAATAGTAACAACTGAAATTATTAGATCAATCTAGAAATAAACACATGCAAATAATGAAGAGAGAGAGAGGAACAAGATTACGACACTAATCTTGGATGAACATTACCTTAATCATCAAAATTGTATGTACAAAATGCTCTACAAAAGCACCAAAAGTTTTTCTCTCGAAATCTCCATAATCTCTATATTAATCTAA
chr1-23923260	1	23923260	CDS	GAGGCGCGGGATATACATAG	GCCCACTAAGAAGCCGTCTA	178	128	0.6	0	69		14	36	14	0	3	AAACAAAAGAGGCGCGGGATATACATAGATTCACCACAGTTCCGACACACAAAAAAAAATATTATACTACATCATCGAAGCTTTACGGAACATAAGCTTCGGCCACACTCGGGAGGACACGTGTTGCGTAGCACATTACTCGATCAGTGCTGAGCACTCAGCTCAGTAGACGGCTTCTTAGTGGGCACGTGACGACGGATGTCGCTGACGTCCTCGTCGTCCGCGTCCTTGCCGAAGAGCTTCACGGTGTCCTCCAGGCTCTTGCCCATCGTCTCCGGCAGGAAGAAGTACATGAACACC
chr1-23974180	1	23974180	intergenic	ACAAGTGCCTCATGGCAAAG	CGAAGGACGAAGGACGTTAG	219	60	0.55	0	40		31	1	137	-3	21	CAACGTCGGCCACAAGTGCCTCATGGCAAAGGACGACAAAAAGAAGAAGGTAAAATCTAGAGCTTCCACTAAATATGCAACATCTAGTGATGAGGCTAGCTCTAGTGATGATGAGGATGATTTGCTCACACTTTTTGCCAACCTTAATGTTGGGGACTTGTTCTCAAATGCTAGGAGTTAAGAACAAGGCAACATAGAAAATGTTAATCGCTAACGTCCTTCGTCCTTCGAAGCATTATTTCCCTTAGGATATAATGATCTTCGGACGAAGGTAATGAAGAGCGTACCTTCATAAATTTA
chr1-23988500	1	23988500	intergenic	TGTCTCTCATGACCTTCGTCC	TTATGAAGGTACGCTGTTGGG	152	63	0.83	0	25		52	2	109	0	32	TATGTTTACGAAGGTATGTCTCTCATGACCTTCGTCCGAGACTCATTATTTCCCGAAGGAACATAATGCTTCGAAGGACGAAGGATCTTAACACTTAACACTTTTTATGTTGCCTTGTTCTTAACTCTTAGCACTTGAGAACAAGTCCCCAACAGCGTACCTTCATAAATTTATTATACAGTGACGAAGGATAAAATGTAGAGAATATAAAAGATAACATAAATAATTATATATTACTATCAGACATAGACATAAATATCTTTGAGTTACAAATGTACCTCCAACTGGAAGGAGATGACA
chr1-24181360	1	24181360	intergenic	AGGCGTGATCGAGTCCCT	AACTGAAGTGTGCCCTGGTC	207	112	0.81	0	44		12	15	116	-7	36	GCTAGGCTCGGGCGAGGCGTGATCGAGTCCCTCGAAGGGACTGATCCCTGACTTGATCGCACCCATCAGGCCTTTGCAGCTTTGTGCTGATGGGGGTTACCAGCTGAGAATTAGGAGCCTTGAGGGTACCCCTAATTATGGTCCCCGACACCTGGTGCACAGGACACTGTCCGGTGGCACACCGGACAATCCGGTGCGCCAGACCAGGGCACACTTCAGTTTCTTTAGCTCCTTTCTTTTTGAACCCTAACTTGATCTTTTTATTGGTTTGTGTTGAACCTCTAGCACCTGTAGAACATG
chr1-24190400	1	24190400	intergenic	CGGACCACACCATCAGTTTC	AGCTAGCTAGGGCGGGTAAC	236	116	0.51	0	75		8	30	8	0	3	TGAAATTGTGTTGCTGCATGCGGACCACACCATCAGTTTCAGTTCACGCACGTCGAGTAGTATCAATCAATCGACGTGCTCCCGTCGTCGTCTTCGTCCACCTCTCTGCTGCCCCGTCGACCGCACCGCACTCATCACCTGCGTGCGTGAAAGGGTTGCTGATTGGTCGTAGAGCATACTCATGGCTACGTTGCCTGCTCATTTTCGGCTTGGGTCCACCGTACGCGTAGCTCCACGTTACCCGCCCTAGCTAGCTCATGTTTCCCTTTTCTCTTTTTTGATCGATGCGACGCTGCCTCT
chr1-24194220	1	24194220	intergenic	GCCGAACACCCTACTTGTCT	GTGTGTCATGCCATACTGCC	208	168	0.56	0	104		13	35	13	-2	5	ATAGCCGAACACCCTACTTGTCTCACCATAGACGAGCTGTCCCATAGCTGCTCCGGTTATAATTGCTGGCATGAACAGAGAACTATCCTATCTTTGCAACACATAGTCATCTACTCATATACGTACAGTAGTCAGCACTCAGCAGTGGTAGTATTAGTATCAAAGAAGGAATGATTGCGGTCATATGCAATGGCAGTATGGCATGACACACGACACGAGCGCCAGGGACTAGGCGATCGGTCCCAGCCGCCAGCGCAACCGCGCCGCAGGGTTCCGAACACATGCAACTCCCGCGGAACA
chr1-24207000	1	24207000	promotor	-	-	-	157	0.6	0	79		-14	56	0	-14	3	TTGCGAACGGTGGCGCAACCCCGATTCCGGTCCGGGAGGCGCAGCTGGAGGCTGGACGCGCTATGGCTACTTGGCTACTACTAGTAGCCAACAGCGCTTGGTCGTGCTCGTGCCTCTCGGTCCCTACCTCGCCGCTCAGCCTCCTCGGCAACGAGCGTGAAAGAAATCCCTCGCAACGTACGTCGCGCATCTCCACGCCCCCTTGGCCCGGCCCGCTTGGCCCCATCTCACCCTTTGGATCCTTTTTTTTTCATTACGGATATCGGACGGTGTCCCCGACTGTCTGACATGGGCGGGGGC
chr1-24208660	1	24208660	3'-end	-	-	-	99	0.6	15	54		0	24	15	0	3	GGAACGGATGGATGTACATGGACGGACGCACGCACGCATGATCCAGCCATGACGGCGAGCTCTCGTCGGCCGGCCATGTGTTCGATACGCTCAGCACCGACTCTTACGTTCACTGTTGTGTTCACGACCGAAAATGGTCAGAGCATTGAAAAGGTGTCTTTATAAACATATTTAGAATTTGTAGTCAGGCATTAAAAAAAGAACGGTGCCCAACCCCGCTAACCGCCCTGACCTCAAGTTTTATCTTTTTTTTTCCTAAACCTCCAGTTACGTTGTTTGTTGCATCTATCGAGATTCATT
chr1-24209800	1	24209800	intergenic	GCTTATGATCATGAAAGATGGG	GCCAGTTTGGGGTCCTATTT	239	66	0.55	30	33		0	29	30	0	3	GCTACAATAGCTTATGATCATGAAAGATGGGTAAAAAAGAAGCCAATTCATTAAGCAAAGGCATAGCTCTCACATGTGAAAAAGCATAATAATATGATGGGCAAGAAGCAAACAGAAAGCTCATGCTCAAGATCTTCAAGTGAAGATGATGATGTAACATGTAATAATCCAATGGTCCGCAGTGATGCCAATTGCCATTGCAACAACTAGTTCACTCCTTGGGGATATAAATAGGACCCCAAACTGGCGATTTGACAGGTGTGGGAGCTAAGGACTATACCAAGAGAGTTGTGGCTCATC
chr1-24210340	1	24210340	intergenic	TGTGTACAAGAAGCAACTAGACCC	TGCGCTTAGTCGGGTAACTC	150	55	0.6	0	25		32	23	34	0	3	CATCACTGTGTACAAGAAGCAACTAGACCCACAACATTTTGGTCGGAAACTCGATATTGAAGATATTAGGGATCGTCCAGGAGAGGCTACACCGAATACCATTTGTGTGTGTGGGGAAGGGATGGGGCTATCCATGGAGTTACCCGACTAAGCGCACAACAAGGATTATTGGTAAGCTTGCACACTTCTTAATACCTTGGTAAAAATACTAGAGTCATCGACGAGAGTTTGTATCTCTATTGCATATAATCTTCCACATTTATATTTTGTTACCATGGTTTTATGATTTACCTTCCTACC
chr1-24212700	1	24212700	intergenic	ACGGGCTCCGATGAGATG	TTTTCACGTCGTGCGTTTTA	274	43	0.54	0	27		-8	10	3	-8	4	TCTGTTCACGGGCTCCGATGAGATGGGGGGCTGCAACTTTTTCGGCAGGGCGATACGAGCAGGCTGCAGGCGAGCGGTGGTGCAGGGTGCAGATCTGCTCGGTCGCTTCCTGCTCCATGCGTCATTCTAGGCTTTTTTTTTTCTCTCTCTCTCTACCGTGCCACGGCACAGAGCAAAGAGACAGAGAGAGACCAACGATACTAATCACACACCGTGCATGTCAGTCACCATGCATTCACCGACTCGCGCACAGTCAAAAGTTAAAACGCACGACGTGAAAACCCCTTGTCCACACCACCA
chr1-24213040	1	24213040	intergenic	TCGATATGCAGTATGCACGC	ACAGAGCCGTCAGGTACGTT	183	23	0.54	0	12		12	10	12	0	3	CTCGTCGCGGCGCTGTCGATATGCAGTATGCACGCTGTGCAGTGCAGCGTGTCTGCACACTGCCGTTCGTGTACTGTCTAGAGACTACTTGCATGTACAGTACAGCTCCGTCCGTGTTGCCCACATCAAGGGCCAAGCCATACCATACATAATACTATATGGTAGAGGGCATATAAGCAACGTACCTGACGGCTCTGTGGGTGGTGACTGGTGACAGGCCCGTCTCGCTCGCGTCTTGACGTGCGACCGAATCGAAAGCGCGGCCGGGGCGCATTCCGGATTGGGAAACAACGAGCTTTC
chr1-24227880	1	24227880	intron	CCGATGGTGCGAATAAAGAA	CGAACCAGCCGCTTAGTTTA	152	64	0.51	-12	39		0	22	6	-12	3	AGCACACACCGCCACCGGCCGATGGTGCGAATAAAGAAGACACGGCCATTTCAACAAGAACAGGCAGCGCCATGAAAGCAGCCGCTATCCTGCTTATTCTGGGCCGGGCACCCGGCACCAGCAGCCACAGCCACCGCCACGGCAAGGAAATAAACTAAGCGGCTGGTTCGTCTTCGCCGCCGGACGTGTGGTTGCCCGTTGGCCTCGCCATTACTCTCTCTCTCTCTCTCAACCTCTGCAGCAGCGCGCAACCACATTTGCTGATATGATATATATATACTGCTACTACAGTCTGGTGGC
chr1-24304540	1	24304540	intergenic	ATGGTGGATCGACTGGTCA	GCAGCGTCGAAGCATACATA	171	57	0.63	16	25		0	21	16	0	3	CAGCTGAGCCCCGGGATGGTGGATCGACTGGTCAGGGATCGGAAGCGTCCCTCCACCTTTCTCTGACGCGACGCCATACCATGGGCCATACATCAGCAGCCCCATCGTACATTCGTACTACGTTGGAGGAGACCACGGCCGGGGTCCGGACACGCGCGCGGCGATGTATGTATGCTTCGACGCTGCGTCGCCGCGCACGCAAAAAAGATAGGTTCCTTCCCTGCGCTCCCGGCCCGGCCGCCCCCGCTCGCGAGTCGGGACCAGTCAGGCAGCCTCGGCGCGGAGCGTATATGCAGGGAA
chr1-24304660	1	24304660	intergenic	GTTGGAGGAGACCACGGC	GTTCCCTGCATATACGCTCC	180	94	0.64	-8	43		0	27	4	-8	3	CGTTGGAGGAGACCACGGCCGGGGTCCGGACACGCGCGCGGCGATGTATGTATGCTTCGACGCTGCGTCGCCGCGCACGCAAAAAAGATAGGTTCCTTCCCTGCGCTCCCGGCCCGGCCGCCCCCGCTCGCGAGTCGGGACCAGTCAGGCAGCCTCGGCGCGGAGCGTATATGCAGGGAACAGCTGCGCGCCAAGCGCAAGGCGACGGATCGCAAAAGCTGGCCCCGGACCCGGACCCGGACCCGGAGGCGTGGAAGCGCGCGTCGCCGTCGATCGTCCGATGGGTGCAGGTGCAGCACG
chr1-24305220	1	24305220	intergenic	GACACTCGCTAGTCGCTGC	CATTCGCTTCGTTCCTTTGT	259	48	0.57	0	29		11	12	12	0	6	GGATCGGAGGGGACACCGGACACTCGCTAGTCGCTGCCGAATCCGAATGCATTCATAATTGCCCACGCCACGGAGGTGACGCGGTGCCATTCCCTGCTCTCTGGCTCTCTGCTCGGCCGGGAGCGCTAGCTAGCTCATCGGCGTCACTTTTTTTTTCTCTCTCTATCGGTTGTGAGACAGTGTTTTGGATGAAATTTGAGGCTGGCCGGGCCACTCTCTGCATGCGTCGACGAGCTAGAGTCGTCTGTGAGTGACTGACAAAGGAACGAAGCGAATGGGGGACGACACAAGGCACTGTTA
chr1-24305580	1	24305580	intergenic	CGTTAGCAATTAGCAACGCA	GTGTGTCTGTTGGGATCGTG	162	116	0.59	10	54		0	49	10	0	3	TCGTTAGCAATTAGCAACGCACATATGGTATCCTAAGAGAGCACGTAACATCAAAGGAGTACGCAAATGGGATCCTAATTCATTTGCAACATTATCAATCGTACGATGGCATCAGAATCCATGCATTATTTCCTGCACAACTTCACGATCCCAACAGACACACAGACAGAGGTAGTCTTGTTTTTCAGGTATTTTCGTTTCAATCAATCAGCCAGGTAGGGTGGTATGATCAATGATAATGTCGACGAAACCAAACGACCTGACCATCTCTTACTGTCAGGATTTATTAAACCCGATCGC
chr1-24305600	1	24305600	intergenic	GAGAGCACGTAACATCAAAGGA	TGGCTGATTGATTGAAACGA	178	158	0.73	11	51		2	47	11	0	6	ACATATGGTATCCTAAGAGAGCACGTAACATCAAAGGAGTACGCAAATGGGATCCTAATTCATTTGCAACATTATCAATCGTACGATGGCATCAGAATCCATGCATTATTTCCTGCACAACTTCACGATCCCAACAGACACACAGACAGAGGTAGTCTTGTTTTTCAGGTATTTTCGTTTCAATCAATCAGCCAGGTAGGGTGGTATGATCAATGATAATGTCGACGAAACCAAACGACCTGACCATCTCTTACTGTCAGGATTTATTAAACCCGATCGCTCGACACATACATGCTACGC
chr1-24460700	1	24460700	intergenic	-	-	-	22	0.73	-8	9		0	5	2	-8	5	TCCAAAAAATCTTAAACATCTCATAATTAGAAATAGATGTAGTTATTTTGATTAAAAAACAAGAAAATCCCGTATCAACCCCACAAATACTACAAACATCTAACATTTTTTTAATTTCAATCGTTAATTTAAAATAACTTTATATATATATATATATAGATTTATTTCTTTATTTGACTATATTGTTATATTATCCGTGTTCACAACTGCACGCGATCCTATTACATATATCAGCACTATTCAGTTTTACCACTTTATAGCAGTAATAATGAGATATTTTTACTAGGGCAACACTGAGCA
chr1-24509020	1	24509020	intergenic	-	-	-	133	0.54	0	83		-8	25	1	-8	3	ATTAAAACAAGGTAAGGGACAGGGTTGGCGACGCCGTAACCTGGACGGGCTCGGTACGGTAATGCATGGTGATTTCGTTGCATCACAAGGTTCTTGTTTCAGCTAGAAATCAATCGATCTGTCAATCCACATACTATCATGAAAAAAAAAACTGAAGAAGTGCGTATGCAATCACGGCAGCATGCATTACCAACAAGCTAGCGCCTCTCCTCTACACTTGTACCTTAGCCGCACGTGGTGCCTACTGCCTAGGTAGGGCATCTCCACTAACCCGGAAGTGAGGGAAGTTCAATTTGCTGG
chr1-24568700	1	24568700	intergenic	CAAAGAGGGTGTGTAGCATCA	GACTTCCACCTCTCTCACGC	297	52	0.66	0	30		54	3	101	-15	20	CAAAGAGGGTGTGTAGCATCATGAATCTTATCCTCTGGCTCTTGCATCTGTCTGAAGGCCTTAGCAAATATAATATCCGCTGCACTGCTTGTATCAACCAGAACATTGTGAACCAGAAATCCTTTGATGACACAAGAAATAACCATAGCATCATTGTCGGCGTTTCGAGACCGGGGGGTCCCTAAGCCGACGAGTGAGTGTGCTGCGTGCCCCAGCCCAGATGGGTCGAGCGCGTGGGCGAGCGCGAAGGGGGGAGAGGCGAGGTGGCCGGAGACGGGCGTGAGAGAGGTGGAAGTCTCG
chr1-24584540	1	24584540	intron	CCTACAGGTCGCTCGTCTTC	AGGAAATCCACGAGAAACCC	240	80	0.58	-2	45		8	23	8	-2	3	CCTACAGGTCGCTCGTCTTCACGGTGACTTTCCTCGCCGGGGTCTTCCAGGTCTCCTTCGGCCTCTTCAGGTACGTGCGGTCTGCTTGATTAGCAGGCGTGTGTTCCTGCGGATGAAGCACGTACTCTGCTCCCACACGTGTCGTCGAGATTGGTGTACGTACGTATGGTCTTGTTTCTTACCTATACATGTTGTCGGTTCGTCACGTCGTCCCAGGCTGGGGTTTCTCGTGGATTTCCTGTCGCACGCTGCCATCGTGGGGTTCATGGGCGGGGCGGCCATCGTGATCGGGATGCAGCA
chr1-24672180	1	24672180	intergenic	GCTATATGCACAACCAACGC	TGAAGACGGCACGACAGTAG	182	129	0.63	4	67		13	29	13	0	5	CGCGTGTTGCTATATGCACAACCAACGCGAGTAGTGGCCATGAGGCACTTGTTCTTATTCGGAGAAGTGAGCGAGAAAACCGTCCGAAATTTTCTCGCTTCGTCGCGACGACGGTGGGCTTGAATTCTTCAACGTGCGTGCTAATGCTTTCCGATTAGAATAGAATTCATCTACTGTCGTGCCGTCTTCATGGGAGTTAGCTGAATTTCGACCTGGTCCGTTCTTTAACCTTACGCCGCCATGGGTTCAGAGCGTGGTTAGTAGCTAGTTAATTACTTAGAGTTAGTTAGAGACCATGCT
chr1-24677320	1	24677320	3'-utr/5'-utr	CGCTGGCTGCTACTGCTA	ACCGTGTCATGTAAACACGC	164	88	0.64	-3	44		5	24	5	-3	4	CGGTTGTTGGGGGCCGGAGAGCCGCTGGCTGCTACTGCTAGCGTGTGCGTGGAAGGTTCGAGGTGACGTGGTCGATCATTTTTCAGTCTCATCTGGGGATTTCGTCTCAGTATATCTCTGTGAAACAATACATGGACACGGCTTCCACTTTTTTTTTTAACTTAGTGCGTGTTTACATGACACGGTCTACTTTCAGAACATGTTTGATTGAATTGTGGATACGACTTCCACCTTTTTTTTAACTTAGTAAGGCCCTGTTTGAGAATAAAGTTTTTGAAAACCACATTTTTTGAAATACTA
chr1-24679320	1	24679320	intergenic	CAACGATTGTTTGACGAGCA	TTGGTGTTCTCTGTGTTGCC	220	61	0.58	0	32		8	23	8	-29	4	CAACGATTGTTTGACGAGCAGCCGGGTATCCTTGGGAGTTGGGACTTAGGACAGCTAAGTTTCATTCTTAATTCAAAAGGCTACCACTGTATTGAATATACAAAAAATCTAAAGCTCACATGAATATCTTGGGCTTTTGCGTATACATGAATATATCTTGGGCTTTTGAGTATAGTGTAGAATATCAACGAATTTTCGGTGGCAACACAGAGAACACCAAAAATTAGTCTATTTTCAGCGGCTAAAGGCAGACAATGAAAAATAAAACTATTATTTTTATGGCTGTCTTAGCCCTCGAAA
chr1-24734380	1	24734380	promotor	CCTGCCGCCAATAGAAGA	GCAGGTAGGCTGGAGAGATG	161	32	0.7	0	13		-8	8	4	-8	4	CCGTTGCTCTTGCCTCCCGGGCCCTGCCGCCAATAGAAGAGAAACGTCCCGCCCAGTTTTGGTCGCATCCTTCCCTGTCCTTTTGCCAACCCCAAATCCCTACTAAACCCAATTACACAAAACCCCTCAAATCTCCCTCCCTCCCTCCCTCCCTCCGACCTTTCATCTCTCCAGCCTACCTGCCCGGCGGCGGTTGCTCGGCGGCCACCGTACCCGCGAAATGCGAGCATTCAACGGCCGCCGCCTCCACGATCCGAAGCCCCCCTCATTCCTCCCCCTCCCCTTAGCCCCACGCACCAC
chr1-24742480	1	24742480	promotor	-	-	-	118	0.54	0	69		9	40	10	0	3	GCAGCTATAATTCATAAAGACAAAACACTGTAAAAGTAATATAAGCCGATACAGATTAAAAGCAAACGAATATTGCTGTCACTGCCAGTCGACCCGACGACCACTACAATTTGCTCCAACTATTCATAAGCTCTTTGCCAAGGATGGGCCAAGGTAGGGTCGGCACCACACGGGAGACAGGACGCGCGCATGTATGTACCCTTCTTTTTGGAGCCTTTCGTCCCTTGCCTTCAAAGCGAAGAAGCCATCGAAACAAAAGGCGACCAGCGGGCGCACATCTCGTAGTCATCATCACCCTCG
chr1-24767520	1	24767520	intergenic	-	-	-	32	0.67	0	18		50	2	99	0	14	CTTAGCTTTGTTACATTTCAAGTATTATTTTCTTAGTGCTAGTTGTTGGGGTGAAGTTGGGCTCTTGTTTAGCTCTTGCTTAGGTTTTAATTAGTGTTGATTTTTAGAAAAGCCCAATTCACCCCCCCTCTTGGGCATCGTGATCCTTTCATTAGAATAACCTTAACCACCTCGTGGTCGTCCCACTTCTTGCTCCCGAGGTTGCGCACTTGGTTCACCAAGGTTTTGAGCCGGTTGTACATATCTTGTGGCTCTTCCCCTTGGCGAAGACGGAAGCGACCGAGCTCCCCCTCGATCGTT
chr1-24777100	1	24777100	intergenic	TAATTACAGCCGCAGGAAGC	CCGGGCCTACAACAACTTTA	235	48	0.52	0	25		-8	22	0	-8	3	GAGTAACTTGCCTAATTACAGCCGCAGGAAGCATGGACGTGCGCACAAGAACAAAAGGACGGATACGAGTGAGCTTTCTTTGACTCATTTGATCGGTTGCATTGCATGCAGCGCTGCGGGCCGCCACCGCTGCAGCAGCGCCAGCGAGCCTAGCAGCAGCTGCTGCTGCTCGGATTGCAGCTGGGGCTGCGCGAACTGCGAACCGGGCCAACAGCCTTTGGGCCGGATAAAGTTGTTGTAGGCCCGGGCTTATGTTATCTAGATGATGGGGATGCTTTTGTCTGCTGACGTGTGCGCTTA
chr1-24947240	1	24947240	intergenic	CGACTTCCAAAACGATTCAAA	ATACCCCTGCCCTCAAAGTT	295	80	0.61	0	40		16	26	16	0	3	CGACTTCCAAAACGATTCAAAAAGAACTTGCAAACTGCTGTGTAGAAGCAGTCACACCGGTAATAAAAAAAGAAGTGGGAGATTATCTATTTTCTATTCTTATTGATGAATCCTATGATATATTAGTTAAATAACAAATGGCTGTGAGATTTGTCAATAAAAAGGTGAAGTGATAGATTTATTTTTGGGTATCAAGCATGTGAAGGACACGACATCAGAATCATGGAAGAAAGCATCAGTTGAGATGTTAAGTGATCATTGATTAGTTGTTGCAAAACTTTGAGGGCAGGGGTATGGTGG
chr1-25110160	1	25110160	intergenic	GGGATGGTGGTCAACGATAA	GATGAACCTTTGGCACCTGT	261	43	0.65	0	25		57	2	90	0	17	AAGGGGATGGTGGTCAACGATAAGGAGAAGGAGTCCATCTTCAACGAGCCAAGAGATGACAAGCCCACTGACTCTGGCTCAAGTCACAAGAAGGACGGGAAGAAGAAAAGGCACATCAAGAAGATCATCTACTACGACAGCTGAAAGGGAATTAGGCTTACATCTAGTCCCTAATTAATTTTGGTGGTTGAATCGCCCAACACAAACAATTGGACTAACTAGTTTGCTCTAGATTATATGTTACACAGGTGCCAAAGGTTCATCTATAACTATACTAAATCGACTGTCCGGAATACCGTA
chr1-25119380	1	25119380	intergenic	TCACTAGCTTACTCGCTTGGG	AGTCGCTGTTGATAGTCGCC	153	47	0.84	0	17		8	5	119	-5	24	AACAAATCTCCGTGTCTCACTAGCTTACTCGCTTGGGATTTGTTTTACGCCCTCTCTCGCGGACTCGTTTATATTTCTAACGTTAACCCGGCTTGTAGTTGTGTTTATATTTGTAAATTTCAGTTTCGCCCTATTCACCCCCCCCTCTAGGCGACTATCAACAGCGACTAATCTTCCTCTTCACCAAGAGACGACGACGACGAGAAAAAGAAACCGGTTAATTCAAATTTTTCATTTGATTATTCTCGTATTCCTTTCAATTCCAATGCTCATTTGCTTTCAATTCCTCTTGGTAAACCT
chr1-25209300	1	25209300	intergenic	AGAGCCGTCACACAATCACA	AAACCCGAATACGTTGTTGC	190	145	0.63	0	72		-8	40	1	-8	4	TACTTGTCGGGGCACAGAGCCGTCACACAATCACATCTCTCCTCGTAGCTGCGCCGCTCCACTACCGTGTGACCCTCTAGGTGAGGGGTCGCACAAACGTGAGCGGGGACAAAGAGAGACGGGATGTACACCAACCACTACAAAACTAGAAAACGTCAATCTCCCTTCGAGCTAGCAGCGATGTCGCAACAACGTATTCGGGTTTAGCTTGCTATCATCTAACGCTGCTCGAGGGGAGGTGTCCTCGAAGGGGGAAAGTTGTAGAGGCGGATATTCACCGGCCTAGCATAAGATTTAGCG
chr1-25306520	1	25306520	intergenic	CTTACCTTTTTCCTTGATTTGC	TCTCCCGAGGAGGTTATAGGA	177	112	0.65	0	66		29	5	119	-10	36	TTCACCAAGTCTAGAAACTTACCTTTTTCCTTGATTTGCACTTCTCACTTTATCTGGCACATTAGAACTTAATTAAATGTGTTGGGCACTTAATCACCAAAACATTATAGAAATTGCCCAAGGGCACATTTCCCTTTCAAGCCTTTGATCATCAACTCAAAGCACACAAACTTTCCTATAACCTCCTCGGGAGACATTAGCTTATATCTAGGATCACCACGAATTAATTGAACTTGTGTAGGATTAAGAAAAACGAGTGATCTTAGAATAACCTTGACCATTTCATGGTCATCCCATTTT
chr1-25337900	1	25337900	intergenic	-	-	-	57	0.94	0	11		50	3	102	-8	38	NNNNNNNNNNNNNNNNNNNNNNNNNNNNNNNNNNNNNNNNNNNNNNAGATCTAGAGATTCGTCCAAGCCGTTGGGTTCTGACCGTTGGAGCTCTGACTTCTGTCCGGAGCACCGGACACTGTCCGGTGCACCATACGGCAGTCAGCCCCACCAAACGGCTAGTTTGGTCCCCTGGTGCACCGGACACTGTCTGGTGCGCCACCGGACAGTCTGGTGCGCCAGATCAGGGAGCCTTTCGGGATGCCTTTAGCTCTCTATTTTGAACCCAACATTGGCTTGTTGTGAACCTTTGGCACCTGT
chr1-25377600	1	25377600	intron	-	-	-	53	0.54	0	26		-9	25	4	-14	4	GGTTGCATTGCAGCGTAGCGTCTCCCTTTCTGCACAACCTCGTAATTCGCGAAGACTTTTTGAGGTGTGGAAGCATCAGCGTGGCCCATCATCTGGAATTAATAATCGGCCACCTGCCTCGCCAGATCATTCAATTCCAAATGGGGGGGCAGGCAGTACGTGTGCACTTTTTTCCTCTCTTCTCTGACACCACCACGCCTTCTCCGTTCTCCCCGGGCCGTGCAGATCGGTTCCAGCACCTACGCGTGACCGACCGGTCGCCGACGAAGCCGCCGCTGGCGCTCCCTCACATGAGCCACA
chr1-25396320	1	25396320	promotor	GAATGGAATGGAAGCCTTGA	TTCGTGCCGACGAAAGTTAT	197	84	0.77	0	27		-32	23	4	-32	7	CATGGAATGGAATGGAAGCCTTGAAGAATCCAGTCCAGCTCCGGTTCGGACCCAGCGCGTGGTATTCTTCCCTCCGCTCCTGGCTCAGCTCTCTCAAGACAGCTAGATGATGGGTGGAGTGCGCCTAATCCCTTTGTGAATTTTTTTTTTTGAAAGGGAATCCCTTTGTGAAATTCAGAGGATAACTTTCGTCGGCACGAATCGGCGTCTTCCCGGGGCTACGTTTGGTAGCTATTCGAGGTCCTTGTACTAGTTATTTTTTATTTGTCGTCGTTTAGTTTAAAAATAAACTATTTGACA
chr1-25419260	1	25419260	intron	TTGTAAGCACACAAACTATGAGC	CGCTAAAACGCTAAAACGTG	240	84	0.59	0	44		22	28	22	0	3	AAACAGGATTACAAAGGTTGTAAGCACACAAACTATGAGCTATAATGGAAGATGTCAATTCCATGGAAATAAATAAATAAGGTAACCGTCAATAGGATTCTATCGGTCGAACTTTTTAAACTTGGCCCATCAATACATGATGAAATACATACATTCACAACACATGGTTGGTGTTACTAGATTCCAGTGTTATTAAAACTACGTTTAAACGTCAAAACTCTAATTAGAGATTGAAACCACGTTTTAGCGTTTTAGCGTTCTAAACTGTAAAACACAGTGTTTTATGCATTTTAGACCATT
chr1-25424040	1	25424040	intergenic	AACACAAGCGCATGATCCTA	ATTTGAGGCATTGTCCCATC	292	204	0.67	-12	96		6	51	6	-13	4	AACACAAGCGCATGATCCTAGGAAACACCACTCACTCAACCAACTCGTGTCGGCAAACCTAACCCTCTTGACATCTCCCTAAACTCTGCGGATCACATGTCGGCGATGCATGTACGCATCGTCGTCGTCGCAAGTCATGCGGCAGTGCCACTGCACATTTTACTGTCTCCCTAGACTTTTTATTTATTGCTACAAATAGAGCTACAGGTAGTTTGATAAAAGCACCTAGGGCATATTAGGATGTGTTTGGTTGCAATAACAGGACGAGACGGGATGGGACAATGCCTCAAATAAGATTGT
chr1-25452520	1	25452520	3'-end	-	-	-	100	0.52	19	53		0	45	20	-6	4	ATCTCATAATTTGAATAAAAGATGACCACAAATATTATCACAAGTCTAATGACAACATTTAGTAGTTCAAATACATTATATGACATTGTTTCATGATTCGCAAACAACATCAAAAATATAAATACATGTTTCATTGTTCACAGTTGTTACTGTTCCTATGGCGAAGATCTTCCCACGAGGGTGCATTTCACTGATATTGTGCTTGTGTCATATTGTACTCCATTGATAATAGCATAATACCTTGTCCATGCATAAACGGTGTCTTGTACTATGTCCCCTATTCGGCAGACCGGCTTCGTG
chr1-25464820	1	25464820	intergenic	-	-	-	57	0.59	0	36		-14	1	120	-18	22	TGGCCGCGCGGGGACGAGGACGAGACAGGCGCTCGCGTGAGGCCGCTCGCTCCCTCTCCCGTGTGGACGCTTGTAACCCCCTACTGCAAGCGCACCCGACCTGGGCGCGGGACGAACACGAAGGCCGTGGGATTTCCACCTCTCTCACTGAAAGGGAAATGTGCCCTTGGGCCATTTCTAAAGTATTTTGGTGATTAAGTGTCAACACAAGTGCTTAAATGTGAATCTATGCCCATGGATGAACAAAGTGCAAATCAAGAGCAAAGGTATGTTTCTAAGTCTTAGTACATTGGTTTTGTG
chr1-25483980	1	25483980	intergenic	GAGAAAGGCTGGTCCCCTT	CCCGTTTCCTACAGGGGTTA	155	46	0.59	0	29		59	2	109	0	16	ACCGAGAAAGGCTGGTCCCCTTGCAAAAAAGTGCGACAAAAGCCTCCAAGCGAGTGTTAACACTCCCTTCGAGGCTCGGGGGCTACTGTCGGGGACCCATAATTAGGGGTACCCTCAAGGCTCCTAATTCTCAGCTGGTAACCCCTGTAGGAAACGGGTGACGCCTAAGAGGGGGGGTGAATTAGGACTTCTAAAACTTTAACTAAACTAGGCCACAATTAAATCCCTAGAGCAAAACCTATGCAAATAATCAAACTAGAAAGTGCAAACTAGGTTTTGTCTAAGTGTTGCTATCTCTAC
chr1-25520120	1	25520120	intergenic	TGGTTGCTTTGGTCAGCATA	AGGATCACCTATTCACCCCC	164	82	0.9	0	25		34	2	136	-4	47	GCGAGTCTTCTCGATTAACTTGGTTGCTTTGGTCAGCATAGGCCCTCGTCCTTGGGGAACCGTATTCTAAGTCTGTGGGCAAGATGGCCTCGGCCCCATAGACTAGAAAGAACGGCGTGAAGCCCGTGGCTCGGCTCGGCGTTGTCCTTGAGAGCACCTAGAGGGGGGGTGAATAGGTGATCCTGTGAAACTTGAAAAATTTAAGCCACAAAACTTGGTTAATCGTTAGCACAATAATTGCCAAGTGGCTAAAGAGATGTCTTAGCAAAACACAATAACCACAAGAGAACAATCACAGAG
chr1-25611260	1	25611260	intergenic	CCGTCTTCCGGGTCTTAGC	TACTTGGGAGGTTCCGTCAC	166	76	0.86	0	22		-11	12	71	-20	24	GGGCGGAGCGGAGTTCGCCGTCTTCCGGGTCTTAGCCCGAGTCCGAGCCCTGGGGTCGGGCGGAGCGGAGTTCGCCGTCTTCCGGGTCTTAGCCCGAGTCCGAGCCCTGGGGTCGGGCGGAGCGGAGTTCGCCGTCTTCCGGGTCTTAGCCCGAGTCCGAGCTGTGACGGAACCTCCCAAGTAATTAGGCCCACCTACAGTTGTCCTTGTCTCACAGACATCAGACAACCCTGTAGGTGCCCCTGAACTACTTGACAAGTTCGGTATCTTTCCTTACCTTACCAGGAACGTCTCACCCAT
chr1-25635080	1	25635080	3'-end/promotor	CGTGTGTGTAAGATTGGGTCA	TTTTCCCATTCACTCGCATT	191	104	0.58	0	56		11	35	11	0	3	TTTCGTGTGTGTAAGATTGGGTCAGTTGTGTGTTATCGAGGTGGAAGCTGACGTGGACAAGCACCCATGGCGACGTGATTCCCGGACAACGGAATTCTTACGATCCAATCATCCAACTCGCATATACTAGTTTTCACCCGTCGGCATTGTGGGTTTTGTCCAAATCTGACCACCAATGCGAGTGAATGGGAAAAAAAAACGCAGGCACAACCTCGTCGAACGTCGACGGTCGGCGGTTTGGCACGCTCAGCCGGCATTTGCCTTTGCGCATCCAGCCTCGTTCGCAAAGTTGCAACGCAC
chr1-25635420	1	25635420	3'-end	AAATCCCGGGCTCTAGCTT	TAGCGTCGTTGTTGCTCATC	216	86	0.63	0	43		15	25	15	0	5	TTATAAAAAAAAGGAACAAAATCCCGGGCTCTAGCTTGCCAGACACAAGTTTTCTTGAATCCTTGTTTGTAGGAAAAAAACTTTTTCAATATTCATATTATACGTATTAGGTTTGAGTGTTTTACATAAATAGACGGGAAAAAAGGCTCAGCGTCGACCAGCAGTCCAGCACAAATCAACGTGCGCACATACGTAGAGGCCGAGGTGGAGATGGGATGAGCAACAACGACGCTACACTACAGGCTACACAGCTGGTCAGCCGTCGCCACGCCTGCCGCCGCCAAGGAACACGCACATCTT
chr1-25637220	1	25637220	intergenic	CAAACTCATGGATGTAGTGAGAAA	GCTCTTTCGCGCAAACTTAC	161	108	0.52	0	69		-12	27	2	-12	4	TCAAACTCATGGATGTAGTGAGAAATTGATATTTATGTTACTTTCGTCGTATTTATGAACATCATAGTATGTCTGCAAGACTGTAACAGCAACTCAGCCGCCAGTTCTACTAAGCTAATGCATGATCCCATCACTCTATAAAGTAAGTTTGCGCGAAAGAGCCTCTAACTGAGTTAACCAGGGGTTATCTTACCCACACAGGTGGAGCTTTTTTTAATATGTGAAGTTTGCACATGTCACGGTACCTGTCGTTGCTACAACGGCTAGCAGTTTTCTGAATGATTGTTGATCACAGCTTGT
chr1-25645100	1	25645100	intergenic	ATAAATACCCCCAACCACCC	AGGATCACCTATTCACCCCC	176	106	0.93	0	24		48	6	136	-18	44	TTGGTGGTTGGGGTTATAAATACCCCCAACCACCCCACATTCAAGTCATCCAAGTTTTCCTACTTCCAACCACTTACAAGAGCTAGGCATTCAATACAAGACACACCCAAGTGATCAAATCCTCTCCCAATTCCACAAAAGCTATAGTGACTAGTGAGAGCACCTAGAGGGGGGGGTGAATAGGTGATCCTGTAAAACTTAAAACTTAAGCCACAAAACTTAGTTAAGTGTTAGCACAATAATCACCAAGTGGCTAGAGAGAAGTCTTAGCAAAACACAATAACCACAAGAGAACAATCA
chr1-25716200	1	25716200	intergenic	CAACTATGTAGACATGTCAGTCGG	CTGCACGGCTTTCCATTTAT	245	174	0.64	-4	78		-15	66	0	-15	7	ATGAGCTCAACAACTATGTAGACATGTCAGTCGGATATGTGTGTGTGTGTGTGTGTGGAGGTTTAGAGCAGATAATCGAGAAACAGACATGAAAAAAAGGTGAAATTAATGGCCCGATGTGTACTATGAAGCTATATATATATATATATATGTGTGCATAATCCAGTGTTTGCTTGTCGTCTGTGCAACAACGTTCTAGCCAAGATCTATCGCTTATCATCAGCTGGTACGCGCAATAAATGGAAAGCCGTGCAGGACTTGCGTGCGGGCACAGTATTTACCCCTAGTCACCAAGAGCGC
chr1-25746620	1	25746620	intergenic	TGCAAGTCAACCCATCATACA	CAGCTTGCTGCACTTTTCTG	211	76	0.52	0	45		18	27	18	0	3	ACTACAATATGCAAGTCAACCCATCATACATAATGGAAACCCAAGTACCCAACGTACACAACACTAGAATACAAGGATGTGAATGTAACAAGTACGCATGGGCTGTTTGTATTAATTAGCCACAACTAAACTTAGGCAAGTGTAGGTGGCTACAAAAAACAGAAAATTTAGAGTAACACTTTGTTTGTCACAATTAACCTCAGAAAAGTGCAGCAAGCTGTAAAAGTACGGCTGCCAAACTAAATTTAGAGACACTTTTATCGTATCCAAGTGAATTTTATCATTTCTTTTTACTTAGAG
chr1-25814940	1	25814940	3'-end	CGCCTCTTTTACAAGTCCCA	AGGTGAAAACGAAAGCAGGA	248	172	0.66	9	79		0	52	12	0	4	AAGCCTACGCCTCTTTTACAAGTCCCAAGGTCATGTGACCGTGTGAGATTTGATGACGAGATGGAAAGGCGCTGTACTTCAGCAGTGGGGGCAGCAGGAACCGCTGTGAACTGATGGGCAGCAGAGACGAAGACGACAGAATGTGGAGTAGTAGTATGGTAACTCTCATCTCCCATTGGCTGCTTCCTTCTTTGACAGATCGGAGTATCCATCATTGAGGGTGAGGTCAAGGCCATCCTGCTTTCGTTTTCACCTTTTTCACTTTGGACAAAAGACAAGAGCAAGATAGTTCTGACATCT
chr1-25816900	1	25816900	intergenic	CGTCTTAGAGCGATGCTTTG	AATATTGACGCGGAACAACC	209	43	0.52	-13	26		0	14	0	-13	3	GAACTATGAATGGTCTAACGTCTTAGAGCGATGCTTTGAGTAGATAGTCTTGCTCCGTCATTAACTAAATAAGCCATTATTATGTCTGTAGTGATAGAGTGGAATAAAAGTCAATATTTTACTACACATTTTGCACCACCATTACAACTTCCCTCAGTAAAAATTACTATATCTATTTCTCTATTGTATTAAAGCACCCGTTTCAACGGTTGTTCCGCGTCAATATTTAAAAAAAACCCTACATTTCTTTAGAATCAACTCGCACTTCTATAATCTCTTCTCTACTATTATAACATGAGA
chr1-25826720	1	25826720	intron	TCCAAGTAGAAAATTCTGGAAAA	AGCTTCAGCATTGGGTGCTA	197	77	0.64	-1	35		7	26	7	-1	3	TATAGCATTTTAAGTCCAAGTAGAAAATTCTGGAAAATAATAAATCAAAAGTAAAAGGGAAATGAGACAAATGATACTACTAACCACAATTTTTTCCTTGAACTTTTTTGGCTTTGAACTGAAATTTCCAAGGATGCTGCAGCAACTCATACTTTAAAAGACTATTTTCCTCCAGAATGTTCTTGTTAGTTTAGCACCCAATGCTGAAGCTTAATGAAATTGTTTGCACCTCAAGAGTTTGCACTTCATATATTTGCTAGTGTACTCTGGGGATGACTGAATGAATAATTTTGAAATTGT
chr1-25830200	1	25830200	intergenic	AGTACTACGCCTCCTCGGG	AGGATCACCTATTCACCCCC	195	84	0.78	0	28		-17	27	166	-17	26	GCCAGTACTACGCCTCCTCGGGCCCACCGCAGAAGACAAACAAGGTGAATTTTTAAACCGATGCAGCGGTATCGAGGCGCCTCGCGCGTGGCCCGGCGGAACCATCAGGCGTGGGGGCCGCGGGTCAGTCAGCCGTGGGGACAGATGTGGCAGTTGGCGTGTGAGAGCACCTAGAGGGGGGGGTGAATAGGTGATCCTGTAAAACTTAAACTTAAGCCACAAAACTTGGTTAAGTGTTAGCACAATAATCACCAAGTGGCTAGAGAGAAGTCTCAGCAAAACACAATAACCACAAGAGAA
chr1-25883020	1	25883020	intergenic	ATTTTCCCAGCGTATGCCT	ATGTACATCATTGCCGCTGA	267	136	0.59	15	75		0	39	15	-6	3	ATTTTCCCAGCGTATGCCTGCACGCTTGCCCGACAAGTTTCAGGAGCAGAGACCCGAGAAACGTCTTGTGCATCCACGGGAGGAGGTCGGGCGGCGATGATGCCTGCAAAGGGGCCGATGGCAGCATCGCCAGGTGGTCGTCTGGATAGCGAGTGCGTTGTATGTGGTGAAGAGTTCCCCGCAGAGTGATTTCTAGGATTACCTCGACAAAGGGTACTAGACTGCTTTGTGTTAGTGATTATCCTGTTCAGCGGCAATGATGTACATGCCTGGACAATTAGCATGCTGAGCTTGTGCGTA
chr1-25885300	1	25885300	intron	GCCATCCATTGTACCTGATAA	GGTACGCGTCAAATCTGGTT	235	43	0.92	-8	5		4	5	32	-8	17	GCCATCCATTGTACCTGATAATTATGAAAAGGAACTTTGTAACTTCCCCAACTAATGTATAGCCAACAGACATGTTTGTGTATGACATTCAGGGACAGAACTAGAGGTGTGAGACAAAGTCAACCAGCTTCAGAAATCACACACACACACACACACACAGAGAGAGAGAGAGAGAGAGAGAGAGAGAGAGAGAGAGAGAGAGAGAGAGAGCACAGAACCAGATTTGACGCGTACCTAGACGTTGATCCTTGTACTTGCAGTCTTGTCTTGATCACATCCAAAGGGGTTGTCAAGTATGCA
chr1-25888660	1	25888660	intron	CGGACAGGATTGGAAGAAAA	CGATGGATTGCCCATTTATT	202	51	0.53	0	27		24	22	25	-1	4	TCTTAAGCGGACAGGATTGGAAGAAAAAAGAATAAGCAGGGAAAGTAAGAGATTTGGCGCATGCTTTGAACATGCAAGTGAAAGTTACAGAGAACTAATTTAGCTAATAAAATGCTTTGAACAGCTCCCGCCATGCAGACTACTTTAGCGAAGATGAAAAATGACCGCACTTTCACCCTTACTTTTGAGAATAAATGGGCAATCCATCGTCAAAACAATAAGCTACCATTAAATAACAGAGCGTGCTAAATTATATGATACATCAATTGTCATAACAGAATCATAAGTTGGCTGTGTGCA
chr1-25904640	1	25904640	intergenic	TTTTAAATCCGCTGTGCTTT	GAAGACTCAGGCTTTTCCCC	287	25	0.52	0	17		23	1	110	-12	9	AATTTTAAATCCGCTGTGCTTTATACTTTTATTATCGTAGGATCTGTGCTTCTCCTGTCTGTAGAAATACTGTGTACACACTGGTAGCAAACTTGTTAGAATCATAGTTTGTTTTGTCATTAATCACCAAAACCCTCAATTAGGGTTGATTGCACTTACAATCCACCCCCTCTATGCGACTTTCAATTAATATCGGAGCCCAACACTTTATTAGAGTCTAACAACTCGATGTGATGTCGGGTGAACACGCCAAAAAAGAGGTAGCCACCGGGGAAAAGCCTGAGTCTTCAGGAAAGAAGC
chr1-25937860	1	25937860	intergenic	TCCCAATCAAGCTTCGTCTT	GGTCCTAGTGGCACCTTCAA	181	28	0.54	0	16		34	10	34	-1	3	TGATCGCCTTCCATCCCAATCAAGCTTCGTCTTGACCATGCTCTTGTATACCCGTAATCTGATTCCGAAGATACCTGCTCGCATACTTTACTTGGAAAACATTGTCAAATCATGTTTTTGAGGACCTTCGGAAGCCGAAGGCCCCCCAACAGACTGCATAACATGTTTTAACTTTTGAAGGTGCCACTAGGACCGCAGCTGCTCCTGCACCGAAGGCTCCCCAAGAACCATCGCAAAACACTGTCCAAGCTTCGACATCTTTGCTTGTCCCCTCTTCGTGAGCCCCTGGCGTCCAATCAG
chr1-25946300	1	25946300	intergenic	GACTCCAAGCCAAGGTGTTG	GTTGTGAACCTTTGGCACCT	259	63	0.63	0	38		102	2	127	-18	24	GTTGAAATAGACTCCAAGCCAAGGTGTTGCTAACTCCAACGAGGACTAGGGAAGCATTTCAGGCTTGGCCGAATCTCGGGATAAATCCCTGTGTCTGTGTGCTTTGCTCTGTGGTGTGTGTTGTTTCTCTGTCTTATTTGTTGTTGAAAGGGAAATAGGCTTACACCTTTTCCTAATTGATTTTGGTGGTTGAATTTCCCAACACAAATAATTGGACTAACTAGTTTGCTCTAGATTATAAGTTTTACAGGTGCCAAAGGTTCACAACAAACCAATAAAAAGACCAAGAAAGGGTTGAAA
chr1-25955420	1	25955420	intergenic	TGCTTGTGATTTGTTTTCGC	GTGGAATGAAAGACCCTTCG	250	48	0.55	0	32		62	1	133	0	17	CGCCTTATTTGCTTGTGATTTGTTTTCGCCCTCTCTTTCGGACTCATTTATATTTCTAACGCTAACCCCGGCTTGTAGTTGTGCTTAAAGTTTGTAAATTTCAGATTCGCCCTATTCACCCCCCCTCTAGGCGACTTTCAGTTGTTTATACTTGCACTTCTATATTTATATGTGGTACAAGTTGTCTTCGAAGTGCATGGTATTTTAAGACAGGAACTTTAATTCCGCTGCAACCTACTCGAAGGGTCTTTCATTCCACTGCGATCCAGCCTTCGAGTAGAGTAAGAATTTCTAGTTTTA
chr1-26029740	1	26029740	intergenic	TTGGCTGAGTGTGAACCTTTT	CCTCCAGCAGAGCTCAGAAT	182	49	0.64	0	29		73	2	124	-17	20	CTTGATCTTTTTATTGGCTGAGTGTGAACCTTTTACACCTGTATAATCTATACACTTGGGCAAACTAGTTAGTCCAAAGATTTGTGTTGGGCAATTCAACCACCAAAATTATATAGGAACTAGGTGTAAGCCTAATTCCCTTTCACTCTCTAACTCTTTCTGTAGAGAAAGTACCATTCTGAGCTCTGCTGGAGGAGAAACAGAAAAGCTAGGAGAAAACAAGAAATATGTAAGTTTCTAGGACTAAATCAATTGGATTATACTCTAAATGTGTTTGTTTAAGTCTCAGGAAAATCCTCC
chr1-26193200	1	26193200	intergenic	TATTACGCCTCTCAAAGCGG	AGGAGAGGAGTGAAGGGAGC	206	25	0.53	20	15		0	8	20	0	3	AGCCACCCCAGGAAGTAGGGTATTACGCCTCTCAAAGCGGCCCGAACCTGTAGAAAATCGCCTGACTCTCTCTCTCTTTCTCTCCCTCTCGTGCTTCTGGCACGAACCATCGAACTACGATCAGCAACACCGTCCTACCCAAAAGCACCACGAGGGTACCCTAGACACCGATAACCTTCCCTTCTCCTTCTTCTAGGTTCAACCAGGCTCCCTTCACTCCTCTCCTCTCTGCTTCTGAAAGGCGTAGACCACTCAATTTGAGCCCCAGAACTTCCTCCTCCTTCACTTCCTGAAGCTCCA
chr1-26197260	1	26197260	promotor	GTGTTAACCAAAAGGCCGAG	AGTTTTGTGCGTTGTGCAAG	171	49	0.6	0	26		-11	15	0	-11	3	AGCACATGTTATATGCTAGTGTTAACCAAAAGGCCGAGAATGATATGAGTTGAAAAAGATATTCATTTTTATAACGTGCTCGATCGTTCGTTCTCTTTCACCTAGTGAGATAGTACTATTCAGATGTGTTGTGTTGCGTGTGACTTCGTATCATATTGGATTTAGGTGTCTTGCACAACGCACAAAACTGGGTGATTTGAAAGACTGTAGATACAGTACCGAAGAGATAATTAGAGATATTCGTCATGTGGTGTGACTTGTGTTAGCTGAAAAGAGGAAAAAGAGAGAGAGAAAACACCA
chr1-26315000	1	26315000	intergenic	-	-	-	27	0.71	0	14		59	2	89	-10	13	GTCCAAAATGTTAAAATAAATAAAGCAATCCATGCATATCCTATGAATGTATAAATTTGTTTAAATTCCAAGTAACCTTTGCACTTACCTTATGCAAACTAGTTCAATTCTGCACTTATGTATTTGCTTTGGTTTGTGTGATCCTGTAAAACTTGAAACTTAATGCCACAAAACTTGATTAGGAGTTAGCACAAGAATGCCAAGTGGCTAGAGAAGAGTCTTTGCAAGACACGATAACCACAAGAAGATCAATCACAGATAGACACAGTGGTTTATCACGTGGTTCGGCCAAGTTCAACA
chr1-26330020	1	26330020	intergenic	-	-	-	50	0.66	0	19		-17	17	7	-17	3	TCCCTGCTCTAATAGTCATCTATCAGCAGTCAGATGTATTTAACCATTCCCTGCTTAATAGCTCTCTACCAGGAGTCGGAAGTTTTTAACCATTCCCTGCTCTAAGACAAGATAAATTGCTCGATCTACATCGTTGTGCCACGTATTCAGTCTTTTCCCCGACATGTATCCCGAAATTGGTAGTGTCAGTTTATCGTGGGTTCGTATTTTCGTCGGGAGGTGGGATGCTTTCAATTTATTGTTTGGATTAGAGATGGATTTTAAACATATAAATTATATAATATTTAATATAGATATGCA
chr1-26424820	1	26424820	intergenic	CGGCACTAAGCGCACTAGTAA	GGGAGGCATGAGATTGCTAA	293	38	0.61	0	20		8	12	9	0	4	CGGCACTAAGCGCACTAGTAAGTGCAAATGTGCAACTGTACAGTTTGCAAGCTCTCTGAGCACCTGTTCGATGCCACATGTGATGCACACCAAACACATCAGTGCATTTCAAATCTAGCACATGGCACATTTCCTATCTATGCGAAAAGTGTTGTTCATGTTTTTTTTATTTTGGTTTTTCCTCTAAACTTCTTGTGGGCTCTCTTGAGTTACCTAAGAGTAGTTTTTCATACGTCTACACCACCACACCTAACTGGACTCAACCAAGTCAAGTTAGCAATCTCATGCCTCCCTTTATAG
chr1-26445500	1	26445500	intergenic	TTGAAAATTGGTATGCAGCG	AAGAGGATTTGATGATTTGACACA	221	108	0.51	1	67		-7	34	1	-7	3	CTCTTGAAAATTGGTATGCAGCGTTGGAACGTGCATTGGGGTATCTAAGTTCACCAAAGTTTCTTAATGCACTTGACACGGAGGTAAAGTCTACTTTCATTGAAGAGTTTAGTTATACAATATCAAGACTGTCACGTTATTATTTTTCTGTGACAATAAACTTTTTCCTAATAAAACTCTTATTACCTTTTAATATTTAATGTGTCAAATCATCAAATCCTCTTATCACACCTAATTTTATTTTTCTAGAATCCTTTTAAAAAAATAGTTTCTATATCTTTGGATCCAATCTCGCTTAGG
chr1-26513660	1	26513660	intergenic	TGATTAATCTTCTTGTGGTTATCG	GCATCGTACGAGAGAGGAGG	244	36	0.93	0	7		42	3	118	-15	25	CTGTGTTTATCTGTGATTAATCTTCTTGTGGTTATCGTGTCTGCAAAGACTCTTCTCTAGCCACTTGGCAGTCTTGTGCTAACTCCTAATCAAGTTTTGTGGCATTAAGTTTCAAGTTTCGCAGGATCACCTATTCACCCCCCCCTCTAGGTGCTCTCAACTGTGCCTCCTGATAGTCATTCAACATATCCGCTACCCCCGCATCCACGTCATAATCCTCAACACGTTGTCTCAGCACCTCCTCTCTCGTACGATGCGCTTCACCATGAAATATCCACCGAGTATAGCCCGACGTAAATC
chr1-26572380	1	26572380	intergenic	ATTCGTCACATCACCACGAG	GGACGCATGGAGAGAGAGAG	165	69	0.91	0	9		10	8	16	-20	16	ACTGAGGATTCGTCACATCACCACGAGGGGTCGCAGTCTCCAACCTCCACCGGACAGCAACCTAGACGACGGGCTCTCTTTATGGCCTTATCATCTCCGGCCGGCCGGCCATCTATCGATCCCCGTCTCTCTCTCTCTCTCTCTCTCTCTCTCTCTCTCTCTCCATGCGTCCCTTTAATTTCTCTCGCACTTGAAGCCGGGAAGAAAAAATGACCTAGCTAGCTAGCCTTTGTTGTGATCTGAGAGTTCTCACTTCCACCCAGCACGTACGTACGATCGATCACAATTAGTCGCTTTACC
chr1-26572400	1	26572400	intergenic	GCAGTCTCCAACCTCCACC	GAAATTAAAGGGACGCATGG	150	101	0.93	-4	15		16	13	34	-7	21	CCACGAGGGGTCGCAGTCTCCAACCTCCACCGGACAGCAACCTAGACGACGGGCTCTCTTTATGGCCTTATCATCTCCGGCCGGCCGGCCATCTATCGATCCCCGTCTCTCTCTCTCTCTCTCTCTCTCTCTCTCTCTCTCTCCATGCGTCCCTTTAATTTCTCTCGCACTTGAAGCCGGGAAGAAAAAATGACCTAGCTAGCTAGCCTTTGTTGTGATCTGAGAGTTCTCACTTCCACCCAGCACGTACGTACGATCGATCACAATTAGTCGCTTTACCCTAGCTAGCTATCTCCCTCC
chr1-26572600	1	26572600	intergenic	GCTAGCCTTTGTTGTGATCTGA	GAGAGAGAGGGAGGGGAGAA	163	152	0.79	-8	65		0	12	30	-8	18	AGCTAGCCTTTGTTGTGATCTGAGAGTTCTCACTTCCACCCAGCACGTACGTACGATCGATCACAATTAGTCGCTTTACCCTAGCTAGCTATCTCCCTCCTTCCAGTTAACAGTGTCGGTTCAACAGTAGTACACAGTATACATTTCTCCCCTCCCTCTCTCTCTCTCTCTCTCTCTCTCTCTCTCTCTCTCTGATTGAATGCGTTTGTGCGTCAAACACATGGGCCCATAGCAGCAGGATGCGCGCAGGGCTTGTACTGACTGACTGAGTGACTGCTACTGATGAGCGGGGAGCAGCCG
chr1-26572620	1	26572620	intergenic	AGTTCTCACTTCCACCCAGC	CCGCTCATCAGTAGCAGTCA	266	112	0.8	-20	39		-2	20	16	-20	13	TGAGAGTTCTCACTTCCACCCAGCACGTACGTACGATCGATCACAATTAGTCGCTTTACCCTAGCTAGCTATCTCCCTCCTTCCAGTTAACAGTGTCGGTTCAACAGTAGTACACAGTATACATTTCTCCCCTCCCTCTCTCTCTCTCTCTCTCTCTCTCTCTCTCTCTCTCTGATTGAATGCGTTTGTGCGTCAAACACATGGGCCCATAGCAGCAGGATGCGCGCAGGGCTTGTACTGACTGACTGAGTGACTGCTACTGATGAGCGGGGAGCAGCCGCGCGGTGGCCGTCGTCGCGC
chr1-26572820	1	26572820	intergenic	GCCCATAGCAGCAGGATG	CGGCGTTATTAGCGAAAGAA	194	179	0.53	0	107		13	59	17	0	3	ATGGGCCCATAGCAGCAGGATGCGCGCAGGGCTTGTACTGACTGACTGAGTGACTGCTACTGATGAGCGGGGAGCAGCCGCGCGGTGGCCGTCGTCGCGCACTGGGTGTCGCCACCCGGCCGGCTCAAGCTTTCGCGGCATAAATGGCAGCTATGGCACCCAGCGATCACAGAGCAGATTCTTTCGCTAATAACGCCGGGCGCCCAGGCCCTTGCTTGCGTTGCGCATCAGATCACGCGCGGATGCGCGCGCAGACCCTCTCCCCCCGCTAGCTAGCTCTGCCCATCAGTCAAGCTGCAT
chr1-26915540	1	26915540	intergenic	CGCAGGGCATATCATTAATTT	TTCTACACGCACAGGTACGC	201	146	0.51	0	82		10	61	10	0	3	GTACGCAGGGCATATCATTAATTTAAGGAGATAGATATGTAGCTATGCATGTACGCTAGCTGGGTAAGTGCGGCCTCATGCATGTGTGTAATTAATAACTGTATATATATAAACACATAATCCTTGATTCCTTGTTCGTGTGGAAAATTTTAAAACTGTTCATCACACAAGCGAGTCTAAACCAGCGTACCTGTGCGTGTAGAAGCTAGCTAGCTCTCCAGATCCACAGCCAGCAAGCAGGGGGGGGTCGTTATATCCAGGAGTCTATGGACCAAATCATGCTAACTGCATTGTGCTAGT
chr1-26916000	1	26916000	intergenic	CAGGAGGCTAGCCACTTTCA	AAATTGCACAAGCAGGAACC	211	68	0.55	0	44		8	10	24	0	9	GCACTTGATCATCAACAGGAGGCTAGCCACTTTCACTTGTGCTAATCGGAAAGGGACGTCGTTCCTAGTCCCAGGGAAAATGCCACCACGCACCCTTGGGACTTGCTCTTCCACCTGGTGGTGGCGGGGCCATACGGAAATGAGAGAGAGAGAGAAACGAACCTTGTCAGATTTTGTCCGCACAGTCCAATTAATTAATGGCGCAAGGTTCCTGCTTGTGCAATTTGCTCATTTCATGAGGGCATGAGTAGTCATCACCATGCATATGGGCTGCTGCCTATTCAGTATGCGTAGGTACTG
chr1-26949420	1	26949420	intergenic	ATGCATGAGATCGAGCAGC	TATATGGCGGCCTAAACGTC	251	205	0.61	8	110		0	48	8	0	4	GTACGTACATGCATGCATGAGATCGAGCAGCTGGTCGTGCTCGTCTGCGTGAGTCCTGCAAACAGAGGTGCACGCGTATTTGCGCGCACAAATAGATGATATATCGTACGTACGTCTGTACCTGTACGTACTCAATGGAGTCACTGTATCTTGCGTCTCTTCTGCGCTGACGCTACGAACATATATATGTACGAGTATATGCATGCAGACGTTATTGGCCAGTGGCCATCAGATCGATTGATAGACGTTTAGGCCGCCATATAGCCTGTAGGCGACGGACGCGTGTGTATAAACTGCCAG
chr1-26950020	1	26950020	intergenic	-	-	-	132	0.63	8	64		0	39	13	0	3	ACATAAAGTACGTGCACCGTCCGGGGCTCCGGGTCTAGACTCTAGCCTATACACAGAGGCGGAAAGACGCAGGACCACCTGGCCTTACAGCTTTTCGCGTTTAGAGCCAGTATAATAAAAAGCTATAAACAAGCTAATTGTTGAGGTACGTAGATGAGGGAGGGGACAATAGAGTGTAAACTTAGAGCCGGTTTGGACACAAGAACCAAAAAAATGTTGTAAGCGAGTAAGTGAGTCGTGCACTATTAATAAAGAGCTAACCATTATACACATGGGCTAAAAGGTAGTAGATTGTAAGGA
chr1-26950040	1	26950040	intergenic	-	-	-	103	0.54	11	63		0	29	11	0	3	CCGGGGCTCCGGGTCTAGACTCTAGCCTATACACAGAGGCGGAAAGACGCAGGACCACCTGGCCTTACAGCTTTTCGCGTTTAGAGCCAGTATAATAAAAAGCTATAAACAAGCTAATTGTTGAGGTACGTAGATGAGGGAGGGGACAATAGAGTGTAAACTTAGAGCCGGTTTGGACACAAGAACCAAAAAAATGTTGTAAGCGAGTAAGTGAGTCGTGCACTATTAATAAAGAGCTAACCATTATACACATGGGCTAAAAGGTAGTAGATTGTAAGGATCTTTACAGTCCGTTGTTGG
chr1-26995880	1	26995880	intergenic	TTTGAAGAGGATTTTGGAGAGAA	CCTTAGTCATGGGTGGGAAA	188	29	0.72	0	15		50	1	114	0	15	TATTTTGAAGAGGATTTTGGAGAGAATATAGACCACTATATTTTATTTGCTGATATCAACTCGCAAACAAACATTTTGAAATGAAATTTGAAATTCATTTTGAATTTAGAGCGGGTTTGAGAAAATTTCAGGATTTGAATTTTTGGGATGCTACAAAACTTTGGACCCAAATTTCCCACCCATGACTAAGGTAACTAGATTTACTGTATTTCTTTTTTTAGATATGCGTATCTACTTATTTTGTATCTAGTTTACCTTTCATGCCTAGTATTACTATTTGTACTTACTTTTGCTTAAATG
chr1-27005440	1	27005440	intergenic	ATGATCGAGTCCCTCGAATG	AATCCGAACTTTGGCACATA	252	38	0.65	0	22		69	2	100	0	14	AGGCTCGGGCAAGGCATGATCGAGTCCCTCGAATGGACTGATCCCTGACTTAATCGCACCCATCAGGCCTTTGCAACTTTATGCTGATGGGGGTTACCAGCTGAGAATTAGGAGCCTTGAGGGTACCCCTAATTATGGTCCCCGACACATAGCTTCTATATCACTCCACAGTAAATGATACATCAATTGATATTTTTAAATACTACAAGAAAAAACTCATATTCTACAATTTGTATCATTTAATTTATATGTGCCAAAGTTCGGATTATAGATTAATCACCCCTTTTGGTATCAAATCAA
chr1-27042240	1	27042240	intergenic	TGATGTAATCGACTATTTCCCTTC	TGCCCGAGTTGGATAAATTC	171	43	0.54	0	29		109	2	112	-1	14	AGACATATGATGTAATCGACTATTTCCCTTCTTAATACTATTTTGAGCACTGTGTGATGATGTCCATGTTATGTAACTGCTGTGTACGTGAATAACTGATCCTGGCACGTACATGGTTCGCATTCGGTTTGCCTTCTAAAACCGGGTGTGACAACCATGAATTTATCCAACTCGGGCATGAATACCGAGTTCATAAGATATGTGAAGTGGGCAGGAGCATTTGTTAGTCCGAAAGACATAACCAGATATTCAAATAATCCATACCGCGTAGTGAATGCGGTCTTGGGTATATCTTCGGGT
chr1-27045620	1	27045620	intergenic	CCGTCACGCAGACATTACAA	TATGTCGCGTTTCCTTTTCC	280	33	0.51	0	23		23	1	121	0	11	CCGTCACGCAGACATTACAATACATCGGAGGTACGAAAATGCGGAAGCAGGTACAATAACTTACTTTATTGAAAAGTAAGACAGAGTTATATAGTTACAGACCAGAACAAAATATAGGAGTGCTGAGTATTATTATTACATGATATACCAATGCTTATGATGTTATGCTCAAGTTTTAGTCTCAGTAACACCAGGGGTGTTACATCCTCCCCCCCATAAATGAATCTTGTCCCGAGATTAAAAGTCCTAGGACAAGTAATGGAAAAGGAAACGCGACATATTTTTATTTCCTTATTTTTG
chr1-27098840	1	27098840	3'-end	TTTATCTGATGCTATAATGAGGGG	CCAGTCCAGGATGCTTTGAT	265	97	0.51	9	51		0	45	9	0	3	ATTTTTTATGTTTCTTTATCTGATGCTATAATGAGGGGTATAGCCTTTTATGTGTTTATTTATTTTTGCAAGATGTATCGGCTATATGCTGTCAAAGACTAGAAGGATTTCGTGTTCTTTCAGCATTATGTGTTCCTGATTATTGGTTGAAAGCCGATAGAGAGGGAGTGAGGGACAAATAACTGATGGGAGTTTTCGGGTATACACTACTATATGCTTAGTGGAGTATGGATTGTTATCAAATTGTCTGGTTAACGTTATCAAAGCATCCTGGACTGGCACTCAGAGGGACTCTGGTAC
chr1-27104600	1	27104600	intergenic	CACCAATTTGACGTCCCATAA	ATTGAAACCAAACATGGCCT	226	125	0.95	-22	12		8	11	42	-22	27	TGTTTCCTGGATCCGCCACCAATTTGACGTCCCATAATAGCAGCCGTTCTATCAACGGGTACACCAACTATTTCTAGTGCTTGCATATTGCATTGCAGCCAACGACACTTTTCTTTCTCTCTCTCTCTCTCTCTCTCTCTCTCTCTCTCTCTCTCTCTCTCTTCTGCTTTCTCTCTTTTAATACGCTCTAATAAAGAAATGTGGTACGTTGTGATAATACTAAGGCCATGTTTGGTTTCAATTAGTCTTAGGACTAAACATTAGTCCTAGGACTAAACTTTAGTCCCTACTTGTTTGGTT
chr1-27121260	1	27121260	3'-end	AAGTAACAACGGCAACTGGG	GAAACAAACAGGGCCACAAT	218	67	0.58	0	32		16	29	16	0	3	CATGTATACAAGTAACAACGGCAACTGGGGCTTTATTGGATTTGAAGCGAAATATGTTACAGCCTTACAGCTACAGGTACAACATCCATATGCTTCTAATAACAATGATCTGTTCAGCACCAAGTTAGTGATTAATCATACAGAGCCAAGCAAAATTCAGTTTTGGTGTCAAACAGTTTAATAACCCATTGAGTGTTTCTGTTGTTCATTGTGGCCCTGTTTGTTTCAACTTTTTTTAGCTTCTAGCCAACAGAAGTTGCTGCAGACAGTGAAACGCTCAGCTTTTCAGTTCGCTTCTAT
chr1-27133980	1	27133980	intergenic	-	-	-	51	0.7	0	21		22	13	34	0	5	GGCGTGGGAAGAAGGCCCGCGCGCGCGGCGTAAAGATGCCGGAGCCGGACACCGTACGTTCATAACGTTTGACCCACACGGCCCTCAGCTCGCGGTTCCTGGCATCAGTATGACGTGCACGTATGAGCAGCGGCGGTCTTCCGTGTTCGAATTTCCTAACAGTGCGCGCGGTTCTATCGCCATCAGGCAGCAGGTCGCAAACTGCTGCTGCGGCTCTGCCTCTGCTCTTGTCCAGGCTCTCGCCGCCCGGTCAACCCGACGATTACGATTACGATAACGTTAACGCGCTATTATTCTCTC
chr1-27134000	1	27134000	intergenic	-	-	-	39	0.61	0	19		22	15	32	0	4	GCGCGCGGCGTAAAGATGCCGGAGCCGGACACCGTACGTTCATAACGTTTGACCCACACGGCCCTCAGCTCGCGGTTCCTGGCATCAGTATGACGTGCACGTATGAGCAGCGGCGGTCTTCCGTGTTCGAATTTCCTAACAGTGCGCGCGGTTCTATCGCCATCAGGCAGCAGGTCGCAAACTGCTGCTGCGGCTCTGCCTCTGCTCTTGTCCAGGCTCTCGCCGCCCGGTCAACCCGACGATTACGATTACGATAACGTTAACGCGCTATTATTCTCTCGCCTGGCGCGTCCATTTCTT
chr1-27138740	1	27138740	intergenic	GCCGGTGTCTCCCAAGTTA	ATGCGGTGGTGCAGTAATCT	203	84	0.54	0	42		-11	38	0	-11	3	GGACCCTCCCCCCGGCTCCGGCCGGTGTCTCCCAAGTTAAACGGCCGCCCGCGCCAATAATTACCACCACACCCCGGTAGAGAGATGGAGTAGAAGAAGAAAAAAAATCATCCGCCAAGCCGCGATCCGCGACCGCAGCGCATCGACGGCGCACCCCCCTCCCCTCCGGTCGTCGGTCCACAGCAGACAGGCCGCGTCATTGCAGATTACTGCACCACCGCATCGCATCATCGCAGCGGCCCGCATGAACGAACACGAGCCCCCATTTTCCGCGCGGGTTGCCGAGCCGGCAGCCCAGCG
chr1-27150700	1	27150700	intergenic	TCTTTGCCGAAGACTCCATT	TTACATCCTCCCAATCAGCA	250	125	0.82	0	51		58	5	128	0	52	GAGTGGAAGTCTTGTCTTTGCCGAAGACTCCATTTTCATTTCAATCTACGACTTAGCATAGAAATACACTTGAAAACACATTAGTCGTAGACATAAAAGAGATATGATCAAAGGTATATAAATGTGCTATGTGTGCAATGTTTTCAATCAAAATTCCAAGAATCATGAGATATTTAGTTTATACACCTAAGTTTGGTCTTTGGTACCCTAAGGGATCCACTTTTGATTTAATAGGATATTCATATGCTGATTGGGAGGATGTAAAATTGATAGGAAGAGCACATCATGGACTTGTCAGTT
chr1-27158360	1	27158360	intergenic	CGGTTAGGTAGCTGCCAGG	AGGTAGAGCACGGACAAGGA	184	142	0.62	-11	73		0	39	0	-11	3	GAAAGCTGGGAAAAGGGCGCGCGGTTAGGTAGCTGCCAGGCGGGGCCACCGGTCTTGCGCATAAATGGCTCGGGACGAGGGAGCCGCTTTTGCTTACTATCTGGTGCACTACTGTTTGGTTGCCGGGGACGCCGCGCGCGCGCACCACTGGGCACTGGGTCCGGCCCGGTTGACACATTTCGAAATCCTTGTCCGTGCTCTACCTGTACCTTGCCTGCTTGCCCAGTTGGCGGCCGTGCTGGCTGGCTCACGGTCACGGGGATGATGGCTCCGGTCCAGGCCGGCTCAGGCACAGCCCTA
chr1-27174800	1	27174800	intergenic	-	-	-	170	0.52	0	102		9	57	11	0	4	CCGCAGCCGCTGCGTCGCCACGCTGGGCTCCACCACCAGCACCATTACCAGCAGCAGCAGAGGATCTGATTCTCGTCTCGTCGCTGCATGGCGACCAGAGAATTTTTCTCCATACACCATAGATCCGATGCTATATTATGCCAAGTTCCAACTTTTTTTCCCCTCCAGTGCTTAGTGCCTATGATATTCTTGAATCCATGTATAATAACATCCCGAAAAATGTGAGTAAAATCGACCCCTTTCTGCACCGGACTCTTTGCTGATCTCATCGTGATCACCATTATTTCCGATCAATTCAGC
chr1-27177460	1	27177460	intergenic	-	-	-	70	0.52	23	37		0	31	35	0	4	GTTTGATGCCGACGGGTGCGCGCGTCGCGCCGAGACGGCGTGCATCGTTGTTTGGGCACGCCTGGGTCGGGACGGGCGGGCACGGCTCGCGCCTGACGTCTTCCCGGGTGTCCGGTTCCCGTCGAGGCATTTCTTGCGAGGGCTGACCTTGGTACCAGTTACCGTCCTTTTAGCCGTATCGACGTTGCCCGTTCTCTTCTTCTTGTCTGCTTCTCGATCCCTTGCGAAGCTGTATTGTTCAGTGTCTTGGGACTGTAATCCTTTCCTGCCTCGCAAGGATGAGTGGCCGGCTAGGCTAGC
chr1-27177680	1	27177680	3'-end	CTTGCGAAGCTGTATTGTTCA	CTGACCCACCCCCTTTTATT	169	142	0.62	0	63		-13	56	0	-13	3	CTTGCGAAGCTGTATTGTTCAGTGTCTTGGGACTGTAATCCTTTCCTGCCTCGCAAGGATGAGTGGCCGGCTAGGCTAGCTGGTGCTTGGACGTCATAAGCTGCCTCCTGCCTGCCGTTTGATTCCTGTGCAACAAGAAGGCTGACAAAAATAAAAGGGGGTGGGTCAGTGAATGGACATTTTAAAACCAGTTAGCACCGGCATCTACCGCAAGCTAGTTTGAAGTTGGTATAATAGGTGCAAGCGAATAAGACGGACACGTATCAGTGGACACTGCAAGTAAATCCACCGCCAAATTTG
chr1-27321340	1	27321340	intergenic	GATTTCCACCTCTCTCACGC	GATGCACGAACCATATGACG	167	66	0.69	0	36		10	2	106	0	29	GAACACGAAGGCCACGGGATTTCCACCTCTCTCACGCCCGTCTCCGGCCACCTCGCCTTTCCCCCCTTCGCGCTCGCCCACGCGCTCGACCCATCTGGGCTGGGGCACGCGGCACACTCACTCGTCGGCTTAGGGACCCCCCGGTCTCGAAACGCCGACACCCCCGTCATATGGTTCGTGCATCCGCTATCAATGATCCAGCTTGAGCCCCGGATGCATAAACCTACAAGTAATTTAGGCTTGGGGTTTAGGTCCCCAACTTGTGTTGGGTCCTGTTAGGTTAGTTACATAAGATTTTGG
chr1-27374260	1	27374260	intergenic	ATAATGCTTTAACAGAATCCACAA	CTGTACAATTTCCTGCCCTTG	150	47	0.57	0	28		-8	12	0	-8	5	ATAATGCTTTAACAGAATCCACAATTAACAATTGTTTCAACAAAATATATTTTATCATTTTATTTTATTTTTTGACCTGAAAATGTAGGAGAAACCCCTACAGTAAAGTTTTTTTTTCAAAAAGAGGTCCAAGGGCAGGAAATTGTACAGAGAAGGAAAAAAGGAATAAGGAATAAAGAAAAAGAAGGAAAGAGTACAAGCTATAATACAAGCAACTTGCCTCCTAGAGACCAGAGAACCAAGAACTTACAGTAGCAGAAAAAACAGGGTTAGATCTAATCAAGTTAAGCTTATGAGTGT
chr1-27407180	1	27407180	promotor	CGTGCAACGATGAACAGTG	TCTAACCCTTGCTGTTCGCT	154	39	0.57	-11	19		0	17	0	-11	3	AGATGAGGGAAGCACCAGCGTGCAACGATGAACAGTGGCGAGGGTGTGCGGCGGGCGGACAACGTACCTGAGTTGAGGAGACTGGGAGACGAAGGCTCAAAGAGCGCGGAGGAATGGAAGAACTGGCGGTGGCGGCTGGGGGGCGAACAGCGAGCGAACAGCAAGGGTTAGAGGCTCCCGCCGTACCCGTGACCCGTGAACGAAGTCTTGAGCGGGAGAGCCGAACTCTTTTGGGCCGGCTTCCTAACAGTCCATTTACGGCCCGTTTGGCACAGCTGAGACTTAGGTTTTCTTCTATTG
chr1-27408320	1	27408320	intergenic	TGGGAGGAATCCACTACTTTC	CACGCCACTGCTAGTGGTTA	276	62	0.53	0	34		22	25	24	0	3	TGGGAGGAATCCACTACTTTCTAAACCCATCATAATCAGATTCTCGTGGCAGCTAGATTATCTAGAAACCTATTTTTTTAACAAAACGCTTCAAAAAAAAGTTATACCAAACAGGTCTTATGACTTGCCTTAAGAAACTTCTGTTTAGAGAAGCATTCGTATGCTTATATGTTTGGCATAACTTTATTCCACTGCAGAAACAACTTCGCTTTTTTGGGTAGAGTAGCTCGGCTATGGGGTATAAGTTGATTTCTCATAACCACTAGCAGTGGCGTGTTCACATTTTTTAAGGATTCAAAA
chr1-27443840	1	27443840	intergenic	TTTGGCTACAAGTCGGGTTT	GTTGATTTGGTTTCGCCCTA	280	122	0.65	0	71		33	12	109	-12	33	CCTTTGGCTACAAGTCGGGTTTTGTTTCTTGTCACCACACCATGCTCATCTTGCTTGTTGCGGAATACCCATTTGGTACCTACAACATTTGGTTAGGACGTGGAACTAAATGCCATACCTCATTCCTCTTGAAGTTGTTGAGCTCCTCTTGCATTGTGAAAGTCGTCTAGAGGGGGGTGAATAGGCGTAAACTGAAATTTACATACTTTAAGCACAACTACAAGCCGGGGTTAGCATTAGAAATAAAATCGAGTCCGAAATATAGGGCGAAACCAAATCAACCAAGAAATAAAGCGAGTG
chr1-27496580	1	27496580	intergenic	GCAAGACGATAAAGGCTCCA	GGGGTATTTATAGCCCCCAA	234	120	0.72	0	63		59	5	118	-2	41	TGGTGCAGCAAGACGATAAAGGCTCCAACGGTCGACCAGCTCCGAACCCTAACAGTTGTGCTGACGTGGCGCGCACCAGACAGTGCACAGTGGTTGTTCGGTGGCGCACCGGACTGTCCGGTGCGCCCATCGCCAGCAGTCTTCACCAACGACCATGGAAGTGGTTGGGGGGTATTTATGCGCCCATCGCCAGCAGTCTTCACCAACGACCATAGAAGTGGTTGGGGGCTATAAATACCCCCAACCACCTCACTCATATCCATCCAAGCATTCGGAATTCTTCATTCATTGCAAGAGCAA
chr1-27523840	1	27523840	intergenic	TTGCTGGCCTTCACTACCTT	CGAACGCGGATAAAACTTTG	200	39	0.53	0	24		-12	11	0	-12	3	CTTGCTGGCCTTCACTACCTTGCAGGTTTCTTGTACATGTACGAGTACGATCACCGGATCATAGCCTTGCAATGACAAGAATTTCAGGCCTACCACGTGCAACAAATTAATCCTCGGTGGTACGTTCTGCATGCACAGTATTAAAGCCCTGCTGTATTAGGACAATAAGGTTTTTTTATATCAAAGTTTTATCCGCGTTCGATAAATTATATCATATGAATGTTTCTTTATAATGTGAAAACAATTACCAATACTCTATAAACCATAAATTAAAATACCAATGAAATCATAGAATACAAC
chr1-27550540	1	27550540	intergenic	TGCCATCTCTGTGATTGATCTT	CCCAAGCTGACTCAGGCTAC	191	105	0.91	0	29		9	5	125	0	57	GTGCCATCTCTGTGATTGATCTTTGTTGGTTATTGTGTTTTGTTGAGGATTCCTCTTTAGCCACTTGGCAATTATTGTGCTAACACTTAACAATTTTTTGTGGCTATAAGTTTAAGATTTACAAGATCACCTATTCACCCCCCCTCTAGGTGCTCTCACGGTCTTGTTCTCCGTAGCCTGAGTCAGCTTGGGGCAGGGTAATGATGGCGCCTCCTGTTGACGTGGTCGGTCCGAGCCCTAGGTTGGGCGAGGTGGAGGCTCCTCCAAGGTCGAGGTCGAGTCTGTCTTCCGAGGCCGAGG
chr1-27553400	1	27553400	intergenic	ACCGTTTCCTAACCGGTCTT	CACTGTATGGTGCGTGTGTG	245	116	0.72	5	38		18	37	25	-9	6	CAACCAACCGTTTCCTAACCGGTCTTTAAAGACTGGACCCCCAACGGTTGTTCGGTTCAGTGATCATCGCGTGCAGCGCAGTGCAGGTGAGCCGATCTGGACCGACCGGTGTATAGGTACGGTAGTGTGTAGCCACCCGTACGCACGCAACCCAGTACGTTTGGCCAGAGCTAGCCTTTGGGCTTGGGCACACATGCCCCGCCCGCCGTACGCGAAAGACCGCGGCAGAGGCACACACGCACCATACAGTGACACTGCCACACGCAGTGCGGGGGTTAACTGCGTGCTTATTTATAGGTC
chr1-27554180	1	27554180	intergenic	GAGGACCATCGCATTTGTTC	CGAGTCGTTTCTTTCTGCCT	209	70	0.51	10	35		0	34	10	0	3	CGGCCGATCAGACAGGGAGGACCATCGCATTTGTTCGCCGGCCGGGGAGAGAGAGAGTGCGTTGCGTTTAACGAAAGCAAGTCAACAAAGTCTCATATAGTAGCGCGATGGATTATGGGCCGGGTTCTTCGGTCCCTCCCATCACACGTCTATACGCTCCAGCGAAGACGAAGTACGGTACGTACTAAATTGAGGTCCACCAGCGAGGCAGAAAGAAACGACTCGTAGTCGATCGATCGAACTGCAGCGGAGAGGGCCGCTGTTTGTGTTTCGCTGCGTCCATGGTACGATTGGGTGTTG
chr1-27554320	1	27554320	intergenic	CAGCGAAGACGAAGTACGGT	GCTTGTCTCACGTCTGCACT	237	32	0.51	0	21		10	7	10	0	4	ATCACACGTCTATACGCTCCAGCGAAGACGAAGTACGGTACGTACTAAATTGAGGTCCACCAGCGAGGCAGAAAGAAACGACTCGTAGTCGATCGATCGAACTGCAGCGGAGAGGGCCGCTGTTTGTGTTTCGCTGCGTCCATGGTACGATTGGGTGTTGGGCGCCTCTTCACTGCGAGACGCGACGGCGGCCCCGGAGCTCCCGCCCTCACGCACGCACGCACGCTGTGCCGTGCAGTGCAGACGTGAGACAAGCTTTTGTTAGCCATTTATAGTTTTTTTGTGTCATATATAATTGCA
chr1-27592040	1	27592040	intergenic	GACACACCGACCTCAACAAA	GGCAATTCAACCACCAAAAT	188	71	0.93	0	17		56	3	128	-7	42	CACCGATGGGAACCGATGGACACACCGACCTCAACAAAGGAGGTAAGTCCGTTGATCAAAAGGCATACCGGTCAATGATAGGTTCTTTGCTTTATTTATGTGCTAGTAGACCGGATATTATGCTCAGCGTATGCATGTGTGCTAGATTTCTGAAAGGGAATTAGGCTTACACCTAGTCCCTAATTAATTTTGGTGGTTGAATTGCCCAACACAAATAATTGGACTAACTAGTTTGCCCAAGTATGTAGATTATACAGGTGTAAAAGGTTCACACTCAGCCAATAAAAAGATCAAGTTTTG
chr1-27611060	1	27611060	intergenic	TTCGCCACCTTTATAGGTTTGT	TCCGAGAGAGAGGGTGAAAA	240	43	0.51	0	30		69	2	69	0	13	AACTCTTAAAGTTGTTCGCCACCTTTATAGGTTTGTCGTTTAAGCAGATCTGTAATCATCTGATGTATAAATGTGTTTACTAGCCTCCTGGGACTAGTAATTGTATCACATTTGAGTCCCAGAGGATTGGGACGCTTCACCTTTGTGGCCTCCTCAACGGGGAGTAGGTTTGCGAGAACCGAACCTCGGTAAAACAAATCCACGTGTCACACTCTTCATTTGCTTGCGATTTGTTTTTCACCCTCTCTCTCGGACTCGTTTATATTTCTAACGCTAACTCGGCTTGTAGTTGTGTTTATA
chr1-27611260	1	27611260	intergenic	CACTCTTCATTTGCTTGCGA	TCAAGTCAAAGTTGGACCCC	259	45	0.89	0	14		27	2	112	-12	31	CACGTGTCACACTCTTCATTTGCTTGCGATTTGTTTTTCACCCTCTCTCTCGGACTCGTTTATATTTCTAACGCTAACTCGGCTTGTAGTTGTGTTTATATTTGTAAATTTCAGTTTCGCCCTATTCACCCCCCCCCTCTAGGCGACTATCAATTTCAATCCGATCCAAGGGAGTGTCACTTAGTGGTTGTCAAGCGAATTCTTAGATATTTAGTTGCTACGCCTTGCTTCGGGATCTGGTATCCAAAGGGGTCCAACTTTGACTTGATTGGTTACTCAGATTCCGACTATGCTGGATGT
chr1-27625400	1	27625400	intergenic	ATCGGCTGGCTCAGCATAG	ATGATGCTCAACGGTCGTCT	165	51	0.53	0	27		18	22	20	0	3	GGCCGGCTCTCGGCAAGCCAAATCGGCTGGCTCAGCATAGCAGGAAATTTTGCTGGGAAAGGAAAATATTCACTGCCTAGCATACCCACCACGCGACGCGTCCGTCCTTCGTCCGAAATCCTAAGCAGAAAGATGAACAGCGCTGCCGCAGAGGCGACGCCTGCGAAGACGACCGTTGAGCATCATGGCCAGGAGCTCCGCTCCGTGCATCCAGCCAGCCCCAGCTCGAGCCGAACAAATGCAAAAAACCTCAAAAAGCGAGGCGACCGGCGCTGCCCTCGCCTGTTGCTGCCACGGTGC
chr1-27628040	1	27628040	intron	GTTTGATTCGGTGCTCATCA	AGACACTGTCAGGTGGTCCC	217	95	0.53	0	51		-11	40	0	-11	3	GTGGTTTGATTCGGTGCTCATCATGAGGTTGGCTCGGCGCTAACGACTGCTCCTAGGTAATTAGCTTCACGGATGGCCTGTTGATTGCCCTGCGCGCTTGCAGTGCAGTGCACTGCACTGCAATCCTCGAGTGTCGCTGCTCGTGCTCGCAGCGCAGCGCAGTGTGTCGTTTGACTGCTTGGTTTGACAGAGTCGTTACTGGGACCACCTGACAGTGTCTTGTTCTGGGCTCCTGCCTGGGCCGACCCCGCTGCAATTAAACAAGTCACAGTCGTTCGCTGATGCGGCACAGCTGCTCGC
chr1-27630480	1	27630480	intergenic	TGCAGAATTAGGCATTCGTG	TGTAGGTGAGCAACTGCTGG	153	90	0.72	0	33		17	26	23	0	5	GCAGTCTTTGCAGAATTAGGCATTCGTGAGGGAGAGGGAGGGATAATTCTTTTTGCTGTCAAGTGGCGGGCCGGGAATGTTCTGAGGCTCTATTCTCCCGTCTGGTATTGGTATGGTATGGAACAAAAATTGGTTTGCATCCCAGCAGTTGCTCACCTACACTGCCGGTTGGTCGAGTGTGAGGCAAACAGTTTTAGGCTGCTAGATGGGCTGGGCCGAACAATGTCATTTTTGGCCCACGCGGCAAGAATGGGCATAGTTGTAATTTGCCCGGTCAGCCGTGCGCATGCCCTAACCAAG
chr1-27633280	1	27633280	intergenic	-	-	-	116	0.62	22	53		0	44	22	0	3	CGCAAAACTACGTAATGAAGTTTAAAATAAGAGATGAAATGAGAGATAAGACAGGGGATCCGCTGCTGAAGATAACGTCAGTCAGCTGCTCAAGATAGCGTCAGTCGCGAACGACAGTGACTCATTAGCTAACAAAATAAAGTAATATCAACAAATAAATGTAGTAAAAGAAACATGGTAGTCTGTATGAGAACACTGATGACGTACTAATTGCAAAATGGTGTGGCAGTTTGGATCTTGAATGAATGAATGCCGATTTTCTCTGTCCGTGACTTCGTCTCATACTCACATGTTCCATTA
chr1-27819480	1	27819480	intergenic	-	-	-	117	0.86	-4	34		6	15	32	-4	18	TTTGGAATGATTGGATTATCTTGGATACACTTGAATTGCAACATGCGGATTAGGTTAAACGTTAGCTGCGAAGAAAATCGGAGGTGCGGACGATGCTCGCAAAAGCAGCTACTGATGCTGGCCACTGATTCTGTAAGAGAGAGAGGGCTGTTTTCCAAGAGAGAGAGAGAGAGAGAGAGAGATGTTGAAGCAACCACATCTACAGCTGCAAAAATCAGCGGGCGATTCGGCCCGTCCGTCCCCACAACTTGACAGCGAGGGTTTCATGTTACTTGCACGGAATAGCGACGGCGTGCCCTT
chr1-27819520	1	27819520	intergenic	CATGCGGATTAGGTTAAACG	ATCGCATCATGTAAAAGGGC	273	112	0.75	-2	52		6	11	26	-4	14	ACATGCGGATTAGGTTAAACGTTAGCTGCGAAGAAAATCGGAGGTGCGGACGATGCTCGCAAAAGCAGCTACTGATGCTGGCCACTGATTCTGTAAGAGAGAGAGGGCTGTTTTCCAAGAGAGAGAGAGAGAGAGAGAGAGATGTTGAAGCAACCACATCTACAGCTGCAAAAATCAGCGGGCGATTCGGCCCGTCCGTCCCCACAACTTGACAGCGAGGGTTTCATGTTACTTGCACGGAATAGCGACGGCGTGCCCTTTTACATGATGCGATGCAACATTACTCTAGTGAGGGCGTGT
chr1-27901600	1	27901600	intron	AGGCATCCACAGAGATGGTC	CTTGCATGTTTGAGAAGGCA	150	113	0.56	0	65		15	36	15	0	3	AATAAAAAACAAGGCATCCACAGAGATGGTCTCAATCTGTACTCAGATGCTTCAGTTGATTATACTGATGTGATTTTAGGTACCACAGTGAAGGTTAGCTGTTAATTCGATTTCAGGAACATCATTCATATTATATTATTATGCCTTCTCAAACATGCAAGAGAGTTGTATATCATTATATTAAGCAGAAATATGCCTTGTATACCAATACCATGTGTTGTCAAAATAAATACGAATTTGACGTGTGTTTGATGAACTCAAGTCTAACTTATGTCAATTCCATAGTTCTGGCAACATTCT
chr1-27983180	1	27983180	intergenic	ATGCCACTGCTACCAGCC	TAACTTGGTTCCTTGGGTGC	229	136	0.65	0	65		-8	42	2	-8	4	TGGAACAATGCCACTGCTACCAGCCGGCAAGTCCCCTCCCCTGGCACTTGGCAGCAAGCATCTTTGCATCTTCTAACATGCACCATCAGATTCGCTCGTTTATTTTGCAGAATTGAGGGGTGCGTCGAGACGGGAGTGGTAGTGTGTGTGTGTGTGGGTACTGGGTAACCAAAAAATATATGTAGTCCTCGCTTTTGCTTTCGTTGGACTCGGACGGCACCCAAGGAACCAAGTTAGCAAGAATCATCAGGTTTGGTAGCGCATGTTCGTTGGACACGATTGCGATATAGAAATATGCCT
chr1-27986940	1	27986940	intergenic	TCAAATCCTCTCCCAAGTCC	AGGATCACCTATTCACCCCC	185	121	0.61	0	65		24	39	127	-12	18	CAAAGAGATCAAATCCTCTCCCAAGTCCGGAATCACTCCAAATCAAATAGTGACTAGAGAGAGAGCGACATTTGTGTTCATTTGAGCTCTTGCGCTTGGATCGCTTCTTTTCTTTCTCATTCTTCTTTTGATCAAACTCAATTGTAACCGAGCCAAGTGAGAGCACCTAGAGGGGGGGTGAATAGGTGATCCTGTAAAACTTAAACTTATAGCCACAAAAACTTGGTTAATCGTTAGCACAATAATTGCCAAGTGGCTAGAGAGGAGCCAAGACACAATAACCACAAGAAATCAATCACA
chr1-27995800	1	27995800	intergenic	-	-	-	99	0.86	0	36		50	3	109	0	52	CAATGTACTAAGGCTTAGAAACATACCTCTACTTGTGATTTGCACTTTGTTCATCCATCGGCATAGATTCACATTTAAGCACTTGTGTTGGCACTCAATCATCAAAATACTTAGAAATGGCCCAAAGGCACATTTCCCTTTCACCAAGAGACACCAATTGTGTGGTGGTCCTTGCGGGAACTTTGTGTTCCGTTTGATTGAGAAGAGAAGCTCACTCGGTCTAAGTGACCGTTTGAGAGAGGGAAAGGGTTGAAAGAGACCCGGTCTTTTGTGACCACCTCAACAGGGAGTAGGTTTGCA
chr1-28200600	1	28200600	intergenic	-	-	-	57	0.53	0	36		9	12	9	0	3	AAAATATAATCATATTTAAATAAATATCTCATTTAAATAATATCCATCTATATAATATATAAAATCGTAGCAATGCACACGTAACTGAGTATAAAGATAATGAGAATAGAAATATTAGAAGTTATTGGAAACGGTCTTAGCCCATTCCCCTTCCCAGGATATGTGGCGTTTTTACGTTATAGTCGGCATAAGGAAAAAAACGATTTGAATAAAGCCCTGCTTGATCCATTCCGGTTTCTTAAAAACTGGTTACTACATTTAGTTTATAAAAATTGGCTTTCAGAAAAAAAGCGAATAAAA
chr1-28201980	1	28201980	intron	TCCTGATTCTGACATTAGAAAACG	GCTTGCCAGTAGCCAGTTTC	179	96	0.58	0	52		-10	33	2	-13	5	GGCAGGATGTGAATCCTGATTCTGACATTAGAAAACGGTGAAAGAGTTTTTGGTCCTTTAAGTTACGCTGAAACTTGGAAATTGAGGCAAACACGTGGAAATTAGCATAAACCGAAGGACACTAGTTTTTGCAAAAAAGAAAAAAAAAGAAAAAAAGGGGAGGTCCCTATTTGAAACTGGCTACTGGCAAGCTCAACCTTGGCTTATATGAGATCAGCAGTGACGAACAGCTTTTCGGATTGCTGACATCATTCATTCAAGGGACATATTCTTGTATGTATTGGTAATTGAATTGAGGAG
chr1-28378440	1	28378440	intron	TTGGGTCAGAAAGAACAGTATCA	AGGGGGCTGTTAGAAGCATT	246	157	0.54	0	99		9	35	10	-1	4	ATAAGTTGGGTCAGAAAGAACAGTATCATCAAAACCTTGCCAAGTAATTTCCAAAACCATACAAATCAATAGATGACGAGATCGATGCCTACAACAGAGAAGCGGCTTAGGTGAAGAATCACTAGGTAAGGATCGGGGGCGACAGCAGGGGGGCAATGTCCCCCCTAATGCTCCCCTAATTCTATAGGGCTGTTAGTTTCTTTAGCTAATTCTCATGTAAATAATGCAAAAAATGCTTCTAACAGCCCCCTAATCTAATTTGGTCCCCCCAATCTTAGATCCTAGCTTCGCCCCTGGTAA
chr1-28415820	1	28415820	intergenic	CCCAGACTGTGTGTAACCTACC	AGTTTTCACTTCCCTTGGGG	198	109	0.51	0	58		-13	50	3	-13	3	CAGCAATTACCCAGACTGTGTGTAACCTACCCTTAGCTTTAGCTTGCTCAAACCAAGGAACCACCATGATTTTGGTACCCGACATCTTCATCTTGAGTTCAGGAAAATGGATCAATTCATCCAATTTTTCTAGAGAAGGAAAATGCATGATATACCAGCATGACATTTCTCATCCTTCCAAACTCTTCCCCAAGGGAAGTGAAAACTGAAATCCTTTTACAGATCAGTTGTAGTGACCTTCCCCTCAAGAATCTTAACTAACCCTAAACAAGCTTGTTTAGGTTTATTAAGACTAGATTT
chr1-28420200	1	28420200	intron	GCAATGTAATTGCACCAAACC	CATCTAATGAGTCTCAGAGCAATG	184	100	0.75	-6	41		3	20	3	-8	10	ATTCTTTCATTGTAGAATGCAATGTAATTGCACCAAACCTTCACACTATTCATTGTTTGACTGAAAACATTGTGAAAACATGTTACTAAAGTTGACTTCTCCTGTTCTCTATGGTACATATCACAAAAATAAACAGCTATTGACACTATTTTTTTTAAAAAAAATATTTTACTATAAACATTGCTCTGAGACTCATTAGATGATTATCATATGTCCTCTTTTTATTAAACATTTTGAATGTACCCTGTTACCTTATGTAATACCATTATACCATTAAGTTTACTAGTTTCTGTTGGCTGT
chr1-28460380	1	28460380	intergenic	CAAAGTCTAGCGTGTGGCG	TCTCGTGATTCGGAATAGCC	296	112	0.62	0	55		15	34	15	0	3	CAAAGTCTAGCGTGTGGCGGCGGCAGTGCGCCGTGTCGAAGGTGCCATGGCTGGCGGGCACCAGATGCTAAAGTGGCGGGCCTATATATGCTATGCACCGTGTCGGAGCAGTTATTACCGGCCGTCGTCAGCACATGCATGTGGTCGCGAACACCATGGGTCAGCAGCTCGTGCCGAGTGCCGACGCCGGCGGGCGCCGTCTTCAACTGCTGCGCCTGCGTGCTAGGATGGCTCGCCGTCTACTGCGCCACCAGCCTGCTCTAGATGCTCAGCTCTGGCTATTCCGAATCACGAGAGAAG
chr1-28460400	1	28460400	intergenic	-	-	-	70	0.59	0	39		15	19	15	-7	3	CGGCAGTGCGCCGTGTCGAAGGTGCCATGGCTGGCGGGCACCAGATGCTAAAGTGGCGGGCCTATATATGCTATGCACCGTGTCGGAGCAGTTATTACCGGCCGTCGTCAGCACATGCATGTGGTCGCGAACACCATGGGTCAGCAGCTCGTGCCGAGTGCCGACGCCGGCGGGCGCCGTCTTCAACTGCTGCGCCTGCGTGCTAGGATGGCTCGCCGTCTACTGCGCCACCAGCCTGCTCTAGATGCTCAGCTCTGGCTATTCCGAATCACGAGAGAAGATAAGCAGCTAAAATACCGA
chr1-28472920	1	28472920	intergenic	-	-	-	24	0.77	0	10		12	3	28	-2	9	ACGAAGCATGGGCCCAACACCTCTCCTATATGGTTGAACACTGCCGCTGTTGTCTATTGGCAACCGATTCAGTTGTGAGAACCCGCGTGATTTCAGAAGGAAAAAAAGAGATTTGGCTGCCGCTGCTCGGCGTGCTCTCTCTCTCTCTCTCTCGACATATGCAGGCATGCAGCAGAACAGGAATCTCGCACGCACAGGAGGTCTCCGATGAAGATAAGCCCTAGGTCACGACTAGCGACGCATACTTTTTGTGAGCCTAATTGCAACTTGCAAGATGCTCTTATCTCAACAGTAAATGGG
chr1-28607000	1	28607000	intergenic	GAAAGTTGAGCAGACGGTTAAA	GTATGATGGCATACCTGCCC	179	162	0.52	0	102		9	45	9	-1	4	GAAAGTTGAGCAGACGGTTAAATAGTTTCATCTAATCGATGTTGAACGTTGAAGTGGTGCTCAATCGCAAAAGGCAGAAGGCTTCCATCCACTACAACATCGCTCGCTGTGTTTGCCGCTGGACTTTCTTGGTTGCCGGCTTGGCACAGCTGCGTCGGAGGGCAGGTATGCCATCATACATACATATGGTTATATATCATATATGGTTTTCTTGTACAACACAAACCAACATAAGTTGTAGTGGTTAGCAGTGAGTACTCTCTTCCTAGATACCATAGTTCGAATTCTAGCAATTGCACC
chr1-28609560	1	28609560	3'-utr/5'-utr	GTGGTCGAGGGAATCTTGAA	CGCGGTGCTTAGAGAAGAAG	281	81	0.68	-8	33		0	29	3	-15	4	ATCTAGGCAGCGAGCAGCGTGGTCGAGGGAATCTTGAATTTCACTAATTTTGTTGACTTCTGAGATTTGATTATTAAACTCAATAAACGGATAAACAAAAAATATGGCGTAATTTACATCTCAGCTTGTCCTAAACGTGAATTACTGTAAGTCTGTCTATAGGTCCAGCTGCTCCGCCTCTTTCACGAGCGCGGCGAGCGCCTCCTGTGCGCCGGCCGCTTCCCGCTCGGCGACGAACGGGTGCTCCAGCAGCTCGGCCACCGACGCGCGCCGCCCGGCCTTCTTCTCTAAGCACCGCGC
chr1-28612520	1	28612520	intergenic	AGGTGAAGCGAAGGCGTA	CCAATGGGAGCAACAGACTT	273	108	0.51	0	70		-11	27	0	-12	5	CGTGGGGAGGCGGGTGAGGTGAAGCGAAGGCGTACGGTGAAACTGGTGACGGTGGTGGCAGCAGGCAGGAAGACGGGGAGAACTTTCCAAACGCCACGCCCCGATTGGGAACTGCGATGGGGAAAATCTATGGCCTATGGCTATGTATGGCAGTATGGGGTCGGGGCGGGAACCGGGAAGGACCCGCGCGGGAGCCCAGTGGCTCAGCGACAGCGACGCGCGGGGTGACTTGTTCCATCCGGATCGTTTGGATCTGGCGCACGCGGCGGAAGTCTGTTGCTCCCATTGGTCACGTGGCGC
chr1-28614820	1	28614820	intergenic	AGTCACTGCTTGCTCCTGTG	CGTTGCCTGATGAGTCGTTA	263	135	0.65	0	57		14	48	14	0	3	AGCTGGAGTCACTGCTTGCTCCTGTGGCCACTCCTTTGTACAGTCGGAGGCGACGAAATTAAAAACCCTAGCCACCTCATTTCTAGAGGGAGGTAGAAAAACGAATTCTTGCTGGAGCGCACCAATAAGGAGCTAGAGCTGGAGTTGTTTAGCAAACCGAGATGTTTTCCAGAACGCTAGCTAGTACTCGTATTTACAACTGCATGCAGTACTTCCTAATCACCCCGATGGGGTGTTCATTTTCAGGGTTAACGACTCATCAGGCAACGACCAGGCCGTCACCCATGGCGTTTAGCTAAG
chr1-28894680	1	28894680	intergenic	CGTTTCAAATGAGCCAAACC	TCAGGCCTTTGCAGCTTTAT	226	63	0.79	0	28		33	2	111	0	32	GGTGAAGCTAAAGCGTTTCAAATGAGCCAAACCAGGCTTTGATACCACTTGTAGGAAACGGGTGACGCCTAAGAGGGGGGGGGTGAATTAGGACTTCTAAAACTTTTACTAAACTAGGCCACAATTAAATCCCTAGAGAAAATCATATGCCAATTGTCGGGGACCATAATTAGGGGTACCCTCAAGACTCCTAATTCTCAGCTGGTAACCCCCATCAGCATAAAGCTGCAAAGGCCTGATGGGTGCGATTAGTCAGGGATCAGTCCATTCGAGTGACTTGATCATGCCTCGCCTGAGCCT
chr1-28961280	1	28961280	3'-utr/5'-utr	GGCTAGGCGGAATTCACTATT	GAGCACGAGTTGAGATGTGC	162	54	0.55	0	35		8	5	8	-3	6	TCAGTCAATAACGTGGGCGGCTAGGCGGAATTCACTATTCACAGTTTGACAGCAGGGCGCATACTGGTACGAGTAAAATCAGATGTCTGTTTCGCCGTCCATCTCTCTGACTCTCTGTACATACAACGCCCCCAAGGCCCGAACGCAGTGTGCCGCCGCCGCACATCTCAACTCGTGCTCGGCTCGGCACGGCCACGGGCCCACGGCGATCTGATGACGGATCACGGACCAGCCCGCAGCGGCGCACTGACCGGCTCCAGCGGCCGGCTGCACGCGGGGGACCCGCCGACCAGCTCCTTG
chr1-28964920	1	28964920	CDS	CCTCTGTTGCACTCTCCAAA	GTCCTCGGTACTCCAGTCCA	166	141	0.63	0	71		15	43	20	0	5	TCTGCCCTCTGTTGCACTCTCCAAAAAGAAAAATTTTGGCAGGTCATGTGACGCACCGGTACTCGCAGTGGCAAATGCAAGGTCGCCACAGGCACTAGCCGCACTACTGTCCTGAATCCTGATGGTGCTGCACCATACAGATCCTCATGTCTGGACTGGAGTACCGAGGACTGGAACATTTCTTGTGCTCGACAGATCTTTCACACCGTCGAGTGAGACGCGCGCGGCAACTGCTAGTATAAGCAGGATTTCCTGTGCTCTACCAAAATCCTTGCACAGAAGGAAAATCCTGCGTCGCCA
chr1-28964940	1	28964940	CDS	AAAATTTTGGCAGGTCATGTG	CGAGCACAAGAAATGTTCCA	162	129	0.58	0	74		15	35	20	0	5	CCAAAAAGAAAAATTTTGGCAGGTCATGTGACGCACCGGTACTCGCAGTGGCAAATGCAAGGTCGCCACAGGCACTAGCCGCACTACTGTCCTGAATCCTGATGGTGCTGCACCATACAGATCCTCATGTCTGGACTGGAGTACCGAGGACTGGAACATTTCTTGTGCTCGACAGATCTTTCACACCGTCGAGTGAGACGCGCGCGGCAACTGCTAGTATAAGCAGGATTTCCTGTGCTCTACCAAAATCCTTGCACAGAAGGAAAATCCTGCGTCGCCACGACCACACACATGGCTGGC
chr1-28966200	1	28966200	intergenic	-	-	-	82	0.66	0	35		12	26	25	0	4	CATGCAGCAAATAATAGTTGCTCAAAAAGAAGAAAAAAATTATCGCGAACGCCAAGTCTGGGCCATCTTTTTTTTTCCCTGCGTGTGGTGTGCGTCAAATGAGCTGGTTCTGTAAGCTAGCCACTCGCTGCTGCATCTCCGGTTCTCCGAAAGGGAGCAGTTCCTATCCCCAGCGAGCTCGGCTACAATGATTTTCGCAGTGGCCAGACACCAGCACTAAGATCCAAATGATGATGCCAATGACTGTTTCCTAAGGAAGGCGTGCCGGTTATAACGACAAGAGGAACCTTGGTAACCCTA
chr1-29072220	1	29072220	intergenic	-	-	-	100	0.69	13	37		0	34	13	0	4	AGAATAAACTTTTTATAAAAAACATTTGGCTGTATATAAGACTTTCTTCAGCGGTACAATAAAAGACGTGAAATTGTAGTTGACACGGTTTGCAGAATAAAATTTGAAATGTGGAAAAAGATATAGGATGTGATATGGGATCTGCTCCAGAATCATGGAGAAAGCTGAATGAATCCGAGAGGAGCTAGTGATGGACTTGGGAGAATGAGAATCTCGGGTGAGTGCGCGGTGCGTCAACTCCGCTAGATTCCACTTCTCGAGAATGGAGTCTCCAAGGATTCATCACCTCTAGTTGGTTGC
chr1-29072240	1	29072240	intergenic	AAGACTTTCTTCAGCGGTACAAT	GAATCTAGCGGAGTTGACGC	213	96	0.68	0	39		13	32	13	0	4	AACATTTGGCTGTATATAAGACTTTCTTCAGCGGTACAATAAAAGACGTGAAATTGTAGTTGACACGGTTTGCAGAATAAAATTTGAAATGTGGAAAAAGATATAGGATGTGATATGGGATCTGCTCCAGAATCATGGAGAAAGCTGAATGAATCCGAGAGGAGCTAGTGATGGACTTGGGAGAATGAGAATCTCGGGTGAGTGCGCGGTGCGTCAACTCCGCTAGATTCCACTTCTCGAGAATGGAGTCTCCAAGGATTCATCACCTCTAGTTGGTTGCAAATATGCCATATACGTAGC
chr1-29072320	1	29072320	intergenic	TGTGGAAAAAGATATAGGATGTGA	CGAGAAGTGGAATCTAGCGG	150	95	0.51	17	53		0	40	19	0	3	AATTTGAAATGTGGAAAAAGATATAGGATGTGATATGGGATCTGCTCCAGAATCATGGAGAAAGCTGAATGAATCCGAGAGGAGCTAGTGATGGACTTGGGAGAATGAGAATCTCGGGTGAGTGCGCGGTGCGTCAACTCCGCTAGATTCCACTTCTCGAGAATGGAGTCTCCAAGGATTCATCACCTCTAGTTGGTTGCAAATATGCCATATACGTAGCACAGAATGTTCCAAGATTTTTTATAAAAAGAAGATACGTAGCACAGGACCACAGGTTTGTCGTGGCAGTGTGGTAGTATC
chr1-29072340	1	29072340	intergenic	GGGATCTGCTCCAGAATCAT	ACTACCACACTGCCACGACA	261	67	0.53	0	39		17	24	19	0	3	ATATAGGATGTGATATGGGATCTGCTCCAGAATCATGGAGAAAGCTGAATGAATCCGAGAGGAGCTAGTGATGGACTTGGGAGAATGAGAATCTCGGGTGAGTGCGCGGTGCGTCAACTCCGCTAGATTCCACTTCTCGAGAATGGAGTCTCCAAGGATTCATCACCTCTAGTTGGTTGCAAATATGCCATATACGTAGCACAGAATGTTCCAAGATTTTTTATAAAAAGAAGATACGTAGCACAGGACCACAGGTTTGTCGTGGCAGTGTGGTAGTATCTTGGATCTTTCAGTATTTTA
chr1-29190960	1	29190960	intergenic	CTCTGGACCACATTGACCG	AGCCAGAGGGGTACTACCGT	150	73	0.6	0	35		-8	29	0	-8	3	GGACACCCGCCCTCTGGACCACATTGACCGGTCAGACACCACGGGCCACGCGGGCGAGCACGCTGCCTTCCCCCGTGCATGCGATGCGGACGCGGATGCGGTCCGGGTCCGGTGCCGGTGCGCGCCCTCTTCTCTCCCAGTACGGTAGTACCCCTCTGGCTCTGGATCGCGACGTCGCGTGAGCCCCCCACCGCCGTTCCTGTCGCCGATCCGGATTAGGACGGCTGACTGGTTAATCAATTAAAGTGCTAGCTGACTGACCGATAAAGCGCCGTCTCGATCGAGCCGGGCTTGGAGCTC
chr1-29192740	1	29192740	intergenic	CTTTCTTGCCCTGTAGCGTC	TTTTTACCAGACCGAGACCG	162	38	0.63	0	21		12	7	18	0	5	ATGCACGTTCAGCTTGGCTTTCTTGCCCTGTAGCGTCCCCTTACTTTTGCCTTTATGTTTTCGGGCGCCATTTACTGTTTAATTTTTTTCCCGTCTGATGAGCCATGCTAAAATCTTTGCACCGGTCACAGACTCAGAGTCACAGTCTCGTCTCGGTCTCGGTCTCGGTCTGGTAAAAAAAAAGAGGCCCCTCCAACCTGGCGCCACTGCACGTGTGGTGTGTCGCCATCTTTTCTATGATTCTATCTATAGATGTCCAATAAGCACGAGGCCCGCAAGCCCGGCACGAAGCCCGTTTTT
chr1-29192760	1	29192760	intergenic	CGTCCCCTTACTTTTGCCTT	GCCTCGTGCTTATTGGACAT	239	61	0.76	0	27		12	8	18	-12	12	TCTTGCCCTGTAGCGTCCCCTTACTTTTGCCTTTATGTTTTCGGGCGCCATTTACTGTTTAATTTTTTTCCCGTCTGATGAGCCATGCTAAAATCTTTGCACCGGTCACAGACTCAGAGTCACAGTCTCGTCTCGGTCTCGGTCTCGGTCTGGTAAAAAAAAAGAGGCCCCTCCAACCTGGCGCCACTGCACGTGTGGTGTGTCGCCATCTTTTCTATGATTCTATCTATAGATGTCCAATAAGCACGAGGCCCGCAAGCCCGGCACGAAGCCCGTTTTTTGGGCCCGGTCCAAGCCCGG
chr1-29361780	1	29361780	intergenic	TTTCTGCTGCCTAACTCGCT	ATCCTGACTGGCATACGCAC	242	81	0.51	0	54		10	15	10	-5	4	TGTCTCTCCCTCAGATTTTTTTCTGCTGCCTAACTCGCTGTGGCGCAGCAAATTGGAGGGTCTTTTCGAATTATAGTTAAGAAGGGACTGGCACGCAACCACGACGCGCAGGCGCAGCAGCTGGATATACGGTTACGACTTGATCCACGGAAGCAAAGCGAAGCGAAGCCGCCTGCCGGATTTTGCCGGCTCGCTCGCCGACCAGATCTGGGATCTCCGCCTCCGTGACCACGACTCTGCGGTGCGTATGCCAGTCAGGATTTTTTTTGTTCATCAAGAAATCAGCGTCTGCTCTTTTTT
chr1-29401040	1	29401040	intron	GTGGACGTGGAATTTGTGTG	TCCGTGGTCAAGAGAACTGAT	244	85	0.93	-20	12		-2	9	30	-20	22	TGTGGACGTGGAATTTGTGTGGCTTATGGCATTTAGGTGCTGCCAAATTTTGCTGTCGTTCAACTGTGAATGGAGATGTTCCCCTTCTCCAACCAAAGCATTCTTGCAATTCTTGGCCACAACCTTTTTGGATGGAGAACAAGAGAGAGAGAGAGAGAGAGAGAGAGAGAGAGAGAGAGAGAGAGAGAGAGAGAGAGAGAAGACCATACGTTTAAGCCTCAAACATCAGTTCTCTTGACCACGGACACTAAAAACAAATTCTGTCTAGTAAAGTGACTAGGCATGCTTAAGGTTTTCCAT
chr1-29401080	1	29401080	intron	CCAAATTTTGCTGTCGTTCA	TCCGTGGTCAAGAGAACTGAT	203	129	0.9	-20	26		0	17	26	-20	20	TGCCAAATTTTGCTGTCGTTCAACTGTGAATGGAGATGTTCCCCTTCTCCAACCAAAGCATTCTTGCAATTCTTGGCCACAACCTTTTTGGATGGAGAACAAGAGAGAGAGAGAGAGAGAGAGAGAGAGAGAGAGAGAGAGAGAGAGAGAGAGAGAGAGAAGACCATACGTTTAAGCCTCAAACATCAGTTCTCTTGACCACGGACACTAAAAACAAATTCTGTCTAGTAAAGTGACTAGGCATGCTTAAGGTTTTCCATAGTGCTATATTGTAGGTGTAAATTTACTTTGAAGAAAATA
chr1-29515520	1	29515520	3'-utr/5'-utr	ACGTGTAGCCGTCGTCGAT	AAGCAAATTTGGACACCTGC	163	111	0.53	8	55		0	53	8	0	3	AGGCGTCGTACGGTTCCGCCACGTGTAGCCGTCGTCGATGGCAACGGCTCATGCAACGGGGAAGTGTTCATTGATCACTGATCAGGGCAGGGTTGAGATCGATGGAGCTCATGTCAGCTGCTAGCTGCTTTCGCTTCCACTAGACGTCGTCGCAGCCGAGCGTGCAGGTGTCCAAATTTGCTTGTACTCCGTCTCCTTTTCTCCTGGCGCTCTGCTTCACATGAGCTAGCTACCTTGGTTGCCTCACCAACCAGTACTCCTCTTTCAGCTCTTGTGTTTTTCTTCACGCTGTCTTATCTA
chr1-29541800	1	29541800	3'-utr/5'-utr	GCCTATGATTGATGGATTAGCTG	CCACTTCTTCAACCCCTTCA	246	90	0.61	0	42		12	35	12	0	3	TCTATCAAGCCTATGATTGATGGATTAGCTGATGCATTTGGGATCGACACGAAAACAACTAACTTAGCCCTCCGGATCAAGAAAATAGATAGAGAGGAGGACCATACGTTTGTTAATTACTTGTGACACGTACAGACGTGGTATTATCTGCACGGGGCGGTGCTCTGTTTACTGCCGCTGCGTTGCGTGGCTGCGTGCTGCCCTGCCCTCATCATCAGCAGGCGGCGGAGTGGGTGAAGGGGTTGAAGAAGTGGTGGGTGGCGGCTGCCTTGGGCCTGGGCTCGGCCTTGGCGGCGGCGC
chr1-29553520	1	29553520	intergenic	ATTCATGAGCTTGCCGAGAT	TAGTTTCTTGCATAGCGCCC	261	58	0.62	0	29		9	15	9	0	3	TAAAAATGTGTGACGATGATTCATGAGCTTGCCGAGATCGAGTCGATAAGTTAAATTATCTGACTAGACTAGTTAGCATACGTTTCGTTGTGTAGTGATGTAGTTGGAAGTTGGGAGAGACGTGTTCCATGCGCTCTCATTTTTGCGTGCTCTAGTGCTATTGCCGTAGTTGAGTACGAAGCAAACCACCTGTAGATGGAGAAAACGTTCTAAACCAAGAGGCCGATTTAAGGGTATGATTTTGTTACAAGTCAATTCGGGGCGCTATGCAAGAAACTATAGCGCTAAAAAACATGCGAT
chr1-29688600	1	29688600	intergenic	ATATACCAGCGGAGCACCC	CGTCCGTCCGAGCTATACAT	236	149	0.57	0	83		-8	48	0	-13	3	GGCGGGGCGGAGGGGGATATACCAGCGGAGCACCCTTCAGTTTTGTACGGCGGAAACTGGATGAAATCCCAGGTCGGCCGTCGGCGACCTAGCTAGGGTAGTTGTTTAACAACAAGTCCACTGCAAACCGACCGCGCGATCCTCTCAGTCTCGAACTCTCGATCAACCGTCCAGTCCACGCGCGCACGACGCACACGCCGGCCTTCATAGACTGGTGGCAGCCTGCTGGCCCATGTATAGCTCGGACGGACGTGGCACAAACTTAGGGCCTAAGCTAACCCTACATCCATTAATACGATT
chr1-29839780	1	29839780	intergenic	-	-	-	68	0.95	0	12		-22	3	120	-22	46	AAAAGGGTTCTTGTAAGCTTAGTTTTTTCCATGAGCCTAGGGGTCCCTTTTATAGCCCCAAGGCAGCTAGGAGCCGTTTGAGGCCAACTTGGAAGGCCAAACTTGTCTTCTGTCGGGTGGTGCACCGGACAGTCCGGTGCACCACCGAACATTCACTGTAGCTGTAACACCCCAGGTGTCTATATTCCGCTCGACAACGAGTATGGATTTAAGCACGTAATATCAGTGGATAAAACAGATGCTAAATTTTAAACATCTTCGCCTATCGCGATACTAATATCGCATCTGTTTTGTTTGTCG
chr1-29893180	1	29893180	intergenic	-	-	-	88	0.94	0	18		58	4	111	-4	58	GGGGTCGGGCGAGGCGGAGTCCATCGTCCGGCGTCGAGGTTGAGCCCGAGCCCTAGGGTCGGGCGAGGCGGAGTCCGTCGTCCGGCGTCGAAGTTGAGCCCGAGCTTTGGGGTCGGGCGAGGCGGAGCTTCCTATGGCGCCCGAGGCTAGACGTCAGCAAGGTCCCGATAACCCCGACAGCTGTGCTTCTATAGGGCTCAAGCGCTCCTCCGACGGCCACGACATCGCATGCACAGGGCTCTAGCACCTCTCCGACAGCCACGTTGGCATGTACATAGGGCTCTGGCTCCTCTCTGCTGG
chr1-29936080	1	29936080	intergenic	-	-	-	133	0.58	0	79		-11	24	7	-21	5	AATTAGTGGCCACTTTGCGCGTGCCGTCGTCGAGGGACGCCACCCGGCCCCGCCCCGGGGCTTGACTTTGTTTACCGTTTTTGGTAATGTGTGCACTGTAGGCCGGGCAATGAGTACTTACAGTATGTGAGTAGCTAGAGTTAGCTAGCTAACTAGGGCCGGCTACTAAGCCTAGCTTGGCATGTCCGTGTTGAACGTGTGGGTGCATCGGCCTGCTTTCGGTCGGTTCTTTGTCCTAAACGGCAAGTGTCCACTACTCCGGCCGGAAAAACGAAAAAGATGCATGCATGCATGGGACTT
chr1-29944860	1	29944860	intergenic	-	-	-	93	0.55	0	60		9	15	55	-20	15	GTCCATTGCGTCAATGTGGTCTCAGAAACGACCTAATGCTTGCAAGAGCCAAGAACGTCGTGTCGTGCTTGGGCTATAATCCTCGGCTCGTAGTGCTGGTCCAGCCCAACACGATTATATTTTTTTATTTTATAAAAAACGTATATACATATTGTCGGGGACCATAATTAGGGGTACCCCCAAGACTCCTAAACTCGGCTGGTAATCACCATCAGCACAAGCTGCAAAAGCCTGATGGGCGCAATTTAGGTCAAGGCTCCGTCCACTCACGGGACACGATCTCGCCTCGCCCGAGCCCAG
chr1-30217540	1	30217540	intergenic	TCTTGTCATTTTCTCCTGATCG	GATCGAAGCTGAGCTGAACC	217	157	0.65	0	67		-8	49	0	-8	3	TCTTGTCATTTTCTCCTGATCGAGCTCGCCGATCCACCATCGGGCACCGTCTCTAGTCTAGCGATCTTTGGTTTGAGGCGGGAGTTAATTCCTTGGTCCAGCAGCAGGTGGACCAGGCCCCAAGACCATCGCGTTGCCTGATGAATTCTCAACTTCTCAACTCCGTCATGGCAGATTGGACCTCGTGGGTTGGGCCTGGTTCAGCTCAGCTTCGATCGACTTGGACCAAATAAATGCTGCTGCTCCAGCAGAGTTTATGACTACTATGAGCGTTCAGCAGGGAAAAAAAGTGGGCGCATG
chr1-30279960	1	30279960	intergenic	-	-	-	83	0.53	0	47		17	32	27	0	4	CGTCCCGGGAACGGCCAAACCCATCCGCTTCCGCCTCGTACCACACTGTCGGCTTCCTTTCATCACGCTGGCGGGTCCGGGATTGCTGTTTGGAGTACGCGCTCCTTTCAAAATGTTTGGTGAATTGCATGATGCCTATGCTACCAGCTAGGAGGGAGTATCAGGCTAGTGCCGGTTTCGTACGTCATCTCCTGTTTTGTTTTCCAAAGCATGCACCGACGGGTACTGTGTACATTGCACTAAACCAAGATTTCACCTTGAGCTGCTCCATCCTTCGTTTTTGGCACCTTTTATAGCCCC
chr1-30283280	1	30283280	intergenic	-	-	-	99	0.66	14	49		-1	23	16	-1	4	GATGGGCCGTGGGGCGCCCCCCCAAAGTCTCTGCGGGAGGACACAGGAATTGCCTCTTGAAATTAGGACGTAAAACTGCTTTGGTTTCTCCTCGCTCTTTACGGCTCTGTTGATCACCTTGTTCAGAAAATGGTGAGAGCAGGGGGGGCAGGCAGTGGATGGAGAATAGAACCGCTTGTACCTTGTACTCTAGACGCACTATTCTTTAATTACATCCATCCATCGAGCTGCTGCGTTCATTCAAAAGGAAAAGTTGACGCGCGCACTGTTTGCAGATTCCGGATCCAATAATTCCAAGAG
chr1-30301000	1	30301000	intron	-	-	-	111	0.53	0	60		8	47	12	0	4	CGATGCATCGACGCCGACGCGCACAAGCGGCCCCGGATGGGGCAGATCGTGCACATGCTCGAGGGTGACGAGTTCCCCTTCCGCACGGTATTGCTTTGCTTTGTTAAATTCGCTCGCCGTAGCAAGCAGTAGTAACCCGACCCGGCGGTATTGGTGGTACTGACTGAGACGCCCGTCCGTCCTTGTCTTTGCTTTTGCGTGATGCAGGAGCACCGCTCGCCGCGGGCGTCTCACCGGACGTCGACGGGCTCACGGCCGTCGCTTCTGTCGGAGAACGTCGGTGCCACCGACGACTCGGAC
chr1-30301020	1	30301020	intron	-	-	-	131	0.56	0	62		8	60	12	0	4	GCACAAGCGGCCCCGGATGGGGCAGATCGTGCACATGCTCGAGGGTGACGAGTTCCCCTTCCGCACGGTATTGCTTTGCTTTGTTAAATTCGCTCGCCGTAGCAAGCAGTAGTAACCCGACCCGGCGGTATTGGTGGTACTGACTGAGACGCCCGTCCGTCCTTGTCTTTGCTTTTGCGTGATGCAGGAGCACCGCTCGCCGCGGGCGTCTCACCGGACGTCGACGGGCTCACGGCCGTCGCTTCTGTCGGAGAACGTCGGTGCCACCGACGACTCGGACAAGTCGATGGCGAGATGAAG
chr1-30385400	1	30385400	promotor	TCATTGGGTAACTAAACTTCTTCC	TGAGCATTGGACTTAAAACACA	290	72	0.6	0	35		9	29	10	0	5	GTTATGTTATCATTGGGTAACTAAACTTCTTCCTTTTCTCTATTATGTTACCATAGGTAATATGGACTTCTCGCTTTTATGCCTTTGAGAGAATCTCCACCATTTTGTAAACATGTTAGTTCTCCAAATGCCTATAGAAACCATAAGTATATGTGTTGTTTTTCTCAACTACCTCTAAAATCTCAATTTTAAAATATATTATATAGTTTTACATAAAAAATCCTAAACTATTTCTAGCAATATAGATTTTATATTTTCTTTATATCTTATATTTTTTTGTGTTTTAAGTCCAATGCTCAT
chr1-30385420	1	30385420	promotor	-	-	-	64	0.61	9	29		0	27	9	0	4	CTAAACTTCTTCCTTTTCTCTATTATGTTACCATAGGTAATATGGACTTCTCGCTTTTATGCCTTTGAGAGAATCTCCACCATTTTGTAAACATGTTAGTTCTCCAAATGCCTATAGAAACCATAAGTATATGTGTTGTTTTTCTCAACTACCTCTAAAATCTCAATTTTAAAATATATTATATAGTTTTACATAAAAAATCCTAAACTATTTCTAGCAATATAGATTTTATATTTTCTTTATATCTTATATTTTTTTGTGTTTTAAGTCCAATGCTCATGTCCTTTATCAACTGCCACA
chr1-30534260	1	30534260	3'-utr/5'-utr	-	-	-	95	0.66	0	47		9	25	12	0	5	ATTCTATATATCTCTAGTATTACTTGACATGGGCCATGGACCGGCCTTATTACAACCCTAGTGAGTACACATTTTATCTACCCCAAACACTTTTGGACCATCCTCCTCTTTGCTCTGTCTATACGTGCTTCTATCTTGTTTTAGTATGTATAATAATAATAATCACAATCTACATAAAACACGAGACCACAGCCCTCAAAATGCAACGAAAAATTGAACTGCCTCCTCCCTCTCAGCCTCTTGTGCTCTCGGTCAAAACGCTACGATGGCCTTGGTCGTCGGCGACCCGCTGGACCCTGA
chr1-30534280	1	30534280	3'-utr/5'-utr	TGGACCGGCCTTATTACAAC	GTAGCGTTTTGACCGAGAGC	228	101	0.68	0	50		9	23	15	-3	7	TACTTGACATGGGCCATGGACCGGCCTTATTACAACCCTAGTGAGTACACATTTTATCTACCCCAAACACTTTTGGACCATCCTCCTCTTTGCTCTGTCTATACGTGCTTCTATCTTGTTTTAGTATGTATAATAATAATAATCACAATCTACATAAAACACGAGACCACAGCCCTCAAAATGCAACGAAAAATTGAACTGCCTCCTCCCTCTCAGCCTCTTGTGCTCTCGGTCAAAACGCTACGATGGCCTTGGTCGTCGGCGACCCGCTGGACCCTGATCGGGAGGCCCTTGGGGAAG
chr1-30539580	1	30539580	CDS/intron	GGGTAGCTGCACTCGAACAG	GTGCAGACAGCAGACGACAT	259	139	0.53	8	75		0	59	13	0	4	CCGATGCTGCGCGGGTAGCTGCACTCGAACAGCCGCCCCTCGTTCTGCAGGATGTAGCGGTTCAGCCCCGCGTCCGCCGACACCACCGTCCGCTCCCCGAACAGGCTCGACCGGTATATCTTCCCGTACCTGCATGCACGCATGGACGTCGCCGCGTTAGCAAGCAAGCTCTCGGTCTCAGAGCTAATTCTGATTCCATCGATGTCGCGCCATGCATGATAGGTGCGCGCTGCTCGCTGCACCGTGCATGCATGTCGTCTGCTGTCTGCACAGAGGTAGAGACAGCGGCGGCGGCGACGC
chr1-30539600	1	30539600	CDS/intron	CTCGTTCTGCAGGATGTAGC	CCTCTGTGCAGACAGCAGAC	238	173	0.51	8	86		0	85	13	0	3	GCACTCGAACAGCCGCCCCTCGTTCTGCAGGATGTAGCGGTTCAGCCCCGCGTCCGCCGACACCACCGTCCGCTCCCCGAACAGGCTCGACCGGTATATCTTCCCGTACCTGCATGCACGCATGGACGTCGCCGCGTTAGCAAGCAAGCTCTCGGTCTCAGAGCTAATTCTGATTCCATCGATGTCGCGCCATGCATGATAGGTGCGCGCTGCTCGCTGCACCGTGCATGCATGTCGTCTGCTGTCTGCACAGAGGTAGAGACAGCGGCGGCGGCGACGCACCGTGCGACATGCCGCTCC
chr1-30623040	1	30623040	intergenic	-	-	-	107	0.52	0	53		-10	52	0	-10	3	AACGAACTGGTCATACTCCTATGATCTGATCGTAAATTGTTAGGGAAGTGAAATCCCTACACACCATGTTTCATCCAAGAAAACGCGCGACCACCGAATCTCGTTGAGGAACGATTAAATGGAAGATTTGTGTGTTTCTTGTGGGCGTTTGATTTCGAGCGTGGCTGCGTTAGTTTTTTTCTGTTTGGTGTGTCTGCATGTGACGGCAGGCACCAGCCTTTTCCATGTGTGTCCGAACTTTGAATAACACCCGGTCAAACAAGGCGGACTCTACCGATCTATCATTGAGGTCACGCAATT
chr1-30628480	1	30628480	intergenic	-	-	-	53	0.55	0	29		21	20	25	0	3	TGTGTCAACTCTCTTATACTATCATGGTGTGGCTGAATACTCAGATTCCAGTCTAGAATCTACAAACAAAATGAGATATATTTGGCATAATAATATAAGATTTTTGTGCTAGATTCTAAGAATTTGAACAAACCAAACAGGCTCCTAGTCAATGCTGATAATCAGGATGGACGTCGGTAACCGCCTCAGGATGACCCTAGCTTCTAGATGTAAGAGCCTGGCAAAAATGTTTTTAAATTCATTCTCTAAATCACCATTCAAAATATCATTTAAACAAAAAAACGCTTATCTCTTCACACT
chr1-30803320	1	30803320	intron	CGACCCTGTTCTCCAGCC	CAAGTCGGACGTGTTCTCCT	295	100	0.54	0	62		10	27	23	-5	6	CGACCCTGTTCTCCAGCCGCGGGTCGAGCAGCTCGTCGAAGTTGTCTTCGGACAGCGCGCGCGCCAAGAGGGGCCTGGCCTGCATGCACACCACCGCCGCGAACGTGTGAGAACTAACTGAGCATGCGCGGACGGAGGCAGCTGCAATGCAATGCAAGGCAGCGCGGAGAGGGGCGGCCATGGCCAGCCTACCCAGTCGACCAGGCTGTCCTCCATGTAGTTCGTGGGATCAACCGGTCTCCTGCCGGTAATGAGCTCCAGGAGCATGACGCCGAAGGAGAACACGTCCGACTTGTCGGT
chr1-30803340	1	30803340	intron	GCAGCTCGTCGAAGTTGTCT	CAAGTCGGACGTGTTCTCCT	268	82	0.53	0	46		10	32	20	0	4	GGGTCGAGCAGCTCGTCGAAGTTGTCTTCGGACAGCGCGCGCGCCAAGAGGGGCCTGGCCTGCATGCACACCACCGCCGCGAACGTGTGAGAACTAACTGAGCATGCGCGGACGGAGGCAGCTGCAATGCAATGCAAGGCAGCGCGGAGAGGGGCGGCCATGGCCAGCCTACCCAGTCGACCAGGCTGTCCTCCATGTAGTTCGTGGGATCAACCGGTCTCCTGCCGGTAATGAGCTCCAGGAGCATGACGCCGAAGGAGAACACGTCCGACTTGTCGGTGAGCTTGCCGCTCGACGCGT
chr1-30936440	1	30936440	intergenic	TGAATTTGGGACTTTGAGTGG	GTTGAAATGGTGGTTGAGGG	151	181	0.62	-20	97		0	54	80	-20	16	GCACTAGAGTTGAATTTGGGACTTTGAGTGGATCGATCACTTGAATTGTGTCTTTGGAGTGAAGTGTATTGCTCTTGTATTGAATGTACTGTTGTGAATGCTTGGATAGTTGAAGTGGAGGTGGTTGGAGGGTATTTATAGCCCTCAACCACCATTTCAACCTGAAAGGGAATTAGGCTTACACCTTTTTCCTAATTAATTTTGGTGGTTGAATTGCCCAACACAAATAATTGGACTAACTAGTTTGCTCTAGTCTATAAGTTTTACAGGTGCCAAAGGTTCACAATAAGCTAATAAAAA
chr1-31060020	1	31060020	3'-utr/5'-utr	-	-	-	93	0.68	0	44		-10	22	5	-10	4	CGCGACGGAGTTGCGCCGCCGCCCAGGCCCGGCCAGGAGCGGCGCCCGCGCGTCGTCATTCTCCCCGCACCCGTTCGCGTCCATCCCTCGCGCCCCCTACGCTCTGCTCGACTGCTCCTCCCTCGGTCGCCGCCTCGCCTCGCCTCGCCTACCCCTCGCGATTCCGTCGCGGTCGTGTGTTCTCCTCCCCCGCCCGTCCGCGTCCGTCCTGCCGCCTAGCTCAAGTAGGGTGGGAAATGGCAAGGACGCCCCGTACCCGCGCGTTCTGCGCCGCGCGGTCGCGCTCGCGCCTGCCTATAA
chr1-31060840	1	31060840	intergenic	-	-	-	127	0.56	0	74		-11	38	8	-11	3	GCTTGAACTTTCGCCAGGCATTGTCTTTTTGTACACTAGATTTAGTACAATGAGTTTGCGTTTCAATCTCAAAATAAATTAAAAAAATGTTAGCACGCTGCACGCAGCTAGCAGGATGGCACAACGCTAAGGGCCGAGGTCCAAGGTACATGTAGATCTATACGGTTCTTGGCTAAGAACCGAACCGGACGGCACAACGCTACCCTGAATATGTACAGACGAAATGGTAATCAGACTGGTCCACTGTTTCCATGTCCTGTTTCTCAAGAAGGAGGCGTATAGGAGCCCTTGTTGCCAGCT
chr1-31064900	1	31064900	3'-utr/5'-utr	CTGAGATAGAGCCGCGGAG	TGTGCTTGGTTAACTGTCGC	229	174	0.53	0	95		-8	72	0	-8	3	TCTGAGATAGAGCCGCGGAGCCGTCAGCCCGTCAGCGCCGTAGCAGTAGCAGTGGGGGTCCGTTCGGTGTCATTCGGGGCCCATGAAGTGGCAAGTGACCCAAAAAGACATAGGTGATGCACACTTGAATCCTTTGAAGATATAGATCAGTCAGTACACCTGTACACGTACGTTGTTGCATTACAACCACTGAAGATGAGATGTATACAGGCGACAGTTAACCAAGCACAGATTTTTTTTTTCAGGACATGTGCTGGAGATATGCATGGCTGTGTATCGTTCTCATCCTCTATCAATCAT
chr1-31064920	1	31064920	3'-utr/5'-utr	TAGCAGTAGCAGTGGGGGTC	TGTGCTTGGTTAACTGTCGC	190	194	0.55	0	102		-8	79	0	-12	3	CCGTCAGCCCGTCAGCGCCGTAGCAGTAGCAGTGGGGGTCCGTTCGGTGTCATTCGGGGCCCATGAAGTGGCAAGTGACCCAAAAAGACATAGGTGATGCACACTTGAATCCTTTGAAGATATAGATCAGTCAGTACACCTGTACACGTACGTTGTTGCATTACAACCACTGAAGATGAGATGTATACAGGCGACAGTTAACCAAGCACAGATTTTTTTTTTCAGGACATGTGCTGGAGATATGCATGGCTGTGTATCGTTCTCATCCTCTATCAATCATGTACTACTAGGCCCCGCCGC
chr1-31068040	1	31068040	intergenic	GACTTGCGAGGCAAAGAGTC	GGAAGCGTGTACAGCCATGT	206	66	0.53	12	39		0	23	12	0	3	TTGTTATGACTTGCGAGGCAAAGAGTCAGTTTGAGGTCGCAAATGAGCCGAGCCAGACTAATTCTCTGGCTCGATTTCGAGCCAACCAGAACTGGCTCGATATCTAGCCTTACGTGCTCTCCCATCCTAATATCTCACATCTTATTTTGAATTAATTGTTGTCTATGTTATCTAGTGTAAAATAGTTTTTTTTACATGGCTGTACACGCTTCCAAGCCACCCAAAAGCCAGCCCACAGGCCTCACCGAGGCGAGTTCCGATGCCGTCTCTTTTGAGAAAACCAATCTATCAGTATAAACC
chr1-31091460	1	31091460	intron	TTGGTTGTTGCCAAAGAATTT	GCACTCCGATGAGAGGGTAA	182	28	0.56	0	17		25	7	26	0	5	AGTTTTGTATTGGTTGTTGCCAAAGAATTTGTAAGATTTTGAGGTCGATAATATATATGATATTTGATTTTATATAATCGTTGTGCACTAACATTTTATCGAATATTTTGTATACCGTTGCAACGCACGGGCATATACCTAGTAAGAGTTTAAAGATGAACTTGGAAAAAGTTACCCTCTCATCGGAGTGCAGTGGAAGTCTTTCACGGTCCAAGTCCACCTTTCCCTTTCAAACCTTCTTTGAGACTAAAACAATCAAACTCAAGCAAACGGTTAGTCTCAAAGGGTCAAGTTGTAACA
chr1-31210180	1	31210180	intergenic	AAATATTAGTTCGCGCGGC	GGACACGTTGTTAAAGATGCTC	222	71	0.51	8	36		0	34	8	0	3	AAATATTAGTTCGCGCGGCTATGAGATGTCACTCATTTGTTCTGCGTAGCTGGGCTAGAATTAGTTCACGCGGTGTCCGATTGATACCATCGTCGTTGCTGCAGGTACGGCTCGTGATAGACCCGGTTATAACGAAGAACTTATTGATTTGTTAGTTCAGAATAATAGGTAACAACAATAGTAATTAACATTAGTCATGAGAGCATCTTTAACAACGTGTCCTATAAAAATATCCAATAATTTAAAAATAAGTATATTTTGTAAAATTTAGGATATTGTAATACTCAAATTGTAAGGGAG
chr1-31231340	1	31231340	intergenic	-	-	-	124	0.75	0	58		8	14	102	-2	30	GCCTTAGAGAGTTTATAGACATGGTTAGGATACTCACTATCTTCAAAGCCGAGAGGTTGCTCAACATAGACCTCCTCCTTGATTGGTCCATTGAGGAAGGCACTTTTCACGTCCATTTGGTAAAGCTTGAAGCCATGGTGAAAGGGAAATGTGCCCTTGGGCCATTTCTAAGTATTTTGGTGATTAAGTGCCAACACAAATGGTTTAAGTGTAAAATTATGCCATGTTGTGAATGAAGTGCAAATCAACACAAAGGTATGATTCTAAACTTAGTACATTGGTTTTTGTATACTAACATAA
chr1-31247060	1	31247060	intergenic	-	-	-	60	0.68	0	26		-10	19	4	-10	6	TAGAAGTTCCACATCCACAAAATGAAGTTTTGGTCATAATACCCTATTTTATCCAGGGAATAGGACCCACATGCCATTGTCCAAAAAAAAAAACTCACCCTGGTTTCTTCTTCCTCCAACGACGAGATGGTGCTCTCTAGACTCTAGCTAGCAAGGTACTAGTCTTTACCGACGACCAGGGGGTTGATTCATAAATATCCAAGCAGTCACACCGACGATGGAGGGCGTCCCCAACTAGCTAGGCAACTGCGCTGGCGGCCAGAGCCACGTTCCAAAACAGCTAGGCAGCTACGTTTCTTT
chr1-31402680	1	31402680	intergenic	GACTTAAGCAAGCCCCAAGA	TGGTGATCTTTTTGTGTGCC	226	209	0.96	0	33		59	8	135	-16	82	CTCTATGGACTTAAGCAAGCCCCAAGAGCATGGTATGAATGTCTTAGAGTTTTTTTTAATTGCTAATGCTTTCAAGGTTGGGAAAGCTGATCCCACTCTTTTTACAAAGACTTGTGATGGTGATCTTTTTGTTTGCCAAATTTAGGAAATAGCTTAACTCTTCACAAGACTTTTGGTTAGTAGAACCAAATATTATGTCATCGACATAAATTTGGCACACAAAAAGATCACCATCACAAGTCTTAGTGAATAAAGTTGGATCGGCTTTCCCAACTTTGAAAGCATTAGCAATTAAAAAGT
chr1-31696160	1	31696160	intergenic	TCATTTTTAACCTTCGTCCG	GGCGTCATCTTGGTGTACCT	163	153	0.71	0	76		9	32	118	-10	41	AACCTTCGTAATTGTATCATTTTTAACCTTCGTCCGAAGTTCATTAATCCTTAAAGGAATAATGCTTCATTGGACGAAGGGCATTAACATTTAACATTTTATGTTGCCTTGTTCTTAATTCATAGCATTTGAGAACGAGTCCCCAACAATGAGAACCCTAGGTACACCAAGATGACGCCCGAGGAGATACTTGGAAAGTTCGTAAGCGGGCGAATGATGATCAAGGAGGCAAGATACGTTGATGATGCGTTAAATGGCCCAATCCATGAGCCTCAAGCCATTGCTCTCAAGGCAACAAGT
chr1-31746840	1	31746840	intron	CTTCTCCTGCAAGAAGCTCG	CCCCAAAGATAAACTTGCCA	203	145	0.53	13	79		0	60	13	0	3	TGTGCAACTTCTCCTGCAAGAAGCTCGAGACCCTGCTCTCCTTCGCCACCATCCCTCCCGTGGTCAATCAGGTCCGCCTCGTCCTCCGAATACTTGTAGTAGCCAGCTCTAGCCATGGCACTGATGATATGTAGATAGAAAACCTTTCCTTTTTTTTGTGTGTGTGAAATTAAACATGGATAGAGACCATTGGCAAGTTTATCTTTGGGGGTAATAATGTGTGTATGTATAATGCAGGTTGAGATCAACCCGGTGTGGCAGCAGCGGAAGCTGAGGGAGTTCTGCAGGGCGAAGGGCATC
chr1-31771120	1	31771120	intergenic	CCAAAAGTATGCAAAGGCAA	CCATCTTTAGATCCCTGCCA	283	138	0.57	0	82		11	31	13	0	5	CCAAAAGTATGCAAAGGCAAGGAAGTACTTTTATCTCTGGGTACGTTGCTCGCGCCATCATCATGCCATGGAGGTTGTTGTTGCAATAAGTTTGTACGCGCCAGCATGCATGCAGACGTATGCAGACGACCCATGGATGTATATGTACACGCCTCGCTCGAATCCCAAGCAGCCAACATGAACTAGTGCCTACGGCCATGTGTGTCGACCTATTATTACTCTCGCTCTCGTCGTGCGCTAGCTTTACCGTACGCCCGGCCCATTGGCAGGGATCTAAAGATGGATGGATTATTTCGCTGT
chr1-31771680	1	31771680	intergenic	CCGAGTGACTTGTGTTGTCTG	TTCTCCTGATTGGAGTTCGG	295	63	0.52	0	41		8	11	8	0	4	CACAACCGAGTGACTTGTGTTGTCTGAATGACAACAACACAACACTCCATCCATAACCGGCCGGCCGTCTTAACAACCCGACGTTCCTGACGACGGTGTATGCTTTTGGAAAGGGATCTCTTTTTTTTTCTGAGAGAAAACCAGAAAGAAAGAGATTATACTAGTTGTTTTTTTCCTCTTGGCTACAACAAACTAGTAGTACGTACTGATTGTAGGAACATTTTGGTTACGAATTGGGAGTGCTGTTTATTAGCGGGCGGTCAGCGGCAAAATCATTTGGCCGAACTCCAATCAGGAGAA
chr1-31772060	1	31772060	intergenic	-	-	-	82	0.7	0	38		10	18	26	0	8	TGACCTTTTTTTTTATCTGACGCCGGCCGCGCGCTGTAACTTTTCTCTCCTGTACACGGTATTCAGACGGAGCAGCGGCAGTACAGACGTCTTTCTCCCGGCGATGTGCAGCACATTTCACTCAAGAGTCAAGTCTGCCACACACACTCGCCTTTCGCTCTGGCCGATGCAATCATCCAGCTCCCCTGAAGTGACCCATCAGCCCGTGCCCGGCGCGCGACGCTCCACAACGCATTTCTCGGGCGCCGGAGACGATTGAAACCCCCTGAGATCGACACCGATCGAGAGGCGGCCGGAGCC
chr1-31773720	1	31773720	intergenic	-	-	-	164	0.63	0	89		-9	36	3	-9	4	CTCTCTCTCTCTCTCTCTCTCTCTCTCTCTCTCTCTCTCTCTCTCTCTCTCTCTCTCTCTCTCTCTCTCTCTCAATGATGGCTACGCGGCAACGTGGCCCGCCCAACCCCATCATCATGTCCTGCGACTAATCATGGCATGGCGCCTCCTCCTCCTCCTCTTTCACTGCCTGCGCTGCACTGCAATCTGTGTTACTGTGCGCGCTCCACAGTGCGACCGTTTCCCATCAGTTTTGTACCTGTACTTGTGTTTCTAACCAATAGATCATAGTGCATATATGGACTGTGGAAATGGAGTGGT
chr1-31776500	1	31776500	intergenic	GGATGATCCATGCAAAGTGC	ATGGGCCTATAGCAGAGCCT	179	194	0.66	0	100		-10	33	12	-10	5	AGCACCTGGATGATCCATGCAAAGTGCATGCATGCATGAACACAGCCTCGCGTACGTTACCGTTTGTCATTGCACCGATTGGCATTTGGCAGCAGCGCAGGGGCCTTAGGGTGTCGATCCGTCACTTCATGCACACACGACGATTGACGACGATCCGATCGCGAAAAGGCTCTGCTATAGGCCCATAGAGCTTAGCTATAGCTAGCTATATAGATCGGCCGAGACGCGCGACACCATTCATGCACCTGTGCGTTGGTCCGTGCATATGCATGTGTGGTTAGCACCGTGCGTCCGCGCAAG
chr1-31776540	1	31776540	intergenic	GCGTACGTTACCGTTTGTCA	CACAGGTGCATGAATGGTGT	201	135	0.51	0	71		-8	63	2	-8	3	CACAGCCTCGCGTACGTTACCGTTTGTCATTGCACCGATTGGCATTTGGCAGCAGCGCAGGGGCCTTAGGGTGTCGATCCGTCACTTCATGCACACACGACGATTGACGACGATCCGATCGCGAAAAGGCTCTGCTATAGGCCCATAGAGCTTAGCTATAGCTAGCTATATAGATCGGCCGAGACGCGCGACACCATTCATGCACCTGTGCGTTGGTCCGTGCATATGCATGTGTGGTTAGCACCGTGCGTCCGCGCAAGCATGCATGTGGGATGCTGATCGATCGGGCTGGGCCGGGGA
chr1-31776900	1	31776900	intergenic	GTCCGGCGACAAGAGGAT	CCACGAAAAGCACAGTACGA	285	123	0.62	0	68		9	24	11	0	7	TCCGGCCGTGTCCGGCGACAAGAGGATGCGCCCAGCGCCAGCGCCGCCCGACGCGCGCCCCTGTCCGCCGCGCCTAGCTCCCGGCCCCGGCCTGTGCATTGGAAAGCAACCAAGGGTTGTTGTAGTAGCTGTCGTCGTCGTCGTCCCACTGCTCCTACATGATGCATGCCCACTGCCGGGTCGATCGATCGCTCGGGCCGCATGTAGGGGAGTGACGGACAGAGACAGACAGACAGATCGATCGCGACGGTACGTACACGTACTTGCACTGACGTCGTACTGTGCTTTTCGTGGATAGGA
chr1-31848880	1	31848880	intergenic	AAGCAGCTTCCAAAGCGAC	CAGCTCAAGCGTTTTTGTCA	191	44	0.56	0	28		10	6	11	0	7	GAAAGAGGGTGCGCAAAGCAGCTTCCAAAGCGACGATTTCTCGTTGCGAGATGGGGATGGAGCAGCTGAAGCTGGAGCCGGAAGACCGGCAGCAAGGGCCACACGTGTACGCCTTTGCAGTGCAGCTCCGGAGTCCCTCTCTTGGCTTTGCGCTTTTCTTTTAAAAAAACTTTTATTCCTTTTACATGACAAAAACGCTTGAGCTGGGCGGCTTCGGACGTGCAATTCTCATGCTAAACGAGTTCGGTTTTGGTCAAATAAACACCGTCACGACCTAGTAACCTTATCTTAGGTTTTCAG
chr1-32019580	1	32019580	intergenic	-	-	-	27	0.63	0	16		50	1	137	0	12	TGTGAGGATGAATACCAAAATAATAGAACTGATGCATCTAAGTTAAGTTAAGCAGAGGACCTAACAGTGAAAAAATATACTCTACTATTTACGGGATAAAAACGTGCTGGGGCATGTGGCCTCACTCCAACCAATGTAGGTCCGTCCCTGTTAGGCTTTGTTCGTTTACACCAATCCAGCTCTGGATTAACATGGATTGGAATTAAATCCATGCCCCAATCCATGCCTCAAAATAATCCATGGCTACTTAAATTTTTTTATTTGGTTAAACCCATCATGGAATATAACCCAAGGGTTTGG
chr1-32024960	1	32024960	intergenic	-	-	-	147	0.52	-9	76		0	68	0	-9	3	CAAAAGTAATTGGTGTTGAATCATTGCAGACATGCAGCCTTAGTCGTGTGCAATCGTATGGGCGAGCTCTTAGAAACACCTACTAAAAATGTGCAACATAGTACTAATTGCTACTCTTTTTACAAATGCACAACAGTGTGCTGCTTGTGCTGCTGGAGACAGTCCTATAGAACCTAACTACACAATTGACATACTCTCTAAGTTCCTTATCCAATGCATATCGGATGCCATGATGCATGGCTGAAAACAGTGTACTAAAACCCAAGTTATTCCCATATTTAATGTCATAATCTGTGCTTC
chr1-32051840	1	32051840	intergenic	-	-	-	89	0.65	0	42		8	28	8	-12	4	AGTTAAGATTAAAAAAAAAAGGTAAACGTCATATATATCTGTGAACGGGAATAGTTCGAGGCCCATTAACATCTCTAATAACCCGCCTGCCCTGACAGCAGGAGCCGCCTCCAGTATCCCCCGTCAATGCTTGCAAGACAGAAGACACCTGACCTGATCTGACCAGGCAGATCGAGTGGCTTGCCGTCGCGTGCAACCGCAACCGCCGCTGGTATTATATAGAGACCCCTATTACATATATCGGCCGCTGTGGCGCTTGTCGTCGATCGTTCCATCGACCGGCGGCCGGCCAGCCTAGCT
chr1-32053340	1	32053340	intron	-	-	-	135	0.51	8	72		0	61	8	0	3	GCGGAAGATCGACAGCCGGTTCATTTGCATCAAATCATTCGTCGTCAACGCAGGTTCAAAGATCGCGCGTGTTTTTTTCTTCGATCTGGATTAAGGAACAGATTAGGCATGCGAAAGCTGTAACGTATTACATATCATTGCCATCCTTCTACTAGAAATCGTGGAGTTCTTCTTCGTTGACACCACCCCGTTTCAACTCAAGTACTGGACTCACCCTAAGGACGATCACTACGACTGGAGAGGGGTGGCGCCTCGGGAAAACTACATAAACAATCTGCTCAAGGTGCGTGTATGTTCTCG
chr1-32088760	1	32088760	intergenic	CTAGAGGGCACGTGACAACC	ACACAGCATAAGGGCACCTC	271	109	0.56	14	66		0	24	14	0	5	GCCTAGAGGGCACGTGACAACCCCGCTGTGAAGTTGGGATGGGCTGGGCCGATGAGCGATGAGTGACTCAGTGAGGCGATGATGCTTTGATGGGCTGTGAAATGAAATTCGGTTTTCAGTTTCGGTTTTCTCAGTTCCGGTGTTCGGTTTTTTTGCCAGGCATACCAGCTGGTCTAATGTGCTTGGGAATCTATAGTGAAGGTGGCGCTCGACACGCTATTGATTTCTGAGATAAGGTTTTGTCCCGCTGGAGGAGGTGCCCTTATGCTGTGTGTGAGAGTAGATAGGCATGGAGGGTTT
chr1-32156760	1	32156760	3'-utr/5'-utr/intron	GAAAGCAGCAGAGGTTTGGT	CAGCAAAAGGGATGGAAAAA	249	95	0.65	0	42		15	33	15	0	5	GGTGCTTGATTATGGAAAGCAGCAGAGGTTTGGTAAATTACTGGTAGGGGCAGGGATGGATGTAGGACAGTGATGCCGCGCTGCTCCATCTCACAAGTGGTGGTAGTACAGGCAGACCTGCAAAGGGAGAGGGAGAGGGATGTTGTATGTGTGTGTGTGTGCCTGCACTGCACTGCACTAAAGATGCACCAGGATATTGTTTGTGTGTGTACAAGTAAGTATACATACATAGGCTTGAGCTTTTTTTTCCATCCCTTTTGCTGTCTTTGTACCACCACCACTACTACCACCATCTAAGGA
chr1-32203260	1	32203260	3'-utr/5'-utr	ACAAAATTGCCAGAACGGAG	CAAAGAGCAAAGAGGCCAAG	221	72	0.65	20	31		0	24	20	0	3	ACAAAATTGCCAGAACGGAGCGGAGTGTGCGCGCGGCGGGTAAAGCGTAGATGCTTACCTGGAGACGCGAGGCCTGCAATGAAAGCCTAGAACGAGGGCAGGGTCGCTGCGAGGTCACGGCGGCGGGGGTTTATGCGACGGGAAGGGATAAGGAGATCGATGAGATGGATGTTTGGGTTTGGGTCCGAGGCTCGGGCCTTGCTTGGCCTCTTTGCTCTTTGGGACGGGAAGTCCCTGTTTCTTTTTCTCTCTTTTTTTGTCCTCTGTTAAAATTTAGATCTATCATATCGAATATTTAAG
chr1-32225140	1	32225140	intergenic	CAAACATACCATTAGAATATGGGG	TGCTGCAGAAGCTGACTGTT	270	97	0.55	-8	61		0	17	0	-8	4	TTCTTAAACCAAACATACCATTAGAATATGGGGTACTATGGATGTGCATTATTTCCAATTTTTTGAAAAACTTCTAGACATGTGTTTCAAAGAAATTTCCATTTAATCAAGAGACGTCTGCCCCTGCTTTTTGGCTTTGTTTTTTTTTGGCTGAATCTACTGGCTAACAGACACCATTCGCCTTGAAGCTAGCAACTATGGCCCTGTTTGGCACAACTTATTTTCAGCTTCTTCACAAATTTAAATAGAAGTTCTGCCAAACAGTCAGCTTCTGCAGCAGCTTATCAGTTCAGCTGCTTC
chr1-32229020	1	32229020	promotor	TGAAATAGGATGGGAGGGAA	GCACCTAACTAAAGCCAGCG	158	88	0.56	10	53		0	21	17	0	3	GGAGGATGACGGGTTGAAATAGGATGGGAGGGAAGGCAACGGACGAGTAAAGGGTTTGAATCGGAACGTTGACGTTGAACGCGAGTTTGAATGTGTATAAACCGCGGGGGGAGCGAAGAAACGGTCGGTGATGTCTTAAGTCTTAACGCGCGCGCTGGCTTTAGTTAGGTGCCAGCAGGCAGCAGTCACGCTGCCTCTTTTTTTTTTTTTCCTTTTGGGATTTTGGGAGTGGGAACGTCAGGCACCGGCAGGTGCAGGTGTAGGTGTAGAATTTCAGGCCCGTCATCCCCCGAAACCTGA
chr1-32305600	1	32305600	intergenic	TTGTCTTATGGTGAACCTTTGG	TTTGGTGGTTGAATTGCTCA	257	172	0.66	0	99		47	5	122	-3	53	TTTTTCTTGGTCTTTTTATTGTCTTATGGTGAACCTTTGGTACCTGTAGAACTTATAGACTTGGGCAAACTAGTTAGTCCAATTATTTGTGTTGGGCAATTCATCCACCAAAATCAATTTAGGAATATAGGTGTAAGCCTAATTCCCTTTCAGAAAGCATCCATGCATATCTTATGAGAATTTATATTGGTTTAATTCTAAGCAACCTTTGCACTTACATTACGCAAACTAGTTCAATTCTGCAATTATTTGTGTTGAGCAATTCAACCACCAAAATCAATTAGGAAAAGGTGTAAGCCT
chr1-32305680	1	32305680	intergenic	GGCAATTCATCCACCAAAAT	TTGGCATCAATCACCAAAAA	247	177	0.81	0	75		105	16	115	-18	53	AATTATTTGTGTTGGGCAATTCATCCACCAAAATCAATTTAGGAATATAGGTGTAAGCCTAATTCCCTTTCAGAAAGCATCCATGCATATCTTATGAGAATTTATATTGGTTTAATTCTAAGCAACCTTTGCACTTACATTACGCAAACTAGTTCAATTCTGCAATTATTTGTGTTGAGCAATTCAACCACCAAAATCAATTAGGAAAAGGTGTAAGCCTATTTCCCTTTCAATCTCCCCCTTTTTGGTGATTGATGCCAACACAAACCAAAGCAAATATATAAGTGCAAAATGAACTAG
chr1-32305700	1	32305700	intergenic	TCCACCAAAATCAATTTAGGAAT	TTGGCATCAATCACCAAAAA	238	207	0.83	0	81		109	19	129	-5	62	TCATCCACCAAAATCAATTTAGGAATATAGGTGTAAGCCTAATTCCCTTTCAGAAAGCATCCATGCATATCTTATGAGAATTTATATTGGTTTAATTCTAAGCAACCTTTGCACTTACATTACGCAAACTAGTTCAATTCTGCAATTATTTGTGTTGAGCAATTCAACCACCAAAATCAATTAGGAAAAGGTGTAAGCCTATTTCCCTTTCAATCTCCCCCTTTTTGGTGATTGATGCCAACACAAACCAAAGCAAATATATAAGTGCAAAATGAACTAGTTACGAATCTCTAGATCGNN
chr1-32601940	1	32601940	intergenic	AGCTGGCACGTGAGATCC	AGATGCGATCGAGCCGAG	242	72	0.6	8	37		0	25	10	0	3	ACCTGACCTAGGCACAGCTGGCACGTGAGATCCACGCGCTCCACGCCAGCCGCCTCGCCACATCACCCGGCCACCGACACACCCCGCACCGACCCTCCCCTTCCGCAGCAGCAGCAGCGACGGCGGCGGCGCGGTTAACTGCAGCGCCCGAGAGATTGAGAGCAGAGGCGCCGCAGCTGATGGACGGCACGCGCCTTGCCGTGAAGCCAGGCCAGGGGGTCCAGAGACGCGGACGTACGCTCGGCTCGATCGCATCTCGCCCGCGAAGCGATGGCTCAACCGACCGGCGGCGACTGACTG
chr1-32601960	1	32601960	intergenic	-	-	-	69	0.6	0	34		8	26	12	0	4	GCACGTGAGATCCACGCGCTCCACGCCAGCCGCCTCGCCACATCACCCGGCCACCGACACACCCCGCACCGACCCTCCCCTTCCGCAGCAGCAGCAGCGACGGCGGCGGCGCGGTTAACTGCAGCGCCCGAGAGATTGAGAGCAGAGGCGCCGCAGCTGATGGACGGCACGCGCCTTGCCGTGAAGCCAGGCCAGGGGGTCCAGAGACGCGGACGTACGCTCGGCTCGATCGCATCTCGCCCGCGAAGCGATGGCTCAACCGACCGGCGGCGACTGACTGACCGAGACGTGTGTCGTACG
chr1-32765440	1	32765440	intergenic	-	-	-	47	0.6	14	21		0	20	14	0	3	CGGACGCGGTCGGCAGGTTTTAATTAGCAGTCGGCCGGCGCCGGGGGATCGTTCACTTCTTAATGGAAAATGCAGTTGGTTAAGTTCGGCCCAAGGGAAATGAATATATACTTTCACCGATAAACTTGCTGCCGCTCACTGCTTCCTGCCAAGATGGACGCGCCAACGACGGCACGAACGCGGGCGATGCTCGCGCCAACCAGCACGTTCCGTCGGCCCACCAACATTAAAAGACAATAAATCTTTTTCATATGTGCCATTACATGAATTTGTAATTATTTATAATCTATTAAATATGTC
chr1-32800280	1	32800280	intergenic	GGACATGTTACTTAGCGCGAC	CTCGCAAACAAACATTTTGAA	241	40	0.84	0	15		51	3	107	0	23	CCAATGGACATGTTACTTAGCGCGACGCACGGAGCCTCTTCATCACCTATCTCATCAAGATCAACTTTCTCTACTTGAGAACCGTTAGTCTCATCAAACACAATGTCACAAGAAACTTCAACTAGTCCAGAGGACTTGTTAAAGACTCTATGTAGCATCCCAAAAATTCAAATCTTGAAATTTTCTCAAACTTGCTCTAAATTCAAAATGAATTTCAAATTTCATTTCAAAATGTTTGTTTGCGAGTTGATATCAACAAATAAAGTATAGTGGTCTATATTCTCTCTAAAATCCTCCTCA
chr1-32810700	1	32810700	intergenic	ATACTTCTTGCGCTCTTGGC	TTGGCACTCAATCACCAAAA	208	55	0.69	0	30		27	2	112	0	23	CTATACTTCTTGCGCTCTTGGCGCTTAGAAGTGACGGACGCGGCGTCAGATCCGGATGTAGAGGGCGAGGAAGAGTCGGTCTCGTAGTAGACCACTTTCTTCATTTTCTTCTTCTTCTCGCCACTCTTGTGCGATCGAATGCGTGAAGGGGATCTGAAAGGGAAATGTGCCCTTGGGCCATTTCTAAGTATTTTGGTGATTGAGTGCCAACACAAGTGCTTAAATGTGAATTTATGCTCATGGATGGACAAAGTGCAAATCAAGAGTAAAGGTATGTTTCTAAGCCTTAGTACATTGGTT
chr1-32835160	1	32835160	intergenic	-	-	-	37	0.65	0	17		-8	12	2	-8	4	TTTAATTTACTATTTATAAACTATGTAATTTGTATTTGTTTTTATTAACTATATAATTGTATTTGCTTTGTTATATACTTAGATGGACTTTTTTATAAATCATCGTGTTTTATTTTAAATATGAGTTTGTAAAAAAAACCTAACGAGGGGGTGACTAGAAAAACTATGCTCTTAATCATAGCAGTAGATATAGACCGGCGATAATAAATATAGACCGGATGATAACTAAGGGCATATACATTGATGTTTAATATAGAGGTTCTTGAGATGTTTAAAGGAGCATTTGTAAAAAAATATGGA
chr1-32872620	1	32872620	intergenic	-	-	-	62	0.62	0	31		-16	19	0	-16	4	GGCCATGCCCTCCTTTTTCTTTTCTTTTTTCTTTCCAAACTTACTTTTGGTCCCGCTCCCCCTCATCCTCATATGCCTGAGCAGAGAAAGAGAACAGTCACGTTTTCGCATTCACGAGCGTGTCGGTGGTCGGTGGGACGGACGTGCAGACGTGCAGGGCAGCAGACAGGTGCGCGCGCGGCGGCAGCAGCAGATCGGATGTGTTTCCCCCCGGGCAGTTTTGTTGTGTCTTTCGCTTGACAGCGCGTGCGCGCGTGGAATTCTCGTTGTGACGAGGAAACTCGTTCGTGCAGGCGGGCG
chr1-33117120	1	33117120	intron	AGTATTTTCTTGCCTTGGGG	CTCCCCAATTTCCCTTGAAT	237	122	0.57	0	72		-11	29	10	-11	3	ATTCTCATGCCAGTCATATAGTATTTTCTTGCCTTGGGGTTATATTGGTCGCATGTTTTACTTTAATTCATCTCGGTCAATAAAATTATCCTTATCCTTAAATTGTTTGACATTGTAGTATATTTTCTTGGGTTTCTGTTTGTCAGGGCCCAAGAGGGCCCGCTACAGTAGTGTCCCCAGCCATCCATAACACTGTTTGTGTTTGACTGCTCCAAGAGTATTTTTATGATTTATTTATTCAAGGGAAATTGGGGAGCCCACTTGCAAGTTAGGGTGGGAACCCCACGTACATCTCAGTCG
chr1-33181460	1	33181460	intergenic	CACCAATCTGGTCTCACGTC	GCAGGTTTGGACTTTGAGGA	264	73	0.53	0	50		48	2	123	0	22	TGCACCAATCTGGTCTCACGTCTTCTCTTCTTTGTTGGTTGTCTTTCCCCAGGCCCACGAAAGAATGACCTTACGAATTATTGGGCCCTCGGGCCTTTCGTGAGGCCTTTTTACTTCTTTAGTGGACCCAGGGGATATCTATCCCCCACACTCTTCACATCCATTTGGTACAACCTGAAAGAATGGTGAGCGGCATATGCTAGCAAAATCCGAATTGATTCTAGCCTAGCCACAGGAGCAAACGTCTCCTCAAAGTCCAAACCTGCGACTTGGGCATAACCTTTTGCCACAAGTCGAGCC
chr1-33214860	1	33214860	3'-utr/5'-utr	ATTGATCCGCAAGCACAGAT	GCTGCAGCATGGACTAGACA	165	94	0.56	0	60		15	16	22	0	9	CGTACGTAGTATTTGATTGATCCGCAAGCACAGATCAGATGGCATGGCATGGCACATCTCCTCCCATGTGCCGAGGGACAGCGCCATCAGAGCTGCACTGCACTGTACACTACTTTAAAGCGGCAGCGGTACTATACACCATCAGCACTAATAGTATTTGTGTCTAGTCCATGCTGCAGCCACCTCATCCATGAGTAGGCCACTTAAACTTTTTTTCCTTCAGCTGCTGACTGGGGATGGGGGTGCGCGCATTCGGCTAGCCGTCAAAATCATCCGCCGCACTGCACGCCTGCACCGTGA
chr1-33214880	1	33214880	3'-utr/5'-utr	CAAGCACAGATCAGATGGCA	GCTGCAGCATGGACTAGACA	156	114	0.73	0	52		13	22	20	0	10	TCCGCAAGCACAGATCAGATGGCATGGCATGGCACATCTCCTCCCATGTGCCGAGGGACAGCGCCATCAGAGCTGCACTGCACTGTACACTACTTTAAAGCGGCAGCGGTACTATACACCATCAGCACTAATAGTATTTGTGTCTAGTCCATGCTGCAGCCACCTCATCCATGAGTAGGCCACTTAAACTTTTTTTCCTTCAGCTGCTGACTGGGGATGGGGGTGCGCGCATTCGGCTAGCCGTCAAAATCATCCGCCGCACTGCACGCCTGCACCGTGACTAGGAGATGATTCATCAAA
chr1-33264200	1	33264200	intergenic	ATAGTTCCTTGCCGATGAGG	CTAGTGGTGACACAAGCGGA	171	143	0.73	-11	46		0	44	1	-11	7	AATTTTAAATAGGTATTAGAATAGTTCCTTGCCGATGAGGATAACCTTACACAACGCAAGTTCCTCGCTGAAATGTGCTTACTAGTAATATCCTACATCAATGACATCCATGTCCATAGACGGATGAAACTTCATCCTCTGTCCTGCCAAAAATAAAAATAAAAAAGCTCATCCGCTTGTGTCACCACTAGAGATGGCCAAACGGGCCGGCCCGGCCCGGCCCGGCCCGGGCCCGGTGAAGCCCGGCCAAAACCGGGCCGGGCCTGCTGAGCCAGCGGGCTTAAGTTTCTGTCCAAGTCT
chr1-33267180	1	33267180	promotor	GTGGGACCGGTTATTGGTAG	ACTGATCTTTGACGTCCGCT	231	42	0.58	14	24		22	9	22	0	3	CCCGGAGCAAGGCGTGGTGGGACCGGTTATTGGTAGCGTATAGCAGCCCCACGCGCGGACAAAAAAGGAAGTCGGCGAGGGGAGCTGGACTCGGTGCCGACTTTGGCTGGGAGGCTGACCTCAGGGCCCAAGTGACCGACGGTCCTCCCCTCCCCTCTCCTTGGGGGGTCGGTCGTCCTCGTCCCTTGGGCTGCGCTGAGAGCCTGGACTCCTCCTATATAAAGTCAAGCGGACGTCAAAGATCAGTCGTCCGCCTCTCATCCCTCCCGTTGCGGCCGACCATCACCAACGGAAGTCGGC
chr1-33267200	1	33267200	promotor	GTAGCGTATAGCAGCCCCAC	ACTGATCTTTGACGTCCGCT	215	65	0.6	14	39		0	9	30	0	7	GACCGGTTATTGGTAGCGTATAGCAGCCCCACGCGCGGACAAAAAAGGAAGTCGGCGAGGGGAGCTGGACTCGGTGCCGACTTTGGCTGGGAGGCTGACCTCAGGGCCCAAGTGACCGACGGTCCTCCCCTCCCCTCTCCTTGGGGGGTCGGTCGTCCTCGTCCCTTGGGCTGCGCTGAGAGCCTGGACTCCTCCTATATAAAGTCAAGCGGACGTCAAAGATCAGTCGTCCGCCTCTCATCCCTCCCGTTGCGGCCGACCATCACCAACGGAAGTCGGCAGAGTGAGCCAAGGCCCTGT
chr1-33267380	1	33267380	intergenic	TAAAGTCAAGCGGACGTCAA	GAACTCACCTGGAAGCAGGA	211	22	0.63	14	9		0	9	14	0	3	AGCCTGGACTCCTCCTATATAAAGTCAAGCGGACGTCAAAGATCAGTCGTCCGCCTCTCATCCCTCCCGTTGCGGCCGACCATCACCAACGGAAGTCGGCAGAGTGAGCCAAGGCCCTGTGTGTGTGTGTGTCTGCCACATTACCTACCCAGATCGAAATGGCGCGGTGCCCAGCTGCTCATGCCGCTCTCTGCTCCCTTGCTCTGCTCCTCCTGCTTCCAGGTGAGTTCGTGATCTCTGCTCTGCTCTGCTCCGCTCTGTCCCCGCCCTTTCGCATTCAAGCAGTGCGCGCTGCTGTTC
chr1-33267980	1	33267980	CDS	-	-	-	25	0.66	0	10		-12	8	0	-12	3	TGCAACGGCGGCGGCGCCGCCCCGCCCGCCACGCTGGCGGAGTTCACGCTCGGCGGATCCGGCGGCCTGGACTTCTTCGACGTCAGCCTTGTGGACGGCTACAACGTCCCGATGCTCATCGTCCCCGCGCAGGGCGCGGGCGGTGGTGGCAGCAGCAGCAGCAGCAACGGGTCCGCGGGCGGCTCGAGCAAGTGCATGGCCACCGGCTGCCTCGTGGATCTCAACGGCGCGTGCCCAGCTGATCTGAGGGTAATGGCTGCGTCGGCGTCGGCGTCCGCGTCCGGCGCCGGAGGGGCTGTG
chr1-33269740	1	33269740	intron	-	-	-	82	0.66	-9	30		0	29	0	-9	3	TCTGACGAGACGAGGAGGAGGAGAGGCGGCAACGGCCAACGGGCGGATCCAACGGGCTATGGATCCAGGGCCTAGACACTGCTGGTTTGCGTGTGGTCACTTCTCCTGCCCGCACACCCAGGCCAACGGGCCGCTACTGGCTTCTAGTTCTAGTAGCCGTTTCAACCGTACGGTCCCCATACCATAACCATAGGCCCTTGCCCTGTCCTGTCTTGTCCTATCCTGCACCCCCAACTGCAACCCATGTTCCCACGCTCAGAGAGGCGTGCAGTGCAGCTGCCCAAGACATTCAAGTTCCAT
chr1-33286920	1	33286920	intergenic	CTCAAATCATGGGGGTGCT	TTCCAATCAACAGGGGTAGG	162	70	0.61	0	39		8	15	8	-5	5	GTCTCAAATCATGGGGGTGCTCCCATGGAGGTCAATGGATGAGATGGGGATCTCGATCGACACCCAAAATGAAACAGCCGAGTGGAAGGCATAATTTCGCCATACTTTGCTATATGTCTGCGGGCTGCAATAAGCACGACTACGCCTACCCCTGTTGATTGGAATAGCTGTGGATGAAAAACAGATACTTATTCGATACCAGTCTTTTGTTTTTTTAAGAGCAGATAATGTATGAAAAAACTATACAAAATTTTATTCTTATTTATAATAATGTGCTTGAAAATGTAAGAAAAAAAAGAC
chr1-33382440	1	33382440	intergenic	-	-	-	78	0.55	-10	37		0	37	0	-10	3	AAGACTTTATCTAAAAAAATTAGATCAAATTGTTTTTAAATAAAAATAGATTTTAACTGGATTACCTAGTGGTTTGTGGGCATTGGCCTCTTTATTTTGAGTTAAATAACTAGAGATGGATAATTTTAGGATATGGCTGTGTATGGAGTACTATGGACGACCCCGTTACTTTCTCAATGGCGTCGCTGCTACTTTCAAAGAAAGCTCCTTGAAAACATCCACCTGACCATCTTTGCTGCAAGAAGCACATATTTTCTCCAGATGTAGGTCCAGTTGCCCACGAATCCATGATGAATAGCA
chr1-33411140	1	33411140	intergenic	-	-	-	75	0.52	-8	39		0	34	0	-8	3	ACTCGGAGAAAATTCTGTCAATGTTATTAGAATTAGTAATTGTTTCTTACAATCTAAAATTGTGTTACCCTTTCTGTCATATTATCTATTTTTTATTTCTTTTAGGCCATTATTCTCATTTTCACTAAAAACATATTAAAAGATTTGCTTGTTTTTTTTACAAAATTACATTTCCACCCCTTCAACCTTCACACAGACGCGGTCAAGCAGGAGCGGATTTAACACTAAACCACACATCACATCTATTATTGTTGTCTGATGATTGACAATCTTGCTATTGAGGGGCTTTGACCTAAGTTA
chr1-33426020	1	33426020	intergenic	-	-	-	78	0.78	0	30		9	16	17	-1	11	AGAACCCGGCGCTAGGGTTGGTTGGCGCCTTGGCGGATGGCGTTGACAGGTTTCTTCCCGCGCCGCAGCCGCTGCTGCCACCCCTTTTCGCCACGAGTACTCTACTCCCTCTCATCTCATTCATACTCCACACACACAAAATATCTTTTTTTTTTCTCTCGTCAGTTTCGATTAAATTGTTTCGTTGTCGCAACGTTTTCTTGGCAGTTGGATCTGCCGGCCATGCACAGGCGGACAGGGACGACTAAAAGGAAACGGACTCGCTGCTGCAATGCAAGGCCTGAATGGATTTTCTTTTTT
chr1-33457320	1	33457320	CDS	-	-	-	65	0.61	-8	31		0	24	0	-8	3	TCCACGTAGTTCGCGGGTTCCTTATCCCGCAGACGGACACTGTGGCGTGAAGCTGGAGCTATTTTCTTGTTTTTGGCTGCGAGGTCAGCAGTACGTTTGGTGCGTGCGCGAGATTTTCTTGCTGAAGATTCATGGTCTGGGTCAGGTTGCAGGGAGGAGGGGGGGAGGGGGGAGGGGGAGAGCACTTCAACGTCAGCGATCGCAGGCGCAACAGTCGAGCATGATGTGAGGGGAAAGGGAGGGAATGGAGCTGAGAAGGCGGGTGCAGGATGCAGGGGGAGGATATTTTTGTGGATTATG
chr1-33457340	1	33457340	CDS	ACACTGTGGCGTGAAGCTG	TCCTTCCCCATCATAATCCA	275	69	0.59	-8	40		0	17	1	-15	6	CTTATCCCGCAGACGGACACTGTGGCGTGAAGCTGGAGCTATTTTCTTGTTTTTGGCTGCGAGGTCAGCAGTACGTTTGGTGCGTGCGCGAGATTTTCTTGCTGAAGATTCATGGTCTGGGTCAGGTTGCAGGGAGGAGGGGGGGAGGGGGGAGGGGGAGAGCACTTCAACGTCAGCGATCGCAGGCGCAACAGTCGAGCATGATGTGAGGGGAAAGGGAGGGAATGGAGCTGAGAAGGCGGGTGCAGGATGCAGGGGGAGGATATTTTTGTGGATTATGATGGGGAAGGATGGTAGGCA
chr1-33461620	1	33461620	intergenic	AATCCCATCGTGCTTACTGC	TCTTGAGTAATTGGCGCCTC	213	115	0.54	9	63		0	46	15	0	3	CATTAATGCTAATCCCATCGTGCTTACTGCTGAGGCACAGCTAGCTCAGTCTTTCCTCTAGTTCCTCACTGGTTCTCTAAGACCGTGTCCAGCGGTTCACTCATGTAGTCATATAAAACACTGTTTTGCACTGTTTATATTTTGCATTGTAGACTGCGAACAGTACAGAGTAGAGTTTGAATATAGATGTTGACACCTTTTTGGAGGCGCCAATTACTCAAGAGAACCAGCGGCGGTGCTCTCTGGTCAGGCGCGGACGGTCCGCGGCCCAAGGCCGGACGGTCCGCGACCTGGCGCGAG
chr1-33467100	1	33467100	intergenic	TTTTTCCTTGATAGGGAGCTTT	TTCGGCTTTTGATTGGATTC	245	58	0.51	0	32		23	25	23	0	3	GGCCAGTGTGAGATAGTTTTTTTCCTTGATAGGGAGCTTTTATGTGAATCTTGATTTGTAGATAATTTAGCTGTTACATGAACCTGAATATTGCAAGGCTTGCATGTGGAGGAAGACTAAGGGTCCGTTTAGAGTTCAGAAAGCGGTGAACTCCTTCTGTCAGATTCTACATTTATATTAATTTTGACAATTTTAAAAGTGATTCACATAAAGTGGGTTAAGAATGGAAACATTTGCCTACTAGAATCCAATCAAAAGCCGAAACAAACACATTCTATACATATTACTCTTATCTTTAAT
chr1-33525220	1	33525220	intron	AAAAATAGCGTGGGGAGACA	TTCACTGTGGTGGGCTACTG	167	143	0.51	-14	79		0	61	0	-14	3	CAGCCATGGGAAACAACGAAAAAATAGCGTGGGGAGACACTCGTCAGCACCCATTTTTAAAGAAATTTCATCAAGTGTTGGACTGCATCCGTGGTCCTGCGCGGGAATGCGCGAGCGCTACTATGCAGTATGCAGGTATCTCCAATTTGGAGACTCCAAACAAGTACAGTAGCCCACCACAGTGAAACTTCTAGATCTATTGTTGGTTTCTGCAGACACCGAATCTCCCGAGACCGCAGTGAAACTTCTAGATCTACTCGGAAATATGTGGCGAAAAGTATGTCTTCAGAAGAAACATGA
chr1-33674060	1	33674060	intergenic	CGGAGAGACGGCTCTAAGAT	AGCGCATCAGGGAAAACTAA	211	112	0.53	0	70		10	31	25	-5	6	GAGCCAGAGGCGTCTCTTCACGGAGAGACGGCTCTAAGATTTTTTTGCAAATAACCCCCTAAAACACCTTAAAAGCCCCCACATTAAACACCACTGTACATGCCCTTATCCTGTACCAGTATTCCCTGTCTGCGTCTCTGCCTGGCATGGCATGGCATGGCATGTGTGCCACTTGATCTGATCACAAGCCACCACCACCTTGCATGTTATGTTAGTTTTCCCTGATGCGCTCCGCTTCTCTGCAAACCTCCGCAGGAACGGCATTTCGCTGTTGTCCCAGTACATTCGGATCAATTCTTC
chr1-33675180	1	33675180	intergenic	TGCTACATGCCATGCTACAGT	TAGCATAGATCGGCCCCATA	285	36	0.54	0	22		36	9	36	0	3	ATGCTACATGCCATGCTACAGTAAACATTTACTATTTATGTAATATTTAGACTTAATAATTTAGTCTTCGTAGTTAGTCTTAAAATACATAATTAGTTTTATAATTAAACTATATTTAATATTTTTAACTGATATTCAAACATTCAAATAGGAAACGAACTAAATTTCTACTAGTGTCTATTTGTCACAAAACATTACTATTGCCCATAAAACTCTTTAATGGAGATATTGCTGGGAAACATAGGAGTTGTGCTTAGAATCGGCCATATGGGGCCGATCTATGCTAACTCATACCTAATT
chr1-33798540	1	33798540	intron	GGGGAAATCATGCAGCAATA	ATATTCGGTCCATCCATCCA	157	118	0.72	15	54		0	22	15	-15	7	TCCACACGCGAATGCGAAGGGGAAATCATGCAGCAATAATCGCTGGTAGCGCCTGCTGGCCTACTACTAGCAGGCATCGTCTATCCATGATCGATCCATGCATGCGTGCATGCATGCCAAGCTACTAGCGAGCGAGCCCATGGATGGATCTTGCATGGATGGATGGACCGAATATATATAACCCAACCCAAAGATAATCGATCATCCTAGCATCTCATATATATACCTGCTGCTGGAGCGCGAAGATGTGGGCGACGCAGCCGTAGACGGGGTCGCGGAGCCGCGCCTGGGCCTCGTAGC
chr1-33799160	1	33799160	promotor	CTATCTCTCTCCCTGCGTGC	GGACAATCACCAAAAGGGAA	256	75	0.72	12	28		0	26	18	-6	8	CGACCTTTTATCTATCTCTCTCCCTGCGTGCGTGCCTGCCGCCTGCGGCCCTGCAGCTCCAGTGGCCGGGGGTCGGGCTCGGTCTTGTACTAGTTATAGGCCGGGATAAACAATGGCAAGGGCAACTGGGGAAGGGACGGGAGAGTGAGAGGGAGGAGGAGGAGGAAGAATGGAGGGCAAAGAGGGCTGAGAATATAGATAGAAGCGGAGCGAGGGCATATGTGTAAACATGGAAAAAGTCTCTCTCTTCCCTTTTGGTGATTGTCCTATTGGCGGAAGGTTATAGGCGTCACAGCTCCA
chr1-33799180	1	33799180	promotor	-	-	-	74	0.69	12	32		0	25	18	0	8	TCCCTGCGTGCGTGCCTGCCGCCTGCGGCCCTGCAGCTCCAGTGGCCGGGGGTCGGGCTCGGTCTTGTACTAGTTATAGGCCGGGATAAACAATGGCAAGGGCAACTGGGGAAGGGACGGGAGAGTGAGAGGGAGGAGGAGGAGGAAGAATGGAGGGCAAAGAGGGCTGAGAATATAGATAGAAGCGGAGCGAGGGCATATGTGTAAACATGGAAAAAGTCTCTCTCTTCCCTTTTGGTGATTGTCCTATTGGCGGAAGGTTATAGGCGTCACAGCTCCATTTCCATTTTGTTTTGCTAC
chr1-33878560	1	33878560	intergenic	-	-	-	68	0.56	0	40		-10	18	8	-10	3	GTTTGACTCCAGAGCCCAGGCTCCCACCAATCCGTGGCAAGGATTGCGTGAAATCGCCGGTCTCGCGCGCGCATTGTAGACGGATGCTGACCGAGACAACCCCGGCCATCCCCACACCCGCATCGCACACACAGACACAGGCACATACACAGGCGGAGAGGCCACCAGCCCAGACCAGAGCAAAAACCCACCGTTCCCACACCCAGCGCTCAATTTGAACCAACGCGAACGCGACGCTCTCAAGCCCCAACCTAATCTACGATCTCCCTCCGACCGAAACGAAATCTCCGCCTCCCCTGC
chr1-33878600	1	33878600	intergenic	GGATTGCGTGAAATCGCC	TTCTTTCCTCCTATGCAGGG	295	59	0.53	0	32		14	25	14	-1	3	GGATTGCGTGAAATCGCCGGTCTCGCGCGCGCATTGTAGACGGATGCTGACCGAGACAACCCCGGCCATCCCCACACCCGCATCGCACACACAGACACAGGCACATACACAGGCGGAGAGGCCACCAGCCCAGACCAGAGCAAAAACCCACCGTTCCCACACCCAGCGCTCAATTTGAACCAACGCGAACGCGACGCTCTCAAGCCCCAACCTAATCTACGATCTCCCTCCGACCGAAACGAAATCTCCGCCTCCCCTGCGCCCCTGCCCTGCGCCCCTGCATAGGAGGAAAGAAACGCA
chr1-33878720	1	33878720	intergenic	AGACCAGAGCAAAAACCCAC	TTCTTTCCTCCTATGCAGGG	164	67	0.61	-14	36		2	20	7	-14	5	GCCACCAGCCCAGACCAGAGCAAAAACCCACCGTTCCCACACCCAGCGCTCAATTTGAACCAACGCGAACGCGACGCTCTCAAGCCCCAACCTAATCTACGATCTCCCTCCGACCGAAACGAAATCTCCGCCTCCCCTGCGCCCCTGCCCTGCGCCCCTGCATAGGAGGAAAGAAACGCACGCACGCACGCCCCCCGCGGCAAAGGGAACCGTCGCCGCGTTGCGAGAGTCCGGGAAACTGAAGCGGAGCAGCGGAGGAGAGGCCGAGGCCAGGAGGAGAGGGTACCGGCGGCCATGGAG
chr1-33882540	1	33882540	intergenic	GCATGTTCATGCTGTGCTG	TAATTGTGATGGCGGTCGTA	167	135	0.58	0	82		-8	21	5	-8	5	GAGATCAGGTCCGGGAAGAGCATGTTCATGCTGTGCTGAGCCGTTGCATTCGTTGCCGGTTTTGAAGCCGCGAAAACGACGGGCGGTTGTGGTGGAGTCCGTCCATGGGGAGCAAAACGTGCGGGAAACCATCCTTCAGTGAATGGGTTCGGTGCGCCTGTGCGGCTACGACCGCCATCACAATTAATCAACGCCAAGTTGACAGCAGGGCGAGAGGACACGCTGGAGTGCTCCTTGGCAACCACTGCAGCCAGCGCTCTCCAGCCTGCCCTGGAATTCCAGAGCCATACTGCCCCACCA
chr1-33919460	1	33919460	intergenic	CTCTTAAAGTTGATCGCCACC	CGCCACCCTTCTTCTTGTAG	270	64	0.52	0	44		78	3	119	0	19	TGGACCAACTCTTAAAGTTGATCGCCACCTTTATAGGTTTGTCTTTGTTTAAGCAGATCTGGAATCATCTGATGTATAAATGTGTTTACTAGCCTCCTGGGACTAGTAATTGTATCACATTTGAGTCCCAGAGGATTAGGACGCTTTAGTTTGCTACAAGTGTGGTAAGCCTGGTCACTTTATAGCAAAATGTCCTATTTCTAGTGACAGTGACAGGGGCGACGACAAGAAGGGGAGAAGAAAAGAGAAGAAGAAATACTACAAGAAGAAGGGTGGCGACACTCATGTATGCCACGAGTG
chr1-34002860	1	34002860	intergenic	GGTACCCTACCCTCTGCCTT	AGGATCACCTATTCACCCCC	186	33	0.77	12	9		-15	9	79	-15	9	TGTCCGAAGGTACCCTACCCTCTGCCTTGCATCGATCAAATCGTGGATTCCACTGCTGGGTGTGAAACCCTGTCGTTCCTTGATGCCTACTCTGGGTATCACCAAATCAGGATGAAAGAGTCTGACCAGCTCGTGACTTCTTTCATCACACCCTTTTGAGAGCACCTAGAGGGGGGGGGTGAATAGGTGATCCTGTAAAACTTAAAACTTAAGCCACAAAACTTGGTTAAGTGTTAGCACAATAATCACCAAGTGGCTAGAGAGAAGATCTTGCACAATACGATAACCACAAAGAGTTCA
chr1-34033540	1	34033540	intergenic	AGCTGATGGACATCGCCAC	TTAACCAGGGTTCCATTTGC	279	72	0.65	0	42		67	2	137	-8	25	ACCCCCACCAGGGCGAGCGAGCTGATGGACATCGCCACCAAGTTCGCCTCTGGCCAGGAGGCGGTCGAGGCTATCTTCCGAAAGGACAAGCAGCCCCAGGGCCGCCCATCAGAAGAGGCTCCCGAGGCGTCTACTCCGCGCGGTGTAACACCCCTGGTGTTACTATAACTAAAACTTGAGCATGGCATCATAAGCATTAGCATTGCATATGTGTGACACACCTAGAGTGCATTCACTAGGCAAAAATTTCAAACAAGTTGTATTGTTTTACTGTTTTTGCAAATGGAACCCTGGTTAATG
chr1-34153240	1	34153240	promotor	TGTGGTTTTGAATTTTTCATTTTT	TTTGGCTAAACGTGGGCTTA	181	106	0.51	0	66		8	34	8	-7	4	ATAATATATTTAACTGTGGTTTTGAATTTTTCATTTTTTTCGAAAAAATTAAATACAAATGTGAAACAAAAGGTCAAACAAATTATAATTCGAGACTAATGGAGTATTTTAAAATGTGTGGCATGGTTTATAATGGTACTTGGACGAAGCTCAGTCAGTTGATAGCAATCTAAGCTAAGCCCACGTTTAGCCAAATTGCAAATTTTTCGCCGGCCGGCCGCCTGCGCCCTAACACTTACACCACACGAGCCCACGGCCGCACAGATGACCGGCCGCCGGCCACCCACGCTGGCGAGGATC
chr1-34203300	1	34203300	intergenic	-	-	-	106	0.56	0	56		10	42	10	0	4	CGACCCCGTGAAGCCGAACCCCCCAAAAAAACGACGTCAAACGCGGACGAGGGAGCACTGCAACTGCAAGCGCCCCATAGGCCGCAGCGCTATCGCGACGTCGCCACCGCCCACCGGCCACCACCACAAGGCACACGGGGACGGGCGCCCGCTCCACTACCACTACCTCCCGTCAGTCAGATCCCAATCAAAAGAGGAGCATCGCAGAGCTGTACGTATCACGCAGGAGGTAGCGTTCCACTCGCTTCGCGGTGGCCATGGTCTCGTCTCCTTCCCCTCCCTTGCCCACCGGTGTAAGTG
chr1-34256800	1	34256800	intergenic	-	-	-	60	0.54	0	38		-12	12	35	-12	4	TGGACACGAGACGAGTGTAGAGCGCGTGGTGTCCATCCCGACGGTGCAACAGAGAACGCAAAGCAAGTGTTGCTGTGTACTTTACAATTGCTGTGTATTCGTATAATATGTTTGTTAAGGATGTCTTTACCAGCCATTCTATGATTCTATCCTATCCTCTATCTTATCCCATATTTTAAACTTAGGCCTTATTTGTTTTCTAATACTAAATTTTAGTCCTTGTCATATCAAATATATGACAAATGTTTTGGAAGCTAGTTAGAATATTAAATATAATTTAATTACAAAATTAATTAAACT
chr1-34296980	1	34296980	intergenic	TCGACTCTGACTAGGGACATCA	AGGGGGTAACCACTCGATCT	218	62	0.6	0	39		87	2	123	0	22	AATACATGTGCTAGTCATCGACTCTGACTAGGGACATCATTTAGAATAACCATACAAATAAAAAATCTCACAAACAATTCACATAATTGCTAATCAATACAAGGTGTGAAAGTCGCCTAGAGGGGGTGAATAGGCAAACCTGAAATTTACAAACTTTACCTGTATGGCTCAATAGAAGACACAAAAGAGTAATGTTCACAAAAATGAGTGACACGAGATCGAGTGGTTACCCCCTTATGAATATCGTCGAGGATGGAGTTCACGGGGTGATCTCTTTGAATCGCTTGGTGGACTCTTGGG
chr1-34413660	1	34413660	intergenic	CAAGACCGCACTCAAAGGAC	AGGATCACCTATTCACCCCC	177	97	0.64	0	58		24	4	125	-4	32	CGTTTCTCATCAAGCGCTTCAAGACCGCACTCAAAGGACGCAAAAAATATCCCTTCAAGAGTAAAACAAGGGGGAAGCGCTCCTGCTTCAAATGCGGTAAGACTGGTCACTTTATTGCAATTGTCCCAATAATGATAGTGACCAGGGACAAGAAAAGTGAGAGCACCTAGAGGGGGGGGGGTGAATAGGTGATCCTGTAAATCTTGAACTTAATGCCACAAAAACTTAGTTAAGCGTTAGCACAGTATTGCCAAGTGGCTAGAAAAGAGTCTTAGCGAAACACAATAACCACAAGAGAAT
chr1-34584520	1	34584520	intergenic	AGCCTGTGTCCTATATTACCTAGC	TCTTTTCAGTTCAATCCCCG	255	94	0.68	-11	47		-1	17	3	-14	8	ATATCCACAGCCTGTGTCCTATATTACCTAGCTTTTTGATCAGTGTTTTAGTACGTTAGGCTATCATCTGGGTTATGTATGTTTTGGTGGGTGAGAAGAGCCTAAACAAAAATGCAATTAGTTGTGTGGAAGAGCAAAAAAAAAAAGAAAGAAAGAATGTATAACCTACTTAGCCGATTTTTCGAGTAGAATGCATACTATAGAATATAGATGATCTCACATAAATTCTATATAAAGCATAAACGGGGATTGAACTGAAAAGAAGAAAAGGGCGGCGTTTTCACCTGCCTAGCTAATTGT
chr1-34666780	1	34666780	intron	-	-	-	44	0.54	-11	27		-1	12	0	-11	3	GCTAGGAGAACCAAGATTCTATAAGTGTTGTCACTGGAAAAATTGATGAGCTTACAAATATAATAATATATAGACTGTTGCCTAATTTGTTGCTAAAGCCCCCCCCCCCCCCGGTTACAACGTGTAAGCAGTTTTTCCGGAAATTTAGCAAAGAAATATCACTTATGGTAGTGGCAACAATTATTTCAGTTGCCTTTGTCTATACTGGTGCTTTAAATTACTTGATGGGCGGGAATCATTCTGCTGAGAAATGTTTGATATTAAAATGTTGGCATGGGAATATACATTACCAACATACCA
chr1-34689660	1	34689660	intergenic	-	-	-	35	0.87	0	11		-17	4	111	-17	19	GCAATAAGTCAAGTTTCTTTCTTGCGAAGTGTTGCTTCACTAAATGAGAATTTAACTTGAAGCAACACCAAATGATATTGACAAAGAATAGCGCAAGAAAACTTAGAGATGGAAAAACAAACAAATCACAAGCAATAAACACAAATGACACGAGTGATTTGTGAAAGGGAATTAGGCTTACACCTAGTCCCTAATTAATTTTGGTGGTTGAATTGCCCAACACAAATAATTGGACTAACTAGTTTGCCCAAGTGTATAGATTATACAGGTGTAAAAGGGTTCACACTCAGCCAATAAAAA
chr1-34699700	1	34699700	intergenic	ATTTGCTTGCGATTTGTTTG	AAGGGTTGAAAAAGACCCGT	216	79	0.91	0	22		59	4	125	-3	43	ATTTGCTTGCGATTTGTTTGGCGCCCTCTCTCGCGGACTCGTTTCTTTATTTCTAACGCTAACCCGGCTTGTAGTTGTGTTTATATTTGTAAATTTCAGTTTCGCCCTATTCACCCCCCCTCTAGGCGACTATCAATTTGTTTTACCGAGGTTCGGCCCTCGAAGGCCTAGTCCCCGTTGAGGAGTCCACTCAAGGACGGGTCTTTTTCAACCCTTTCCCTCTCTCCATCGATCACACAAGGATCGGTGAGCTCTTCTTCTTCTCAAGGATCACTCTCGATCCCACAAGGACCACCACAC
chr1-34760140	1	34760140	intergenic	ATTTCGCTCATGGTCTTCGT	TCCATCGAGGTCCAAATAGC	167	64	0.89	0	19		30	7	153	-8	34	GTGATATTTCGCTCATGGTCTTCGTCCAAAGTTCATTAAATCCTTGGGGAGATAATGCTTCAGCGGACGAAGGGCATTAGTATTTAACATTTTATGTTGCCTTGTTCTTGATTCAAAGCATTTGAGAACAAGTCCCCAACAAAAGGGAAAAGGCTATTTGGACCTCGATGGATCACTATAGAGTCATTAGCAAATGTAAAGGGCATGGGTGTAATTTTACATGGGCTGCGTCTCGTGCCTATAAATAGATGAACAGTGCTCCCGTACTGTTCACACTGACTTGGCATTTTGCTTTTGCAT
chr1-34810160	1	34810160	intergenic	ATCGTGCGAATGAACCTGT	AGCCTCGTTTTTGGTAGGGT	189	83	0.53	16	53		0	17	17	0	3	CTCTATTTTTGGTTGCATCGTGCGAATGAACCTGTGGCGAGATAGTAGAAGTGAACGATTTTGCGTTGCATCGTGCCATTGAACCTGGCTAGATAGTTAGCAGTGCACGGAACTTGCGGTCGTGTTCGCGTGCACTCACGGCGAAAATCACGAGCCACACACGCCGCGCGCAGCAGCAGAGGAACACCCTACCAAAAACGAGGCTGACAATGTGCGCGTACCACGAGCAGGAGCAGCGGAGGACACCCGAGCGGAGCGTGCTCCACGCCGCCGACACGGAATTATGGCGAGTGGTCCTCC
chr1-34895300	1	34895300	3'-end	CAAAGAAAAGATATGGAAAGCTGG	AGCAGCTATTGACTGCGGTT	199	146	0.56	0	85		-16	42	0	-16	4	GCCTCTACCTTTTGTACAAAGAAAAGATATGGAAAGCTGGTGTTCCCCGCAACGGAAAGAAGGCGAAGCGCTTTTCCTGTTAAGAAATAGAGGAGGAACGAAATAGCCAAGTATAGATATATACAGATTTCTTCCAAGGTTCTTAATTAGCTAGCTAGAACGATCCGCCAGAGCATGCAGTCAGACAATTGTGTAAACCGCAGTCAATAGCTGCTGCTGGCGGTTCATTATGAGCAAACAGAAGCGTTACAAATTAAGAACAAATTCAGGAGCAGCCTTTAATTTACACATATATATATG
chr1-34895700	1	34895700	3'-utr/5'-utr	AGCTATGCGCCCGTGCTA	ATGTTCGTGTGCCTGTGTGT	165	153	0.69	-2	73		-10	31	0	-10	5	AGCTAGCAGGCTGCAGCTATGCGCCCGTGCTAGCTCCTCGCACTCGGTCACACTGATCAGACACGGCTTCTGCCACAACAGCGCATATATACTTGTGCGCACTTTGCGCATATGCATGCATGCCGATATATATGTATACACATATATATATATATAGTTACACACAGGCACACGAACATACATACATATCTCAGGACTCACGTACGTACACGACGAACAATCATTGCATGCACGCGCGCAACGTCGTCCGGCCGGCGTGCTGGTGCGGTCTCCCGCGGCAGGCGCCCCTCATGTCTGGGG
chr1-34913680	1	34913680	intergenic	GGTGGGATTCCGTTACAAAA	TTCAGGTTCCGCCTATTCAC	171	27	0.67	0	15		62	2	112	0	12	GATGCCTCCCTCTGGTGGGATTCCGTTACAAAATCGTTCCCGTTGGTCTCGGAAATGTCCTAGGGTACCTCGGGAGCGTAGCCCGAGCCTCGGTTATGTATCGAACGTACCCAGGGTCATCCCTCGCTCTGCGTCTGAGGCGGTGAAAGTCGCCTAGAGGGGGGGTGAATAGGCGGAACCTGAAAATTAAAACTTTATCCCCCAACTAGATTCGTTGATTAGTGGTTAGAACAAGATATACAAATATAGGAGTATATAAACTAAGTTCTTGCTTGGAAAGAGTATTGCTAAATAATGCGG
chr1-34943740	1	34943740	intron	-	-	-	28	0.57	0	13		9	13	11	0	4	AAAAAAACATGAAAAAACGAAAAAATAAGTCTATATTTAATAATAAACAAAACTACAATGAATTTTTTGGTTTTTCCCATAATTTTTTGAATAAGACGAGTTGGTCAAACTTGTGATAAAAAAAACCAAACGAATTATAAATTGGGACGGAGAGAGTATACCTTAGCATCATTTAGTAGTGACAATCTTCCCACAAATTTCATACTCGTGCATGTGTGCAAGCTTGAATCTAAATCATTAAAGCGCACATGTAGAGGAATTATCACTACTAAATCAAGTTTTATGGTGCTTATTCAAATC
chr1-34953720	1	34953720	intergenic	-	-	-	47	0.68	0	24		31	9	37	0	7	CGCGCGGCCGCCGGGCCCCGGTCATCCCGTGCGAACTGCAAGCTCCGAACTATGCAACATGTCAATCATGCGTGTGCGACTGATCTCGATCTGCCATCCGAAACCCCATTCATGATCCGTTCCAAAGTGCAACCAAACCGGGCCCCCGGCCGTATATCTAGGCGATCGAGCCAGTCAGATCAAGATCACAGATCGATCGGCGTCGCCTGCCTGCCTCGTCCCATCGTCATCATGTGCACTTGTGCTCATCAGTTCAGCAGCGAATGACCGGCCGGCAGTTGATGCGTACGTGCAGATCGG
chr1-34954040	1	34954040	intergenic	GCCCGTCAGCATCTTATCTT	TCCGGATGAGAACAACACTG	172	123	0.52	0	79		9	26	9	0	3	AGCCGGCCCGGCCGCCCGTCAGCATCTTATCTTCAAAAGAAGCTAGCGTGCTAGTAGCAGGCAGCAGCTTGCCTGACTGTACATCGTACGACTTCAGTTCTCAGCACGGCCCCGCTGGACGGATGTAGCGTGGAAGATCGGGCGGTCGTCGAGGTGAGAGGTGCGCAGTGTTGTTCTCATCCGGAAAAGTGGCCGGCCGGACAAGAGTTCCTGTGGCATGCATGTTCATGGCACACAACTGTGGTCGATTATGAGGACCGAGGGGCGGGCGACCAGAATCCCTATAGATATACCCCGCGC
chr1-34959980	1	34959980	intergenic	CGCATGGCTAGGAGGACTA	TTTTCCCTTGTAATGTCCGC	257	75	0.71	6	25		-3	23	6	-8	5	TAGCGAGTGAGGGGAGGCGGCGCATGGCTAGGAGGACTAGGCGCACGAATCGCAGCGCCTGCGGGGCGCCACGTCGCCGCGAGGTCCCAGCGGCCAGCGGCATGGCATCGGTCGGTCGGCCGGCCGACGCGGGAGTTGGGCGAGAATGCGAGATGCGATGCGAATAGAACTTGGGACGGGAGAAAAAAAAGGTGGCTTGGCTTGCCATGACCGGGAGGAATGCGGAATGCCATTGCCATGCCAGGGGGAGCATGCATGCGGACATTACAAGGGAAAAAAAAAGGCTCGAAAAGGGGACGG
chr1-34961480	1	34961480	intergenic	ATTCAGCACCGTTAAGCACG	CTAGCGAGAGGGGGAAATCT	267	128	0.59	0	70		-18	39	4	-18	4	AAATTCAGCACCGTTAAGCACGAGGCATGCAGCAGCGCCACGATCTACCAATAATTCAGCGCGCAATTATGATAAGCCGATCGACGACGACGACTAATGCATCCATTCTATATTCTATCTAGTACTCTCTCTCTCTCTCTGGCTGGGATGCGCTAGCTGCTACCTGCAAGCGGAGAGCGCAGCTAGGGCCACTGCCAATCTGCCATCGAGCTGCGCAGGCATGAGGGAGGCACGGCGATCCGAGACGCGAGATTTCCCCCTCTCGCTAGTTTGGCACATTAGTAAAATTCATCTGATCAT
chr1-34962480	1	34962480	intergenic	ACACCCCCTTAGTTGAGCG	CAACAAAAGACACTCGGCAA	227	124	0.51	0	65		9	58	9	0	3	ACACCCCCTTAGTTGAGCGAGCTGCTGGGGGGAAACATGCATAATTAGCTCGCTCGCAACCGTAAGGATTATTATATATATGTGCTGCGGCGGCAGGTGTAACTGAAGTTGCCATCCGCCCGTCGCTCTCAGCGCCATGCATCTGTGCGCGCCTAACCGGACAGGCAGGTCTCTGGTGACCACCCACCACTACCGGAATTCGAGGTTTTGCCGAGTGTCTTTTGTTGGGCATTCGACAAAGCAGGCTTTGCCGAGAACCGTACTCGGTAAAGTTAGGCTCTCGGCAACGAGCCTCTTTAC
chr1-34992200	1	34992200	intergenic	ATCACGATCAATGACTTGGC	GAACGGGTCATCGTCAGAGT	282	175	0.55	-12	96		0	67	0	-12	3	ATCACGATCAATGACTTGGCCAAACATGTATTCACGTTGATTTTGGACGATTCTCATCGAATCGATTTCCAGGCCTCCCATGTGCATATTGTGCTACCGCTAGCTGATGAAATTGAGGGAGTGTTGGCAGACAAGGACGTACTGTAGCACACATGAGCCATCCGACACTATTCTGATGAGTGTGACGAGTTGCTGGTATCAAGTGCCGTACCCAAAGCTTGCTTCGGGCGCACGAAGTCCAGGCTCGATGGTCCGCGCAACAACTCTGACGATGACCCGTTCCAGTTTCGCTGCCGGCCT
chr1-34996500	1	34996500	promotor	TTAGCGAGGATTAATGGGGA	CTAGGCGCTGAATTGTCCAT	293	141	0.63	-19	64		0	49	1	-19	3	CATTAGCGAGGATTAATGGGGAGGGGGGTAGGGGTGTTTTGGGCATATGGAGCTCATGGTTTGCTGTCATGGTGGTTGGGTTTGGGTCGAGGAGGGGATGGAAGCTGAGGGATTTGTTTGACTTCGTTTCCGTGTCATGCATTGGTACAAGCAGAGGGAGGGGGAGAGCATTAGTAGTTTACATGTGTGCCTAGGCGTTAGTTCAAGTTTGTTGGGGGGTTGCATTTTCTGAGAGAGGTTTGTTGGGGTGTTTGGTGAGGATATATATAGACCAAATGGACAATTCAGCGCCTAGTTCGT
chr1-35000480	1	35000480	intergenic	ATCATTTTGTCTGGCGAACC	TCACCCGTTTCCTACAGAGG	151	29	0.68	0	16		50	2	122	0	12	ATCGGTAGCAGTTAGATCATTTTGTCTGGCGAACCTGATAGTATTCAAACTTATTTCCATAGGCAACACTGCTTCCTGCCCATAGACAAGCTCAAAAGGAGATACTTTAGTAGCCCTATGTTTAGATATTCTATGAGCCCATAAAGCCTCTGTAGGAAACGGGTGACGCCTAAGAGGGGGGTGAATTAGGACTTCTAAAACTTTCGCTAAACTAGGCCACAATTAAATCCCTAGAGCAAAACCTATGCAAATAGTCAAACTAGAATGTGCAAACTAGGTTTTGTCTAAGTGTTGCTATCT
chr1-35018900	1	35018900	intergenic	CGATTTGTTTTGCACCCTCT	ACATTCGGCGAACAACTTTC	214	30	0.76	0	14		26	2	89	0	15	CTTCATTTGCTTGCGATTTGTTTTGCACCCTCTCTCGCGGACTCGTTTTTTATTTCTAACGCTAACCCAGCTTGTAGTTGTGTTTATATTTGTAAATTTCAGTTTCGCCCTATTCACCCCCCCCTCTAGGCGACTATCACCCAAGCACTTAAGCAGGATGTCATTGACTGTTCGGCGGTAAAGTTCATCACTCATCAAAACATACTTGAAAGTTGTTCGCCGAATGTTCTTATCTGTCCTGATATTGGGATTTCGTAAATAATTAAGTATAGGTGTCCTCCAATCACTTGCATCGGCTTC
chr1-35038980	1	35038980	intergenic	-	-	-	35	0.56	0	23		50	1	121	0	13	TAGTCTTCAAAACAATGTACTAAGGCTTAGAAACATACCTTTATTCTTGATTTGCACTTTGTCCATTCATGGGTATAGATTCACATTTAAGCACTTGTGTTGGCACTCAATCACCAAAATACTTAGAAATGGCCCAAGGGCACATTTCCCTTTCACCAGCTGCCTTGAATGTATTTGTTTTCCACGTACCTATCTCTGGTCGTCGTGGTTTGAAAGTACGTGGACGTTGTGAGTCCTGAGTACGACCGGACCGTCCGTCGGAGCTCTCCGGACCGTCCGGTGGGGTCCCGGACCGTCCGC
chr1-35095920	1	35095920	intergenic	-	-	-	39	0.7	0	21		67	2	121	-9	17	AATCCGGCACTTCAACTCCCAAGCCACTACTATACTCCTTGCCTCTCTAAGTCGAGAGGAGTATAATAAGGTGCAAGGGTTGAAGAGTGCCAAGGAGATTTGGGATGTGCTCAAAACCACGCACGAAGGAGACGAGGTCACTGTTGGGGCGAAGGCAAAGACGCCACCCTTCGCTCGTCGCCTTCGCTGCAGTCGCTGGTCTGACAGAGACAAAACGGGCAGGGACACCCTTCGCTCGATTCAGCACCAGACGAAGGCCTGCGGTGACGTCTCCCCGCAGCACGGCCTCGTCCTGCTCTG
chr1-35130660	1	35130660	intergenic	TGCTTGTGATTTGTTTTCGC	GTAGCATGCACCTTGTGTGG	228	85	0.9	0	19		-15	12	103	-19	33	TTCGCCTTATTTGCTTGTGATTTGTTTTCGCCCTCTCTTTCGGACTCAACTTTATTTCTAACGCTAACCCCAGCTTGTAGTTGTGCTTAAACTTCATAAATTTTAGATTTGCCTATTCACCCCCCTCTAGGCGACTTTCACCTAGCCTCTGGCATGGGGCCCAGGCCCACATGTCATGCACCTGGCGTGCCGGTTCCTCGGTACGAAGAAGGCAAACCGCCACACAAGGTGCATGCTACCGACCCGCAGTAACACGCCTCTTCACCTCCGCCGGAAGCAGCGGACCAGTCTCTGGCATGG
chr1-35179040	1	35179040	intergenic	GGCGAGGCATGATCGAGT	CAACAATGAGTTGGCAATGG	213	43	0.62	0	26		50	2	127	0	16	CTTGTCCGAGGCTAGGCTCGGGCGAGGCATGATCGAGTCGCTCGAATGGACTGATCCCTGACTTAATCGCACCCATCAGGCCTTTGCAGCTTTATGCTGATGAGGGTTACCAGCTGAGAATTAGGCGTTTTGAGGGTACCCCTAATTATGGTCCCCGACAATGTTCATTTTCACTCTTTAGTTTCTTGACCTCATTTTTAAGCCTTTCATTATCCATTGCCAACTCATTGTTGAAATCATTGTTCTCAATAGCAACCTTTCCTCTAGTAGTTGCATCAGTCAAGTATTTCTTCATTTTTT
chr1-35179060	1	35179060	intergenic	AGTCGCTCGAATGGACTGAT	CAACAATGAGTTGGCAATGG	198	70	0.89	0	21		75	3	130	-13	38	GGCGAGGCATGATCGAGTCGCTCGAATGGACTGATCCCTGACTTAATCGCACCCATCAGGCCTTTGCAGCTTTATGCTGATGAGGGTTACCAGCTGAGAATTAGGCGTTTTGAGGGTACCCCTAATTATGGTCCCCGACAATGTTCATTTTCACTCTTTAGTTTCTTGACCTCATTTTTAAGCCTTTCATTATCCATTGCCAACTCATTGTTGAAATCATTGTTCTCAATAGCAACCTTTCCTCTAGTAGTTGCATCAGTCAAGTATTTCTTCATTTTTTTGTTGTCTAAAGTCAAGACT
chr1-35190040	1	35190040	intergenic	-	-	-	158	0.78	2	50		10	41	14	0	7	TTATGGCAAACTATAGTACTCAGCTTTCAGCTAGCTGCGGTTTGCGATCCTTCGTCCGGACAGACGTCCGTGCCATCCACGAGCTGCCACCGCCATTATTTAAGACTGATCATGCGTGCATCAAAGCCGTTTCCTACATATGCAATGCACTTGCACACACACCGATCGGGGTCGGGGAACCGGTCTTTGCTCTTGCTCCGTGGCACCGCCCCTGCTAGCTTGTTCGTTTCGGTTTGCTGCGGTTTTAATTCGGTTGTGACTGTAACTTTTACAGTATTTAGTCTCTATAAATTAGAAGTG
chr1-35212400	1	35212400	intergenic	-	-	-	52	0.56	0	27		15	21	20	0	3	GAGTATATTGCGCACGTACGTGCGCGAGCAGACACGTCAGCCAGCCAGGCCGCGCCAACCAAACTAACAAAAGTGTGCTCTAAGCGTGGTGCATTCGTTGGGTGGGTGCCACGAGCATCTCTGAACGCCGCGGAAAGGAAAGTAGGAGGATAATGTACGTCCTGCCCGTCCCTGTCTACCTGTCCAAGGATATTACTAGCATCTTACTCTTACCCCCCCCCCCCCCCCCCCCCTGGATCAAGCAATCGTGTTCCTGTCAGTGGCGGAAGTGTTTTTTTTTGTGATGTGCTCCTAGCTAGG
chr1-35237180	1	35237180	intergenic	TTTTGTGTGTGTGGAAAAGACT	TATCGTCGTACATGCCCAAA	161	152	0.63	0	68		16	61	17	0	4	CTAATTTTGTGTGTGTGGAAAAGACTAAAATGAACAATGTGGTGTGGTTATCCATTGCCGCTTCTCCAGTCAAGACTCCAGGAGGCAGGAGCAGAGAGCTGCAGCGAGAGAGCGCAGCGCTGTTCGTGAGACGATCGAGGTAACATTTGGGCATGTACGACGATACAGTACATGCAGAGGGATGGGACGCTATCCCATGCGTACTGTACTGGTACAGGCCATGTTGTACTACGTACCCATCCATGATGAATCTCGCTAGGCGCTCGATCATCCATCCAGTCGCCAATGCGATTCACGCCC
chr1-35238480	1	35238480	intergenic	TGGTGTTTTTAATGAAGTGGAGC	GGAGGCGTGGAGTATGATGT	182	101	0.54	0	62		8	24	8	-3	3	ATGGTGTTTTTAATGAAGTGGAGCTATGTAACAATACATCTTAAAATACTTTATTTTGTATTGTGAATATTATTATTTTTATAAATTTGATTAAATGTAAGATTGTTTGACTCCGGCTACTCGTTTTGAGTACTAGCGCAGTACTACGTACTGGTTTGGTCTAACATCATACTCCACGCCTCCACCATCGTCACTATAAAAGCACTTTATTATAGTTGCCTCTGAATATTTGTCGGCGCATGCTTTTCAACCGCATGGATTTTAGCCGGATGCACGTACGGTCTCGGCCACCTGTCTTGT
chr1-35470960	1	35470960	intergenic	CTTTCGGGATGCCTTTAGC	GGCAATTCAACCACCAAAAT	191	214	0.9	0	65		57	7	137	-4	77	GGTGCGCCAGACCAGGGAGCCTTTCGGGATGCCTTTAGCTCTCTATTTTGAACCCAACTTTGGTCTTTTTAATTGGCTTGTTGTGAACCTTTGACACCTGTATAACTTATACACTAGAGCAAACTAGTTAGTTCAATTGTTTGTGTTGGGCAATTTGAAAGGGAATCAGGCTTACACCTAGTCCCTAATTAATTTTGGTGGTTGAATTGCCCAACACAAATAATTGGACTAACTAGTTTCCCCAAGTGTATAGAACGAATCAAGCTGAATCATAAGGCNNNNNNNNNNNNNNNNNNNNNN
chr1-35584500	1	35584500	promotor	CGGCGAGAAGGAGAAGAAAT	CCCATTTTCAACCCGATTTA	250	140	0.59	-12	67		0	57	0	-12	3	GTCTGCTTGGCTGCTGCGGCGAGAAGGAGAAGAAATGGAGGAGAGGGAGACGGCCAGTACGAAGTTGATGGTGGCGCGCGCGATGGTTGGGTGGTACACACGGCGTGGGTGCCTGCCACATCTTTATTGCTCGCACTCGCACTCGCACTCGCACACACCCGCAGTGACGCTGTCCGCTCCCCGCCGCATGTGTCGTCCGCGCACCGCATTCGTGTGGCCTCTCGCGTTCGCAATCGCAAGAATAAATAAATCGGGTTGAAAATGGGAAGAGAGAACCCGATCGCGGTCCAAGCTCTCGGC
chr1-35605700	1	35605700	intergenic	TCCCGAGGAAGTAATAGGTAATTT	AAGCAAGGCAAAGAGAGGGT	240	23	0.85	0	8		79	1	79	-1	16	CTCCCGAGGAAGTAATAGGTAATTTTGTGTGCTTTGAGTAGATGATCAAAGGCTCAAAGAAGATCATCGAGCTAGATGGCCCCTCCACGCCCGAAGCACAACCGGTTGCATTCAAGGCGACGGAGGAGAAGAAGGAAGAGTCTACATCAAGTAGACAACTGTAACACCCTGAATTTGGGGGTATAAAATTTCTTTTCTAATATCCACCAAATTCAGGTGTTACCCTCTCTTTGCCTTGCTTTTCTTTTCTTTTTCCTAAATAGTGAAGAGTTATTTTGTTTTATATAATTGTAAGTCTAG
chr1-35632180	1	35632180	intergenic	TCACGTCTTATTCCCTTGCG	CATGCCCTTCTTCTCGTCTC	270	30	0.75	0	13		20	7	48	-8	12	AAAACAAATCCTTGTGTCTCACGTCTTATTCCCTTGCGATTTGTTTCTACGCCCTCTCTCGGACTCGATTATATTTCTAACGCTAACCCGGCTTGTAGTTGTGCTTAAGTTGTTAAATTTCAGATTCGCCCTATTCACCCCCCTCTAGGCAACTTTCAAAGGCACTCCTTACTAATGCGCCCATCTTGGTGCCCCCCGCTGCGGGAGAAACCCTCTTGATTTATGTAGCCGCAACCACTCAGGTGGTCAGCGCTACGGTCGTAGTTGAGAGACGAGAAGAAGGGCATGCTCTGCTCATCT
chr1-35653640	1	35653640	intergenic	CCTGATGAGGCAACGAGC	CTGTTGTCCGTATCGTCGTG	225	142	0.56	0	79		-9	49	1	-9	4	CACTACTGCCTGATGAGGCAACGAGCGGAGGAATGGACGGCCGGAGAAGAAAAAGGCCATGGACATGTCCAGATCGCTTTGGTGGCCATGCCGCAGAAGTTATCGGAACGATGTCTGAATCTGAACCGGAAAAGAAAAAAAGAAAGAGACAGTAGCTTATAGGAGTGCTACACTTTTACTAGTGTATTAGTATATGCTCCTAGAGCTGAATTCCACGACGATACGGACAACAGTAACATACACTCGTCAAACGCAATCTGCATTCGACGAACGAAGCGCGGGAGATTCGCGCCTAAGCGG
chr1-35661360	1	35661360	3'-utr/5'-utr/intron	TGCGAACACAGTTACAAGCA	CCTCCTGAGAACACGCTAGG	237	43	0.58	33	23		0	15	34	0	3	GAGACTTATGCGAACACAGTTACAAGCAGGAAGAAGAAACCATTACTAGCAGCAAAACCTTCACACTGCCACTAGTCCACATGGTTGTCCCGAATGTACAGCTACTACCGTACCATTTCAATCAATGCTACAAAGAAAGCCCTACGGATTTGAACCCCCATTTTTTCTTATCTGGAAATTAAACCGCATCAGCACACAAAGCCCTACGGCACCAACTGAGATGGACCTAGCGTGTTCTCAGGAGGTTAATCGAGCCCAACACAATCGCGGATGGATTGAGTGCCAGATCAGTACTCCACC
chr1-35695460	1	35695460	intergenic	GCGTTGTATCAAGACCTTCG	TTTTGGTGATTGAGTGCCAA	217	21	0.6	0	13		102	1	102	0	9	GCGTTGTATCAAGACCTTCGTATTATCCTGGTCTTCTCCTGGCGTGATAACGACTTGAGTTCGAAGGTACCTGCTCACACATTATACTTCCAGAAATACTGTTAAATCCTGTTTTTGAGGACCTTCGGATGCCGAAGGTCCCCAACAATTTGCACTTTGTTCATCCAAGGGCATAGATTCACATTTAAGCACTTGTGTTGGCACTCAATCACCAAAATACTTAGAAATGGCCCAAGGGCACATTTCCCTTTCACGCGGCCCTAAGGGGGATAGTCTTGACGGCGAGCGGCTTCGCCGGCG
chr1-35739440	1	35739440	3'-end	GCTGCAGCGTCACCTCTT	CCACACTGCTTGGACAAAAC	277	49	0.6	13	22		0	21	13	0	3	CAAAGTCAACCTCGCAGGCTGCAGCGTCACCTCTTGGGGCTAGTTCGGCAACTCCATTTTCTCAAAGAATTCTTATTTTTTTAAAGAAAAGTAAACTAATTTACATTGGGAAAATGAAAAACCTTAAAAAAATAGGGTTACCAAACTCTAGCCCTTAAACTGAATTATCACTCGCTGAACTTGAGCTCTTAAGACCAACAGCCGCCCAGGTATGCTCGTGCCATGGCATCACATTGAATGAAAGGAAAGTTCATATAGCATGCGAGTTCTTGTTGTTTTGTCCAAGCAGTGTGGCCGCCA
chr1-35740420	1	35740420	intron	CGATCTTGTAGCTGGCGAAC	GATCCCCACTGAGATCAACG	266	175	0.55	0	96		-22	65	4	-22	3	AGTCAGGCTGCTGTCGTCCCCGATCTTGTAGCTGGCGAACACCTCGAAGTTCTTCTTGAAGAGCCCGCCGAGCCTCAGGAGATTCTCCTTGTACGCGGCCTTGTCCGTCCACTGCATATATACAGCATTTGTCAAGTTCGAGATTGGTCAGTGTTCTGTTCTATTATCAACAGGGTGTATAGTTCAAGATGACTGATGAAGCGAGCTCGTGAGGTGAGACTCAGAGCATACGGTGTTGATCGGGTCGAGGATTTCCGACGGCACGCCGTTGATCTCAGTGGGGATCTCCAGGCCAAACAC
chr1-35741220	1	35741220	intron	CATGGTATCTTGGCGTTGG	CTACGCCGACAACTCTGTCA	193	144	0.62	7	74		-7	43	7	-7	4	GGGCCGACGCATGGTATCTTGGCGTTGGGGATGTACTCGATCGGGTAGGCAGCCCGAGTGTTCTCTGCAATGCAAGAATTAACAACAGCGCCATGCATGCATGAGATGAGACCACACAAGTTTTTTTTTTCTTTGGTGGTGCTTGTCCGTGTAGTAGGGACTAGGGACGCGACATTTACCGGTGACAGAGTTGTCGGCGTAGTCGACTTCACGAGTATGCTCATCAAAGACCACGTTCTCCAGCACTGGAGCAGAAACATTCAGTTCAGCTACCCAATTCAGCCGGCGAAAGAAAGAAAG
chr1-35741240	1	35741240	intron	GCGTTGGGGATGTACTCG	CTACGCCGACAACTCTGTCA	181	159	0.64	7	67		-7	60	7	-7	3	GGCGTTGGGGATGTACTCGATCGGGTAGGCAGCCCGAGTGTTCTCTGCAATGCAAGAATTAACAACAGCGCCATGCATGCATGAGATGAGACCACACAAGTTTTTTTTTTCTTTGGTGGTGCTTGTCCGTGTAGTAGGGACTAGGGACGCGACATTTACCGGTGACAGAGTTGTCGGCGTAGTCGACTTCACGAGTATGCTCATCAAAGACCACGTTCTCCAGCACTGGAGCAGAAACATTCAGTTCAGCTACCCAATTCAGCCGGCGAAAGAAAGAAAGAAACCGAAAGTTTGAGACAA
chr1-35746640	1	35746640	intergenic	-	-	-	43	0.51	0	28		8	8	8	0	3	TAACCAAAGTTCAAACTCTTACTTGTACATAATTTTATCTTATTTTTTATAAAGCGGAAAGGAGAAGGGTGACACACGACGACCACGACCGTAAAAACTTATATAGTAGATTATATAGTAGATAGACAGAGAATTCATGAGAATATTAGTGTTTTTATTTAAGAAAACAATGATATTATCATTATCATCACAGTAGCTCGTTTGATCTTCAGCATTATCATCACAGATAATGTGACCATACCGGGTCGGCGCAGGTCGGCGTTCATCTTAATTAGCCCCAGCTAGTTCACGGAAATCAGG
chr1-35761640	1	35761640	intergenic	-	-	-	61	0.51	19	34		0	26	20	0	3	GAATGGTGGACTGGATAACTGGATTCCATCAAATCCCACCGCCCGAGTCCTTGTAGTTGAGACTTGAGAGCGCTCTGGACTCTTGCCAAGCCGAATTTCTCGCTTGGGCCACACCACTCGTAACAACGGGCCTGTTAGGTTTTTGTCCTGCCTACGCCTGCACCGTGGACCGTGGAGTTGTTGCAAGGCCGGGCTCGGCACAGACATATCTGATTTTTCCCTAATGACCGGTTTAGGTCCCATGACGAGATATAGAATAGCGACCCATTCTAATAATCTATACTACTCTATTAAGATAGT
chr1-35851020	1	35851020	intergenic	-	-	-	21	0.87	0	6		30	3	126	0	13	TACACTAAAAACTTATATATATATATAATTATTGTCCACTATTTAGAAAAAAGGAAGAAAAGCAAGTAGAGAAGATGGTAACACCTGAATTTGATGGATATTAGAAATGAAATTTTATACCCCAAATTCTGGGTGTTACACGGAGCCATCCACCACTGAGGGGCGGCGTATCCAGGGAGAACTCAAGAATCTCCTGGAGGACGCCGCGGTCCGACGGGACGAGAGCTATGCCTCTCGAAGGCAAGGGTGCCCCCCGGAGCATCGCGCAACAACTTCCCGATTCATGCGGGAAGCCTCGGT
chr1-35862040	1	35862040	intergenic	-	-	-	40	0.85	-7	13		-15	5	117	-15	18	TGTCTCACTCTTTATTCGCTCACGATTTGTTTTATGCCCTCTCTCGGACTCGTTCTTATTTCTAACGCTAACTCGGCTTGTAGTTGTGATTAAGTTTGTAAATTTCAGATTCGCCCTATTCACCCCCCCCCCTCTAGGCGACTTTCGCAACGTCAGGCTCACCAAGGTCCTCATGGACGGAGGCAGCAACCTCAACATCATCTATGCTGAGACCCTCGGGCTCTTGGAAATCGATCTGTCCACGATCCGGGCCGGTGCGACGCCCTTTCACGGGATCATCCCCGAGAAGCGCGTCCAGCC
chr1-35868720	1	35868720	intergenic	CGGTTACTACGTGCAAGCAA	CACTTAGAAATGGCCCAAGG	173	35	0.59	0	22		23	1	106	0	14	TGTAACCGGCGCGCCGGTTACTACGTGCAAGCAACCGCACCGCCACTTGCGCCAATGTCGCGCCTCCTCCACTGCGGAACCGGTGCCGCGACTCGAGGCAACCCTGCGCATGGCCCAACAGTGCCAATCGAGCACATCGATCACGGGTCAGTGAAAGGGAAATGTGCCCTTGGGCCATTTCTAAGTGTTTTGGTGATTTAGTGTCAAACACAAGTGGCTAAGTGTAAAATAGTGGACAAAGTACAAATCAAGGATAAAGGTATGTTTCTCAGACTTAGTACATTGTTTTATGGACTAATG
chr1-35887980	1	35887980	3'-utr/5'-utr	-	-	-	115	0.67	10	59		0	23	10	0	6	TGTTCATCTGCCTATCTAGATTCTACTTGATACGAATATAGACTACTATAGCGCTCAATCAAGGACATAGGCTCTGGCTACCTTGTTCAGTGGGATTTTGTTTACATCTTGGTTGACTATAAGAGAAAAGACAGTCAATTACCCCATCGTCACCAAAAAAAAAAGCAACAACTAATCATTCGTGGTACGTCGGGGTTTGCTCTGCTTCAGGTATCGCGGCCACCGCAGCAGAGCTCCTGGATGACGCGCGCGCGGCGGTCCGGGTGGAGGCTGACGATGATCCAGAGGAAGACGAGGACG
chr1-35933520	1	35933520	intron	-	-	-	101	0.53	0	64		28	20	30	-2	4	TGCCAGACTACATCCCTCAACCCACTTCCAGCCTAACTCCAGCACTTAGCTACACCTTAACCTAACTCTTTCCCGACCTATTATTTCCAGCCTGCTATTTCCCGGCCCAATCAACCCACTTCTTGACCTAACTCAATCCGCCACCCTGTAGTTGCCAGAGAGAGAGGAGGGAGTCGCCGCGAGAGAGAGAGAGGAGAATGAGCAGGGAGGTCGTCGCCCGCCCGAGAGAGAGAGGGAGGACCCACGCAACGCCGTGACCATCTCCGACCCGCGCGACGCTGCCGCGACCATCTCTGACTC
chr1-35991800	1	35991800	intron	GTGGTGAACTGGTGCAAAGA	ATCCCGAGCAATACCAGTCA	251	105	0.56	-12	63		0	22	0	-12	3	GACACAGGTGGTGAACTGGTGCAAAGAACACATTATCTCACTGAAACTATACACCGTATCTACCAAAAAGATCAAAGTGACTAATCTAGCCCTTTTTTACTGAATCTAAAATAATTCAGTAGCATAAAAAGGAAGCTCCTGATTCAACAGGTTATACAACAGGTTATACAGTTTTACTTTTATACGTACATTTTGTTTCCAAAAAATGCTGTGTATAACAATGGAAATGTTGATCTGGTGACTGGTATTGCTCGGGATGGTGGCGCCAAAGAGAGGTGACATAATTCCAACAGATGAGAA
chr1-35992800	1	35992800	3'-utr/5'-utr	GTGAGCCTTTTGTGGCCG	ACATGATTTGGTTTCAGGGC	245	100	0.51	0	64		-8	28	1	-8	3	GTGAGCCTTTTGTGGCCGGCGCCGCCACCAACATGATCGAAGCTGAAGGGAAACGTTACCGCGCGACCGCCGCCACCGCACACCGGCGTCGACTCGTCCCTTCCCGCTGCCCTCCTCGACAGTGTGTAGAAGGAACGATTTGGAAAAAAATTCGGCCCTTGCAGCCTTTCTGCATGTTTTGGGCCACCGCTGCAAAACAGCCCTATCTGGCCCTTTCGTGACTGCGCCCTGAAACCAAATCATGTTCAGATTTCTACAATTTGGTGTACCTTTTCATCTCACTACATCAAAATCGCGGTG
[truncated: 28,417 more rows]
