# Supplementary material for: Development of genome-wide insertion and deletion markers for maize, based on next-generation sequencing data
Source: BMC Genomics. 2015 Aug 13;16(1):601. doi: 10.1186/s12864-015-1797-5 (PMC4535256; doi:10.1186/s12864-015-1797-5)
Supplement: Additional file 5: — Indel marker experimental validation. (XLSX 16 kb) [file 12864_2015_1797_MOESM5_ESM.xlsx]

## Sheet: Additional file 5
Experimental validation of indel markers
No.	Chromosome	Locus	e-PCR			PCR
			Allele	PIC		Allele	PIC	Numbera	Rateb(%)
1	1	171064	9	0.67		4	0.593	19	95
2	1	12871840	2	0.5		2	0.463	20	100
3	1	46738340	3	0.58		2	0.455	18	90
4	1	48888164	2	0.49		4	0.554	20	100
5	1	51322693	2	0.48		3	0.601	20	100
6	1	68437140	2	0.47		2	0.649	20	100
7	1	170670206	13	0.49		5	0.732	20	100
8	1	182632460	3	0.65		3	0.562	19	95
9	1	212485185	2	0.47		3	0.579	20	100
10	1	258351080	3	0.62		2	0.42	20	100
11	2	225998	3	0.47		3	0.535	19	95
12	2	2629080	5	0.55		2	0.444	20	100
13	2	9100460	8	0.77		2	0.5	19	95
14	2	10373078	3	0.58		3	0.599	20	100
15	2	10475194	9	0.71		5	0.72	20	100
16	2	10596159	9	0.69		5	0.744	18	90
17	2	11628001	4	0.55		5	0.673	20	100
18	2	11678572	3	0.46		3	0.611	19	95
19	2	11754246	6	0.75		4	0.698	20	100
20	2	11948355	2	0.5		2	0.495	20	100
21	2	11950347	2	0.5		4	0.672	19	95
22	2	11953521	3	0.65		3	0.642	19	95
23	2	12032410	5	0.48		3	0.655	18	90
24	2	12032479	2	0.48		3	0.612	20	100
25	2	12104077	9	0.74		4	0.74	19	95
26	2	12253124	4	0.46		3	0.543	18	90
27	2	12258886	2	0.46		3	0.499	20	100
28	2	12441197	2	0.48		2	0.375	20	100
29	2	12631368	2	0.48		3	0.615	19	95
30	2	12687682	2	0.5		3	0.535	20	100
31	2	13381579	2	0.46		2	0.5	20	100
32	2	14178702	2	0.5		2	0.432	20	100
33	2	14224720	2	0.45		3	0.543	19	95
34	2	14440765	2	0.49		2	0.42	20	100
35	2	14685078	2	0.48		2	0.36	19	95
36	2	62097935	3	0.51		2	0.42	20	100
37	2	111580386	4	0.5		3	0.635	17	85
38	2	160785980	4	0.68		4	0.625	20	100
39	3	119639080	2	0.59		2	0.48	20	100
40	3	119644700	6	0.57		2	0.5	20	100
41	3	191277600	4	0.61		3	0.635	20	100
42	3	211741220	5	0.62		4	0.71	18	90
43	3	222597380	2	0.56		2	0.36	20	100
44	4	30950809	2	0.46		3	0.322	20	100
45	4	32266220	5	0.72		2	0.494	19	95
46	4	79105745	2	0.5		2	0.5	20	100
47	4	130907672	2	0.48		2	0.494	19	95
48	4	133252478	4	0.66		3	0.615	20	100
49	4	134623121	2	0.48		3	0.524	20	100
50	4	134623690	2	0.5		2	0.499	19	95
51	4	136058995	3	0.59		2	0.498	18	90
52	4	150464526	2	0.48		4	0.678	20	100
53	4	165829688	5	0.65		4	0.628	20	100
54	4	169803660	4	0.65		4	0.681	18	90
55	4	171631645	2	0.47		5	0.664	20	100
56	5	30754377	2	0.5		3	0.623	20	100
57	5	59605780	2	0.47		2	0.488	20	100
58	5	82092576	2	0.49		2	0.444	19	95
59	5	169928060	3	0.56		3	0.625	18	90
60	5	214130860	4	0.65		3	0.659	19	95
61	5	216642648	2	0.46		2	0.454	20	100
62	6	3643655	2	0.5		2	0.375	20	100
63	6	18918270	2	0.47		2	0.469	19	95
64	6	43093924	2	0.49		2	0.491	20	100
65	6	57398642	3	0.53		2	0.48	19	95
66	6	80928490	2	0.5		3	0.397	20	100
67	6	119873600	3	0.55		2	0.488	19	95
68	6	154174660	3	0.51		3	0.486	18	90
69	7	85009057	2	0.5		4	0.681	19	95
70	7	101122710	3	0.56		3	0.647	19	95
71	8	5905040	2	0.45		2	0.495	20	100
72	8	6661908	2	0.49		2	0.432	20	100
73	8	10813160	4	0.67		3	0.532	20	100
74	8	17306206	5	0.61		4	0.644	19	95
75	8	17421460	3	0.54		2	0.455	19	95
76	8	18233140	3	0.5		2	0.455	19	95
77	8	18606183	5	0.54		4	0.69	20	100
78	8	18612316	5	0.59		2	0.432	19	95
79	8	19130175	5	0.48		2	0.375	20	100
80	8	20087240	9	0.71		4	0.642	20	100
81	8	20671115	4	0.64		2	0.499	19	95
82	8	20832292	2	0.47		2	0.495	19	95
83	8	89093960	3	0.5		4	0.699	20	100
84	8	94610940	2	0.5		2	0.42	20	100
85	8	133179580	8	0.78		4	0.742	20	100
86	8	159499804	2	0.5		3	0.581	20	100
87	8	159704135	2	0.48		2	0.255	20	100
88	8	159900039	2	0.5		3	0.515	18	90
89	8	161903401	3	0.51		3	0.53	19	95
90	8	164898702	2	0.5		2	0.491	20	100
91	8	165231215	2	0.5		2	0.188	19	95
92	8	165409513	2	0.48		2	0.495	20	100
93	8	165713970	3	0.47		2	0.491	20	100
94	8	166561097	5	0.69		3	0.635	19	95
95	8	167304065	3	0.63		4	0.718	19	95
96	9	23536315	5	0.68		3	0.568	17	85
97	9	90367727	4	0.58		2	0.278	20	100
98	9	130094513	2	0.59		3	0.594	20	100
99	10	120450783	2	0.51		2	0.498	18	90
100	10	148873861	11	0.8		4	0.721	20	100
aThe number of maize inbred lines with PCR products
bThe percentage of maize inbred lines with PCR products against twenty maize inbred lines
